# Supplementary material for: Phenotype Prediction of Pathogenic Nonsynonymous Single Nucleotide Polymorphisms in WFS1
Source: Sci Rep. 2015 Oct 5;5:14731. doi: 10.1038/srep14731 (PMC4592972; doi:10.1038/srep14731)
Supplement: Supplementary PDB files [file srep14731-s2.zip]

Archive with 4 entries (4 files):
- PDB files/modelG695V.pdb
- PDB files/modelP292S.pdb
- PDB files/modelS443I.pdb
- PDB files/wt-worframin.pdb
