# Supplementary material for: Phenotype Prediction of Pathogenic Nonsynonymous Single Nucleotide Polymorphisms in WFS1
Source: Sci Rep. 2015 Oct 5;5:14731. doi: 10.1038/srep14731 (PMC4592972; doi:10.1038/srep14731)
Supplement: Supplementary PDB files [file srep14731-s2.zip › PDB files/modelG695V.pdb]

TITLE     SWISS-MODEL SERVER (http://swissmodel.expasy.org)
TITLE    2 G695V
EXPDTA    THEORETICAL MODEL (SWISS-MODEL SERVER)
AUTHOR    SWISS-MODEL SERVER (SEE REFERENCE IN JRNL Records)
REVDAT   1   24-NOV-14 1MOD    1       13:18
JRNL        AUTH   M.BIASINI,S.BIENERT,A.WATERHOUSE,K.ARNOLD,G.STUDER,
JRNL        AUTH 2 T.SCHMIDT,F.KIEFER,T.GALLO CASSARINO,M.BERTONI,L.BORDOLI,
JRNL        AUTH 3 T.SCHWEDE
JRNL        TITL   SWISS-MODEL: MODELLING PROTEIN TERTIARY AND QUATERNARY
JRNL        TITL 2 STRUCTURE USING EVOLUTIONARY INFORMATION
JRNL        REF    NUCLEIC.ACIDS.RES                          2014
JRNL        REFN                   ISSN 0305-1048
JRNL        PMID   24782522
JRNL        DOI    10.1093/nar/gku340
REMARK   1
REMARK   1 REFERENCE 1
REMARK   1   AUTH   K.ARNOLD,L.BORDOLI,J.KOPP,T.SCHWEDE
REMARK   1  TITL   SWISS-MODEL WORKSPACE: A WEB-BASED ENVIRONMENT FOR PROTEIN
REMARK   1  TITL 2 STRUCTURE HOMOLOGY MODELLING
REMARK   1  REF    BIOINFORMATICS                V.  22   195 2006
REMARK   1  REFN                   ISSN 1367-4803
REMARK   1  PMID   16301204
REMARK   1  DOI    10.1093/bioinformatics/bti770
REMARK   1
REMARK   1 REFERENCE 2
REMARK   1  AUTH   P.BENKERT,,M.BIASINI,T.SCHWEDE 
REMARK   1  TITL   TOWARD THE ESTIMATION OF THE ABSOLUTE QUALITY OF INDIVIDUAL
REMARK   1  TITL 2 PROTEIN STRUCTURE MODELS
REMARK   1  REF    BIOINFORMATICS                V.   3 343   2011
REMARK   1  REFN                   ISSN 1367-4803
REMARK   1  PMID   21134891
REMARK   1  DOI    10.1093/bioinformatics/btq662
REMARK   1
REMARK   1 REFERENCE 3
REMARK   1  AUTH   F.KIEFER,K.ARNOLD,M.KUENZLI,L.BORDOLI,T.SCHWEDE
REMARK   1  TITL   THE SWISS-MODEL REPOSITORY AND ASSOCIATED RESOURCES
REMARK   1  REF    NUCLEIC.ACIDS.RES             V.  37 D387  2009
REMARK   1  REFN                   ISSN 0305-1048
REMARK   1  PMID   18931379
REMARK   1  DOI    10.1093/nar/gkn750
REMARK   1
REMARK   1
REMARK   1 REFERENCE 4
REMARK   1  AUTH   N.ESWAR,M.A.MARTI-RENOM,B.WEBB,M.S.MADHUSUDHAN,D.ERAMIAN,
REMARK   1  AUTH 2 M.SHEN,U.PIEPER,A.SALI
REMARK   1  TITL   COMPARATIVE PROTEIN STRUCTURE MODELING WITH MODELLER
REMARK   1  REF    CURR.PROTOC.PROTEIN.SCI.                   2006
REMARK   1  REFN                   ISSN
REMARK   1  DOI    10.1002/0471140864.ps0209s50
REMARK   1
REMARK   1 REFERENCE 5
REMARK   1  AUTH   T.SCHWEDE,J.KOPP,N.GUEX,M.C.PEITSCH                          
REMARK   1  TITL   SWISS_MODEL: AN AUTOMATED PROTEIN HOMOLOGY-MODELING          
REMARK   1  TITL 2 SERVER                                                       
REMARK   1  REF    NUCLEIC.ACIDS.RES.            V.  31 3381  2003              
REMARK   1  REFN                   ISSN 0305-1048
REMARK   1  PMID   12824332
REMARK   1  DOI    10.1093/nar/gkg520
REMARK   1
REMARK   1 REFERENCE 6
REMARK   1  AUTH   M.C.PEITSCH,N.GUEX                                           
REMARK   1  TITL   SWISS-MODEL AND THE SWISS-PDBVIEWER: AN ENVIRONMENT
REMARK   1  TITL 2 FOR COMPARATIVE PROTEIN MODELLING                            
REMARK   1  REF    ELECTROPHORESIS               V.  18 2714  1997   
REMARK   1  REFN                   ISSN
REMARK   1  DOI    10.1002/elps.1150181505
REMARK   1  PMID   9504803 
REMARK   1
REMARK   1 REFERENCE 7
REMARK   1  AUTH   M.C.PEITSCH
REMARK   1  TITL   PROTEIN MODELING BY E-MAIL
REMARK   1  REF    BIO/TECHNOLOGY                V.  13 658   1995
REMARK   1  REFN                   ISSN 1087-0156
REMARK   1  DOI    10.1038/nbt0795-658
REMARK   1
REMARK   1 DISCLAIMER
REMARK   1 The SWISS-MODEL SERVER produces theoretical models for proteins.
REMARK   1 The results of any theoretical modelling procedure is
REMARK   1 NON-EXPERIMENTAL and MUST be considered with care. These models may
REMARK   1 contain significant errors. This is especially true for automated
REMARK   1 modeling since there is no human intervention during model
REMARK   1 building. Please read the header section and the logfile carefully
REMARK   1 to know what templates and alignments were used during the model
REMARK   1 building process. All information by the SWISS-MODEL SERVER is
REMARK   1 provided "AS-IS", without any warranty, expressed or implied.
REMARK   2
REMARK   2 COPYRIGHT NOTICE
REMARK   2 This SWISS-MODEL protein model is copyright. It is produced by the
REMARK   2 SWISS-MODEL Server Group at Swiss Institute of Bioinformatics. There
REMARK   2 are no restrictions on the use of individual models for your or your
REMARK   2 employer's research projects. If you publish or patent any results
REMARK   2 obtained from this model, please cite the papers mentioned under
REMARK   2 JRNL.
REMARK   2
REMARK   2 FAIR USE NOTICE
REMARK   2 Downloading the entire data-base or substantial portions of it,
REMARK   2 systematic or automatic submission of data, mirroring the
REMARK   2 repository, or further redistribution of substantial portions data
REMARK   2 obtained from SWISS-MODEL is prohibited and requires written
REMARK   2 permission from the SWISS-MODEL Server Group at Swiss Institute of
REMARK   2 Bioinformatics.
REMARK   3 
REMARK   3 MODEL INFORMATION
REMARK   3  ENGIN   MODELLER
REMARK   3  VERSN   9v10
REMARK   3  OSTAT   MONOMER
REMARK   3  OSRSN   PREDICTION
REMARK   3  GMQE    NA
REMARK   3  QMN4    -9.30
REMARK   3 
REMARK   3 MODEL LIGAND 1
REMARK   3  NAME    ASP
REMARK   3  BIND    A.423
REMARK   3  BIND 2  A.424
REMARK   3  BIND 3  A.425
REMARK   3  BIND 4  _.80
REMARK   3 
REMARK   3 MODEL LIGAND 2
REMARK   3  NAME    GLY
REMARK   3  BIND    A.462
REMARK   3  BIND 2  A.463
REMARK   3  BIND 3  A.464
REMARK   3  BIND 4  A.465
REMARK   3  BIND 5  A.466
REMARK   3  BIND 6  A.467
REMARK   3  BIND 7  A.468
REMARK   3  BIND 8  A.469
REMARK   3  BIND 9  A.470
REMARK   3  BIND 10  A.471
REMARK   3  BIND 11  A.498
REMARK   3  BIND 12  A.499
REMARK   3  BIND 13  _.85
REMARK   3 
REMARK   3 MODEL LIGAND 3
REMARK   3  NAME    GLY
REMARK   3  BIND    A.612
REMARK   3  BIND 2  A.778
REMARK   3  BIND 3  A.779
REMARK   3  BIND 4  A.780
REMARK   3  BIND 5  A.781
REMARK   3  BIND 6  A.782
REMARK   3  BIND 7  _.119
REMARK   3 
REMARK   3 MODEL LIGAND 4
REMARK   3  NAME    GLY
REMARK   3  BIND    A.789
REMARK   3  BIND 2  A.790
REMARK   3  BIND 3  A.791
REMARK   3  BIND 4  _.122
REMARK   3 
REMARK   3 MODEL LIGAND 5
REMARK   3  NAME    GLU
REMARK   3  BIND    A.33
REMARK   3  BIND 2  A.35
REMARK   3  BIND 3  A.36
REMARK   3  BIND 4  A.37
REMARK   3  BIND 5  A.38
REMARK   3  BIND 6  A.39
REMARK   3  BIND 7  A.40
REMARK   3  BIND 8  A.41
REMARK   3  BIND 9  _.4
REMARK   3 
REMARK   3 MODEL LIGAND 6
REMARK   3  NAME    GLU
REMARK   3  BIND    A.120
REMARK   3  BIND 2  A.121
REMARK   3  BIND 3  A.122
REMARK   3  BIND 4  _.30
REMARK   3 
REMARK   3 MODEL LIGAND 7
REMARK   3  NAME    GLU
REMARK   3  BIND    A.174
REMARK   3  BIND 2  A.175
REMARK   3  BIND 3  A.203
REMARK   3  BIND 4  A.207
REMARK   3  BIND 5  A.209
REMARK   3  BIND 6  _.41
REMARK   3 
REMARK   3 MODEL LIGAND 8
REMARK   3  NAME    GLU
REMARK   3  BIND    A.391
REMARK   3  BIND 2  A.392
REMARK   3  BIND 3  A.393
REMARK   3  BIND 4  A.394
REMARK   3  BIND 5  A.395
REMARK   3  BIND 6  A.396
REMARK   3  BIND 7  A.397
REMARK   3  BIND 8  A.398
REMARK   3  BIND 9  _.77
REMARK   3 
REMARK   3 MODEL LIGAND 9
REMARK   3  NAME    GLU
REMARK   3  BIND    A.862
REMARK   3  BIND 2  A.863
REMARK   3  BIND 3  A.864
REMARK   3  BIND 4  A.866
REMARK   3  BIND 5  _.135
REMARK   3 
REMARK   3 MODEL LIGAND 10
REMARK   3  NAME    THR
REMARK   3  BIND    A.502
REMARK   3  BIND 2  A.504
REMARK   3  BIND 3  A.623
REMARK   3  BIND 4  A.624
REMARK   3  BIND 5  A.696
REMARK   3  BIND 6  A.709
REMARK   3  BIND 7  A.710
REMARK   3  BIND 8  A.711
REMARK   3  BIND 9  _.163
REMARK   3 
REMARK   3 TEMPLATE 1
REMARK   3  PDBID   template_upload
REMARK   3  CHAIN    
REMARK   3  MMCIF    
REMARK   3  PDBV    2014-11-14
REMARK   3  SMTLE   template_upload.1.A
REMARK   3  SMTLV   2014-11-19
REMARK   3  MTHD    Unknown
REMARK   3  FOUND   TEMPLATE_UPLOAD
REMARK   3  GMQE    0.81
REMARK   3  SIM     0.60
REMARK   3  SID     99.38
REMARK   3  OSTAT   monomer
REMARK   3  LIGND   ASP
REMARK   3  LIGND 2 ASP
REMARK   3  LIGND 3 ASP
REMARK   3  LIGND 4 ASP
REMARK   3  LIGND 5 ASP
REMARK   3  LIGND 6 ASP
REMARK   3  LIGND 7 ASP
REMARK   3  LIGND 8 ASP
REMARK   3  LIGND 9 ASP
REMARK   3  LIGND 10 ASP
REMARK   3  LIGND 11 ASP
REMARK   3  LIGND 12 ASP
REMARK   3  LIGND 13 ASP
REMARK   3  LIGND 14 ASP
REMARK   3  LIGND 15 ASP
REMARK   3  LIGND 16 ASP
REMARK   3  LIGND 17 ASP
REMARK   3  LIGND 18 ASP
REMARK   3  LIGND 19 ASP
REMARK   3  LIGND 20 ASP
REMARK   3  LIGND 21 ASP
REMARK   3  LIGND 22 ASP
REMARK   3  LIGND 23 ASP
REMARK   3  LIGND 24 ASP
REMARK   3  LIGND 25 ASP
REMARK   3  LIGND 26 ASP
REMARK   3  LIGND 27 ASP
REMARK   3  LIGND 28 ASP
REMARK   3  LIGND 29 ASP
REMARK   3  LIGND 30 ASP
REMARK   3  LIGND 31 ASP
REMARK   3  LIGND 32 ASP
REMARK   3  LIGND 33 ASP
REMARK   3  LIGND 34 ASP
REMARK   3  LIGND 35 ASP
REMARK   3  LIGND 36 GLY
REMARK   3  LIGND 37 GLY
REMARK   3  LIGND 38 GLY
REMARK   3  LIGND 39 GLY
REMARK   3  LIGND 40 GLY
REMARK   3  LIGND 41 GLY
REMARK   3  LIGND 42 GLY
REMARK   3  LIGND 43 GLY
REMARK   3  LIGND 44 GLY
REMARK   3  LIGND 45 GLY
REMARK   3  LIGND 46 GLY
REMARK   3  LIGND 47 GLY
REMARK   3  LIGND 48 GLY
REMARK   3  LIGND 49 GLY
REMARK   3  LIGND 50 GLY
REMARK   3  LIGND 51 GLY
REMARK   3  LIGND 52 GLY
REMARK   3  LIGND 53 GLY
REMARK   3  LIGND 54 GLY
REMARK   3  LIGND 55 GLY
REMARK   3  LIGND 56 GLY
REMARK   3  LIGND 57 GLY
REMARK   3  LIGND 58 GLY
REMARK   3  LIGND 59 GLY
REMARK   3  LIGND 60 GLY
REMARK   3  LIGND 61 GLY
REMARK   3  LIGND 62 GLY
REMARK   3  LIGND 63 GLY
REMARK   3  LIGND 64 GLY
REMARK   3  LIGND 65 GLY
REMARK   3  LIGND 66 GLY
REMARK   3  LIGND 67 GLY
REMARK   3  LIGND 68 GLY
REMARK   3  LIGND 69 GLY
REMARK   3  LIGND 70 GLY
REMARK   3  LIGND 71 GLY
REMARK   3  LIGND 72 GLY
REMARK   3  LIGND 73 GLY
REMARK   3  LIGND 74 GLY
REMARK   3  LIGND 75 GLY
REMARK   3  LIGND 76 GLY
REMARK   3  LIGND 77 GLY
REMARK   3  LIGND 78 GLY
REMARK   3  LIGND 79 GLY
REMARK   3  LIGND 80 GLY
REMARK   3  LIGND 81 GLY
REMARK   3  LIGND 82 GLY
REMARK   3  LIGND 83 GLU
REMARK   3  LIGND 84 GLU
REMARK   3  LIGND 85 GLU
REMARK   3  LIGND 86 GLU
REMARK   3  LIGND 87 GLU
REMARK   3  LIGND 88 GLU
REMARK   3  LIGND 89 GLU
REMARK   3  LIGND 90 GLU
REMARK   3  LIGND 91 GLU
REMARK   3  LIGND 92 GLU
REMARK   3  LIGND 93 GLU
REMARK   3  LIGND 94 GLU
REMARK   3  LIGND 95 GLU
REMARK   3  LIGND 96 GLU
REMARK   3  LIGND 97 GLU
REMARK   3  LIGND 98 GLU
REMARK   3  LIGND 99 GLU
REMARK   3  LIGND 100 GLU
REMARK   3  LIGND 101 GLU
REMARK   3  LIGND 102 GLU
REMARK   3  LIGND 103 GLU
REMARK   3  LIGND 104 GLU
REMARK   3  LIGND 105 GLU
REMARK   3  LIGND 106 GLU
REMARK   3  LIGND 107 GLU
REMARK   3  LIGND 108 GLU
REMARK   3  LIGND 109 GLU
REMARK   3  LIGND 110 GLU
REMARK   3  LIGND 111 GLU
REMARK   3  LIGND 112 GLU
REMARK   3  LIGND 113 GLU
REMARK   3  LIGND 114 GLU
REMARK   3  LIGND 115 GLU
REMARK   3  LIGND 116 GLU
REMARK   3  LIGND 117 GLU
REMARK   3  LIGND 118 GLU
REMARK   3  LIGND 119 GLU
REMARK   3  LIGND 120 GLU
REMARK   3  LIGND 121 GLU
REMARK   3  LIGND 122 GLU
REMARK   3  LIGND 123 GLU
REMARK   3  LIGND 124 GLU
REMARK   3  LIGND 125 GLU
REMARK   3  LIGND 126 GLU
REMARK   3  LIGND 127 GLU
REMARK   3  LIGND 128 GLU
REMARK   3  LIGND 129 GLU
REMARK   3  LIGND 130 GLU
REMARK   3  LIGND 131 GLU
REMARK   3  LIGND 132 GLU
REMARK   3  LIGND 133 GLU
REMARK   3  LIGND 134 GLU
REMARK   3  LIGND 135 GLU
REMARK   3  LIGND 136 GLU
REMARK   3  LIGND 137 GLU
REMARK   3  LIGND 138 GLU
REMARK   3  LIGND 139 ALA
REMARK   3  LIGND 140 ALA
REMARK   3  LIGND 141 ALA
REMARK   3  LIGND 142 ALA
REMARK   3  LIGND 143 ALA
REMARK   3  LIGND 144 ALA
REMARK   3  LIGND 145 ALA
REMARK   3  LIGND 146 ALA
REMARK   3  LIGND 147 ALA
REMARK   3  LIGND 148 ALA
REMARK   3  LIGND 149 ALA
REMARK   3  LIGND 150 ALA
REMARK   3  LIGND 151 ALA
REMARK   3  LIGND 152 ALA
REMARK   3  LIGND 153 ALA
REMARK   3  LIGND 154 ALA
REMARK   3  LIGND 155 ALA
REMARK   3  LIGND 156 PHE
REMARK   3  LIGND 157 PHE
REMARK   3  LIGND 158 PHE
REMARK   3  LIGND 159 PHE
REMARK   3  LIGND 160 PHE
REMARK   3  LIGND 161 PHE
REMARK   3  LIGND 162 PHE
REMARK   3  LIGND 163 HIS
REMARK   3  LIGND 164 HIS
REMARK   3  LIGND 165 HIS
REMARK   3  LIGND 166 ILE
REMARK   3  LIGND 167 ILE
REMARK   3  LIGND 168 ILE
REMARK   3  LIGND 169 ILE
REMARK   3  LIGND 170 ILE
REMARK   3  LIGND 171 ILE
REMARK   3  LIGND 172 ILE
REMARK   3  LIGND 173 LEU
REMARK   3  LIGND 174 LEU
REMARK   3  LIGND 175 LEU
REMARK   3  LIGND 176 LEU
REMARK   3  LIGND 177 LEU
REMARK   3  LIGND 178 LEU
REMARK   3  LIGND 179 LEU
REMARK   3  LIGND 180 LEU
REMARK   3  LIGND 181 LEU
REMARK   3  LIGND 182 LEU
REMARK   3  LIGND 183 LEU
REMARK   3  LIGND 184 LEU
REMARK   3  LIGND 185 LEU
REMARK   3  LIGND 186 LEU
REMARK   3  LIGND 187 LEU
REMARK   3  LIGND 188 LEU
REMARK   3  LIGND 189 GLN
REMARK   3  LIGND 190 GLN
REMARK   3  LIGND 191 GLN
REMARK   3  LIGND 192 GLN
REMARK   3  LIGND 193 GLN
REMARK   3  LIGND 194 SER
REMARK   3  LIGND 195 SER
REMARK   3  LIGND 196 SER
REMARK   3  LIGND 197 SER
REMARK   3  LIGND 198 SER
REMARK   3  LIGND 199 SER
REMARK   3  LIGND 200 SER
REMARK   3  LIGND 201 SER
REMARK   3  LIGND 202 LYS
REMARK   3  LIGND 203 LYS
REMARK   3  LIGND 204 LYS
REMARK   3  LIGND 205 LYS
REMARK   3  LIGND 206 LYS
REMARK   3  LIGND 207 LYS
REMARK   3  LIGND 208 LYS
REMARK   3  LIGND 209 ARG
REMARK   3  LIGND 210 ARG
REMARK   3  LIGND 211 ARG
REMARK   3  LIGND 212 ARG
REMARK   3  LIGND 213 ARG
REMARK   3  LIGND 214 ARG
REMARK   3  LIGND 215 VAL
REMARK   3  LIGND 216 VAL
REMARK   3  LIGND 217 VAL
REMARK   3  LIGND 218 VAL
REMARK   3  LIGND 219 VAL
REMARK   3  LIGND 220 VAL
REMARK   3  LIGND 221 VAL
REMARK   3  LIGND 222 VAL
REMARK   3  LIGND 223 VAL
REMARK   3  LIGND 224 PRO
REMARK   3  LIGND 225 PRO
REMARK   3  LIGND 226 PRO
REMARK   3  LIGND 227 PRO
REMARK   3  LIGND 228 PRO
REMARK   3  LIGND 229 PRO
REMARK   3  LIGND 230 TYR
REMARK   3  LIGND 231 TYR
REMARK   3  LIGND 232 THR
REMARK   3  LIGND 233 THR
REMARK   3  LIGND 234 THR
REMARK   3  LIGND 235 THR
REMARK   3  LIGND 236 THR
REMARK   3  LIGND 237 THR
REMARK   3  LIGND 238 THR
REMARK   3  LIGND 239 THR
REMARK   3  LIGND 240 THR
REMARK   3  LIGND 241 THR
REMARK   3  LIGND 242 CYS
REMARK   3  LIGND 243 CYS
REMARK   3  LIGND 244 TRP
REMARK   3  LIGND 245 MET
REMARK   3  LIGND 246 MET
REMARK   3  LIGND 247 ASN
REMARK   3  LIGND 248 ASN
ATOM      1  N   SER A   3      -0.681  22.709  17.081  1.00  0.40           N  
ATOM      2  CA  SER A   3       0.310  22.269  16.148  1.00  0.40           C  
ATOM      3  C   SER A   3      -0.064  20.862  15.827  1.00  0.40           C  
ATOM      4  O   SER A   3      -0.533  20.127  16.695  1.00  0.40           O  
ATOM      5  CB  SER A   3       1.738  22.258  16.723  1.00  0.40           C  
ATOM      6  OG  SER A   3       1.827  21.337  17.800  1.00  0.40           O  
ATOM      7  N   ASN A   4       0.117  20.443  14.563  1.00  0.43           N  
ATOM      8  CA  ASN A   4      -0.289  19.113  14.220  1.00  0.43           C  
ATOM      9  C   ASN A   4       0.519  18.145  15.015  1.00  0.43           C  
ATOM     10  O   ASN A   4      -0.028  17.242  15.647  1.00  0.43           O  
ATOM     11  CB  ASN A   4      -0.099  18.795  12.727  1.00  0.43           C  
ATOM     12  CG  ASN A   4      -1.155  19.573  11.953  1.00  0.43           C  
ATOM     13  OD1 ASN A   4      -2.209  19.912  12.490  1.00  0.43           O  
ATOM     14  ND2 ASN A   4      -0.873  19.859  10.654  1.00  0.43           N  
ATOM     15  N   THR A   5       1.851  18.318  15.025  1.00  0.38           N  
ATOM     16  CA  THR A   5       2.684  17.421  15.765  1.00  0.38           C  
ATOM     17  C   THR A   5       3.944  18.169  16.045  1.00  0.38           C  
ATOM     18  O   THR A   5       3.928  19.395  16.142  1.00  0.38           O  
ATOM     19  CB  THR A   5       3.013  16.163  15.011  1.00  0.38           C  
ATOM     20  OG1 THR A   5       3.657  15.223  15.860  1.00  0.38           O  
ATOM     21  CG2 THR A   5       3.898  16.514  13.802  1.00  0.38           C  
ATOM     22  N   ALA A   6       5.070  17.449  16.197  1.00  0.50           N  
ATOM     23  CA  ALA A   6       6.309  18.127  16.418  1.00  0.50           C  
ATOM     24  C   ALA A   6       6.485  19.009  15.233  1.00  0.50           C  
ATOM     25  O   ALA A   6       5.969  18.724  14.153  1.00  0.50           O  
ATOM     26  CB  ALA A   6       7.528  17.193  16.495  1.00  0.50           C  
ATOM     27  N   PRO A   7       7.197  20.080  15.424  1.00  0.53           N  
ATOM     28  CA  PRO A   7       7.369  21.101  14.434  1.00  0.53           C  
ATOM     29  C   PRO A   7       7.781  20.504  13.134  1.00  0.53           C  
ATOM     30  O   PRO A   7       8.664  19.647  13.118  1.00  0.53           O  
ATOM     31  CB  PRO A   7       8.422  22.053  14.999  1.00  0.53           C  
ATOM     32  CG  PRO A   7       8.382  21.806  16.519  1.00  0.53           C  
ATOM     33  CD  PRO A   7       7.934  20.340  16.649  1.00  0.53           C  
ATOM     34  N   LEU A   8       7.144  20.943  12.032  1.00  0.54           N  
ATOM     35  CA  LEU A   8       7.495  20.403  10.760  1.00  0.54           C  
ATOM     36  C   LEU A   8       8.869  20.899  10.487  1.00  0.54           C  
ATOM     37  O   LEU A   8       9.178  22.064  10.737  1.00  0.54           O  
ATOM     38  CB  LEU A   8       6.589  20.884   9.611  1.00  0.54           C  
ATOM     39  CG  LEU A   8       5.102  20.531   9.810  1.00  0.54           C  
ATOM     40  CD1 LEU A   8       4.501  21.303  10.996  1.00  0.54           C  
ATOM     41  CD2 LEU A   8       4.298  20.713   8.512  1.00  0.54           C  
ATOM     42  N   GLY A   9       9.744  20.017   9.981  1.00  0.68           N  
ATOM     43  CA  GLY A   9      11.075  20.460   9.710  1.00  0.68           C  
ATOM     44  C   GLY A   9      10.995  21.249   8.454  1.00  0.68           C  
ATOM     45  O   GLY A   9       9.972  21.256   7.770  1.00  0.68           O  
ATOM     46  N   PRO A  10      12.054  21.935   8.143  1.00  0.64           N  
ATOM     47  CA  PRO A  10      12.061  22.679   6.923  1.00  0.64           C  
ATOM     48  C   PRO A  10      12.012  21.707   5.800  1.00  0.64           C  
ATOM     49  O   PRO A  10      11.629  22.091   4.696  1.00  0.64           O  
ATOM     50  CB  PRO A  10      13.296  23.570   6.989  1.00  0.64           C  
ATOM     51  CG  PRO A  10      13.463  23.820   8.501  1.00  0.64           C  
ATOM     52  CD  PRO A  10      12.878  22.559   9.165  1.00  0.64           C  
ATOM     53  N   SER A  11      12.409  20.444   6.052  1.00  0.63           N  
ATOM     54  CA  SER A  11      12.306  19.486   4.997  1.00  0.63           C  
ATOM     55  C   SER A  11      10.979  18.833   5.163  1.00  0.63           C  
ATOM     56  O   SER A  11      10.832  17.820   5.844  1.00  0.63           O  
ATOM     57  CB  SER A  11      13.407  18.407   5.022  1.00  0.63           C  
ATOM     58  OG  SER A  11      13.374  17.677   6.238  1.00  0.63           O  
ATOM     59  N   CYS A  12       9.953  19.425   4.534  1.00  0.63           N  
ATOM     60  CA  CYS A  12       8.642  18.872   4.641  1.00  0.63           C  
ATOM     61  C   CYS A  12       7.727  19.850   3.996  1.00  0.63           C  
ATOM     62  O   CYS A  12       8.056  21.024   3.836  1.00  0.63           O  
ATOM     63  CB  CYS A  12       8.173  18.689   6.095  1.00  0.63           C  
ATOM     64  SG  CYS A  12       6.501  17.985   6.212  1.00  0.63           S  
ATOM     65  N   PRO A  13       6.590  19.371   3.596  1.00  0.64           N  
ATOM     66  CA  PRO A  13       5.638  20.267   3.012  1.00  0.64           C  
ATOM     67  C   PRO A  13       5.043  21.109   4.094  1.00  0.64           C  
ATOM     68  O   PRO A  13       4.945  20.636   5.225  1.00  0.64           O  
ATOM     69  CB  PRO A  13       4.637  19.386   2.270  1.00  0.64           C  
ATOM     70  CG  PRO A  13       5.468  18.147   1.890  1.00  0.64           C  
ATOM     71  CD  PRO A  13       6.535  18.050   2.991  1.00  0.64           C  
ATOM     72  N   GLN A  14       4.647  22.356   3.779  1.00  0.62           N  
ATOM     73  CA  GLN A  14       4.082  23.218   4.776  1.00  0.62           C  
ATOM     74  C   GLN A  14       2.760  23.671   4.245  1.00  0.62           C  
ATOM     75  O   GLN A  14       2.435  23.425   3.084  1.00  0.62           O  
ATOM     76  CB  GLN A  14       4.941  24.467   5.054  1.00  0.62           C  
ATOM     77  CG  GLN A  14       6.348  24.146   5.578  1.00  0.62           C  
ATOM     78  CD  GLN A  14       6.245  23.668   7.022  1.00  0.62           C  
ATOM     79  OE1 GLN A  14       5.421  24.154   7.793  1.00  0.62           O  
ATOM     80  NE2 GLN A  14       7.110  22.688   7.400  1.00  0.62           N  
ATOM     81  N   PRO A  15       1.968  24.303   5.069  1.00  0.67           N  
ATOM     82  CA  PRO A  15       0.693  24.784   4.618  1.00  0.67           C  
ATOM     83  C   PRO A  15       0.887  25.892   3.639  1.00  0.67           C  
ATOM     84  O   PRO A  15       1.838  26.661   3.774  1.00  0.67           O  
ATOM     85  CB  PRO A  15      -0.098  25.152   5.877  1.00  0.67           C  
ATOM     86  CG  PRO A  15       0.919  25.030   7.031  1.00  0.67           C  
ATOM     87  CD  PRO A  15       1.968  24.041   6.497  1.00  0.67           C  
ATOM     88  N   PRO A  16       0.023  25.975   2.669  1.00  0.70           N  
ATOM     89  CA  PRO A  16       0.210  26.974   1.657  1.00  0.70           C  
ATOM     90  C   PRO A  16      -0.052  28.371   2.113  1.00  0.70           C  
ATOM     91  O   PRO A  16      -0.928  28.599   2.946  1.00  0.70           O  
ATOM     92  CB  PRO A  16      -0.649  26.540   0.472  1.00  0.70           C  
ATOM     93  CG  PRO A  16      -0.698  25.009   0.609  1.00  0.70           C  
ATOM     94  CD  PRO A  16      -0.558  24.758   2.119  1.00  0.70           C  
ATOM     95  N   PRO A  17       0.722  29.276   1.575  1.00  0.72           N  
ATOM     96  CA  PRO A  17       0.580  30.680   1.830  1.00  0.72           C  
ATOM     97  C   PRO A  17      -0.519  31.188   0.963  1.00  0.72           C  
ATOM     98  O   PRO A  17      -0.846  30.528  -0.022  1.00  0.72           O  
ATOM     99  CB  PRO A  17       1.929  31.312   1.479  1.00  0.72           C  
ATOM    100  CG  PRO A  17       2.610  30.276   0.570  1.00  0.72           C  
ATOM    101  CD  PRO A  17       2.039  28.939   1.067  1.00  0.72           C  
ATOM    102  N   ALA A  18      -1.102  32.351   1.302  1.00  0.77           N  
ATOM    103  CA  ALA A  18      -2.146  32.876   0.471  1.00  0.77           C  
ATOM    104  C   ALA A  18      -1.506  33.423  -0.769  1.00  0.77           C  
ATOM    105  O   ALA A  18      -0.349  33.842  -0.771  1.00  0.77           O  
ATOM    106  CB  ALA A  18      -2.949  34.012   1.127  1.00  0.77           C  
ATOM    107  N   PRO A  19      -2.250  33.391  -1.841  1.00  0.77           N  
ATOM    108  CA  PRO A  19      -1.766  33.879  -3.104  1.00  0.77           C  
ATOM    109  C   PRO A  19      -1.804  35.370  -3.174  1.00  0.77           C  
ATOM    110  O   PRO A  19      -2.573  35.989  -2.442  1.00  0.77           O  
ATOM    111  CB  PRO A  19      -2.609  33.191  -4.185  1.00  0.77           C  
ATOM    112  CG  PRO A  19      -3.822  32.624  -3.429  1.00  0.77           C  
ATOM    113  CD  PRO A  19      -3.282  32.382  -2.012  1.00  0.77           C  
ATOM    114  N   GLN A  20      -0.966  35.950  -4.055  1.00  0.71           N  
ATOM    115  CA  GLN A  20      -0.895  37.364  -4.277  1.00  0.71           C  
ATOM    116  C   GLN A  20      -2.062  37.706  -5.142  1.00  0.71           C  
ATOM    117  O   GLN A  20      -2.699  36.833  -5.724  1.00  0.71           O  
ATOM    118  CB  GLN A  20       0.371  37.769  -5.046  1.00  0.71           C  
ATOM    119  CG  GLN A  20       1.613  37.251  -4.334  1.00  0.71           C  
ATOM    120  CD  GLN A  20       1.345  37.538  -2.871  1.00  0.71           C  
ATOM    121  OE1 GLN A  20       1.336  36.641  -2.030  1.00  0.71           O  
ATOM    122  NE2 GLN A  20       1.079  38.835  -2.573  1.00  0.71           N  
ATOM    123  N   PRO A  21      -2.374  38.962  -5.219  1.00  0.73           N  
ATOM    124  CA  PRO A  21      -3.498  39.426  -5.983  1.00  0.73           C  
ATOM    125  C   PRO A  21      -3.365  39.081  -7.429  1.00  0.73           C  
ATOM    126  O   PRO A  21      -4.373  38.766  -8.059  1.00  0.73           O  
ATOM    127  CB  PRO A  21      -3.559  40.924  -5.735  1.00  0.73           C  
ATOM    128  CG  PRO A  21      -2.880  41.096  -4.366  1.00  0.73           C  
ATOM    129  CD  PRO A  21      -1.898  39.929  -4.253  1.00  0.73           C  
ATOM    130  N   GLN A  22      -2.142  39.174  -7.985  1.00  0.73           N  
ATOM    131  CA  GLN A  22      -1.952  38.826  -9.362  1.00  0.73           C  
ATOM    132  C   GLN A  22      -2.132  37.354  -9.508  1.00  0.73           C  
ATOM    133  O   GLN A  22      -2.699  36.884 -10.491  1.00  0.73           O  
ATOM    134  CB  GLN A  22      -0.588  39.260  -9.935  1.00  0.73           C  
ATOM    135  CG  GLN A  22       0.641  38.733  -9.191  1.00  0.73           C  
ATOM    136  CD  GLN A  22       0.905  37.272  -9.520  1.00  0.73           C  
ATOM    137  OE1 GLN A  22       1.252  36.487  -8.638  1.00  0.73           O  
ATOM    138  NE2 GLN A  22       0.756  36.893 -10.817  1.00  0.73           N  
ATOM    139  N   ALA A  23      -1.640  36.592  -8.515  1.00  0.82           N  
ATOM    140  CA  ALA A  23      -1.726  35.163  -8.532  1.00  0.82           C  
ATOM    141  C   ALA A  23      -3.164  34.773  -8.453  1.00  0.82           C  
ATOM    142  O   ALA A  23      -3.606  33.854  -9.138  1.00  0.82           O  
ATOM    143  CB  ALA A  23      -1.004  34.527  -7.332  1.00  0.82           C  
ATOM    144  N   ARG A  24      -3.930  35.477  -7.598  1.00  0.71           N  
ATOM    145  CA  ARG A  24      -5.314  35.173  -7.384  1.00  0.71           C  
ATOM    146  C   ARG A  24      -6.068  35.424  -8.651  1.00  0.71           C  
ATOM    147  O   ARG A  24      -6.965  34.661  -9.008  1.00  0.71           O  
ATOM    148  CB  ARG A  24      -5.914  36.000  -6.231  1.00  0.71           C  
ATOM    149  CG  ARG A  24      -5.196  35.713  -4.905  1.00  0.71           C  
ATOM    150  CD  ARG A  24      -6.021  34.975  -3.846  1.00  0.71           C  
ATOM    151  NE  ARG A  24      -6.758  35.996  -3.049  1.00  0.71           N  
ATOM    152  CZ  ARG A  24      -6.274  36.404  -1.837  1.00  0.71           C  
ATOM    153  NH1 ARG A  24      -5.156  35.827  -1.310  1.00  0.71           N  
ATOM    154  NH2 ARG A  24      -6.915  37.392  -1.146  1.00  0.71           N  
ATOM    155  N   SER A  25      -5.720  36.504  -9.376  1.00  0.77           N  
ATOM    156  CA  SER A  25      -6.409  36.807 -10.599  1.00  0.77           C  
ATOM    157  C   SER A  25      -6.140  35.698 -11.569  1.00  0.77           C  
ATOM    158  O   SER A  25      -7.021  35.299 -12.330  1.00  0.77           O  
ATOM    159  CB  SER A  25      -5.942  38.127 -11.235  1.00  0.77           C  
ATOM    160  OG  SER A  25      -6.257  39.218 -10.380  1.00  0.77           O  
ATOM    161  N   ARG A  26      -4.900  35.175 -11.552  1.00  0.72           N  
ATOM    162  CA  ARG A  26      -4.470  34.107 -12.409  1.00  0.72           C  
ATOM    163  C   ARG A  26      -5.269  32.888 -12.073  1.00  0.72           C  
ATOM    164  O   ARG A  26      -5.713  32.149 -12.949  1.00  0.72           O  
ATOM    165  CB  ARG A  26      -2.992  33.762 -12.159  1.00  0.72           C  
ATOM    166  CG  ARG A  26      -2.456  32.626 -13.024  1.00  0.72           C  
ATOM    167  CD  ARG A  26      -2.124  33.032 -14.458  1.00  0.72           C  
ATOM    168  NE  ARG A  26      -1.743  31.783 -15.168  1.00  0.72           N  
ATOM    169  CZ  ARG A  26      -2.719  31.047 -15.775  1.00  0.72           C  
ATOM    170  NH1 ARG A  26      -4.001  31.513 -15.792  1.00  0.72           N  
ATOM    171  NH2 ARG A  26      -2.415  29.851 -16.359  1.00  0.72           N  
ATOM    172  N   LEU A  27      -5.468  32.669 -10.763  1.00  0.73           N  
ATOM    173  CA  LEU A  27      -6.150  31.535 -10.219  1.00  0.73           C  
ATOM    174  C   LEU A  27      -7.577  31.602 -10.669  1.00  0.73           C  
ATOM    175  O   LEU A  27      -8.198  30.584 -10.975  1.00  0.73           O  
ATOM    176  CB  LEU A  27      -6.052  31.566  -8.680  1.00  0.73           C  
ATOM    177  CG  LEU A  27      -6.499  30.291  -7.947  1.00  0.73           C  
ATOM    178  CD1 LEU A  27      -8.012  30.080  -8.034  1.00  0.73           C  
ATOM    179  CD2 LEU A  27      -5.687  29.074  -8.416  1.00  0.73           C  
ATOM    180  N   ASN A  28      -8.139  32.822 -10.713  1.00  0.71           N  
ATOM    181  CA  ASN A  28      -9.485  33.015 -11.162  1.00  0.71           C  
ATOM    182  C   ASN A  28      -9.548  32.638 -12.610  1.00  0.71           C  
ATOM    183  O   ASN A  28     -10.479  31.963 -13.049  1.00  0.71           O  
ATOM    184  CB  ASN A  28      -9.925  34.482 -11.029  1.00  0.71           C  
ATOM    185  CG  ASN A  28     -11.410  34.560 -11.328  1.00  0.71           C  
ATOM    186  OD1 ASN A  28     -11.869  34.090 -12.368  1.00  0.71           O  
ATOM    187  ND2 ASN A  28     -12.187  35.166 -10.391  1.00  0.71           N  
ATOM    188  N   ALA A  29      -8.531  33.061 -13.385  1.00  0.74           N  
ATOM    189  CA  ALA A  29      -8.471  32.808 -14.795  1.00  0.74           C  
ATOM    190  C   ALA A  29      -8.396  31.334 -15.016  1.00  0.74           C  
ATOM    191  O   ALA A  29      -9.022  30.811 -15.936  1.00  0.74           O  
ATOM    192  CB  ALA A  29      -7.235  33.436 -15.463  1.00  0.74           C  
ATOM    193  N   THR A  30      -7.625  30.618 -14.176  1.00  0.70           N  
ATOM    194  CA  THR A  30      -7.494  29.204 -14.369  1.00  0.70           C  
ATOM    195  C   THR A  30      -8.838  28.591 -14.160  1.00  0.70           C  
ATOM    196  O   THR A  30      -9.215  27.652 -14.860  1.00  0.70           O  
ATOM    197  CB  THR A  30      -6.540  28.528 -13.424  1.00  0.70           C  
ATOM    198  OG1 THR A  30      -7.030  28.576 -12.095  1.00  0.70           O  
ATOM    199  CG2 THR A  30      -5.175  29.230 -13.515  1.00  0.70           C  
ATOM    200  N   ALA A  31      -9.611  29.123 -13.195  1.00  0.72           N  
ATOM    201  CA  ALA A  31     -10.892  28.549 -12.913  1.00  0.72           C  
ATOM    202  C   ALA A  31     -11.701  28.609 -14.168  1.00  0.72           C  
ATOM    203  O   ALA A  31     -12.339  27.630 -14.549  1.00  0.72           O  
ATOM    204  CB  ALA A  31     -11.659  29.315 -11.820  1.00  0.72           C  
ATOM    205  N   SER A  32     -11.679  29.760 -14.865  1.00  0.64           N  
ATOM    206  CA  SER A  32     -12.399  29.828 -16.100  1.00  0.64           C  
ATOM    207  C   SER A  32     -11.501  29.216 -17.118  1.00  0.64           C  
ATOM    208  O   SER A  32     -10.367  28.851 -16.813  1.00  0.64           O  
ATOM    209  CB  SER A  32     -12.717  31.259 -16.567  1.00  0.64           C  
ATOM    210  OG  SER A  32     -11.514  31.943 -16.886  1.00  0.64           O  
ATOM    211  N   LEU A  33     -11.986  29.018 -18.353  1.00  0.50           N  
ATOM    212  CA  LEU A  33     -11.061  28.484 -19.302  1.00  0.50           C  
ATOM    213  C   LEU A  33     -11.311  29.208 -20.583  1.00  0.50           C  
ATOM    214  O   LEU A  33     -12.460  29.359 -20.997  1.00  0.50           O  
ATOM    215  CB  LEU A  33     -11.260  26.978 -19.559  1.00  0.50           C  
ATOM    216  CG  LEU A  33     -10.094  26.299 -20.302  1.00  0.50           C  
ATOM    217  CD1 LEU A  33      -9.871  26.883 -21.703  1.00  0.50           C  
ATOM    218  CD2 LEU A  33      -8.821  26.305 -19.441  1.00  0.50           C  
ATOM    219  N   GLU A  34     -10.251  29.709 -21.243  1.00  0.47           N  
ATOM    220  CA  GLU A  34     -10.535  30.342 -22.493  1.00  0.47           C  
ATOM    221  C   GLU A  34     -10.440  29.264 -23.513  1.00  0.47           C  
ATOM    222  O   GLU A  34      -9.497  29.206 -24.302  1.00  0.47           O  
ATOM    223  CB  GLU A  34      -9.545  31.456 -22.875  1.00  0.47           C  
ATOM    224  CG  GLU A  34      -9.912  32.133 -24.196  1.00  0.47           C  
ATOM    225  CD  GLU A  34     -11.280  32.774 -24.015  1.00  0.47           C  
ATOM    226  OE1 GLU A  34     -11.438  33.588 -23.066  1.00  0.47           O  
ATOM    227  OE2 GLU A  34     -12.191  32.449 -24.823  1.00  0.47           O  
ATOM    228  N   GLN A  35     -11.451  28.379 -23.504  1.00  0.40           N  
ATOM    229  CA  GLN A  35     -11.527  27.251 -24.378  1.00  0.40           C  
ATOM    230  C   GLN A  35     -12.381  26.279 -23.645  1.00  0.40           C  
ATOM    231  O   GLN A  35     -12.642  26.462 -22.457  1.00  0.40           O  
ATOM    232  CB  GLN A  35     -10.173  26.573 -24.656  1.00  0.40           C  
ATOM    233  CG  GLN A  35     -10.283  25.356 -25.577  1.00  0.40           C  
ATOM    234  CD  GLN A  35      -8.888  24.786 -25.789  1.00  0.40           C  
ATOM    235  OE1 GLN A  35      -7.886  25.406 -25.438  1.00  0.40           O  
ATOM    236  NE2 GLN A  35      -8.821  23.572 -26.400  1.00  0.40           N  
ATOM    237  N   GLU A  36     -12.864  25.223 -24.319  1.00  0.48           N  
ATOM    238  CA  GLU A  36     -13.685  24.310 -23.585  1.00  0.48           C  
ATOM    239  C   GLU A  36     -12.794  23.217 -23.100  1.00  0.48           C  
ATOM    240  O   GLU A  36     -12.676  22.170 -23.733  1.00  0.48           O  
ATOM    241  CB  GLU A  36     -14.788  23.683 -24.452  1.00  0.48           C  
ATOM    242  CG  GLU A  36     -15.798  24.715 -24.956  1.00  0.48           C  
ATOM    243  CD  GLU A  36     -16.683  24.049 -25.998  1.00  0.48           C  
ATOM    244  OE1 GLU A  36     -16.452  22.846 -26.290  1.00  0.48           O  
ATOM    245  OE2 GLU A  36     -17.601  24.737 -26.519  1.00  0.48           O  
ATOM    246  N   ARG A  37     -12.135  23.441 -21.946  1.00  0.45           N  
ATOM    247  CA  ARG A  37     -11.266  22.437 -21.416  1.00  0.45           C  
ATOM    248  C   ARG A  37     -12.114  21.276 -21.022  1.00  0.45           C  
ATOM    249  O   ARG A  37     -11.798  20.124 -21.315  1.00  0.45           O  
ATOM    250  CB  ARG A  37     -10.487  22.922 -20.180  1.00  0.45           C  
ATOM    251  CG  ARG A  37      -9.460  21.915 -19.660  1.00  0.45           C  
ATOM    252  CD  ARG A  37      -8.593  22.473 -18.530  1.00  0.45           C  
ATOM    253  NE  ARG A  37      -7.801  23.602 -19.095  1.00  0.45           N  
ATOM    254  CZ  ARG A  37      -6.931  24.301 -18.307  1.00  0.45           C  
ATOM    255  NH1 ARG A  37      -6.785  23.971 -16.991  1.00  0.45           N  
ATOM    256  NH2 ARG A  37      -6.196  25.321 -18.840  1.00  0.45           N  
ATOM    257  N   SER A  38     -13.246  21.565 -20.354  1.00  0.55           N  
ATOM    258  CA  SER A  38     -14.126  20.515 -19.945  1.00  0.55           C  
ATOM    259  C   SER A  38     -15.518  21.000 -20.161  1.00  0.55           C  
ATOM    260  O   SER A  38     -15.801  22.192 -20.040  1.00  0.55           O  
ATOM    261  CB  SER A  38     -13.972  20.144 -18.461  1.00  0.55           C  
ATOM    262  OG  SER A  38     -14.211  21.285 -17.651  1.00  0.55           O  
ATOM    263  N   GLU A  39     -16.427  20.075 -20.515  1.00  0.58           N  
ATOM    264  CA  GLU A  39     -17.787  20.449 -20.756  1.00  0.58           C  
ATOM    265  C   GLU A  39     -18.367  20.931 -19.468  1.00  0.58           C  
ATOM    266  O   GLU A  39     -19.027  21.969 -19.423  1.00  0.58           O  
ATOM    267  CB  GLU A  39     -18.642  19.270 -21.250  1.00  0.58           C  
ATOM    268  CG  GLU A  39     -18.786  18.136 -20.234  1.00  0.58           C  
ATOM    269  CD  GLU A  39     -19.481  16.976 -20.933  1.00  0.58           C  
ATOM    270  OE1 GLU A  39     -19.325  16.859 -22.179  1.00  0.58           O  
ATOM    271  OE2 GLU A  39     -20.167  16.185 -20.232  1.00  0.58           O  
ATOM    272  N   ARG A  40     -18.109  20.191 -18.375  1.00  0.56           N  
ATOM    273  CA  ARG A  40     -18.640  20.560 -17.096  1.00  0.56           C  
ATOM    274  C   ARG A  40     -17.788  21.656 -16.540  1.00  0.56           C  
ATOM    275  O   ARG A  40     -16.562  21.615 -16.628  1.00  0.56           O  
ATOM    276  CB  ARG A  40     -18.609  19.405 -16.084  1.00  0.56           C  
ATOM    277  CG  ARG A  40     -19.565  18.254 -16.407  1.00  0.56           C  
ATOM    278  CD  ARG A  40     -20.740  18.183 -15.434  1.00  0.56           C  
ATOM    279  NE  ARG A  40     -20.138  18.086 -14.075  1.00  0.56           N  
ATOM    280  CZ  ARG A  40     -20.908  18.190 -12.955  1.00  0.56           C  
ATOM    281  NH1 ARG A  40     -22.260  18.358 -13.060  1.00  0.56           N  
ATOM    282  NH2 ARG A  40     -20.321  18.126 -11.726  1.00  0.56           N  
ATOM    283  N   PRO A  41     -18.431  22.652 -15.991  1.00  0.63           N  
ATOM    284  CA  PRO A  41     -17.674  23.716 -15.390  1.00  0.63           C  
ATOM    285  C   PRO A  41     -17.187  23.313 -14.036  1.00  0.63           C  
ATOM    286  O   PRO A  41     -17.757  22.395 -13.448  1.00  0.63           O  
ATOM    287  CB  PRO A  41     -18.592  24.935 -15.358  1.00  0.63           C  
ATOM    288  CG  PRO A  41     -19.556  24.693 -16.530  1.00  0.63           C  
ATOM    289  CD  PRO A  41     -19.635  23.160 -16.637  1.00  0.63           C  
ATOM    290  N   ARG A  42     -16.130  23.972 -13.525  1.00  0.56           N  
ATOM    291  CA  ARG A  42     -15.659  23.640 -12.214  1.00  0.56           C  
ATOM    292  C   ARG A  42     -16.446  24.466 -11.249  1.00  0.56           C  
ATOM    293  O   ARG A  42     -16.885  25.567 -11.574  1.00  0.56           O  
ATOM    294  CB  ARG A  42     -14.156  23.912 -11.994  1.00  0.56           C  
ATOM    295  CG  ARG A  42     -13.662  23.523 -10.596  1.00  0.56           C  
ATOM    296  CD  ARG A  42     -12.136  23.447 -10.464  1.00  0.56           C  
ATOM    297  NE  ARG A  42     -11.593  24.834 -10.474  1.00  0.56           N  
ATOM    298  CZ  ARG A  42     -10.389  25.098  -9.888  1.00  0.56           C  
ATOM    299  NH1 ARG A  42      -9.704  24.105  -9.245  1.00  0.56           N  
ATOM    300  NH2 ARG A  42      -9.864  26.357  -9.948  1.00  0.56           N  
ATOM    301  N   ALA A  43     -16.660  23.933 -10.032  1.00  0.67           N  
ATOM    302  CA  ALA A  43     -17.434  24.620  -9.040  1.00  0.67           C  
ATOM    303  C   ALA A  43     -16.643  25.790  -8.554  1.00  0.67           C  
ATOM    304  O   ALA A  43     -15.427  25.866  -8.721  1.00  0.67           O  
ATOM    305  CB  ALA A  43     -17.785  23.749  -7.821  1.00  0.67           C  
ATOM    306  N   PRO A  44     -17.347  26.726  -7.983  1.00  0.61           N  
ATOM    307  CA  PRO A  44     -16.709  27.904  -7.466  1.00  0.61           C  
ATOM    308  C   PRO A  44     -15.955  27.551  -6.227  1.00  0.61           C  
ATOM    309  O   PRO A  44     -16.289  26.549  -5.597  1.00  0.61           O  
ATOM    310  CB  PRO A  44     -17.831  28.913  -7.231  1.00  0.61           C  
ATOM    311  CG  PRO A  44     -18.917  28.498  -8.239  1.00  0.61           C  
ATOM    312  CD  PRO A  44     -18.712  26.985  -8.411  1.00  0.61           C  
ATOM    313  N   GLY A  45     -14.927  28.343  -5.865  1.00  0.62           N  
ATOM    314  CA  GLY A  45     -14.193  28.024  -4.678  1.00  0.62           C  
ATOM    315  C   GLY A  45     -13.387  29.219  -4.287  1.00  0.62           C  
ATOM    316  O   GLY A  45     -13.241  30.185  -5.033  1.00  0.62           O  
ATOM    317  N   PRO A  46     -12.878  29.141  -3.088  1.00  0.60           N  
ATOM    318  CA  PRO A  46     -12.034  30.188  -2.581  1.00  0.60           C  
ATOM    319  C   PRO A  46     -10.698  30.099  -3.231  1.00  0.60           C  
ATOM    320  O   PRO A  46     -10.368  29.045  -3.771  1.00  0.60           O  
ATOM    321  CB  PRO A  46     -11.986  29.993  -1.069  1.00  0.60           C  
ATOM    322  CG  PRO A  46     -13.321  29.298  -0.751  1.00  0.60           C  
ATOM    323  CD  PRO A  46     -13.648  28.508  -2.029  1.00  0.60           C  
ATOM    324  N   GLN A  47      -9.918  31.195  -3.204  1.00  0.64           N  
ATOM    325  CA  GLN A  47      -8.627  31.149  -3.814  1.00  0.64           C  
ATOM    326  C   GLN A  47      -7.735  30.569  -2.773  1.00  0.64           C  
ATOM    327  O   GLN A  47      -6.947  31.293  -2.171  1.00  0.64           O  
ATOM    328  CB  GLN A  47      -8.055  32.548  -4.096  1.00  0.64           C  
ATOM    329  CG  GLN A  47      -8.978  33.459  -4.909  1.00  0.64           C  
ATOM    330  CD  GLN A  47      -9.019  32.971  -6.347  1.00  0.64           C  
ATOM    331  OE1 GLN A  47      -7.988  32.863  -7.009  1.00  0.64           O  
ATOM    332  NE2 GLN A  47     -10.246  32.670  -6.849  1.00  0.64           N  
ATOM    333  N   ALA A  48      -7.822  29.245  -2.542  1.00  0.70           N  
ATOM    334  CA  ALA A  48      -7.001  28.654  -1.528  1.00  0.70           C  
ATOM    335  C   ALA A  48      -5.584  28.843  -1.950  1.00  0.70           C  
ATOM    336  O   ALA A  48      -4.725  29.207  -1.149  1.00  0.70           O  
ATOM    337  CB  ALA A  48      -7.249  27.146  -1.356  1.00  0.70           C  
ATOM    338  N   GLY A  49      -5.316  28.614  -3.247  1.00  0.73           N  
ATOM    339  CA  GLY A  49      -3.999  28.786  -3.772  1.00  0.73           C  
ATOM    340  C   GLY A  49      -3.957  28.012  -5.043  1.00  0.73           C  
ATOM    341  O   GLY A  49      -4.725  27.072  -5.240  1.00  0.73           O  
ATOM    342  N   PRO A  50      -3.071  28.396  -5.913  1.00  0.73           N  
ATOM    343  CA  PRO A  50      -2.965  27.680  -7.150  1.00  0.73           C  
ATOM    344  C   PRO A  50      -2.322  26.361  -6.884  1.00  0.73           C  
ATOM    345  O   PRO A  50      -1.605  26.243  -5.892  1.00  0.73           O  
ATOM    346  CB  PRO A  50      -2.193  28.595  -8.096  1.00  0.73           C  
ATOM    347  CG  PRO A  50      -2.528  30.008  -7.581  1.00  0.73           C  
ATOM    348  CD  PRO A  50      -2.781  29.812  -6.078  1.00  0.73           C  
ATOM    349  N   GLY A  51      -2.564  25.352  -7.742  1.00  0.71           N  
ATOM    350  CA  GLY A  51      -1.996  24.064  -7.481  1.00  0.71           C  
ATOM    351  C   GLY A  51      -2.539  23.116  -8.497  1.00  0.71           C  
ATOM    352  O   GLY A  51      -2.681  23.441  -9.674  1.00  0.71           O  
ATOM    353  N   PRO A  52      -2.821  21.927  -8.044  1.00  0.69           N  
ATOM    354  CA  PRO A  52      -3.364  20.934  -8.924  1.00  0.69           C  
ATOM    355  C   PRO A  52      -4.778  21.272  -9.245  1.00  0.69           C  
ATOM    356  O   PRO A  52      -5.382  22.063  -8.524  1.00  0.69           O  
ATOM    357  CB  PRO A  52      -3.218  19.601  -8.195  1.00  0.69           C  
ATOM    358  CG  PRO A  52      -2.005  19.821  -7.277  1.00  0.69           C  
ATOM    359  CD  PRO A  52      -2.020  21.331  -6.985  1.00  0.69           C  
ATOM    360  N   GLY A  53      -5.316  20.701 -10.337  1.00  0.66           N  
ATOM    361  CA  GLY A  53      -6.678  20.969 -10.675  1.00  0.66           C  
ATOM    362  C   GLY A  53      -7.373  19.652 -10.725  1.00  0.66           C  
ATOM    363  O   GLY A  53      -6.777  18.628 -11.054  1.00  0.66           O  
ATOM    364  N   VAL A  54      -8.675  19.651 -10.381  1.00  0.61           N  
ATOM    365  CA  VAL A  54      -9.428  18.439 -10.414  1.00  0.61           C  
ATOM    366  C   VAL A  54      -9.994  18.315 -11.791  1.00  0.61           C  
ATOM    367  O   VAL A  54     -10.322  19.312 -12.432  1.00  0.61           O  
ATOM    368  CB  VAL A  54     -10.549  18.412  -9.413  1.00  0.61           C  
ATOM    369  CG1 VAL A  54     -11.570  19.498  -9.786  1.00  0.61           C  
ATOM    370  CG2 VAL A  54     -11.132  16.992  -9.355  1.00  0.61           C  
ATOM    371  N   ARG A  55     -10.105  17.068 -12.282  1.00  0.53           N  
ATOM    372  CA  ARG A  55     -10.622  16.801 -13.593  1.00  0.53           C  
ATOM    373  C   ARG A  55     -12.084  17.084 -13.583  1.00  0.53           C  
ATOM    374  O   ARG A  55     -12.616  17.573 -12.589  1.00  0.53           O  
ATOM    375  CB  ARG A  55     -10.435  15.346 -14.053  1.00  0.53           C  
ATOM    376  CG  ARG A  55      -9.001  15.009 -14.462  1.00  0.53           C  
ATOM    377  CD  ARG A  55      -8.730  15.271 -15.945  1.00  0.53           C  
ATOM    378  NE  ARG A  55      -9.584  14.329 -16.723  1.00  0.53           N  
ATOM    379  CZ  ARG A  55     -10.192  14.745 -17.872  1.00  0.53           C  
ATOM    380  NH1 ARG A  55     -10.034  16.029 -18.307  1.00  0.53           N  
ATOM    381  NH2 ARG A  55     -10.964  13.875 -18.588  1.00  0.53           N  
ATOM    382  N   ASP A  56     -12.748  16.831 -14.732  1.00  0.56           N  
ATOM    383  CA  ASP A  56     -14.162  17.048 -14.816  1.00  0.56           C  
ATOM    384  C   ASP A  56     -14.710  16.219 -13.707  1.00  0.56           C  
ATOM    385  O   ASP A  56     -15.474  16.703 -12.872  1.00  0.56           O  
ATOM    386  CB  ASP A  56     -14.737  16.527 -16.147  1.00  0.56           C  
ATOM    387  CG  ASP A  56     -16.143  17.072 -16.365  1.00  0.56           C  
ATOM    388  OD1 ASP A  56     -16.948  17.059 -15.396  1.00  0.56           O  
ATOM    389  OD2 ASP A  56     -16.431  17.498 -17.514  1.00  0.56           O  
ATOM    390  N   ALA A  57     -14.304  14.937 -13.667  1.00  0.61           N  
ATOM    391  CA  ALA A  57     -14.608  14.129 -12.528  1.00  0.61           C  
ATOM    392  C   ALA A  57     -13.332  13.414 -12.236  1.00  0.61           C  
ATOM    393  O   ALA A  57     -13.041  12.376 -12.828  1.00  0.61           O  
ATOM    394  CB  ALA A  57     -15.684  13.065 -12.794  1.00  0.61           C  
ATOM    395  N   ALA A  58     -12.527  13.966 -11.311  1.00  0.66           N  
ATOM    396  CA  ALA A  58     -11.273  13.361 -10.974  1.00  0.66           C  
ATOM    397  C   ALA A  58     -11.534  12.075 -10.269  1.00  0.66           C  
ATOM    398  O   ALA A  58     -10.863  11.071 -10.503  1.00  0.66           O  
ATOM    399  CB  ALA A  58     -10.413  14.218 -10.034  1.00  0.66           C  
ATOM    400  N   ALA A  59     -12.558  12.077  -9.401  1.00  0.67           N  
ATOM    401  CA  ALA A  59     -12.803  10.961  -8.541  1.00  0.67           C  
ATOM    402  C   ALA A  59     -13.041   9.727  -9.346  1.00  0.67           C  
ATOM    403  O   ALA A  59     -12.511   8.670  -9.004  1.00  0.67           O  
ATOM    404  CB  ALA A  59     -14.029  11.165  -7.636  1.00  0.67           C  
ATOM    405  N   PRO A  60     -13.798   9.792 -10.400  1.00  0.61           N  
ATOM    406  CA  PRO A  60     -14.032   8.599 -11.160  1.00  0.61           C  
ATOM    407  C   PRO A  60     -12.758   8.079 -11.735  1.00  0.61           C  
ATOM    408  O   PRO A  60     -12.601   6.864 -11.855  1.00  0.61           O  
ATOM    409  CB  PRO A  60     -15.107   8.972 -12.178  1.00  0.61           C  
ATOM    410  CG  PRO A  60     -15.908  10.076 -11.457  1.00  0.61           C  
ATOM    411  CD  PRO A  60     -14.891  10.742 -10.513  1.00  0.61           C  
ATOM    412  N   ALA A  61     -11.839   8.986 -12.105  1.00  0.68           N  
ATOM    413  CA  ALA A  61     -10.571   8.597 -12.641  1.00  0.68           C  
ATOM    414  C   ALA A  61      -9.661   8.411 -11.478  1.00  0.68           C  
ATOM    415  O   ALA A  61     -10.064   8.583 -10.329  1.00  0.68           O  
ATOM    416  CB  ALA A  61      -9.940   9.656 -13.563  1.00  0.68           C  
ATOM    417  N   GLU A  62      -8.401   8.014 -11.746  1.00  0.68           N  
ATOM    418  CA  GLU A  62      -7.442   7.898 -10.687  1.00  0.68           C  
ATOM    419  C   GLU A  62      -6.350   8.892 -10.980  1.00  0.68           C  
ATOM    420  O   GLU A  62      -5.294   8.510 -11.482  1.00  0.68           O  
ATOM    421  CB  GLU A  62      -6.814   6.496 -10.690  1.00  0.68           C  
ATOM    422  CG  GLU A  62      -7.856   5.402 -10.444  1.00  0.68           C  
ATOM    423  CD  GLU A  62      -7.374   4.112 -11.094  1.00  0.68           C  
ATOM    424  OE1 GLU A  62      -6.452   4.181 -11.949  1.00  0.68           O  
ATOM    425  OE2 GLU A  62      -7.939   3.039 -10.752  1.00  0.68           O  
ATOM    426  N   PRO A  63      -6.557  10.157 -10.692  1.00  0.73           N  
ATOM    427  CA  PRO A  63      -5.522  11.105 -11.001  1.00  0.73           C  
ATOM    428  C   PRO A  63      -4.629  11.349  -9.844  1.00  0.73           C  
ATOM    429  O   PRO A  63      -4.915  10.893  -8.738  1.00  0.73           O  
ATOM    430  CB  PRO A  63      -6.206  12.415 -11.381  1.00  0.73           C  
ATOM    431  CG  PRO A  63      -7.626  12.000 -11.770  1.00  0.73           C  
ATOM    432  CD  PRO A  63      -7.866  10.749 -10.922  1.00  0.73           C  
ATOM    433  N   GLN A  64      -3.532  12.076 -10.109  1.00  0.72           N  
ATOM    434  CA  GLN A  64      -2.707  12.599  -9.072  1.00  0.72           C  
ATOM    435  C   GLN A  64      -3.576  13.624  -8.418  1.00  0.72           C  
ATOM    436  O   GLN A  64      -3.525  13.835  -7.208  1.00  0.72           O  
ATOM    437  CB  GLN A  64      -1.439  13.284  -9.619  1.00  0.72           C  
ATOM    438  CG  GLN A  64      -1.699  14.515 -10.497  1.00  0.72           C  
ATOM    439  CD  GLN A  64      -1.601  15.762  -9.631  1.00  0.72           C  
ATOM    440  OE1 GLN A  64      -1.449  15.675  -8.413  1.00  0.72           O  
ATOM    441  NE2 GLN A  64      -1.681  16.958 -10.274  1.00  0.72           N  
ATOM    442  N   ALA A  65      -4.416  14.275  -9.248  1.00  0.76           N  
ATOM    443  CA  ALA A  65      -5.321  15.315  -8.849  1.00  0.76           C  
ATOM    444  C   ALA A  65      -6.310  14.780  -7.868  1.00  0.76           C  
ATOM    445  O   ALA A  65      -6.650  15.460  -6.900  1.00  0.76           O  
ATOM    446  CB  ALA A  65      -6.126  15.883 -10.031  1.00  0.76           C  
ATOM    447  N   GLN A  66      -6.813  13.549  -8.078  1.00  0.68           N  
ATOM    448  CA  GLN A  66      -7.794  13.079  -7.145  1.00  0.68           C  
ATOM    449  C   GLN A  66      -7.146  12.994  -5.806  1.00  0.68           C  
ATOM    450  O   GLN A  66      -7.742  13.362  -4.795  1.00  0.68           O  
ATOM    451  CB  GLN A  66      -8.399  11.696  -7.478  1.00  0.68           C  
ATOM    452  CG  GLN A  66      -7.426  10.518  -7.421  1.00  0.68           C  
ATOM    453  CD  GLN A  66      -8.252   9.240  -7.517  1.00  0.68           C  
ATOM    454  OE1 GLN A  66      -7.712   8.144  -7.652  1.00  0.68           O  
ATOM    455  NE2 GLN A  66      -9.603   9.381  -7.438  1.00  0.68           N  
ATOM    456  N   HIS A  67      -5.891  12.516  -5.766  1.00  0.71           N  
ATOM    457  CA  HIS A  67      -5.231  12.409  -4.503  1.00  0.71           C  
ATOM    458  C   HIS A  67      -5.002  13.778  -3.953  1.00  0.71           C  
ATOM    459  O   HIS A  67      -5.230  14.029  -2.771  1.00  0.71           O  
ATOM    460  CB  HIS A  67      -3.866  11.710  -4.574  1.00  0.71           C  
ATOM    461  CG  HIS A  67      -3.319  11.461  -3.202  1.00  0.71           C  
ATOM    462  ND1 HIS A  67      -3.582  10.329  -2.462  1.00  0.71           N  
ATOM    463  CD2 HIS A  67      -2.529  12.243  -2.417  1.00  0.71           C  
ATOM    464  CE1 HIS A  67      -2.945  10.483  -1.274  1.00  0.71           C  
ATOM    465  NE2 HIS A  67      -2.292  11.628  -1.199  1.00  0.71           N  
ATOM    466  N   THR A  68      -4.568  14.715  -4.813  1.00  0.72           N  
ATOM    467  CA  THR A  68      -4.255  16.029  -4.342  1.00  0.72           C  
ATOM    468  C   THR A  68      -5.489  16.630  -3.765  1.00  0.72           C  
ATOM    469  O   THR A  68      -5.436  17.294  -2.732  1.00  0.72           O  
ATOM    470  CB  THR A  68      -3.757  16.945  -5.420  1.00  0.72           C  
ATOM    471  OG1 THR A  68      -2.572  16.420  -6.003  1.00  0.72           O  
ATOM    472  CG2 THR A  68      -3.475  18.321  -4.794  1.00  0.72           C  
ATOM    473  N   ARG A  69      -6.646  16.392  -4.406  1.00  0.63           N  
ATOM    474  CA  ARG A  69      -7.845  17.008  -3.927  1.00  0.63           C  
ATOM    475  C   ARG A  69      -8.064  16.549  -2.523  1.00  0.63           C  
ATOM    476  O   ARG A  69      -8.365  17.353  -1.644  1.00  0.63           O  
ATOM    477  CB  ARG A  69      -9.082  16.632  -4.760  1.00  0.63           C  
ATOM    478  CG  ARG A  69     -10.253  17.605  -4.590  1.00  0.63           C  
ATOM    479  CD  ARG A  69     -11.427  17.305  -5.525  1.00  0.63           C  
ATOM    480  NE  ARG A  69     -12.225  18.557  -5.668  1.00  0.63           N  
ATOM    481  CZ  ARG A  69     -13.343  18.776  -4.916  1.00  0.63           C  
ATOM    482  NH1 ARG A  69     -13.774  17.830  -4.031  1.00  0.63           N  
ATOM    483  NH2 ARG A  69     -14.032  19.946  -5.056  1.00  0.63           N  
ATOM    484  N   SER A  70      -7.901  15.239  -2.260  1.00  0.66           N  
ATOM    485  CA  SER A  70      -8.107  14.803  -0.911  1.00  0.66           C  
ATOM    486  C   SER A  70      -7.279  13.574  -0.702  1.00  0.66           C  
ATOM    487  O   SER A  70      -7.311  12.666  -1.529  1.00  0.66           O  
ATOM    488  CB  SER A  70      -9.578  14.425  -0.660  1.00  0.66           C  
ATOM    489  OG  SER A  70     -10.408  15.568  -0.808  1.00  0.66           O  
ATOM    490  N   ARG A  71      -6.508  13.484   0.404  1.00  0.59           N  
ATOM    491  CA  ARG A  71      -6.373  14.503   1.402  1.00  0.59           C  
ATOM    492  C   ARG A  71      -7.690  14.680   2.069  1.00  0.59           C  
ATOM    493  O   ARG A  71      -8.621  13.909   1.844  1.00  0.59           O  
ATOM    494  CB  ARG A  71      -5.847  15.849   0.870  1.00  0.59           C  
ATOM    495  CG  ARG A  71      -4.487  15.689   0.184  1.00  0.59           C  
ATOM    496  CD  ARG A  71      -3.606  16.941   0.179  1.00  0.59           C  
ATOM    497  NE  ARG A  71      -4.382  18.066  -0.413  1.00  0.59           N  
ATOM    498  CZ  ARG A  71      -5.025  18.949   0.406  1.00  0.59           C  
ATOM    499  NH1 ARG A  71      -4.926  18.814   1.761  1.00  0.59           N  
ATOM    500  NH2 ARG A  71      -5.748  19.975  -0.127  1.00  0.59           N  
ATOM    501  N   GLU A  72      -7.788  15.656   2.985  1.00  0.59           N  
ATOM    502  CA  GLU A  72      -9.070  15.859   3.580  1.00  0.59           C  
ATOM    503  C   GLU A  72      -9.389  17.312   3.511  1.00  0.59           C  
ATOM    504  O   GLU A  72      -8.590  18.158   3.906  1.00  0.59           O  
ATOM    505  CB  GLU A  72      -9.153  15.440   5.056  1.00  0.59           C  
ATOM    506  CG  GLU A  72     -10.536  15.702   5.652  1.00  0.59           C  
ATOM    507  CD  GLU A  72     -10.569  15.137   7.064  1.00  0.59           C  
ATOM    508  OE1 GLU A  72     -10.022  14.021   7.268  1.00  0.59           O  
ATOM    509  OE2 GLU A  72     -11.157  15.807   7.953  1.00  0.59           O  
ATOM    510  N   ARG A  73     -10.581  17.638   2.979  1.00  0.52           N  
ATOM    511  CA  ARG A  73     -10.993  19.007   2.942  1.00  0.52           C  
ATOM    512  C   ARG A  73     -12.366  19.077   3.522  1.00  0.52           C  
ATOM    513  O   ARG A  73     -13.193  18.195   3.300  1.00  0.52           O  
ATOM    514  CB  ARG A  73     -11.063  19.610   1.530  1.00  0.52           C  
ATOM    515  CG  ARG A  73     -11.688  21.006   1.515  1.00  0.52           C  
ATOM    516  CD  ARG A  73     -10.943  22.036   2.369  1.00  0.52           C  
ATOM    517  NE  ARG A  73      -9.845  22.615   1.545  1.00  0.52           N  
ATOM    518  CZ  ARG A  73      -8.578  22.117   1.637  1.00  0.52           C  
ATOM    519  NH1 ARG A  73      -8.313  21.072   2.473  1.00  0.52           N  
ATOM    520  NH2 ARG A  73      -7.572  22.671   0.898  1.00  0.52           N  
ATOM    521  N   ALA A  74     -12.642  20.142   4.299  1.00  0.61           N  
ATOM    522  CA  ALA A  74     -13.942  20.281   4.882  1.00  0.61           C  
ATOM    523  C   ALA A  74     -14.880  20.613   3.773  1.00  0.61           C  
ATOM    524  O   ALA A  74     -14.477  21.151   2.743  1.00  0.61           O  
ATOM    525  CB  ALA A  74     -14.039  21.395   5.937  1.00  0.61           C  
ATOM    526  N   ASP A  75     -16.169  20.276   3.958  1.00  0.60           N  
ATOM    527  CA  ASP A  75     -17.139  20.500   2.930  1.00  0.60           C  
ATOM    528  C   ASP A  75     -17.484  21.949   2.891  1.00  0.60           C  
ATOM    529  O   ASP A  75     -17.254  22.691   3.844  1.00  0.60           O  
ATOM    530  CB  ASP A  75     -18.444  19.719   3.150  1.00  0.60           C  
ATOM    531  CG  ASP A  75     -18.127  18.247   2.943  1.00  0.60           C  
ATOM    532  OD1 ASP A  75     -17.481  17.922   1.911  1.00  0.60           O  
ATOM    533  OD2 ASP A  75     -18.530  17.425   3.809  1.00  0.60           O  
ATOM    534  N   GLY A  76     -18.031  22.381   1.739  1.00  0.63           N  
ATOM    535  CA  GLY A  76     -18.471  23.730   1.552  1.00  0.63           C  
ATOM    536  C   GLY A  76     -19.955  23.700   1.712  1.00  0.63           C  
ATOM    537  O   GLY A  76     -20.481  22.996   2.572  1.00  0.63           O  
ATOM    538  N   THR A  77     -20.673  24.477   0.881  1.00  0.64           N  
ATOM    539  CA  THR A  77     -22.101  24.456   0.974  1.00  0.64           C  
ATOM    540  C   THR A  77     -22.528  23.090   0.566  1.00  0.64           C  
ATOM    541  O   THR A  77     -21.911  22.461  -0.294  1.00  0.64           O  
ATOM    542  CB  THR A  77     -22.793  25.435   0.072  1.00  0.64           C  
ATOM    543  OG1 THR A  77     -22.397  26.763   0.388  1.00  0.64           O  
ATOM    544  CG2 THR A  77     -24.313  25.272   0.248  1.00  0.64           C  
ATOM    545  N   GLY A  78     -23.593  22.586   1.211  1.00  0.70           N  
ATOM    546  CA  GLY A  78     -24.057  21.266   0.923  1.00  0.70           C  
ATOM    547  C   GLY A  78     -23.265  20.381   1.821  1.00  0.70           C  
ATOM    548  O   GLY A  78     -22.078  20.623   2.040  1.00  0.70           O  
ATOM    549  N   PRO A  79     -23.890  19.361   2.341  1.00  0.68           N  
ATOM    550  CA  PRO A  79     -23.229  18.462   3.244  1.00  0.68           C  
ATOM    551  C   PRO A  79     -21.999  17.941   2.578  1.00  0.68           C  
ATOM    552  O   PRO A  79     -20.997  17.728   3.257  1.00  0.68           O  
ATOM    553  CB  PRO A  79     -24.223  17.333   3.492  1.00  0.68           C  
ATOM    554  CG  PRO A  79     -25.002  17.271   2.165  1.00  0.68           C  
ATOM    555  CD  PRO A  79     -25.014  18.729   1.672  1.00  0.68           C  
ATOM    556  N   THR A  80     -22.068  17.709   1.255  1.00  0.66           N  
ATOM    557  CA  THR A  80     -20.938  17.217   0.527  1.00  0.66           C  
ATOM    558  C   THR A  80     -20.998  17.865  -0.813  1.00  0.66           C  
ATOM    559  O   THR A  80     -21.967  18.547  -1.138  1.00  0.66           O  
ATOM    560  CB  THR A  80     -20.992  15.740   0.273  1.00  0.66           C  
ATOM    561  OG1 THR A  80     -22.096  15.432  -0.567  1.00  0.66           O  
ATOM    562  CG2 THR A  80     -21.138  15.012   1.619  1.00  0.66           C  
ATOM    563  N   LYS A  81     -19.942  17.689  -1.625  1.00  0.63           N  
ATOM    564  CA  LYS A  81     -19.993  18.235  -2.945  1.00  0.63           C  
ATOM    565  C   LYS A  81     -20.171  17.088  -3.880  1.00  0.63           C  
ATOM    566  O   LYS A  81     -19.546  16.040  -3.724  1.00  0.63           O  
ATOM    567  CB  LYS A  81     -18.744  19.038  -3.346  1.00  0.63           C  
ATOM    568  CG  LYS A  81     -18.758  20.451  -2.759  1.00  0.63           C  
ATOM    569  CD  LYS A  81     -17.422  21.189  -2.831  1.00  0.63           C  
ATOM    570  CE  LYS A  81     -17.543  22.666  -2.452  1.00  0.63           C  
ATOM    571  NZ  LYS A  81     -18.435  22.809  -1.279  1.00  0.63           N  
ATOM    572  N   GLY A  82     -21.049  17.266  -4.884  1.00  0.67           N  
ATOM    573  CA  GLY A  82     -21.351  16.184  -5.768  1.00  0.67           C  
ATOM    574  C   GLY A  82     -22.313  15.324  -5.021  1.00  0.67           C  
ATOM    575  O   GLY A  82     -23.008  15.796  -4.122  1.00  0.67           O  
ATOM    576  N   ASP A  83     -22.380  14.028  -5.370  1.00  0.64           N  
ATOM    577  CA  ASP A  83     -23.269  13.171  -4.651  1.00  0.64           C  
ATOM    578  C   ASP A  83     -22.602  12.870  -3.351  1.00  0.64           C  
ATOM    579  O   ASP A  83     -21.618  13.517  -2.997  1.00  0.64           O  
ATOM    580  CB  ASP A  83     -23.630  11.864  -5.386  1.00  0.64           C  
ATOM    581  CG  ASP A  83     -22.371  11.058  -5.661  1.00  0.64           C  
ATOM    582  OD1 ASP A  83     -21.255  11.546  -5.340  1.00  0.64           O  
ATOM    583  OD2 ASP A  83     -22.517   9.937  -6.217  1.00  0.64           O  
ATOM    584  N   MET A  84     -23.131  11.900  -2.583  1.00  0.59           N  
ATOM    585  CA  MET A  84     -22.560  11.662  -1.291  1.00  0.59           C  
ATOM    586  C   MET A  84     -21.120  11.301  -1.457  1.00  0.59           C  
ATOM    587  O   MET A  84     -20.774  10.378  -2.190  1.00  0.59           O  
ATOM    588  CB  MET A  84     -23.214  10.499  -0.528  1.00  0.59           C  
ATOM    589  CG  MET A  84     -24.693  10.719  -0.216  1.00  0.59           C  
ATOM    590  SD  MET A  84     -25.039  12.128   0.877  1.00  0.59           S  
ATOM    591  CE  MET A  84     -26.795  11.713   1.084  1.00  0.59           C  
ATOM    592  N   GLU A  85     -20.241  12.061  -0.774  1.00  0.61           N  
ATOM    593  CA  GLU A  85     -18.840  11.775  -0.806  1.00  0.61           C  
ATOM    594  C   GLU A  85     -18.226  12.479   0.360  1.00  0.61           C  
ATOM    595  O   GLU A  85     -18.649  13.574   0.730  1.00  0.61           O  
ATOM    596  CB  GLU A  85     -18.139  12.275  -2.079  1.00  0.61           C  
ATOM    597  CG  GLU A  85     -16.674  11.850  -2.187  1.00  0.61           C  
ATOM    598  CD  GLU A  85     -16.153  12.323  -3.537  1.00  0.61           C  
ATOM    599  OE1 GLU A  85     -16.834  13.175  -4.166  1.00  0.61           O  
ATOM    600  OE2 GLU A  85     -15.069  11.837  -3.958  1.00  0.61           O  
ATOM    601  N   ILE A  86     -17.222  11.845   0.995  1.00  0.56           N  
ATOM    602  CA  ILE A  86     -16.569  12.469   2.104  1.00  0.56           C  
ATOM    603  C   ILE A  86     -15.096  12.271   1.952  1.00  0.56           C  
ATOM    604  O   ILE A  86     -14.620  11.218   1.531  1.00  0.56           O  
ATOM    605  CB  ILE A  86     -17.033  11.930   3.426  1.00  0.56           C  
ATOM    606  CG1 ILE A  86     -16.765  10.420   3.522  1.00  0.56           C  
ATOM    607  CG2 ILE A  86     -18.513  12.312   3.590  1.00  0.56           C  
ATOM    608  CD1 ILE A  86     -17.116   9.829   4.886  1.00  0.56           C  
ATOM    609  N   PRO A  87     -14.381  13.318   2.258  1.00  0.61           N  
ATOM    610  CA  PRO A  87     -12.946  13.297   2.166  1.00  0.61           C  
ATOM    611  C   PRO A  87     -12.335  12.402   3.192  1.00  0.61           C  
ATOM    612  O   PRO A  87     -11.193  11.983   3.003  1.00  0.61           O  
ATOM    613  CB  PRO A  87     -12.507  14.756   2.268  1.00  0.61           C  
ATOM    614  CG  PRO A  87     -13.711  15.541   1.716  1.00  0.61           C  
ATOM    615  CD  PRO A  87     -14.922  14.652   2.044  1.00  0.61           C  
ATOM    616  N   PHE A  88     -13.066  12.087   4.281  1.00  0.53           N  
ATOM    617  CA  PHE A  88     -12.503  11.233   5.283  1.00  0.53           C  
ATOM    618  C   PHE A  88     -12.103   9.960   4.626  1.00  0.53           C  
ATOM    619  O   PHE A  88     -12.494   9.679   3.495  1.00  0.53           O  
ATOM    620  CB  PHE A  88     -13.422  10.892   6.476  1.00  0.53           C  
ATOM    621  CG  PHE A  88     -13.351  11.990   7.484  1.00  0.53           C  
ATOM    622  CD1 PHE A  88     -12.303  12.030   8.377  1.00  0.53           C  
ATOM    623  CD2 PHE A  88     -14.322  12.961   7.556  1.00  0.53           C  
ATOM    624  CE1 PHE A  88     -12.213  13.026   9.320  1.00  0.53           C  
ATOM    625  CE2 PHE A  88     -14.239  13.961   8.497  1.00  0.53           C  
ATOM    626  CZ  PHE A  88     -13.185  13.995   9.379  1.00  0.53           C  
ATOM    627  N   GLU A  89     -11.264   9.181   5.336  1.00  0.59           N  
ATOM    628  CA  GLU A  89     -10.713   7.966   4.819  1.00  0.59           C  
ATOM    629  C   GLU A  89     -11.816   7.140   4.254  1.00  0.59           C  
ATOM    630  O   GLU A  89     -12.875   6.973   4.857  1.00  0.59           O  
ATOM    631  CB  GLU A  89      -9.997   7.124   5.889  1.00  0.59           C  
ATOM    632  CG  GLU A  89      -8.712   7.774   6.405  1.00  0.59           C  
ATOM    633  CD  GLU A  89      -9.091   9.053   7.139  1.00  0.59           C  
ATOM    634  OE1 GLU A  89      -9.411   8.974   8.355  1.00  0.59           O  
ATOM    635  OE2 GLU A  89      -9.071  10.130   6.485  1.00  0.59           O  
ATOM    636  N   GLU A  90     -11.579   6.630   3.034  1.00  0.58           N  
ATOM    637  CA  GLU A  90     -12.538   5.813   2.363  1.00  0.58           C  
ATOM    638  C   GLU A  90     -11.793   4.657   1.801  1.00  0.58           C  
ATOM    639  O   GLU A  90     -10.602   4.475   2.052  1.00  0.58           O  
ATOM    640  CB  GLU A  90     -13.225   6.477   1.156  1.00  0.58           C  
ATOM    641  CG  GLU A  90     -14.211   7.593   1.499  1.00  0.58           C  
ATOM    642  CD  GLU A  90     -14.961   7.923   0.215  1.00  0.58           C  
ATOM    643  OE1 GLU A  90     -14.871   7.102  -0.738  1.00  0.58           O  
ATOM    644  OE2 GLU A  90     -15.634   8.987   0.168  1.00  0.58           O  
ATOM    645  N   VAL A  91     -12.516   3.822   1.038  1.00  0.56           N  
ATOM    646  CA  VAL A  91     -11.924   2.692   0.400  1.00  0.56           C  
ATOM    647  C   VAL A  91     -10.904   3.226  -0.552  1.00  0.56           C  
ATOM    648  O   VAL A  91      -9.800   2.693  -0.657  1.00  0.56           O  
ATOM    649  CB  VAL A  91     -12.931   1.902  -0.381  1.00  0.56           C  
ATOM    650  CG1 VAL A  91     -12.209   0.763  -1.117  1.00  0.56           C  
ATOM    651  CG2 VAL A  91     -14.030   1.428   0.587  1.00  0.56           C  
ATOM    652  N   LEU A  92     -11.248   4.319  -1.262  1.00  0.60           N  
ATOM    653  CA  LEU A  92     -10.319   4.876  -2.201  1.00  0.60           C  
ATOM    654  C   LEU A  92      -9.163   5.434  -1.442  1.00  0.60           C  
ATOM    655  O   LEU A  92      -9.269   6.428  -0.726  1.00  0.60           O  
ATOM    656  CB  LEU A  92     -10.926   5.984  -3.074  1.00  0.60           C  
ATOM    657  CG  LEU A  92     -11.884   5.440  -4.148  1.00  0.60           C  
ATOM    658  CD1 LEU A  92     -13.087   4.712  -3.527  1.00  0.60           C  
ATOM    659  CD2 LEU A  92     -12.287   6.548  -5.133  1.00  0.60           C  
ATOM    660  N   GLU A  93      -8.017   4.750  -1.593  1.00  0.65           N  
ATOM    661  CA  GLU A  93      -6.788   5.048  -0.926  1.00  0.65           C  
ATOM    662  C   GLU A  93      -6.192   6.328  -1.419  1.00  0.65           C  
ATOM    663  O   GLU A  93      -5.860   7.196  -0.615  1.00  0.65           O  
ATOM    664  CB  GLU A  93      -5.810   3.885  -1.130  1.00  0.65           C  
ATOM    665  CG  GLU A  93      -6.339   2.616  -0.455  1.00  0.65           C  
ATOM    666  CD  GLU A  93      -5.855   1.396  -1.223  1.00  0.65           C  
ATOM    667  OE1 GLU A  93      -6.236   1.276  -2.421  1.00  0.65           O  
ATOM    668  OE2 GLU A  93      -5.115   0.565  -0.635  1.00  0.65           O  
ATOM    669  N   ARG A  94      -6.046   6.513  -2.748  1.00  0.64           N  
ATOM    670  CA  ARG A  94      -6.384   5.555  -3.752  1.00  0.64           C  
ATOM    671  C   ARG A  94      -5.084   5.176  -4.390  1.00  0.64           C  
ATOM    672  O   ARG A  94      -4.279   6.048  -4.714  1.00  0.64           O  
ATOM    673  CB  ARG A  94      -7.241   6.177  -4.865  1.00  0.64           C  
ATOM    674  CG  ARG A  94      -8.442   6.952  -4.319  1.00  0.64           C  
ATOM    675  CD  ARG A  94      -8.060   8.274  -3.647  1.00  0.64           C  
ATOM    676  NE  ARG A  94      -9.211   8.719  -2.810  1.00  0.64           N  
ATOM    677  CZ  ARG A  94      -9.396  10.046  -2.554  1.00  0.64           C  
ATOM    678  NH1 ARG A  94      -8.583  10.973  -3.139  1.00  0.64           N  
ATOM    679  NH2 ARG A  94     -10.396  10.446  -1.717  1.00  0.64           N  
ATOM    680  N   ALA A  95      -4.810   3.868  -4.564  1.00  0.72           N  
ATOM    681  CA  ALA A  95      -3.574   3.528  -5.213  1.00  0.72           C  
ATOM    682  C   ALA A  95      -3.891   2.590  -6.334  1.00  0.72           C  
ATOM    683  O   ALA A  95      -4.332   1.465  -6.110  1.00  0.72           O  
ATOM    684  CB  ALA A  95      -2.577   2.813  -4.286  1.00  0.72           C  
ATOM    685  N   LYS A  96      -3.675   3.042  -7.584  1.00  0.67           N  
ATOM    686  CA  LYS A  96      -3.942   2.207  -8.720  1.00  0.67           C  
ATOM    687  C   LYS A  96      -2.939   1.103  -8.797  1.00  0.67           C  
ATOM    688  O   LYS A  96      -3.290  -0.051  -9.039  1.00  0.67           O  
ATOM    689  CB  LYS A  96      -3.904   2.961 -10.060  1.00  0.67           C  
ATOM    690  CG  LYS A  96      -2.570   3.644 -10.365  1.00  0.67           C  
ATOM    691  CD  LYS A  96      -2.442   4.062 -11.830  1.00  0.67           C  
ATOM    692  CE  LYS A  96      -1.339   5.087 -12.088  1.00  0.67           C  
ATOM    693  NZ  LYS A  96      -1.765   6.407 -11.574  1.00  0.67           N  
ATOM    694  N   ALA A  97      -1.652   1.423  -8.572  1.00  0.71           N  
ATOM    695  CA  ALA A  97      -0.661   0.407  -8.744  1.00  0.71           C  
ATOM    696  C   ALA A  97       0.591   0.852  -8.072  1.00  0.71           C  
ATOM    697  O   ALA A  97       0.584   1.727  -7.208  1.00  0.71           O  
ATOM    698  CB  ALA A  97      -0.311   0.128 -10.216  1.00  0.71           C  
ATOM    699  N   GLY A  98       1.712   0.224  -8.469  1.00  0.67           N  
ATOM    700  CA  GLY A  98       2.990   0.489  -7.884  1.00  0.67           C  
ATOM    701  C   GLY A  98       3.273   1.951  -7.983  1.00  0.67           C  
ATOM    702  O   GLY A  98       2.526   2.723  -8.581  1.00  0.67           O  
ATOM    703  N   ASP A  99       4.405   2.360  -7.385  1.00  0.62           N  
ATOM    704  CA  ASP A  99       4.738   3.746  -7.294  1.00  0.62           C  
ATOM    705  C   ASP A  99       3.635   4.425  -6.539  1.00  0.62           C  
ATOM    706  O   ASP A  99       3.348   5.578  -6.860  1.00  0.62           O  
ATOM    707  CB  ASP A  99       4.795   4.459  -8.663  1.00  0.62           C  
ATOM    708  CG  ASP A  99       5.906   3.880  -9.527  1.00  0.62           C  
ATOM    709  OD1 ASP A  99       6.440   2.795  -9.170  1.00  0.62           O  
ATOM    710  OD2 ASP A  99       6.233   4.521 -10.562  1.00  0.62           O  
ATOM    711  N   PRO A 100       2.991   3.790  -5.570  1.00  0.68           N  
ATOM    712  CA  PRO A 100       1.888   4.424  -4.901  1.00  0.68           C  
ATOM    713  C   PRO A 100       2.336   5.733  -4.343  1.00  0.68           C  
ATOM    714  O   PRO A 100       3.070   5.742  -3.355  1.00  0.68           O  
ATOM    715  CB  PRO A 100       1.475   3.486  -3.763  1.00  0.68           C  
ATOM    716  CG  PRO A 100       2.467   2.305  -3.846  1.00  0.68           C  
ATOM    717  CD  PRO A 100       3.646   2.870  -4.654  1.00  0.68           C  
ATOM    718  N   LYS A 101       1.912   6.845  -4.968  1.00  0.67           N  
ATOM    719  CA  LYS A 101       2.245   8.147  -4.477  1.00  0.67           C  
ATOM    720  C   LYS A 101       1.487   8.330  -3.211  1.00  0.67           C  
ATOM    721  O   LYS A 101       2.024   8.756  -2.189  1.00  0.67           O  
ATOM    722  CB  LYS A 101       1.793   9.261  -5.438  1.00  0.67           C  
ATOM    723  CG  LYS A 101       2.188  10.677  -5.014  1.00  0.67           C  
ATOM    724  CD  LYS A 101       1.885  11.723  -6.091  1.00  0.67           C  
ATOM    725  CE  LYS A 101       2.155  13.169  -5.669  1.00  0.67           C  
ATOM    726  NZ  LYS A 101       1.743  14.092  -6.751  1.00  0.67           N  
ATOM    727  N   ALA A 102       0.194   7.970  -3.273  1.00  0.73           N  
ATOM    728  CA  ALA A 102      -0.706   8.142  -2.181  1.00  0.73           C  
ATOM    729  C   ALA A 102      -0.269   7.290  -1.044  1.00  0.73           C  
ATOM    730  O   ALA A 102      -0.273   7.741   0.098  1.00  0.73           O  
ATOM    731  CB  ALA A 102      -2.154   7.757  -2.528  1.00  0.73           C  
ATOM    732  N   GLN A 103       0.153   6.043  -1.312  1.00  0.66           N  
ATOM    733  CA  GLN A 103       0.454   5.227  -0.178  1.00  0.66           C  
ATOM    734  C   GLN A 103       1.824   5.558   0.326  1.00  0.66           C  
ATOM    735  O   GLN A 103       2.772   4.804   0.123  1.00  0.66           O  
ATOM    736  CB  GLN A 103       0.393   3.719  -0.483  1.00  0.66           C  
ATOM    737  CG  GLN A 103      -1.004   3.245  -0.905  1.00  0.66           C  
ATOM    738  CD  GLN A 103      -0.947   1.741  -1.128  1.00  0.66           C  
ATOM    739  OE1 GLN A 103      -1.865   1.142  -1.689  1.00  0.66           O  
ATOM    740  NE2 GLN A 103       0.166   1.111  -0.668  1.00  0.66           N  
ATOM    741  N   THR A 104       1.949   6.710   1.018  1.00  0.66           N  
ATOM    742  CA  THR A 104       3.171   7.123   1.645  1.00  0.66           C  
ATOM    743  C   THR A 104       2.753   7.848   2.885  1.00  0.66           C  
ATOM    744  O   THR A 104       1.580   8.187   3.036  1.00  0.66           O  
ATOM    745  CB  THR A 104       4.021   8.035   0.808  1.00  0.66           C  
ATOM    746  OG1 THR A 104       3.314   9.225   0.494  1.00  0.66           O  
ATOM    747  CG2 THR A 104       4.420   7.289  -0.477  1.00  0.66           C  
ATOM    748  N   GLU A 105       3.684   8.103   3.825  1.00  0.64           N  
ATOM    749  CA  GLU A 105       3.228   8.709   5.042  1.00  0.64           C  
ATOM    750  C   GLU A 105       2.683  10.074   4.789  1.00  0.64           C  
ATOM    751  O   GLU A 105       1.587  10.400   5.243  1.00  0.64           O  
ATOM    752  CB  GLU A 105       4.291   8.867   6.141  1.00  0.64           C  
ATOM    753  CG  GLU A 105       3.651   9.305   7.464  1.00  0.64           C  
ATOM    754  CD  GLU A 105       4.728   9.471   8.524  1.00  0.64           C  
ATOM    755  OE1 GLU A 105       5.578  10.389   8.358  1.00  0.64           O  
ATOM    756  OE2 GLU A 105       4.713   8.695   9.515  1.00  0.64           O  
ATOM    757  N   VAL A 106       3.411  10.913   4.034  1.00  0.64           N  
ATOM    758  CA  VAL A 106       2.914  12.242   3.876  1.00  0.64           C  
ATOM    759  C   VAL A 106       1.775  12.199   2.922  1.00  0.64           C  
ATOM    760  O   VAL A 106       1.859  11.612   1.844  1.00  0.64           O  
ATOM    761  CB  VAL A 106       3.936  13.224   3.381  1.00  0.64           C  
ATOM    762  CG1 VAL A 106       5.031  13.353   4.451  1.00  0.64           C  
ATOM    763  CG2 VAL A 106       4.457  12.759   2.010  1.00  0.64           C  
ATOM    764  N   GLY A 107       0.660  12.832   3.324  1.00  0.69           N  
ATOM    765  CA  GLY A 107      -0.510  12.859   2.508  1.00  0.69           C  
ATOM    766  C   GLY A 107      -1.388  11.729   2.934  1.00  0.69           C  
ATOM    767  O   GLY A 107      -2.561  11.681   2.565  1.00  0.69           O  
ATOM    768  N   LYS A 108      -0.854  10.779   3.732  1.00  0.65           N  
ATOM    769  CA  LYS A 108      -1.725   9.714   4.125  1.00  0.65           C  
ATOM    770  C   LYS A 108      -2.633  10.152   5.217  1.00  0.65           C  
ATOM    771  O   LYS A 108      -2.249  10.873   6.137  1.00  0.65           O  
ATOM    772  CB  LYS A 108      -1.062   8.367   4.453  1.00  0.65           C  
ATOM    773  CG  LYS A 108      -1.073   7.491   3.200  1.00  0.65           C  
ATOM    774  CD  LYS A 108      -2.514   7.277   2.712  1.00  0.65           C  
ATOM    775  CE  LYS A 108      -2.669   7.019   1.210  1.00  0.65           C  
ATOM    776  NZ  LYS A 108      -3.108   5.629   0.954  1.00  0.65           N  
ATOM    777  N   HIS A 109      -3.897   9.708   5.098  1.00  0.63           N  
ATOM    778  CA  HIS A 109      -4.961  10.088   5.974  1.00  0.63           C  
ATOM    779  C   HIS A 109      -4.706   9.620   7.361  1.00  0.63           C  
ATOM    780  O   HIS A 109      -4.849  10.393   8.307  1.00  0.63           O  
ATOM    781  CB  HIS A 109      -6.317   9.482   5.565  1.00  0.63           C  
ATOM    782  CG  HIS A 109      -6.886  10.053   4.301  1.00  0.63           C  
ATOM    783  ND1 HIS A 109      -7.675  11.181   4.259  1.00  0.63           N  
ATOM    784  CD2 HIS A 109      -6.777   9.627   3.013  1.00  0.63           C  
ATOM    785  CE1 HIS A 109      -8.003  11.380   2.957  1.00  0.63           C  
ATOM    786  NE2 HIS A 109      -7.481  10.462   2.164  1.00  0.63           N  
ATOM    787  N   TYR A 110      -4.308   8.345   7.529  1.00  0.57           N  
ATOM    788  CA  TYR A 110      -4.213   7.868   8.875  1.00  0.57           C  
ATOM    789  C   TYR A 110      -3.179   8.652   9.610  1.00  0.57           C  
ATOM    790  O   TYR A 110      -3.441   9.180  10.690  1.00  0.57           O  
ATOM    791  CB  TYR A 110      -3.806   6.385   8.993  1.00  0.57           C  
ATOM    792  CG  TYR A 110      -4.853   5.514   8.383  1.00  0.57           C  
ATOM    793  CD1 TYR A 110      -5.999   5.192   9.072  1.00  0.57           C  
ATOM    794  CD2 TYR A 110      -4.689   5.022   7.109  1.00  0.57           C  
ATOM    795  CE1 TYR A 110      -6.960   4.387   8.503  1.00  0.57           C  
ATOM    796  CE2 TYR A 110      -5.645   4.217   6.534  1.00  0.57           C  
ATOM    797  CZ  TYR A 110      -6.783   3.897   7.233  1.00  0.57           C  
ATOM    798  OH  TYR A 110      -7.768   3.070   6.648  1.00  0.57           O  
ATOM    799  N   LEU A 111      -1.973   8.769   9.030  1.00  0.62           N  
ATOM    800  CA  LEU A 111      -0.905   9.441   9.705  1.00  0.62           C  
ATOM    801  C   LEU A 111      -1.200  10.905   9.818  1.00  0.62           C  
ATOM    802  O   LEU A 111      -1.043  11.498  10.885  1.00  0.62           O  
ATOM    803  CB  LEU A 111       0.445   9.237   8.983  1.00  0.62           C  
ATOM    804  CG  LEU A 111       1.665   9.913   9.642  1.00  0.62           C  
ATOM    805  CD1 LEU A 111       1.669  11.436   9.439  1.00  0.62           C  
ATOM    806  CD2 LEU A 111       1.778   9.512  11.121  1.00  0.62           C  
ATOM    807  N   GLN A 112      -1.659  11.529   8.718  1.00  0.62           N  
ATOM    808  CA  GLN A 112      -1.846  12.951   8.734  1.00  0.62           C  
ATOM    809  C   GLN A 112      -2.912  13.403   9.669  1.00  0.62           C  
ATOM    810  O   GLN A 112      -2.696  14.374  10.395  1.00  0.62           O  
ATOM    811  CB  GLN A 112      -2.166  13.561   7.358  1.00  0.62           C  
ATOM    812  CG  GLN A 112      -0.931  13.981   6.561  1.00  0.62           C  
ATOM    813  CD  GLN A 112      -0.554  15.367   7.075  1.00  0.62           C  
ATOM    814  OE1 GLN A 112       0.060  16.166   6.371  1.00  0.62           O  
ATOM    815  NE2 GLN A 112      -0.952  15.669   8.341  1.00  0.62           N  
ATOM    816  N   LEU A 113      -4.076  12.726   9.697  1.00  0.56           N  
ATOM    817  CA  LEU A 113      -5.146  13.297  10.462  1.00  0.56           C  
ATOM    818  C   LEU A 113      -4.734  13.369  11.900  1.00  0.56           C  
ATOM    819  O   LEU A 113      -4.635  14.464  12.450  1.00  0.56           O  
ATOM    820  CB  LEU A 113      -6.456  12.500  10.308  1.00  0.56           C  
ATOM    821  CG  LEU A 113      -7.721  13.210  10.834  1.00  0.56           C  
ATOM    822  CD1 LEU A 113      -7.737  13.311  12.360  1.00  0.56           C  
ATOM    823  CD2 LEU A 113      -7.916  14.577  10.156  1.00  0.56           C  
ATOM    824  N   ALA A 114      -4.379  12.218  12.510  1.00  0.52           N  
ATOM    825  CA  ALA A 114      -3.931  12.173  13.878  1.00  0.52           C  
ATOM    826  C   ALA A 114      -4.886  12.892  14.789  1.00  0.52           C  
ATOM    827  O   ALA A 114      -5.896  13.459  14.378  1.00  0.52           O  
ATOM    828  CB  ALA A 114      -2.517  12.744  14.092  1.00  0.52           C  
ATOM    829  N   GLY A 115      -4.644  12.804  16.105  1.00  0.47           N  
ATOM    830  CA  GLY A 115      -5.465  13.571  16.989  1.00  0.47           C  
ATOM    831  C   GLY A 115      -4.613  14.712  17.421  1.00  0.47           C  
ATOM    832  O   GLY A 115      -3.510  14.897  16.908  1.00  0.47           O  
ATOM    833  N   ASP A 116      -5.103  15.520  18.376  1.00  0.38           N  
ATOM    834  CA  ASP A 116      -4.242  16.537  18.887  1.00  0.38           C  
ATOM    835  C   ASP A 116      -3.323  15.740  19.746  1.00  0.38           C  
ATOM    836  O   ASP A 116      -2.517  14.961  19.243  1.00  0.38           O  
ATOM    837  CB  ASP A 116      -4.972  17.573  19.765  1.00  0.38           C  
ATOM    838  CG  ASP A 116      -4.122  18.836  19.841  1.00  0.38           C  
ATOM    839  OD1 ASP A 116      -2.951  18.795  19.378  1.00  0.38           O  
ATOM    840  OD2 ASP A 116      -4.640  19.866  20.350  1.00  0.38           O  
ATOM    841  N   THR A 117      -3.408  15.914  21.073  1.00  0.40           N  
ATOM    842  CA  THR A 117      -2.633  15.053  21.910  1.00  0.40           C  
ATOM    843  C   THR A 117      -3.212  13.677  21.759  1.00  0.40           C  
ATOM    844  O   THR A 117      -2.484  12.688  21.709  1.00  0.40           O  
ATOM    845  CB  THR A 117      -2.669  15.439  23.358  1.00  0.40           C  
ATOM    846  OG1 THR A 117      -2.161  16.757  23.518  1.00  0.40           O  
ATOM    847  CG2 THR A 117      -1.806  14.444  24.153  1.00  0.40           C  
ATOM    848  N   ASP A 118      -4.556  13.586  21.652  1.00  0.43           N  
ATOM    849  CA  ASP A 118      -5.213  12.311  21.541  1.00  0.43           C  
ATOM    850  C   ASP A 118      -4.758  11.642  20.280  1.00  0.43           C  
ATOM    851  O   ASP A 118      -4.584  12.284  19.246  1.00  0.43           O  
ATOM    852  CB  ASP A 118      -6.750  12.414  21.518  1.00  0.43           C  
ATOM    853  CG  ASP A 118      -7.223  12.754  22.928  1.00  0.43           C  
ATOM    854  OD1 ASP A 118      -6.414  12.586  23.881  1.00  0.43           O  
ATOM    855  OD2 ASP A 118      -8.401  13.178  23.074  1.00  0.43           O  
ATOM    856  N   GLU A 119      -4.525  10.315  20.362  1.00  0.47           N  
ATOM    857  CA  GLU A 119      -3.997   9.541  19.270  1.00  0.47           C  
ATOM    858  C   GLU A 119      -4.937   9.438  18.101  1.00  0.47           C  
ATOM    859  O   GLU A 119      -4.577   9.804  16.983  1.00  0.47           O  
ATOM    860  CB  GLU A 119      -3.668   8.102  19.698  1.00  0.47           C  
ATOM    861  CG  GLU A 119      -4.882   7.355  20.256  1.00  0.47           C  
ATOM    862  CD  GLU A 119      -4.466   5.927  20.569  1.00  0.47           C  
ATOM    863  OE1 GLU A 119      -3.424   5.747  21.255  1.00  0.47           O  
ATOM    864  OE2 GLU A 119      -5.183   4.994  20.119  1.00  0.47           O  
ATOM    865  N   GLU A 120      -6.177   8.955  18.323  1.00  0.47           N  
ATOM    866  CA  GLU A 120      -7.097   8.784  17.230  1.00  0.47           C  
ATOM    867  C   GLU A 120      -6.770   7.559  16.422  1.00  0.47           C  
ATOM    868  O   GLU A 120      -6.337   6.535  16.948  1.00  0.47           O  
ATOM    869  CB  GLU A 120      -7.221   9.969  16.264  1.00  0.47           C  
ATOM    870  CG  GLU A 120      -8.067  11.116  16.812  1.00  0.47           C  
ATOM    871  CD  GLU A 120      -8.393  12.007  15.627  1.00  0.47           C  
ATOM    872  OE1 GLU A 120      -8.026  11.608  14.490  1.00  0.47           O  
ATOM    873  OE2 GLU A 120      -9.014  13.083  15.835  1.00  0.47           O  
ATOM    874  N   LEU A 121      -6.996   7.667  15.091  1.00  0.47           N  
ATOM    875  CA  LEU A 121      -6.874   6.616  14.110  1.00  0.47           C  
ATOM    876  C   LEU A 121      -5.501   6.021  14.162  1.00  0.47           C  
ATOM    877  O   LEU A 121      -4.507   6.723  14.342  1.00  0.47           O  
ATOM    878  CB  LEU A 121      -7.074   7.126  12.670  1.00  0.47           C  
ATOM    879  CG  LEU A 121      -8.470   7.703  12.361  1.00  0.47           C  
ATOM    880  CD1 LEU A 121      -8.551   8.178  10.902  1.00  0.47           C  
ATOM    881  CD2 LEU A 121      -9.588   6.705  12.707  1.00  0.47           C  
ATOM    882  N   ASN A 122      -5.428   4.681  13.994  1.00  0.53           N  
ATOM    883  CA  ASN A 122      -4.187   3.959  14.072  1.00  0.53           C  
ATOM    884  C   ASN A 122      -3.290   4.296  12.931  1.00  0.53           C  
ATOM    885  O   ASN A 122      -3.608   4.064  11.766  1.00  0.53           O  
ATOM    886  CB  ASN A 122      -4.336   2.425  14.045  1.00  0.53           C  
ATOM    887  CG  ASN A 122      -4.624   1.931  15.453  1.00  0.53           C  
ATOM    888  OD1 ASN A 122      -4.095   0.905  15.877  1.00  0.53           O  
ATOM    889  ND2 ASN A 122      -5.473   2.679  16.205  1.00  0.53           N  
ATOM    890  N   SER A 123      -2.125   4.873  13.275  1.00  0.59           N  
ATOM    891  CA  SER A 123      -1.082   5.150  12.337  1.00  0.59           C  
ATOM    892  C   SER A 123      -0.349   3.866  12.123  1.00  0.59           C  
ATOM    893  O   SER A 123       0.466   3.744  11.209  1.00  0.59           O  
ATOM    894  CB  SER A 123      -0.074   6.185  12.856  1.00  0.59           C  
ATOM    895  OG  SER A 123      -0.733   7.423  13.074  1.00  0.59           O  
ATOM    896  N   CYS A 124      -0.642   2.864  12.973  1.00  0.58           N  
ATOM    897  CA  CYS A 124       0.056   1.613  12.951  1.00  0.58           C  
ATOM    898  C   CYS A 124      -0.063   1.023  11.583  1.00  0.58           C  
ATOM    899  O   CYS A 124       0.938   0.642  10.977  1.00  0.58           O  
ATOM    900  CB  CYS A 124      -0.554   0.620  13.957  1.00  0.58           C  
ATOM    901  SG  CYS A 124       0.280  -0.993  13.989  1.00  0.58           S  
ATOM    902  N   THR A 125      -1.291   0.942  11.044  1.00  0.62           N  
ATOM    903  CA  THR A 125      -1.422   0.415   9.720  1.00  0.62           C  
ATOM    904  C   THR A 125      -0.775   1.401   8.814  1.00  0.62           C  
ATOM    905  O   THR A 125      -0.127   1.044   7.832  1.00  0.62           O  
ATOM    906  CB  THR A 125      -2.843   0.264   9.263  1.00  0.62           C  
ATOM    907  OG1 THR A 125      -3.557  -0.591  10.143  1.00  0.62           O  
ATOM    908  CG2 THR A 125      -2.825  -0.339   7.847  1.00  0.62           C  
ATOM    909  N   ALA A 126      -0.930   2.691   9.159  1.00  0.66           N  
ATOM    910  CA  ALA A 126      -0.447   3.757   8.342  1.00  0.66           C  
ATOM    911  C   ALA A 126       1.039   3.688   8.212  1.00  0.66           C  
ATOM    912  O   ALA A 126       1.766   3.235   9.093  1.00  0.66           O  
ATOM    913  CB  ALA A 126      -0.798   5.150   8.891  1.00  0.66           C  
ATOM    914  N   VAL A 127       1.509   4.096   7.028  1.00  0.65           N  
ATOM    915  CA  VAL A 127       0.512   4.426   6.064  1.00  0.65           C  
ATOM    916  C   VAL A 127       0.247   3.141   5.382  1.00  0.65           C  
ATOM    917  O   VAL A 127       1.069   2.229   5.475  1.00  0.65           O  
ATOM    918  CB  VAL A 127       0.905   5.469   5.065  1.00  0.65           C  
ATOM    919  CG1 VAL A 127       1.206   6.744   5.863  1.00  0.65           C  
ATOM    920  CG2 VAL A 127       2.055   4.964   4.180  1.00  0.65           C  
ATOM    921  N   ASP A 128      -0.927   3.014   4.733  1.00  0.67           N  
ATOM    922  CA  ASP A 128      -1.239   1.759   4.130  1.00  0.67           C  
ATOM    923  C   ASP A 128      -0.142   1.385   3.191  1.00  0.67           C  
ATOM    924  O   ASP A 128       0.147   2.053   2.201  1.00  0.67           O  
ATOM    925  CB  ASP A 128      -2.631   1.699   3.461  1.00  0.67           C  
ATOM    926  CG  ASP A 128      -2.801   2.793   2.417  1.00  0.67           C  
ATOM    927  OD1 ASP A 128      -1.855   3.599   2.216  1.00  0.67           O  
ATOM    928  OD2 ASP A 128      -3.908   2.843   1.819  1.00  0.67           O  
ATOM    929  N   TRP A 129       0.528   0.279   3.552  1.00  0.61           N  
ATOM    930  CA  TRP A 129       1.640  -0.217   2.811  1.00  0.61           C  
ATOM    931  C   TRP A 129       2.630   0.879   2.627  1.00  0.61           C  
ATOM    932  O   TRP A 129       3.106   1.144   1.525  1.00  0.61           O  
ATOM    933  CB  TRP A 129       1.222  -0.846   1.475  1.00  0.61           C  
ATOM    934  CG  TRP A 129       0.381  -2.066   1.751  1.00  0.61           C  
ATOM    935  CD1 TRP A 129      -0.948  -2.295   1.546  1.00  0.61           C  
ATOM    936  CD2 TRP A 129       0.896  -3.220   2.426  1.00  0.61           C  
ATOM    937  NE1 TRP A 129      -1.294  -3.526   2.053  1.00  0.61           N  
ATOM    938  CE2 TRP A 129      -0.168  -4.104   2.601  1.00  0.61           C  
ATOM    939  CE3 TRP A 129       2.150  -3.509   2.878  1.00  0.61           C  
ATOM    940  CZ2 TRP A 129       0.010  -5.300   3.235  1.00  0.61           C  
ATOM    941  CZ3 TRP A 129       2.331  -4.721   3.504  1.00  0.61           C  
ATOM    942  CH2 TRP A 129       1.280  -5.597   3.677  1.00  0.61           C  
ATOM    943  N   LEU A 130       2.951   1.556   3.746  1.00  0.67           N  
ATOM    944  CA  LEU A 130       3.942   2.586   3.761  1.00  0.67           C  
ATOM    945  C   LEU A 130       5.202   1.882   3.391  1.00  0.67           C  
ATOM    946  O   LEU A 130       6.002   2.363   2.590  1.00  0.67           O  
ATOM    947  CB  LEU A 130       4.136   3.145   5.187  1.00  0.67           C  
ATOM    948  CG  LEU A 130       5.008   4.412   5.329  1.00  0.67           C  
ATOM    949  CD1 LEU A 130       5.191   4.768   6.813  1.00  0.67           C  
ATOM    950  CD2 LEU A 130       6.347   4.316   4.582  1.00  0.67           C  
ATOM    951  N   VAL A 131       5.381   0.691   3.987  1.00  0.67           N  
ATOM    952  CA  VAL A 131       6.543  -0.108   3.771  1.00  0.67           C  
ATOM    953  C   VAL A 131       6.584  -0.561   2.348  1.00  0.67           C  
ATOM    954  O   VAL A 131       7.647  -0.563   1.734  1.00  0.67           O  
ATOM    955  CB  VAL A 131       6.579  -1.327   4.654  1.00  0.67           C  
ATOM    956  CG1 VAL A 131       5.420  -2.264   4.275  1.00  0.67           C  
ATOM    957  CG2 VAL A 131       7.971  -1.972   4.542  1.00  0.67           C  
ATOM    958  N   LEU A 132       5.432  -0.954   1.774  1.00  0.66           N  
ATOM    959  CA  LEU A 132       5.469  -1.513   0.454  1.00  0.66           C  
ATOM    960  C   LEU A 132       5.862  -0.444  -0.523  1.00  0.66           C  
ATOM    961  O   LEU A 132       6.627  -0.698  -1.453  1.00  0.66           O  
ATOM    962  CB  LEU A 132       4.127  -2.140   0.020  1.00  0.66           C  
ATOM    963  CG  LEU A 132       4.215  -3.177  -1.133  1.00  0.66           C  
ATOM    964  CD1 LEU A 132       2.820  -3.705  -1.498  1.00  0.66           C  
ATOM    965  CD2 LEU A 132       4.994  -2.690  -2.362  1.00  0.66           C  
ATOM    966  N   ALA A 133       5.375   0.799  -0.328  1.00  0.71           N  
ATOM    967  CA  ALA A 133       5.656   1.814  -1.304  1.00  0.71           C  
ATOM    968  C   ALA A 133       7.138   1.990  -1.403  1.00  0.71           C  
ATOM    969  O   ALA A 133       7.698   1.979  -2.500  1.00  0.71           O  
ATOM    970  CB  ALA A 133       5.049   3.181  -0.928  1.00  0.71           C  
ATOM    971  N   ALA A 134       7.815   2.141  -0.252  1.00  0.69           N  
ATOM    972  CA  ALA A 134       9.240   2.298  -0.252  1.00  0.69           C  
ATOM    973  C   ALA A 134       9.889   1.015  -0.677  1.00  0.69           C  
ATOM    974  O   ALA A 134      10.819   1.016  -1.480  1.00  0.69           O  
ATOM    975  CB  ALA A 134       9.798   2.657   1.134  1.00  0.69           C  
ATOM    976  N   LYS A 135       9.384  -0.118  -0.159  1.00  0.63           N  
ATOM    977  CA  LYS A 135      10.015  -1.386  -0.400  1.00  0.63           C  
ATOM    978  C   LYS A 135      10.040  -1.649  -1.861  1.00  0.63           C  
ATOM    979  O   LYS A 135      11.093  -1.962  -2.413  1.00  0.63           O  
ATOM    980  CB  LYS A 135       9.314  -2.564   0.290  1.00  0.63           C  
ATOM    981  CG  LYS A 135       9.598  -2.655   1.790  1.00  0.63           C  
ATOM    982  CD  LYS A 135      11.091  -2.789   2.102  1.00  0.63           C  
ATOM    983  CE  LYS A 135      11.392  -3.204   3.543  1.00  0.63           C  
ATOM    984  NZ  LYS A 135      10.882  -2.183   4.484  1.00  0.63           N  
ATOM    985  N   GLN A 136       8.894  -1.520  -2.549  1.00  0.55           N  
ATOM    986  CA  GLN A 136       8.986  -1.790  -3.947  1.00  0.55           C  
ATOM    987  C   GLN A 136       9.833  -0.687  -4.491  1.00  0.55           C  
ATOM    988  O   GLN A 136       9.534   0.490  -4.284  1.00  0.55           O  
ATOM    989  CB  GLN A 136       7.623  -1.808  -4.662  1.00  0.55           C  
ATOM    990  CG  GLN A 136       6.864  -0.483  -4.613  1.00  0.55           C  
ATOM    991  CD  GLN A 136       5.494  -0.730  -5.224  1.00  0.55           C  
ATOM    992  OE1 GLN A 136       4.580   0.081  -5.079  1.00  0.55           O  
ATOM    993  NE2 GLN A 136       5.343  -1.891  -5.915  1.00  0.55           N  
ATOM    994  N   GLY A 137      10.932  -1.055  -5.177  1.00  0.54           N  
ATOM    995  CA  GLY A 137      11.846  -0.062  -5.659  1.00  0.54           C  
ATOM    996  C   GLY A 137      11.076   0.836  -6.559  1.00  0.54           C  
ATOM    997  O   GLY A 137      10.834   0.511  -7.720  1.00  0.54           O  
ATOM    998  N   ARG A 138      10.726   2.022  -6.029  1.00  0.49           N  
ATOM    999  CA  ARG A 138       9.924   3.004  -6.688  1.00  0.49           C  
ATOM   1000  C   ARG A 138      10.064   4.217  -5.833  1.00  0.49           C  
ATOM   1001  O   ARG A 138      11.137   4.447  -5.276  1.00  0.49           O  
ATOM   1002  CB  ARG A 138       8.439   2.615  -6.744  1.00  0.49           C  
ATOM   1003  CG  ARG A 138       8.232   1.330  -7.549  1.00  0.49           C  
ATOM   1004  CD  ARG A 138       6.851   0.692  -7.422  1.00  0.49           C  
ATOM   1005  NE  ARG A 138       6.992  -0.719  -7.885  1.00  0.49           N  
ATOM   1006  CZ  ARG A 138       6.723  -1.061  -9.179  1.00  0.49           C  
ATOM   1007  NH1 ARG A 138       6.233  -0.127 -10.046  1.00  0.49           N  
ATOM   1008  NH2 ARG A 138       6.938  -2.340  -9.607  1.00  0.49           N  
ATOM   1009  N   ARG A 139       9.004   5.041  -5.714  1.00  0.52           N  
ATOM   1010  CA  ARG A 139       9.168   6.174  -4.850  1.00  0.52           C  
ATOM   1011  C   ARG A 139       9.417   5.621  -3.497  1.00  0.52           C  
ATOM   1012  O   ARG A 139       8.661   4.795  -2.989  1.00  0.52           O  
ATOM   1013  CB  ARG A 139       7.967   7.126  -4.758  1.00  0.52           C  
ATOM   1014  CG  ARG A 139       8.231   8.279  -3.784  1.00  0.52           C  
ATOM   1015  CD  ARG A 139       7.218   9.421  -3.861  1.00  0.52           C  
ATOM   1016  NE  ARG A 139       7.475  10.154  -5.131  1.00  0.52           N  
ATOM   1017  CZ  ARG A 139       7.185  11.484  -5.218  1.00  0.52           C  
ATOM   1018  NH1 ARG A 139       6.649  12.134  -4.144  1.00  0.52           N  
ATOM   1019  NH2 ARG A 139       7.437  12.168  -6.374  1.00  0.52           N  
ATOM   1020  N   GLU A 140      10.506   6.080  -2.866  1.00  0.57           N  
ATOM   1021  CA  GLU A 140      10.778   5.571  -1.567  1.00  0.57           C  
ATOM   1022  C   GLU A 140      10.089   6.453  -0.596  1.00  0.57           C  
ATOM   1023  O   GLU A 140      10.444   7.624  -0.459  1.00  0.57           O  
ATOM   1024  CB  GLU A 140      12.276   5.624  -1.201  1.00  0.57           C  
ATOM   1025  CG  GLU A 140      13.208   4.821  -2.116  1.00  0.57           C  
ATOM   1026  CD  GLU A 140      13.230   3.367  -1.667  1.00  0.57           C  
ATOM   1027  OE1 GLU A 140      12.328   2.968  -0.884  1.00  0.57           O  
ATOM   1028  OE2 GLU A 140      14.160   2.636  -2.100  1.00  0.57           O  
ATOM   1029  N   ALA A 141       9.058   5.935   0.098  1.00  0.63           N  
ATOM   1030  CA  ALA A 141       8.531   6.742   1.153  1.00  0.63           C  
ATOM   1031  C   ALA A 141       9.260   6.224   2.342  1.00  0.63           C  
ATOM   1032  O   ALA A 141       8.696   6.024   3.417  1.00  0.63           O  
ATOM   1033  CB  ALA A 141       7.030   6.524   1.404  1.00  0.63           C  
ATOM   1034  N   VAL A 142      10.569   6.000   2.137  1.00  0.63           N  
ATOM   1035  CA  VAL A 142      11.473   5.527   3.130  1.00  0.63           C  
ATOM   1036  C   VAL A 142      11.700   6.634   4.093  1.00  0.63           C  
ATOM   1037  O   VAL A 142      11.918   6.392   5.277  1.00  0.63           O  
ATOM   1038  CB  VAL A 142      12.781   5.068   2.561  1.00  0.63           C  
ATOM   1039  CG1 VAL A 142      12.516   3.807   1.721  1.00  0.63           C  
ATOM   1040  CG2 VAL A 142      13.400   6.218   1.752  1.00  0.63           C  
ATOM   1041  N   LYS A 143      11.696   7.887   3.605  1.00  0.65           N  
ATOM   1042  CA  LYS A 143      11.899   8.973   4.514  1.00  0.65           C  
ATOM   1043  C   LYS A 143      10.755   8.999   5.475  1.00  0.65           C  
ATOM   1044  O   LYS A 143      10.946   9.145   6.681  1.00  0.65           O  
ATOM   1045  CB  LYS A 143      11.979  10.343   3.812  1.00  0.65           C  
ATOM   1046  CG  LYS A 143      10.716  10.750   3.052  1.00  0.65           C  
ATOM   1047  CD  LYS A 143      10.745  12.204   2.575  1.00  0.65           C  
ATOM   1048  CE  LYS A 143       9.494  12.623   1.799  1.00  0.65           C  
ATOM   1049  NZ  LYS A 143       9.688  13.969   1.215  1.00  0.65           N  
ATOM   1050  N   LEU A 144       9.529   8.832   4.945  1.00  0.65           N  
ATOM   1051  CA  LEU A 144       8.329   8.870   5.728  1.00  0.65           C  
ATOM   1052  C   LEU A 144       8.351   7.714   6.671  1.00  0.65           C  
ATOM   1053  O   LEU A 144       7.976   7.839   7.835  1.00  0.65           O  
ATOM   1054  CB  LEU A 144       7.084   8.767   4.839  1.00  0.65           C  
ATOM   1055  CG  LEU A 144       7.009   9.917   3.817  1.00  0.65           C  
ATOM   1056  CD1 LEU A 144       5.759   9.804   2.933  1.00  0.65           C  
ATOM   1057  CD2 LEU A 144       7.150  11.287   4.503  1.00  0.65           C  
ATOM   1058  N   LEU A 145       8.800   6.548   6.179  1.00  0.64           N  
ATOM   1059  CA  LEU A 145       8.859   5.369   6.989  1.00  0.64           C  
ATOM   1060  C   LEU A 145       9.888   5.632   8.049  1.00  0.64           C  
ATOM   1061  O   LEU A 145       9.777   5.162   9.181  1.00  0.64           O  
ATOM   1062  CB  LEU A 145       9.233   4.118   6.169  1.00  0.64           C  
ATOM   1063  CG  LEU A 145       8.996   2.783   6.906  1.00  0.64           C  
ATOM   1064  CD1 LEU A 145       9.958   2.587   8.079  1.00  0.64           C  
ATOM   1065  CD2 LEU A 145       7.530   2.652   7.347  1.00  0.64           C  
ATOM   1066  N   ARG A 146      10.926   6.408   7.687  1.00  0.59           N  
ATOM   1067  CA  ARG A 146      11.991   6.788   8.570  1.00  0.59           C  
ATOM   1068  C   ARG A 146      11.389   7.571   9.678  1.00  0.59           C  
ATOM   1069  O   ARG A 146      11.759   7.411  10.841  1.00  0.59           O  
ATOM   1070  CB  ARG A 146      13.031   7.695   7.887  1.00  0.59           C  
ATOM   1071  CG  ARG A 146      14.119   8.205   8.833  1.00  0.59           C  
ATOM   1072  CD  ARG A 146      15.173   9.075   8.145  1.00  0.59           C  
ATOM   1073  NE  ARG A 146      14.494  10.294   7.622  1.00  0.59           N  
ATOM   1074  CZ  ARG A 146      14.299  11.372   8.436  1.00  0.59           C  
ATOM   1075  NH1 ARG A 146      14.648  11.307   9.755  1.00  0.59           N  
ATOM   1076  NH2 ARG A 146      13.761  12.517   7.928  1.00  0.59           N  
ATOM   1077  N   ARG A 147      10.424   8.438   9.331  1.00  0.59           N  
ATOM   1078  CA  ARG A 147       9.759   9.211  10.330  1.00  0.59           C  
ATOM   1079  C   ARG A 147       9.129   8.210  11.236  1.00  0.59           C  
ATOM   1080  O   ARG A 147       9.129   8.367  12.456  1.00  0.59           O  
ATOM   1081  CB  ARG A 147       8.585  10.044   9.782  1.00  0.59           C  
ATOM   1082  CG  ARG A 147       8.952  11.235   8.895  1.00  0.59           C  
ATOM   1083  CD  ARG A 147       9.693  12.343   9.643  1.00  0.59           C  
ATOM   1084  NE  ARG A 147       9.502  13.611   8.883  1.00  0.59           N  
ATOM   1085  CZ  ARG A 147      10.240  13.882   7.767  1.00  0.59           C  
ATOM   1086  NH1 ARG A 147      11.098  12.948   7.265  1.00  0.59           N  
ATOM   1087  NH2 ARG A 147      10.100  15.085   7.139  1.00  0.59           N  
ATOM   1088  N   CYS A 148       8.592   7.133  10.633  1.00  0.61           N  
ATOM   1089  CA  CYS A 148       7.889   6.119  11.357  1.00  0.61           C  
ATOM   1090  C   CYS A 148       8.827   5.507  12.338  1.00  0.61           C  
ATOM   1091  O   CYS A 148       8.427   5.201  13.461  1.00  0.61           O  
ATOM   1092  CB  CYS A 148       7.355   4.990  10.458  1.00  0.61           C  
ATOM   1093  SG  CYS A 148       6.400   3.748  11.379  1.00  0.61           S  
ATOM   1094  N   LEU A 149      10.103   5.300  11.953  1.00  0.53           N  
ATOM   1095  CA  LEU A 149      10.976   4.724  12.928  1.00  0.53           C  
ATOM   1096  C   LEU A 149      11.328   5.809  13.882  1.00  0.53           C  
ATOM   1097  O   LEU A 149      12.351   6.479  13.746  1.00  0.53           O  
ATOM   1098  CB  LEU A 149      12.313   4.191  12.384  1.00  0.53           C  
ATOM   1099  CG  LEU A 149      12.194   2.957  11.475  1.00  0.53           C  
ATOM   1100  CD1 LEU A 149      13.575   2.317  11.258  1.00  0.53           C  
ATOM   1101  CD2 LEU A 149      11.144   1.963  11.995  1.00  0.53           C  
ATOM   1102  N   ALA A 150      10.466   5.997  14.890  1.00  0.55           N  
ATOM   1103  CA  ALA A 150      10.720   6.984  15.884  1.00  0.55           C  
ATOM   1104  C   ALA A 150      10.578   6.268  17.174  1.00  0.55           C  
ATOM   1105  O   ALA A 150       9.702   5.419  17.332  1.00  0.55           O  
ATOM   1106  CB  ALA A 150       9.700   8.137  15.889  1.00  0.55           C  
ATOM   1107  N   ASP A 151      11.457   6.582  18.136  1.00  0.47           N  
ATOM   1108  CA  ASP A 151      11.340   5.933  19.398  1.00  0.47           C  
ATOM   1109  C   ASP A 151      10.007   6.340  19.922  1.00  0.47           C  
ATOM   1110  O   ASP A 151       9.266   5.532  20.479  1.00  0.47           O  
ATOM   1111  CB  ASP A 151      12.416   6.397  20.398  1.00  0.47           C  
ATOM   1112  CG  ASP A 151      12.346   5.516  21.638  1.00  0.47           C  
ATOM   1113  OD1 ASP A 151      11.523   5.818  22.545  1.00  0.47           O  
ATOM   1114  OD2 ASP A 151      13.130   4.533  21.697  1.00  0.47           O  
ATOM   1115  N   ARG A 152       9.660   7.624  19.714  1.00  0.42           N  
ATOM   1116  CA  ARG A 152       8.441   8.157  20.236  1.00  0.42           C  
ATOM   1117  C   ARG A 152       7.262   7.457  19.634  1.00  0.42           C  
ATOM   1118  O   ARG A 152       6.366   7.022  20.356  1.00  0.42           O  
ATOM   1119  CB  ARG A 152       8.291   9.661  19.955  1.00  0.42           C  
ATOM   1120  CG  ARG A 152       7.253  10.340  20.848  1.00  0.42           C  
ATOM   1121  CD  ARG A 152       7.656  10.349  22.325  1.00  0.42           C  
ATOM   1122  NE  ARG A 152       9.022  10.937  22.413  1.00  0.42           N  
ATOM   1123  CZ  ARG A 152       9.616  11.120  23.628  1.00  0.42           C  
ATOM   1124  NH1 ARG A 152       8.955  10.771  24.771  1.00  0.42           N  
ATOM   1125  NH2 ARG A 152      10.869  11.654  23.703  1.00  0.42           N  
ATOM   1126  N   ARG A 153       7.219   7.303  18.295  1.00  0.45           N  
ATOM   1127  CA  ARG A 153       6.054   6.662  17.761  1.00  0.45           C  
ATOM   1128  C   ARG A 153       6.375   6.221  16.382  1.00  0.45           C  
ATOM   1129  O   ARG A 153       7.506   6.354  15.923  1.00  0.45           O  
ATOM   1130  CB  ARG A 153       4.825   7.584  17.661  1.00  0.45           C  
ATOM   1131  CG  ARG A 153       3.499   6.832  17.511  1.00  0.45           C  
ATOM   1132  CD  ARG A 153       3.074   6.120  18.799  1.00  0.45           C  
ATOM   1133  NE  ARG A 153       1.741   5.491  18.572  1.00  0.45           N  
ATOM   1134  CZ  ARG A 153       1.204   4.689  19.537  1.00  0.45           C  
ATOM   1135  NH1 ARG A 153       1.892   4.465  20.694  1.00  0.45           N  
ATOM   1136  NH2 ARG A 153      -0.013   4.101  19.344  1.00  0.45           N  
ATOM   1137  N   GLY A 154       5.376   5.660  15.678  1.00  0.56           N  
ATOM   1138  CA  GLY A 154       5.676   5.237  14.351  1.00  0.56           C  
ATOM   1139  C   GLY A 154       5.275   3.810  14.238  1.00  0.56           C  
ATOM   1140  O   GLY A 154       4.095   3.483  14.118  1.00  0.56           O  
ATOM   1141  N   ILE A 155       6.283   2.923  14.257  1.00  0.49           N  
ATOM   1142  CA  ILE A 155       6.041   1.525  14.095  1.00  0.49           C  
ATOM   1143  C   ILE A 155       6.407   0.865  15.381  1.00  0.49           C  
ATOM   1144  O   ILE A 155       7.346   1.270  16.065  1.00  0.49           O  
ATOM   1145  CB  ILE A 155       6.879   0.926  13.008  1.00  0.49           C  
ATOM   1146  CG1 ILE A 155       6.301  -0.420  12.545  1.00  0.49           C  
ATOM   1147  CG2 ILE A 155       8.322   0.838  13.532  1.00  0.49           C  
ATOM   1148  CD1 ILE A 155       6.864  -0.878  11.200  1.00  0.49           C  
ATOM   1149  N   THR A 156       5.630  -0.167  15.748  1.00  0.49           N  
ATOM   1150  CA  THR A 156       5.853  -0.883  16.966  1.00  0.49           C  
ATOM   1151  C   THR A 156       7.188  -1.536  16.883  1.00  0.49           C  
ATOM   1152  O   THR A 156       7.918  -1.567  17.874  1.00  0.49           O  
ATOM   1153  CB  THR A 156       4.822  -1.950  17.218  1.00  0.49           C  
ATOM   1154  OG1 THR A 156       5.076  -2.594  18.458  1.00  0.49           O  
ATOM   1155  CG2 THR A 156       4.863  -2.973  16.071  1.00  0.49           C  
ATOM   1156  N   SER A 157       7.540  -2.062  15.691  1.00  0.45           N  
ATOM   1157  CA  SER A 157       8.789  -2.747  15.528  1.00  0.45           C  
ATOM   1158  C   SER A 157       9.866  -1.822  15.983  1.00  0.45           C  
ATOM   1159  O   SER A 157      10.158  -0.814  15.340  1.00  0.45           O  
ATOM   1160  CB  SER A 157       9.090  -3.124  14.065  1.00  0.45           C  
ATOM   1161  OG  SER A 157       8.115  -4.036  13.581  1.00  0.45           O  
ATOM   1162  N   GLU A 158      10.481  -2.160  17.132  1.00  0.42           N  
ATOM   1163  CA  GLU A 158      11.518  -1.349  17.690  1.00  0.42           C  
ATOM   1164  C   GLU A 158      12.728  -2.211  17.738  1.00  0.42           C  
ATOM   1165  O   GLU A 158      12.650  -3.375  18.125  1.00  0.42           O  
ATOM   1166  CB  GLU A 158      11.248  -0.911  19.140  1.00  0.42           C  
ATOM   1167  CG  GLU A 158      11.208  -2.077  20.135  1.00  0.42           C  
ATOM   1168  CD  GLU A 158      11.119  -1.488  21.538  1.00  0.42           C  
ATOM   1169  OE1 GLU A 158      10.800  -0.275  21.643  1.00  0.42           O  
ATOM   1170  OE2 GLU A 158      11.371  -2.238  22.519  1.00  0.42           O  
ATOM   1171  N   ASN A 159      13.888  -1.671  17.326  1.00  0.33           N  
ATOM   1172  CA  ASN A 159      15.052  -2.498  17.359  1.00  0.33           C  
ATOM   1173  C   ASN A 159      16.230  -1.597  17.202  1.00  0.33           C  
ATOM   1174  O   ASN A 159      16.166  -0.407  17.509  1.00  0.33           O  
ATOM   1175  CB  ASN A 159      15.082  -3.540  16.228  1.00  0.33           C  
ATOM   1176  CG  ASN A 159      15.958  -4.710  16.659  1.00  0.33           C  
ATOM   1177  OD1 ASN A 159      16.578  -4.686  17.721  1.00  0.33           O  
ATOM   1178  ND2 ASN A 159      16.000  -5.775  15.815  1.00  0.33           N  
ATOM   1179  N   GLU A 160      17.352  -2.164  16.724  1.00  0.41           N  
ATOM   1180  CA  GLU A 160      18.559  -1.414  16.543  1.00  0.41           C  
ATOM   1181  C   GLU A 160      18.782  -1.273  15.068  1.00  0.41           C  
ATOM   1182  O   GLU A 160      17.857  -1.409  14.270  1.00  0.41           O  
ATOM   1183  CB  GLU A 160      19.794  -2.105  17.149  1.00  0.41           C  
ATOM   1184  CG  GLU A 160      19.742  -2.224  18.677  1.00  0.41           C  
ATOM   1185  CD  GLU A 160      20.006  -0.853  19.284  1.00  0.41           C  
ATOM   1186  OE1 GLU A 160      20.446   0.052  18.528  1.00  0.41           O  
ATOM   1187  OE2 GLU A 160      19.771  -0.693  20.513  1.00  0.41           O  
ATOM   1188  N   ARG A 161      20.037  -0.970  14.680  1.00  0.39           N  
ATOM   1189  CA  ARG A 161      20.407  -0.792  13.304  1.00  0.39           C  
ATOM   1190  C   ARG A 161      19.567   0.287  12.691  1.00  0.39           C  
ATOM   1191  O   ARG A 161      18.902   0.068  11.680  1.00  0.39           O  
ATOM   1192  CB  ARG A 161      20.235  -2.058  12.442  1.00  0.39           C  
ATOM   1193  CG  ARG A 161      21.072  -3.258  12.896  1.00  0.39           C  
ATOM   1194  CD  ARG A 161      20.507  -3.965  14.128  1.00  0.39           C  
ATOM   1195  NE  ARG A 161      19.146  -4.454  13.768  1.00  0.39           N  
ATOM   1196  CZ  ARG A 161      18.976  -5.671  13.171  1.00  0.39           C  
ATOM   1197  NH1 ARG A 161      20.052  -6.467  12.907  1.00  0.39           N  
ATOM   1198  NH2 ARG A 161      17.720  -6.090  12.839  1.00  0.39           N  
ATOM   1199  N   GLU A 162      19.570   1.487  13.305  1.00  0.49           N  
ATOM   1200  CA  GLU A 162      18.826   2.601  12.785  1.00  0.49           C  
ATOM   1201  C   GLU A 162      19.701   3.385  11.854  1.00  0.49           C  
ATOM   1202  O   GLU A 162      20.889   3.106  11.706  1.00  0.49           O  
ATOM   1203  CB  GLU A 162      18.307   3.576  13.855  1.00  0.49           C  
ATOM   1204  CG  GLU A 162      17.186   2.993  14.718  1.00  0.49           C  
ATOM   1205  CD  GLU A 162      16.712   4.084  15.668  1.00  0.49           C  
ATOM   1206  OE1 GLU A 162      17.455   5.088  15.834  1.00  0.49           O  
ATOM   1207  OE2 GLU A 162      15.598   3.928  16.236  1.00  0.49           O  
ATOM   1208  N   VAL A 163      19.099   4.399  11.198  1.00  0.51           N  
ATOM   1209  CA  VAL A 163      19.761   5.257  10.254  1.00  0.51           C  
ATOM   1210  C   VAL A 163      19.922   4.485   8.982  1.00  0.51           C  
ATOM   1211  O   VAL A 163      20.341   5.013   7.953  1.00  0.51           O  
ATOM   1212  CB  VAL A 163      21.120   5.696  10.740  1.00  0.51           C  
ATOM   1213  CG1 VAL A 163      21.808   6.560   9.667  1.00  0.51           C  
ATOM   1214  CG2 VAL A 163      20.940   6.434  12.077  1.00  0.51           C  
ATOM   1215  N   ARG A 164      19.541   3.200   9.023  1.00  0.42           N  
ATOM   1216  CA  ARG A 164      19.535   2.353   7.872  1.00  0.42           C  
ATOM   1217  C   ARG A 164      18.383   2.812   7.048  1.00  0.42           C  
ATOM   1218  O   ARG A 164      18.360   2.682   5.826  1.00  0.42           O  
ATOM   1219  CB  ARG A 164      19.263   0.881   8.222  1.00  0.42           C  
ATOM   1220  CG  ARG A 164      20.259   0.270   9.212  1.00  0.42           C  
ATOM   1221  CD  ARG A 164      21.568  -0.208   8.581  1.00  0.42           C  
ATOM   1222  NE  ARG A 164      22.356  -0.877   9.656  1.00  0.42           N  
ATOM   1223  CZ  ARG A 164      23.178  -0.144  10.463  1.00  0.42           C  
ATOM   1224  NH1 ARG A 164      23.295   1.203  10.272  1.00  0.42           N  
ATOM   1225  NH2 ARG A 164      23.878  -0.754  11.463  1.00  0.42           N  
ATOM   1226  N   GLN A 165      17.418   3.433   7.744  1.00  0.49           N  
ATOM   1227  CA  GLN A 165      16.103   3.726   7.273  1.00  0.49           C  
ATOM   1228  C   GLN A 165      16.071   4.486   5.988  1.00  0.49           C  
ATOM   1229  O   GLN A 165      15.146   4.273   5.212  1.00  0.49           O  
ATOM   1230  CB  GLN A 165      15.266   4.496   8.297  1.00  0.49           C  
ATOM   1231  CG  GLN A 165      13.816   4.602   7.846  1.00  0.49           C  
ATOM   1232  CD  GLN A 165      13.262   3.189   7.785  1.00  0.49           C  
ATOM   1233  OE1 GLN A 165      12.617   2.722   8.722  1.00  0.49           O  
ATOM   1234  NE2 GLN A 165      13.535   2.480   6.658  1.00  0.49           N  
ATOM   1235  N   LEU A 166      16.982   5.428   5.694  1.00  0.48           N  
ATOM   1236  CA  LEU A 166      16.760   5.940   4.372  1.00  0.48           C  
ATOM   1237  C   LEU A 166      17.107   4.855   3.412  1.00  0.48           C  
ATOM   1238  O   LEU A 166      18.159   4.224   3.522  1.00  0.48           O  
ATOM   1239  CB  LEU A 166      17.581   7.159   3.931  1.00  0.48           C  
ATOM   1240  CG  LEU A 166      17.274   7.496   2.456  1.00  0.48           C  
ATOM   1241  CD1 LEU A 166      15.796   7.870   2.264  1.00  0.48           C  
ATOM   1242  CD2 LEU A 166      18.228   8.550   1.883  1.00  0.48           C  
ATOM   1243  N   SER A 167      16.204   4.585   2.454  1.00  0.49           N  
ATOM   1244  CA  SER A 167      16.514   3.557   1.517  1.00  0.49           C  
ATOM   1245  C   SER A 167      17.420   4.138   0.491  1.00  0.49           C  
ATOM   1246  O   SER A 167      17.265   5.290   0.089  1.00  0.49           O  
ATOM   1247  CB  SER A 167      15.294   2.977   0.786  1.00  0.49           C  
ATOM   1248  OG  SER A 167      15.721   1.972  -0.122  1.00  0.49           O  
ATOM   1249  N   SER A 168      18.408   3.327   0.076  1.00  0.44           N  
ATOM   1250  CA  SER A 168      19.376   3.635  -0.931  1.00  0.44           C  
ATOM   1251  C   SER A 168      20.366   2.532  -0.844  1.00  0.44           C  
ATOM   1252  O   SER A 168      20.214   1.618  -0.035  1.00  0.44           O  
ATOM   1253  CB  SER A 168      20.180   4.931  -0.709  1.00  0.44           C  
ATOM   1254  OG  SER A 168      19.421   6.077  -1.065  1.00  0.44           O  
ATOM   1255  N   GLU A 169      21.408   2.571  -1.690  1.00  0.44           N  
ATOM   1256  CA  GLU A 169      22.412   1.572  -1.519  1.00  0.44           C  
ATOM   1257  C   GLU A 169      22.947   1.840  -0.160  1.00  0.44           C  
ATOM   1258  O   GLU A 169      23.195   0.931   0.630  1.00  0.44           O  
ATOM   1259  CB  GLU A 169      23.605   1.720  -2.471  1.00  0.44           C  
ATOM   1260  CG  GLU A 169      24.658   0.630  -2.258  1.00  0.44           C  
ATOM   1261  CD  GLU A 169      25.939   1.066  -2.953  1.00  0.44           C  
ATOM   1262  OE1 GLU A 169      26.075   2.289  -3.219  1.00  0.44           O  
ATOM   1263  OE2 GLU A 169      26.802   0.187  -3.219  1.00  0.44           O  
ATOM   1264  N   THR A 170      23.109   3.141   0.141  1.00  0.40           N  
ATOM   1265  CA  THR A 170      23.614   3.549   1.410  1.00  0.40           C  
ATOM   1266  C   THR A 170      22.468   3.715   2.352  1.00  0.40           C  
ATOM   1267  O   THR A 170      21.372   3.201   2.137  1.00  0.40           O  
ATOM   1268  CB  THR A 170      24.393   4.829   1.373  1.00  0.40           C  
ATOM   1269  OG1 THR A 170      23.579   5.889   0.895  1.00  0.40           O  
ATOM   1270  CG2 THR A 170      25.617   4.629   0.463  1.00  0.40           C  
ATOM   1271  N   ASP A 171      22.732   4.448   3.446  1.00  0.43           N  
ATOM   1272  CA  ASP A 171      21.819   4.609   4.536  1.00  0.43           C  
ATOM   1273  C   ASP A 171      20.984   5.835   4.318  1.00  0.43           C  
ATOM   1274  O   ASP A 171      20.460   6.065   3.228  1.00  0.43           O  
ATOM   1275  CB  ASP A 171      22.588   4.760   5.856  1.00  0.43           C  
ATOM   1276  CG  ASP A 171      23.449   3.508   5.979  1.00  0.43           C  
ATOM   1277  OD1 ASP A 171      22.873   2.388   5.974  1.00  0.43           O  
ATOM   1278  OD2 ASP A 171      24.699   3.655   6.065  1.00  0.43           O  
ATOM   1279  N   LEU A 172      20.845   6.648   5.387  1.00  0.46           N  
ATOM   1280  CA  LEU A 172      20.085   7.866   5.393  1.00  0.46           C  
ATOM   1281  C   LEU A 172      20.672   8.737   4.327  1.00  0.46           C  
ATOM   1282  O   LEU A 172      19.970   9.551   3.740  1.00  0.46           O  
ATOM   1283  CB  LEU A 172      20.223   8.696   6.685  1.00  0.46           C  
ATOM   1284  CG  LEU A 172      19.677   8.044   7.967  1.00  0.46           C  
ATOM   1285  CD1 LEU A 172      19.869   8.962   9.185  1.00  0.46           C  
ATOM   1286  CD2 LEU A 172      18.217   7.609   7.795  1.00  0.46           C  
ATOM   1287  N   GLU A 173      21.983   8.576   4.066  1.00  0.47           N  
ATOM   1288  CA  GLU A 173      22.787   9.344   3.140  1.00  0.47           C  
ATOM   1289  C   GLU A 173      22.132   9.345   1.776  1.00  0.47           C  
ATOM   1290  O   GLU A 173      21.174   8.597   1.574  1.00  0.47           O  
ATOM   1291  CB  GLU A 173      24.166   8.697   2.940  1.00  0.47           C  
ATOM   1292  CG  GLU A 173      24.949   8.491   4.238  1.00  0.47           C  
ATOM   1293  CD  GLU A 173      25.960   7.381   3.982  1.00  0.47           C  
ATOM   1294  OE1 GLU A 173      25.935   6.812   2.859  1.00  0.47           O  
ATOM   1295  OE2 GLU A 173      26.762   7.079   4.906  1.00  0.47           O  
ATOM   1296  N   ARG A 174      22.624  10.132   0.762  1.00  0.41           N  
ATOM   1297  CA  ARG A 174      23.751  11.047   0.712  1.00  0.41           C  
ATOM   1298  C   ARG A 174      23.596  12.330   1.495  1.00  0.41           C  
ATOM   1299  O   ARG A 174      24.276  12.529   2.500  1.00  0.41           O  
ATOM   1300  CB  ARG A 174      24.065  11.468  -0.734  1.00  0.41           C  
ATOM   1301  CG  ARG A 174      25.344  12.293  -0.883  1.00  0.41           C  
ATOM   1302  CD  ARG A 174      25.573  12.823  -2.300  1.00  0.41           C  
ATOM   1303  NE  ARG A 174      24.744  14.052  -2.471  1.00  0.41           N  
ATOM   1304  CZ  ARG A 174      25.340  15.205  -2.896  1.00  0.41           C  
ATOM   1305  NH1 ARG A 174      26.692  15.236  -3.075  1.00  0.41           N  
ATOM   1306  NH2 ARG A 174      24.596  16.324  -3.141  1.00  0.41           N  
ATOM   1307  N   ALA A 175      22.671  13.236   1.093  1.00  0.53           N  
ATOM   1308  CA  ALA A 175      22.598  14.477   1.824  1.00  0.53           C  
ATOM   1309  C   ALA A 175      21.228  14.574   2.387  1.00  0.53           C  
ATOM   1310  O   ALA A 175      20.643  15.653   2.469  1.00  0.53           O  
ATOM   1311  CB  ALA A 175      22.798  15.724   0.947  1.00  0.53           C  
ATOM   1312  N   VAL A 176      20.676  13.399   2.718  1.00  0.53           N  
ATOM   1313  CA  VAL A 176      19.403  13.204   3.336  1.00  0.53           C  
ATOM   1314  C   VAL A 176      19.472  13.248   4.844  1.00  0.53           C  
ATOM   1315  O   VAL A 176      18.483  13.582   5.493  1.00  0.53           O  
ATOM   1316  CB  VAL A 176      18.799  11.891   2.951  1.00  0.53           C  
ATOM   1317  CG1 VAL A 176      17.461  11.729   3.687  1.00  0.53           C  
ATOM   1318  CG2 VAL A 176      18.702  11.826   1.417  1.00  0.53           C  
ATOM   1319  N   ARG A 177      20.667  12.903   5.376  1.00  0.54           N  
ATOM   1320  CA  ARG A 177      21.203  12.532   6.672  1.00  0.54           C  
ATOM   1321  C   ARG A 177      21.237  13.559   7.772  1.00  0.54           C  
ATOM   1322  O   ARG A 177      21.705  13.224   8.856  1.00  0.54           O  
ATOM   1323  CB  ARG A 177      22.628  11.978   6.518  1.00  0.54           C  
ATOM   1324  CG  ARG A 177      23.197  11.225   7.720  1.00  0.54           C  
ATOM   1325  CD  ARG A 177      24.613  10.716   7.441  1.00  0.54           C  
ATOM   1326  NE  ARG A 177      25.117   9.995   8.641  1.00  0.54           N  
ATOM   1327  CZ  ARG A 177      26.350   9.416   8.590  1.00  0.54           C  
ATOM   1328  NH1 ARG A 177      27.085   9.491   7.442  1.00  0.54           N  
ATOM   1329  NH2 ARG A 177      26.847   8.759   9.678  1.00  0.54           N  
ATOM   1330  N   LYS A 178      20.855  14.829   7.550  1.00  0.63           N  
ATOM   1331  CA  LYS A 178      20.998  15.842   8.568  1.00  0.63           C  
ATOM   1332  C   LYS A 178      20.381  15.376   9.862  1.00  0.63           C  
ATOM   1333  O   LYS A 178      20.866  15.728  10.937  1.00  0.63           O  
ATOM   1334  CB  LYS A 178      20.343  17.181   8.194  1.00  0.63           C  
ATOM   1335  CG  LYS A 178      20.994  17.851   6.984  1.00  0.63           C  
ATOM   1336  CD  LYS A 178      20.306  19.146   6.556  1.00  0.63           C  
ATOM   1337  CE  LYS A 178      20.773  20.353   7.370  1.00  0.63           C  
ATOM   1338  NZ  LYS A 178      20.134  21.587   6.864  1.00  0.63           N  
ATOM   1339  N   ALA A 179      19.306  14.570   9.796  1.00  0.72           N  
ATOM   1340  CA  ALA A 179      18.649  14.029  10.958  1.00  0.72           C  
ATOM   1341  C   ALA A 179      19.608  13.156  11.717  1.00  0.72           C  
ATOM   1342  O   ALA A 179      19.590  13.116  12.945  1.00  0.72           O  
ATOM   1343  CB  ALA A 179      17.438  13.152  10.599  1.00  0.72           C  
ATOM   1344  N   ALA A 180      20.456  12.404  10.995  1.00  0.68           N  
ATOM   1345  CA  ALA A 180      21.448  11.539  11.563  1.00  0.68           C  
ATOM   1346  C   ALA A 180      22.429  12.361  12.342  1.00  0.68           C  
ATOM   1347  O   ALA A 180      22.993  11.880  13.324  1.00  0.68           O  
ATOM   1348  CB  ALA A 180      22.232  10.746  10.503  1.00  0.68           C  
ATOM   1349  N   LEU A 181      22.687  13.612  11.910  1.00  0.62           N  
ATOM   1350  CA  LEU A 181      23.621  14.447  12.614  1.00  0.62           C  
ATOM   1351  C   LEU A 181      23.083  14.527  14.001  1.00  0.62           C  
ATOM   1352  O   LEU A 181      23.817  14.406  14.980  1.00  0.62           O  
ATOM   1353  CB  LEU A 181      23.616  15.906  12.119  1.00  0.62           C  
ATOM   1354  CG  LEU A 181      23.770  16.088  10.598  1.00  0.62           C  
ATOM   1355  CD1 LEU A 181      23.896  17.573  10.227  1.00  0.62           C  
ATOM   1356  CD2 LEU A 181      24.900  15.229  10.028  1.00  0.62           C  
ATOM   1357  N   VAL A 182      21.758  14.739  14.091  1.00  0.68           N  
ATOM   1358  CA  VAL A 182      21.048  14.830  15.328  1.00  0.68           C  
ATOM   1359  C   VAL A 182      21.044  13.500  16.030  1.00  0.68           C  
ATOM   1360  O   VAL A 182      21.290  13.438  17.233  1.00  0.68           O  
ATOM   1361  CB  VAL A 182      19.620  15.253  15.145  1.00  0.68           C  
ATOM   1362  CG1 VAL A 182      18.921  15.221  16.514  1.00  0.68           C  
ATOM   1363  CG2 VAL A 182      19.605  16.635  14.472  1.00  0.68           C  
ATOM   1364  N   MET A 183      20.775  12.397  15.298  1.00  0.65           N  
ATOM   1365  CA  MET A 183      20.657  11.095  15.901  1.00  0.65           C  
ATOM   1366  C   MET A 183      21.946  10.663  16.511  1.00  0.65           C  
ATOM   1367  O   MET A 183      21.972  10.135  17.623  1.00  0.65           O  
ATOM   1368  CB  MET A 183      20.229   9.996  14.916  1.00  0.65           C  
ATOM   1369  CG  MET A 183      18.761  10.103  14.510  1.00  0.65           C  
ATOM   1370  SD  MET A 183      17.620  10.042  15.925  1.00  0.65           S  
ATOM   1371  CE  MET A 183      18.238   8.457  16.561  1.00  0.65           C  
ATOM   1372  N   TYR A 184      23.064  10.891  15.808  1.00  0.53           N  
ATOM   1373  CA  TYR A 184      24.320  10.462  16.334  1.00  0.53           C  
ATOM   1374  C   TYR A 184      24.559  11.182  17.619  1.00  0.53           C  
ATOM   1375  O   TYR A 184      25.119  10.622  18.560  1.00  0.53           O  
ATOM   1376  CB  TYR A 184      25.516  10.718  15.408  1.00  0.53           C  
ATOM   1377  CG  TYR A 184      25.408   9.743  14.290  1.00  0.53           C  
ATOM   1378  CD1 TYR A 184      25.573   8.402  14.540  1.00  0.53           C  
ATOM   1379  CD2 TYR A 184      25.167  10.158  13.002  1.00  0.53           C  
ATOM   1380  CE1 TYR A 184      25.487   7.481  13.526  1.00  0.53           C  
ATOM   1381  CE2 TYR A 184      25.079   9.241  11.981  1.00  0.53           C  
ATOM   1382  CZ  TYR A 184      25.237   7.901  12.243  1.00  0.53           C  
ATOM   1383  OH  TYR A 184      25.147   6.960  11.195  1.00  0.53           O  
ATOM   1384  N   TRP A 185      24.165  12.466  17.664  1.00  0.47           N  
ATOM   1385  CA  TRP A 185      24.366  13.295  18.817  1.00  0.47           C  
ATOM   1386  C   TRP A 185      23.548  12.779  19.964  1.00  0.47           C  
ATOM   1387  O   TRP A 185      24.035  12.707  21.092  1.00  0.47           O  
ATOM   1388  CB  TRP A 185      23.980  14.759  18.555  1.00  0.47           C  
ATOM   1389  CG  TRP A 185      24.361  15.705  19.667  1.00  0.47           C  
ATOM   1390  CD1 TRP A 185      24.692  15.446  20.964  1.00  0.47           C  
ATOM   1391  CD2 TRP A 185      24.472  17.124  19.491  1.00  0.47           C  
ATOM   1392  NE1 TRP A 185      25.005  16.619  21.609  1.00  0.47           N  
ATOM   1393  CE2 TRP A 185      24.875  17.659  20.714  1.00  0.47           C  
ATOM   1394  CE3 TRP A 185      24.263  17.915  18.398  1.00  0.47           C  
ATOM   1395  CZ2 TRP A 185      25.073  19.002  20.862  1.00  0.47           C  
ATOM   1396  CZ3 TRP A 185      24.460  19.269  18.552  1.00  0.47           C  
ATOM   1397  CH2 TRP A 185      24.858  19.802  19.761  1.00  0.47           C  
ATOM   1398  N   LYS A 186      22.283  12.390  19.709  1.00  0.61           N  
ATOM   1399  CA  LYS A 186      21.455  11.917  20.786  1.00  0.61           C  
ATOM   1400  C   LYS A 186      22.124  10.716  21.375  1.00  0.61           C  
ATOM   1401  O   LYS A 186      22.161  10.531  22.590  1.00  0.61           O  
ATOM   1402  CB  LYS A 186      20.064  11.439  20.327  1.00  0.61           C  
ATOM   1403  CG  LYS A 186      19.127  12.543  19.830  1.00  0.61           C  
ATOM   1404  CD  LYS A 186      17.892  12.007  19.097  1.00  0.61           C  
ATOM   1405  CE  LYS A 186      16.893  13.095  18.694  1.00  0.61           C  
ATOM   1406  NZ  LYS A 186      15.766  12.503  17.938  1.00  0.61           N  
ATOM   1407  N   LEU A 187      22.653   9.874  20.475  1.00  0.55           N  
ATOM   1408  CA  LEU A 187      23.312   8.616  20.676  1.00  0.55           C  
ATOM   1409  C   LEU A 187      24.699   8.732  21.254  1.00  0.55           C  
ATOM   1410  O   LEU A 187      25.268   7.710  21.616  1.00  0.55           O  
ATOM   1411  CB  LEU A 187      23.419   7.806  19.378  1.00  0.55           C  
ATOM   1412  CG  LEU A 187      22.038   7.477  18.791  1.00  0.55           C  
ATOM   1413  CD1 LEU A 187      22.148   6.606  17.530  1.00  0.55           C  
ATOM   1414  CD2 LEU A 187      21.117   6.884  19.868  1.00  0.55           C  
ATOM   1415  N   ASN A 188      25.326   9.927  21.277  1.00  0.50           N  
ATOM   1416  CA  ASN A 188      26.739  10.046  21.568  1.00  0.50           C  
ATOM   1417  C   ASN A 188      27.150  10.266  23.013  1.00  0.50           C  
ATOM   1418  O   ASN A 188      27.067  11.393  23.501  1.00  0.50           O  
ATOM   1419  CB  ASN A 188      27.320  11.232  20.779  1.00  0.50           C  
ATOM   1420  CG  ASN A 188      28.775  11.382  21.146  1.00  0.50           C  
ATOM   1421  OD1 ASN A 188      29.429  10.402  21.483  1.00  0.50           O  
ATOM   1422  ND2 ASN A 188      29.292  12.640  21.109  1.00  0.50           N  
ATOM   1423  N   PRO A 189      27.558   9.259  23.769  1.00  0.47           N  
ATOM   1424  CA  PRO A 189      28.205   9.463  25.040  1.00  0.47           C  
ATOM   1425  C   PRO A 189      29.542  10.137  24.852  1.00  0.47           C  
ATOM   1426  O   PRO A 189      29.708  11.290  25.255  1.00  0.47           O  
ATOM   1427  CB  PRO A 189      28.332   8.072  25.662  1.00  0.47           C  
ATOM   1428  CG  PRO A 189      28.296   7.121  24.450  1.00  0.47           C  
ATOM   1429  CD  PRO A 189      27.408   7.857  23.433  1.00  0.47           C  
ATOM   1430  N   LYS A 190      30.547   9.344  24.395  1.00  0.43           N  
ATOM   1431  CA  LYS A 190      31.862   9.751  23.949  1.00  0.43           C  
ATOM   1432  C   LYS A 190      31.924   9.887  22.465  1.00  0.43           C  
ATOM   1433  O   LYS A 190      32.330  10.906  21.911  1.00  0.43           O  
ATOM   1434  CB  LYS A 190      32.932   8.701  24.270  1.00  0.43           C  
ATOM   1435  CG  LYS A 190      33.266   8.570  25.753  1.00  0.43           C  
ATOM   1436  CD  LYS A 190      33.949   9.808  26.333  1.00  0.43           C  
ATOM   1437  CE  LYS A 190      34.359   9.643  27.797  1.00  0.43           C  
ATOM   1438  NZ  LYS A 190      33.157   9.443  28.636  1.00  0.43           N  
ATOM   1439  N   LYS A 191      31.440   8.776  21.865  1.00  0.44           N  
ATOM   1440  CA  LYS A 191      31.323   8.165  20.569  1.00  0.44           C  
ATOM   1441  C   LYS A 191      31.825   8.842  19.343  1.00  0.44           C  
ATOM   1442  O   LYS A 191      31.804  10.059  19.162  1.00  0.44           O  
ATOM   1443  CB  LYS A 191      29.910   7.660  20.266  1.00  0.44           C  
ATOM   1444  CG  LYS A 191      29.648   6.303  20.904  1.00  0.44           C  
ATOM   1445  CD  LYS A 191      28.178   5.902  20.900  1.00  0.44           C  
ATOM   1446  CE  LYS A 191      27.944   4.485  21.417  1.00  0.44           C  
ATOM   1447  NZ  LYS A 191      26.495   4.193  21.446  1.00  0.44           N  
ATOM   1448  N   LYS A 192      32.269   7.933  18.447  1.00  0.48           N  
ATOM   1449  CA  LYS A 192      32.789   8.128  17.131  1.00  0.48           C  
ATOM   1450  C   LYS A 192      31.658   8.646  16.305  1.00  0.48           C  
ATOM   1451  O   LYS A 192      31.860   9.363  15.331  1.00  0.48           O  
ATOM   1452  CB  LYS A 192      33.233   6.804  16.490  1.00  0.48           C  
ATOM   1453  CG  LYS A 192      34.080   5.932  17.419  1.00  0.48           C  
ATOM   1454  CD  LYS A 192      35.288   6.648  18.023  1.00  0.48           C  
ATOM   1455  CE  LYS A 192      36.123   5.753  18.939  1.00  0.48           C  
ATOM   1456  NZ  LYS A 192      37.048   4.931  18.128  1.00  0.48           N  
ATOM   1457  N   LYS A 193      30.419   8.274  16.669  1.00  0.52           N  
ATOM   1458  CA  LYS A 193      29.282   8.709  15.917  1.00  0.52           C  
ATOM   1459  C   LYS A 193      29.285  10.205  15.904  1.00  0.52           C  
ATOM   1460  O   LYS A 193      28.888  10.824  14.917  1.00  0.52           O  
ATOM   1461  CB  LYS A 193      27.964   8.165  16.499  1.00  0.52           C  
ATOM   1462  CG  LYS A 193      27.811   8.359  18.009  1.00  0.52           C  
ATOM   1463  CD  LYS A 193      26.470   7.852  18.537  1.00  0.52           C  
ATOM   1464  CE  LYS A 193      26.071   6.500  17.937  1.00  0.52           C  
ATOM   1465  NZ  LYS A 193      27.169   5.521  18.108  1.00  0.52           N  
ATOM   1466  N   GLN A 194      29.730  10.838  17.002  1.00  0.51           N  
ATOM   1467  CA  GLN A 194      29.789  12.273  17.037  1.00  0.51           C  
ATOM   1468  C   GLN A 194      30.783  12.752  16.020  1.00  0.51           C  
ATOM   1469  O   GLN A 194      30.533  13.714  15.298  1.00  0.51           O  
ATOM   1470  CB  GLN A 194      30.234  12.815  18.405  1.00  0.51           C  
ATOM   1471  CG  GLN A 194      30.285  14.343  18.482  1.00  0.51           C  
ATOM   1472  CD  GLN A 194      28.863  14.872  18.605  1.00  0.51           C  
ATOM   1473  OE1 GLN A 194      27.903  14.108  18.695  1.00  0.51           O  
ATOM   1474  NE2 GLN A 194      28.723  16.226  18.614  1.00  0.51           N  
ATOM   1475  N   VAL A 195      31.960  12.106  15.927  1.00  0.47           N  
ATOM   1476  CA  VAL A 195      32.896  12.574  14.948  1.00  0.47           C  
ATOM   1477  C   VAL A 195      32.331  12.278  13.596  1.00  0.47           C  
ATOM   1478  O   VAL A 195      32.555  13.026  12.645  1.00  0.47           O  
ATOM   1479  CB  VAL A 195      34.297  12.035  15.086  1.00  0.47           C  
ATOM   1480  CG1 VAL A 195      34.862  12.545  16.424  1.00  0.47           C  
ATOM   1481  CG2 VAL A 195      34.310  10.509  14.946  1.00  0.47           C  
ATOM   1482  N   ALA A 196      31.565  11.178  13.478  1.00  0.55           N  
ATOM   1483  CA  ALA A 196      30.975  10.820  12.224  1.00  0.55           C  
ATOM   1484  C   ALA A 196      30.095  11.956  11.845  1.00  0.55           C  
ATOM   1485  O   ALA A 196      30.053  12.373  10.688  1.00  0.55           O  
ATOM   1486  CB  ALA A 196      30.102   9.557  12.318  1.00  0.55           C  
ATOM   1487  N   VAL A 197      29.361  12.506  12.825  1.00  0.51           N  
ATOM   1488  CA  VAL A 197      28.579  13.639  12.461  1.00  0.51           C  
ATOM   1489  C   VAL A 197      29.537  14.774  12.423  1.00  0.51           C  
ATOM   1490  O   VAL A 197      29.721  15.468  13.419  1.00  0.51           O  
ATOM   1491  CB  VAL A 197      27.532  13.991  13.477  1.00  0.51           C  
ATOM   1492  CG1 VAL A 197      26.859  15.311  13.062  1.00  0.51           C  
ATOM   1493  CG2 VAL A 197      26.559  12.810  13.607  1.00  0.51           C  
ATOM   1494  N   ALA A 198      30.163  15.010  11.255  1.00  0.51           N  
ATOM   1495  CA  ALA A 198      31.067  16.115  11.183  1.00  0.51           C  
ATOM   1496  C   ALA A 198      30.199  17.288  11.436  1.00  0.51           C  
ATOM   1497  O   ALA A 198      28.988  17.191  11.241  1.00  0.51           O  
ATOM   1498  CB  ALA A 198      31.726  16.294   9.804  1.00  0.51           C  
ATOM   1499  N   GLU A 199      30.771  18.398  11.946  1.00  0.51           N  
ATOM   1500  CA  GLU A 199      29.910  19.512  12.192  1.00  0.51           C  
ATOM   1501  C   GLU A 199      29.324  19.866  10.877  1.00  0.51           C  
ATOM   1502  O   GLU A 199      28.108  19.976  10.733  1.00  0.51           O  
ATOM   1503  CB  GLU A 199      30.631  20.761  12.717  1.00  0.51           C  
ATOM   1504  CG  GLU A 199      29.658  21.923  12.918  1.00  0.51           C  
ATOM   1505  CD  GLU A 199      30.381  23.052  13.630  1.00  0.51           C  
ATOM   1506  OE1 GLU A 199      31.638  23.009  13.704  1.00  0.51           O  
ATOM   1507  OE2 GLU A 199      29.677  23.978  14.116  1.00  0.51           O  
ATOM   1508  N   LEU A 200      30.186  20.027   9.863  1.00  0.43           N  
ATOM   1509  CA  LEU A 200      29.622  20.232   8.574  1.00  0.43           C  
ATOM   1510  C   LEU A 200      28.963  18.940   8.213  1.00  0.43           C  
ATOM   1511  O   LEU A 200      27.793  18.912   7.833  1.00  0.43           O  
ATOM   1512  CB  LEU A 200      30.683  20.535   7.499  1.00  0.43           C  
ATOM   1513  CG  LEU A 200      31.443  21.856   7.735  1.00  0.43           C  
ATOM   1514  CD1 LEU A 200      32.465  22.121   6.617  1.00  0.43           C  
ATOM   1515  CD2 LEU A 200      30.474  23.029   7.954  1.00  0.43           C  
ATOM   1516  N   LEU A 201      29.722  17.834   8.393  1.00  0.43           N  
ATOM   1517  CA  LEU A 201      29.351  16.502   8.013  1.00  0.43           C  
ATOM   1518  C   LEU A 201      28.796  16.673   6.637  1.00  0.43           C  
ATOM   1519  O   LEU A 201      27.698  16.212   6.329  1.00  0.43           O  
ATOM   1520  CB  LEU A 201      28.335  15.775   8.918  1.00  0.43           C  
ATOM   1521  CG  LEU A 201      28.383  14.233   8.740  1.00  0.43           C  
ATOM   1522  CD1 LEU A 201      27.226  13.525   9.456  1.00  0.43           C  
ATOM   1523  CD2 LEU A 201      28.547  13.796   7.276  1.00  0.43           C  
ATOM   1524  N   GLU A 202      29.549  17.431   5.809  1.00  0.47           N  
ATOM   1525  CA  GLU A 202      29.224  17.745   4.447  1.00  0.47           C  
ATOM   1526  C   GLU A 202      28.471  19.039   4.419  1.00  0.47           C  
ATOM   1527  O   GLU A 202      27.684  19.336   5.316  1.00  0.47           O  
ATOM   1528  CB  GLU A 202      28.374  16.684   3.723  1.00  0.47           C  
ATOM   1529  CG  GLU A 202      28.207  16.946   2.228  1.00  0.47           C  
ATOM   1530  CD  GLU A 202      29.433  16.377   1.530  1.00  0.47           C  
ATOM   1531  OE1 GLU A 202      30.186  15.610   2.189  1.00  0.47           O  
ATOM   1532  OE2 GLU A 202      29.633  16.699   0.329  1.00  0.47           O  
ATOM   1533  N   ASN A 203      28.730  19.855   3.378  1.00  0.47           N  
ATOM   1534  CA  ASN A 203      28.035  21.092   3.160  1.00  0.47           C  
ATOM   1535  C   ASN A 203      26.754  20.725   2.494  1.00  0.47           C  
ATOM   1536  O   ASN A 203      26.563  19.571   2.115  1.00  0.47           O  
ATOM   1537  CB  ASN A 203      28.788  22.063   2.233  1.00  0.47           C  
ATOM   1538  CG  ASN A 203      29.067  21.338   0.923  1.00  0.47           C  
ATOM   1539  OD1 ASN A 203      30.030  20.578   0.821  1.00  0.47           O  
ATOM   1540  ND2 ASN A 203      28.205  21.565  -0.104  1.00  0.47           N  
ATOM   1541  N   VAL A 204      25.817  21.681   2.341  1.00  0.53           N  
ATOM   1542  CA  VAL A 204      25.976  23.040   2.755  1.00  0.53           C  
ATOM   1543  C   VAL A 204      25.037  23.207   3.901  1.00  0.53           C  
ATOM   1544  O   VAL A 204      24.163  22.367   4.116  1.00  0.53           O  
ATOM   1545  CB  VAL A 204      25.575  24.024   1.683  1.00  0.53           C  
ATOM   1546  CG1 VAL A 204      25.743  25.464   2.199  1.00  0.53           C  
ATOM   1547  CG2 VAL A 204      26.400  23.730   0.419  1.00  0.53           C  
ATOM   1548  N   GLY A 205      25.206  24.275   4.699  1.00  0.59           N  
ATOM   1549  CA  GLY A 205      24.320  24.441   5.809  1.00  0.59           C  
ATOM   1550  C   GLY A 205      22.948  24.591   5.246  1.00  0.59           C  
ATOM   1551  O   GLY A 205      22.765  25.194   4.188  1.00  0.59           O  
ATOM   1552  N   GLN A 206      21.944  24.050   5.965  1.00  0.57           N  
ATOM   1553  CA  GLN A 206      20.587  24.121   5.511  1.00  0.57           C  
ATOM   1554  C   GLN A 206      20.559  23.579   4.121  1.00  0.57           C  
ATOM   1555  O   GLN A 206      19.960  24.163   3.219  1.00  0.57           O  
ATOM   1556  CB  GLN A 206      20.027  25.554   5.512  1.00  0.57           C  
ATOM   1557  CG  GLN A 206      18.528  25.643   5.217  1.00  0.57           C  
ATOM   1558  CD  GLN A 206      18.126  27.107   5.345  1.00  0.57           C  
ATOM   1559  OE1 GLN A 206      18.947  28.007   5.184  1.00  0.57           O  
ATOM   1560  NE2 GLN A 206      16.827  27.356   5.656  1.00  0.57           N  
ATOM   1561  N   VAL A 207      21.222  22.424   3.927  1.00  0.55           N  
ATOM   1562  CA  VAL A 207      21.306  21.827   2.630  1.00  0.55           C  
ATOM   1563  C   VAL A 207      19.936  21.416   2.210  1.00  0.55           C  
ATOM   1564  O   VAL A 207      19.210  20.754   2.950  1.00  0.55           O  
ATOM   1565  CB  VAL A 207      22.180  20.603   2.599  1.00  0.55           C  
ATOM   1566  CG1 VAL A 207      21.601  19.559   3.571  1.00  0.55           C  
ATOM   1567  CG2 VAL A 207      22.274  20.100   1.150  1.00  0.55           C  
ATOM   1568  N   ASN A 208      19.544  21.836   0.992  1.00  0.50           N  
ATOM   1569  CA  ASN A 208      18.268  21.464   0.467  1.00  0.50           C  
ATOM   1570  C   ASN A 208      18.508  21.336  -1.003  1.00  0.50           C  
ATOM   1571  O   ASN A 208      19.493  21.865  -1.515  1.00  0.50           O  
ATOM   1572  CB  ASN A 208      17.184  22.532   0.705  1.00  0.50           C  
ATOM   1573  CG  ASN A 208      15.820  21.858   0.833  1.00  0.50           C  
ATOM   1574  OD1 ASN A 208      15.117  22.060   1.822  1.00  0.50           O  
ATOM   1575  ND2 ASN A 208      15.424  21.033  -0.173  1.00  0.50           N  
ATOM   1576  N   GLU A 209      17.635  20.620  -1.734  1.00  0.47           N  
ATOM   1577  CA  GLU A 209      17.932  20.450  -3.122  1.00  0.47           C  
ATOM   1578  C   GLU A 209      16.866  21.076  -3.960  1.00  0.47           C  
ATOM   1579  O   GLU A 209      15.677  21.013  -3.646  1.00  0.47           O  
ATOM   1580  CB  GLU A 209      18.059  18.974  -3.537  1.00  0.47           C  
ATOM   1581  CG  GLU A 209      18.506  18.783  -4.987  1.00  0.47           C  
ATOM   1582  CD  GLU A 209      18.936  17.332  -5.162  1.00  0.47           C  
ATOM   1583  OE1 GLU A 209      18.049  16.439  -5.196  1.00  0.47           O  
ATOM   1584  OE2 GLU A 209      20.171  17.098  -5.261  1.00  0.47           O  
ATOM   1585  N   HIS A 210      17.303  21.723  -5.056  1.00  0.27           N  
ATOM   1586  CA  HIS A 210      16.429  22.315  -6.023  1.00  0.27           C  
ATOM   1587  C   HIS A 210      16.003  23.663  -5.554  1.00  0.27           C  
ATOM   1588  O   HIS A 210      15.751  23.873  -4.369  1.00  0.27           O  
ATOM   1589  CB  HIS A 210      15.154  21.501  -6.297  1.00  0.27           C  
ATOM   1590  CG  HIS A 210      15.443  20.114  -6.780  1.00  0.27           C  
ATOM   1591  ND1 HIS A 210      15.509  19.015  -5.952  1.00  0.27           N  
ATOM   1592  CD2 HIS A 210      15.697  19.650  -8.035  1.00  0.27           C  
ATOM   1593  CE1 HIS A 210      15.798  17.949  -6.740  1.00  0.27           C  
ATOM   1594  NE2 HIS A 210      15.921  18.286  -8.012  1.00  0.27           N  
ATOM   1595  N   ASP A 211      15.893  24.601  -6.516  1.00  0.38           N  
ATOM   1596  CA  ASP A 211      15.465  25.948  -6.271  1.00  0.38           C  
ATOM   1597  C   ASP A 211      16.363  26.604  -5.270  1.00  0.38           C  
ATOM   1598  O   ASP A 211      17.166  25.958  -4.600  1.00  0.38           O  
ATOM   1599  CB  ASP A 211      14.002  26.039  -5.805  1.00  0.38           C  
ATOM   1600  CG  ASP A 211      13.124  25.625  -6.980  1.00  0.38           C  
ATOM   1601  OD1 ASP A 211      13.676  25.481  -8.104  1.00  0.38           O  
ATOM   1602  OD2 ASP A 211      11.895  25.441  -6.770  1.00  0.38           O  
ATOM   1603  N   GLY A 212      16.272  27.947  -5.186  1.00  0.52           N  
ATOM   1604  CA  GLY A 212      17.098  28.699  -4.286  1.00  0.52           C  
ATOM   1605  C   GLY A 212      16.421  28.733  -2.957  1.00  0.52           C  
ATOM   1606  O   GLY A 212      15.369  28.124  -2.766  1.00  0.52           O  
ATOM   1607  N   GLY A 213      17.018  29.464  -1.995  1.00  0.57           N  
ATOM   1608  CA  GLY A 213      16.447  29.534  -0.684  1.00  0.57           C  
ATOM   1609  C   GLY A 213      16.677  30.911  -0.158  1.00  0.57           C  
ATOM   1610  O   GLY A 213      17.530  31.647  -0.654  1.00  0.57           O  
ATOM   1611  N   ALA A 214      15.900  31.289   0.874  1.00  0.64           N  
ATOM   1612  CA  ALA A 214      15.999  32.593   1.456  1.00  0.64           C  
ATOM   1613  C   ALA A 214      17.136  32.635   2.423  1.00  0.64           C  
ATOM   1614  O   ALA A 214      17.521  31.629   3.017  1.00  0.64           O  
ATOM   1615  CB  ALA A 214      14.732  33.020   2.217  1.00  0.64           C  
ATOM   1616  N   GLN A 215      17.724  33.837   2.570  1.00  0.65           N  
ATOM   1617  CA  GLN A 215      18.757  34.086   3.530  1.00  0.65           C  
ATOM   1618  C   GLN A 215      18.567  35.515   3.914  1.00  0.65           C  
ATOM   1619  O   GLN A 215      18.112  36.317   3.101  1.00  0.65           O  
ATOM   1620  CB  GLN A 215      20.181  33.931   2.989  1.00  0.65           C  
ATOM   1621  CG  GLN A 215      20.523  34.950   1.904  1.00  0.65           C  
ATOM   1622  CD  GLN A 215      21.983  34.758   1.524  1.00  0.65           C  
ATOM   1623  OE1 GLN A 215      22.817  34.437   2.367  1.00  0.65           O  
ATOM   1624  NE2 GLN A 215      22.302  34.963   0.217  1.00  0.65           N  
ATOM   1625  N   PRO A 216      18.889  35.879   5.116  1.00  0.70           N  
ATOM   1626  CA  PRO A 216      18.710  37.260   5.462  1.00  0.70           C  
ATOM   1627  C   PRO A 216      19.773  38.099   4.843  1.00  0.70           C  
ATOM   1628  O   PRO A 216      20.804  37.558   4.459  1.00  0.70           O  
ATOM   1629  CB  PRO A 216      18.661  37.308   6.987  1.00  0.70           C  
ATOM   1630  CG  PRO A 216      18.127  35.917   7.371  1.00  0.70           C  
ATOM   1631  CD  PRO A 216      18.611  34.999   6.238  1.00  0.70           C  
ATOM   1632  N   GLY A 217      19.540  39.423   4.744  1.00  0.75           N  
ATOM   1633  CA  GLY A 217      20.495  40.315   4.149  1.00  0.75           C  
ATOM   1634  C   GLY A 217      21.512  40.570   5.205  1.00  0.75           C  
ATOM   1635  O   GLY A 217      21.697  39.721   6.074  1.00  0.75           O  
ATOM   1636  N   PRO A 218      22.219  41.667   5.164  1.00  0.71           N  
ATOM   1637  CA  PRO A 218      23.162  41.892   6.218  1.00  0.71           C  
ATOM   1638  C   PRO A 218      22.418  42.019   7.505  1.00  0.71           C  
ATOM   1639  O   PRO A 218      21.886  43.091   7.787  1.00  0.71           O  
ATOM   1640  CB  PRO A 218      23.968  43.117   5.788  1.00  0.71           C  
ATOM   1641  CG  PRO A 218      23.942  43.025   4.247  1.00  0.71           C  
ATOM   1642  CD  PRO A 218      22.625  42.298   3.919  1.00  0.71           C  
ATOM   1643  N   VAL A 219      22.356  40.930   8.295  1.00  0.63           N  
ATOM   1644  CA  VAL A 219      21.641  41.000   9.528  1.00  0.63           C  
ATOM   1645  C   VAL A 219      22.432  41.721  10.572  1.00  0.63           C  
ATOM   1646  O   VAL A 219      21.907  42.609  11.241  1.00  0.63           O  
ATOM   1647  CB  VAL A 219      21.196  39.661  10.050  1.00  0.63           C  
ATOM   1648  CG1 VAL A 219      20.489  39.869  11.400  1.00  0.63           C  
ATOM   1649  CG2 VAL A 219      20.314  38.992   8.980  1.00  0.63           C  
ATOM   1650  N   PRO A 220      23.685  41.385  10.731  1.00  0.68           N  
ATOM   1651  CA  PRO A 220      24.409  42.011  11.796  1.00  0.68           C  
ATOM   1652  C   PRO A 220      25.112  43.257  11.432  1.00  0.68           C  
ATOM   1653  O   PRO A 220      25.223  43.594  10.252  1.00  0.68           O  
ATOM   1654  CB  PRO A 220      25.378  40.966  12.353  1.00  0.68           C  
ATOM   1655  CG  PRO A 220      25.509  39.936  11.225  1.00  0.68           C  
ATOM   1656  CD  PRO A 220      24.148  40.021  10.517  1.00  0.68           C  
ATOM   1657  N   LYS A 221      25.537  43.957  12.492  1.00  0.70           N  
ATOM   1658  CA  LYS A 221      26.488  45.006  12.415  1.00  0.70           C  
ATOM   1659  C   LYS A 221      27.725  44.215  12.681  1.00  0.70           C  
ATOM   1660  O   LYS A 221      27.744  43.383  13.586  1.00  0.70           O  
ATOM   1661  CB  LYS A 221      26.338  46.035  13.545  1.00  0.70           C  
ATOM   1662  CG  LYS A 221      24.997  46.772  13.515  1.00  0.70           C  
ATOM   1663  CD  LYS A 221      24.658  47.467  14.834  1.00  0.70           C  
ATOM   1664  CE  LYS A 221      24.277  46.491  15.952  1.00  0.70           C  
ATOM   1665  NZ  LYS A 221      23.982  47.228  17.200  1.00  0.70           N  
ATOM   1666  N   SER A 222      28.786  44.433  11.899  1.00  0.71           N  
ATOM   1667  CA  SER A 222      29.934  43.582  11.991  1.00  0.71           C  
ATOM   1668  C   SER A 222      30.562  43.624  13.353  1.00  0.71           C  
ATOM   1669  O   SER A 222      30.950  42.584  13.883  1.00  0.71           O  
ATOM   1670  CB  SER A 222      31.002  43.962  10.957  1.00  0.71           C  
ATOM   1671  OG  SER A 222      31.433  45.297  11.179  1.00  0.71           O  
ATOM   1672  N   LEU A 223      30.676  44.813  13.972  1.00  0.69           N  
ATOM   1673  CA  LEU A 223      31.342  44.901  15.244  1.00  0.69           C  
ATOM   1674  C   LEU A 223      30.589  44.110  16.257  1.00  0.69           C  
ATOM   1675  O   LEU A 223      31.174  43.437  17.104  1.00  0.69           O  
ATOM   1676  CB  LEU A 223      31.444  46.339  15.779  1.00  0.69           C  
ATOM   1677  CG  LEU A 223      32.392  47.232  14.963  1.00  0.69           C  
ATOM   1678  CD1 LEU A 223      32.512  48.635  15.581  1.00  0.69           C  
ATOM   1679  CD2 LEU A 223      33.754  46.549  14.762  1.00  0.69           C  
ATOM   1680  N   GLN A 224      29.255  44.191  16.195  1.00  0.71           N  
ATOM   1681  CA  GLN A 224      28.432  43.497  17.133  1.00  0.71           C  
ATOM   1682  C   GLN A 224      28.640  42.024  16.951  1.00  0.71           C  
ATOM   1683  O   GLN A 224      28.751  41.281  17.926  1.00  0.71           O  
ATOM   1684  CB  GLN A 224      26.947  43.827  16.915  1.00  0.71           C  
ATOM   1685  CG  GLN A 224      25.990  43.176  17.910  1.00  0.71           C  
ATOM   1686  CD  GLN A 224      24.582  43.632  17.547  1.00  0.71           C  
ATOM   1687  OE1 GLN A 224      24.072  43.324  16.471  1.00  0.71           O  
ATOM   1688  NE2 GLN A 224      23.937  44.396  18.470  1.00  0.71           N  
ATOM   1689  N   LYS A 225      28.728  41.570  15.684  1.00  0.65           N  
ATOM   1690  CA  LYS A 225      28.855  40.168  15.412  1.00  0.65           C  
ATOM   1691  C   LYS A 225      30.144  39.675  15.980  1.00  0.65           C  
ATOM   1692  O   LYS A 225      30.218  38.562  16.493  1.00  0.65           O  
ATOM   1693  CB  LYS A 225      28.816  39.804  13.913  1.00  0.65           C  
ATOM   1694  CG  LYS A 225      30.108  40.067  13.136  1.00  0.65           C  
ATOM   1695  CD  LYS A 225      30.100  39.444  11.736  1.00  0.65           C  
ATOM   1696  CE  LYS A 225      29.797  37.942  11.734  1.00  0.65           C  
ATOM   1697  NZ  LYS A 225      29.691  37.439  10.346  1.00  0.65           N  
ATOM   1698  N   GLN A 226      31.216  40.478  15.894  1.00  0.61           N  
ATOM   1699  CA  GLN A 226      32.443  40.004  16.453  1.00  0.61           C  
ATOM   1700  C   GLN A 226      32.264  39.850  17.925  1.00  0.61           C  
ATOM   1701  O   GLN A 226      32.625  38.826  18.501  1.00  0.61           O  
ATOM   1702  CB  GLN A 226      33.614  40.979  16.257  1.00  0.61           C  
ATOM   1703  CG  GLN A 226      34.147  40.992  14.829  1.00  0.61           C  
ATOM   1704  CD  GLN A 226      34.824  39.649  14.616  1.00  0.61           C  
ATOM   1705  OE1 GLN A 226      34.787  39.088  13.522  1.00  0.61           O  
ATOM   1706  NE2 GLN A 226      35.460  39.114  15.692  1.00  0.61           N  
ATOM   1707  N   ARG A 227      31.677  40.866  18.576  1.00  0.61           N  
ATOM   1708  CA  ARG A 227      31.587  40.787  19.998  1.00  0.61           C  
ATOM   1709  C   ARG A 227      30.731  39.620  20.394  1.00  0.61           C  
ATOM   1710  O   ARG A 227      31.158  38.763  21.163  1.00  0.61           O  
ATOM   1711  CB  ARG A 227      30.968  42.056  20.609  1.00  0.61           C  
ATOM   1712  CG  ARG A 227      31.715  43.347  20.253  1.00  0.61           C  
ATOM   1713  CD  ARG A 227      33.180  43.379  20.698  1.00  0.61           C  
ATOM   1714  NE  ARG A 227      33.700  44.752  20.428  1.00  0.61           N  
ATOM   1715  CZ  ARG A 227      34.310  45.051  19.244  1.00  0.61           C  
ATOM   1716  NH1 ARG A 227      34.472  44.089  18.289  1.00  0.61           N  
ATOM   1717  NH2 ARG A 227      34.758  46.320  19.012  1.00  0.61           N  
ATOM   1718  N   ARG A 228      29.489  39.556  19.872  1.00  0.58           N  
ATOM   1719  CA  ARG A 228      28.574  38.521  20.272  1.00  0.58           C  
ATOM   1720  C   ARG A 228      28.936  37.170  19.732  1.00  0.58           C  
ATOM   1721  O   ARG A 228      28.980  36.183  20.465  1.00  0.58           O  
ATOM   1722  CB  ARG A 228      27.125  38.796  19.824  1.00  0.58           C  
ATOM   1723  CG  ARG A 228      26.115  37.808  20.417  1.00  0.58           C  
ATOM   1724  CD  ARG A 228      26.062  36.453  19.707  1.00  0.58           C  
ATOM   1725  NE  ARG A 228      25.192  36.581  18.504  1.00  0.58           N  
ATOM   1726  CZ  ARG A 228      24.079  35.795  18.394  1.00  0.58           C  
ATOM   1727  NH1 ARG A 228      23.766  34.918  19.391  1.00  0.58           N  
ATOM   1728  NH2 ARG A 228      23.284  35.880  17.288  1.00  0.58           N  
ATOM   1729  N   MET A 229      29.226  37.112  18.421  1.00  0.50           N  
ATOM   1730  CA  MET A 229      29.394  35.884  17.696  1.00  0.50           C  
ATOM   1731  C   MET A 229      30.833  35.496  17.586  1.00  0.50           C  
ATOM   1732  O   MET A 229      31.700  36.072  18.240  1.00  0.50           O  
ATOM   1733  CB  MET A 229      28.790  35.960  16.283  1.00  0.50           C  
ATOM   1734  CG  MET A 229      27.281  36.234  16.319  1.00  0.50           C  
ATOM   1735  SD  MET A 229      26.489  36.497  14.703  1.00  0.50           S  
ATOM   1736  CE  MET A 229      26.327  34.735  14.292  1.00  0.50           C  
ATOM   1737  N   LEU A 230      31.076  34.435  16.780  1.00  0.40           N  
ATOM   1738  CA  LEU A 230      32.372  33.870  16.518  1.00  0.40           C  
ATOM   1739  C   LEU A 230      32.516  32.687  17.404  1.00  0.40           C  
ATOM   1740  O   LEU A 230      31.594  31.883  17.544  1.00  0.40           O  
ATOM   1741  CB  LEU A 230      33.583  34.803  16.722  1.00  0.40           C  
ATOM   1742  CG  LEU A 230      33.787  35.826  15.588  1.00  0.40           C  
ATOM   1743  CD1 LEU A 230      34.264  35.134  14.300  1.00  0.40           C  
ATOM   1744  CD2 LEU A 230      32.534  36.687  15.364  1.00  0.40           C  
ATOM   1745  N   GLU A 231      33.704  32.541  18.010  1.00  0.45           N  
ATOM   1746  CA  GLU A 231      33.897  31.462  18.924  1.00  0.45           C  
ATOM   1747  C   GLU A 231      32.919  31.682  20.017  1.00  0.45           C  
ATOM   1748  O   GLU A 231      32.487  30.728  20.659  1.00  0.45           O  
ATOM   1749  CB  GLU A 231      35.279  31.385  19.595  1.00  0.45           C  
ATOM   1750  CG  GLU A 231      36.385  30.783  18.731  1.00  0.45           C  
ATOM   1751  CD  GLU A 231      37.478  30.323  19.687  1.00  0.45           C  
ATOM   1752  OE1 GLU A 231      37.263  30.438  20.924  1.00  0.45           O  
ATOM   1753  OE2 GLU A 231      38.535  29.839  19.199  1.00  0.45           O  
ATOM   1754  N   ARG A 232      32.500  32.948  20.220  1.00  0.45           N  
ATOM   1755  CA  ARG A 232      31.665  33.207  21.348  1.00  0.45           C  
ATOM   1756  C   ARG A 232      32.491  32.802  22.521  1.00  0.45           C  
ATOM   1757  O   ARG A 232      32.459  31.671  23.005  1.00  0.45           O  
ATOM   1758  CB  ARG A 232      30.345  32.421  21.309  1.00  0.45           C  
ATOM   1759  CG  ARG A 232      29.235  33.059  22.144  1.00  0.45           C  
ATOM   1760  CD  ARG A 232      27.868  32.397  21.959  1.00  0.45           C  
ATOM   1761  NE  ARG A 232      26.881  33.219  22.715  1.00  0.45           N  
ATOM   1762  CZ  ARG A 232      25.776  32.635  23.264  1.00  0.45           C  
ATOM   1763  NH1 ARG A 232      25.571  31.294  23.125  1.00  0.45           N  
ATOM   1764  NH2 ARG A 232      24.879  33.397  23.956  1.00  0.45           N  
ATOM   1765  N   LEU A 233      33.263  33.794  23.000  1.00  0.49           N  
ATOM   1766  CA  LEU A 233      34.300  33.669  23.975  1.00  0.49           C  
ATOM   1767  C   LEU A 233      33.771  33.000  25.192  1.00  0.49           C  
ATOM   1768  O   LEU A 233      34.542  32.335  25.882  1.00  0.49           O  
ATOM   1769  CB  LEU A 233      34.875  35.023  24.430  1.00  0.49           C  
ATOM   1770  CG  LEU A 233      35.611  35.799  23.323  1.00  0.49           C  
ATOM   1771  CD1 LEU A 233      34.652  36.220  22.200  1.00  0.49           C  
ATOM   1772  CD2 LEU A 233      36.403  36.980  23.906  1.00  0.49           C  
ATOM   1773  N   VAL A 234      32.468  33.168  25.498  1.00  0.54           N  
ATOM   1774  CA  VAL A 234      31.937  32.560  26.685  1.00  0.54           C  
ATOM   1775  C   VAL A 234      32.234  31.097  26.613  1.00  0.54           C  
ATOM   1776  O   VAL A 234      32.725  30.513  27.579  1.00  0.54           O  
ATOM   1777  CB  VAL A 234      30.454  32.763  26.855  1.00  0.54           C  
ATOM   1778  CG1 VAL A 234      29.695  32.085  25.702  1.00  0.54           C  
ATOM   1779  CG2 VAL A 234      30.061  32.246  28.248  1.00  0.54           C  
ATOM   1780  N   SER A 235      31.982  30.452  25.459  1.00  0.53           N  
ATOM   1781  CA  SER A 235      32.416  29.091  25.362  1.00  0.53           C  
ATOM   1782  C   SER A 235      33.894  29.188  25.157  1.00  0.53           C  
ATOM   1783  O   SER A 235      34.371  30.106  24.491  1.00  0.53           O  
ATOM   1784  CB  SER A 235      31.798  28.327  24.187  1.00  0.53           C  
ATOM   1785  OG  SER A 235      30.397  28.192  24.382  1.00  0.53           O  
ATOM   1786  N   SER A 236      34.669  28.243  25.718  1.00  0.52           N  
ATOM   1787  CA  SER A 236      36.089  28.322  25.524  1.00  0.52           C  
ATOM   1788  C   SER A 236      36.611  26.952  25.294  1.00  0.52           C  
ATOM   1789  O   SER A 236      35.855  25.990  25.177  1.00  0.52           O  
ATOM   1790  CB  SER A 236      36.843  28.877  26.756  1.00  0.52           C  
ATOM   1791  OG  SER A 236      36.509  30.241  26.957  1.00  0.52           O  
ATOM   1792  N   GLU A 237      37.950  26.843  25.219  1.00  0.46           N  
ATOM   1793  CA  GLU A 237      38.607  25.588  25.000  1.00  0.46           C  
ATOM   1794  C   GLU A 237      38.449  24.822  26.267  1.00  0.46           C  
ATOM   1795  O   GLU A 237      37.570  25.119  27.075  1.00  0.46           O  
ATOM   1796  CB  GLU A 237      40.120  25.687  24.739  1.00  0.46           C  
ATOM   1797  CG  GLU A 237      40.494  26.406  23.443  1.00  0.46           C  
ATOM   1798  CD  GLU A 237      40.688  27.878  23.770  1.00  0.46           C  
ATOM   1799  OE1 GLU A 237      40.746  28.208  24.986  1.00  0.46           O  
ATOM   1800  OE2 GLU A 237      40.785  28.690  22.812  1.00  0.46           O  
ATOM   1801  N   SER A 238      39.250  23.754  26.438  1.00  0.40           N  
ATOM   1802  CA  SER A 238      39.142  22.996  27.641  1.00  0.40           C  
ATOM   1803  C   SER A 238      39.498  23.885  28.788  1.00  0.40           C  
ATOM   1804  O   SER A 238      40.672  24.043  29.123  1.00  0.40           O  
ATOM   1805  CB  SER A 238      40.119  21.806  27.669  1.00  0.40           C  
ATOM   1806  OG  SER A 238      40.031  21.109  28.904  1.00  0.40           O  
ATOM   1807  N   LYS A 239      38.481  24.493  29.429  1.00  0.45           N  
ATOM   1808  CA  LYS A 239      38.764  25.262  30.595  1.00  0.45           C  
ATOM   1809  C   LYS A 239      37.515  25.897  31.102  1.00  0.45           C  
ATOM   1810  O   LYS A 239      36.700  26.433  30.353  1.00  0.45           O  
ATOM   1811  CB  LYS A 239      39.833  26.352  30.439  1.00  0.45           C  
ATOM   1812  CG  LYS A 239      40.203  26.917  31.810  1.00  0.45           C  
ATOM   1813  CD  LYS A 239      41.578  27.576  31.895  1.00  0.45           C  
ATOM   1814  CE  LYS A 239      41.986  27.872  33.339  1.00  0.45           C  
ATOM   1815  NZ  LYS A 239      43.452  28.039  33.436  1.00  0.45           N  
ATOM   1816  N   ASN A 240      37.359  25.789  32.429  1.00  0.47           N  
ATOM   1817  CA  ASN A 240      36.290  26.302  33.228  1.00  0.47           C  
ATOM   1818  C   ASN A 240      36.444  27.785  33.379  1.00  0.47           C  
ATOM   1819  O   ASN A 240      35.465  28.502  33.583  1.00  0.47           O  
ATOM   1820  CB  ASN A 240      36.305  25.674  34.634  1.00  0.47           C  
ATOM   1821  CG  ASN A 240      34.987  25.965  35.328  1.00  0.47           C  
ATOM   1822  OD1 ASN A 240      34.870  26.912  36.104  1.00  0.47           O  
ATOM   1823  ND2 ASN A 240      33.957  25.126  35.037  1.00  0.47           N  
ATOM   1824  N   TYR A 241      37.691  28.277  33.260  1.00  0.46           N  
ATOM   1825  CA  TYR A 241      38.035  29.623  33.625  1.00  0.46           C  
ATOM   1826  C   TYR A 241      38.075  30.536  32.436  1.00  0.46           C  
ATOM   1827  O   TYR A 241      38.704  30.240  31.420  1.00  0.46           O  
ATOM   1828  CB  TYR A 241      39.420  29.625  34.294  1.00  0.46           C  
ATOM   1829  CG  TYR A 241      39.862  30.993  34.670  1.00  0.46           C  
ATOM   1830  CD1 TYR A 241      39.344  31.628  35.774  1.00  0.46           C  
ATOM   1831  CD2 TYR A 241      40.833  31.621  33.926  1.00  0.46           C  
ATOM   1832  CE1 TYR A 241      39.778  32.887  36.118  1.00  0.46           C  
ATOM   1833  CE2 TYR A 241      41.270  32.878  34.267  1.00  0.46           C  
ATOM   1834  CZ  TYR A 241      40.740  33.512  35.364  1.00  0.46           C  
ATOM   1835  OH  TYR A 241      41.188  34.802  35.717  1.00  0.46           O  
ATOM   1836  N   ILE A 242      37.345  31.673  32.549  1.00  0.54           N  
ATOM   1837  CA  ILE A 242      37.321  32.702  31.545  1.00  0.54           C  
ATOM   1838  C   ILE A 242      37.870  33.966  32.153  1.00  0.54           C  
ATOM   1839  O   ILE A 242      37.210  34.662  32.922  1.00  0.54           O  
ATOM   1840  CB  ILE A 242      35.933  32.959  31.008  1.00  0.54           C  
ATOM   1841  CG1 ILE A 242      34.954  33.359  32.127  1.00  0.54           C  
ATOM   1842  CG2 ILE A 242      35.492  31.708  30.233  1.00  0.54           C  
ATOM   1843  CD1 ILE A 242      33.632  33.927  31.616  1.00  0.54           C  
ATOM   1844  N   ALA A 243      39.144  34.274  31.852  1.00  0.67           N  
ATOM   1845  CA  ALA A 243      39.769  35.446  32.396  1.00  0.67           C  
ATOM   1846  C   ALA A 243      39.222  36.715  31.812  1.00  0.67           C  
ATOM   1847  O   ALA A 243      38.889  37.653  32.535  1.00  0.67           O  
ATOM   1848  CB  ALA A 243      41.285  35.467  32.146  1.00  0.67           C  
ATOM   1849  N   LEU A 244      39.085  36.755  30.474  1.00  0.56           N  
ATOM   1850  CA  LEU A 244      38.818  37.987  29.785  1.00  0.56           C  
ATOM   1851  C   LEU A 244      37.503  38.592  30.152  1.00  0.56           C  
ATOM   1852  O   LEU A 244      37.440  39.773  30.492  1.00  0.56           O  
ATOM   1853  CB  LEU A 244      38.856  37.798  28.250  1.00  0.56           C  
ATOM   1854  CG  LEU A 244      38.620  39.062  27.386  1.00  0.56           C  
ATOM   1855  CD1 LEU A 244      37.156  39.538  27.396  1.00  0.56           C  
ATOM   1856  CD2 LEU A 244      39.615  40.171  27.759  1.00  0.56           C  
ATOM   1857  N   ASP A 245      36.414  37.807  30.123  1.00  0.57           N  
ATOM   1858  CA  ASP A 245      35.138  38.442  30.277  1.00  0.57           C  
ATOM   1859  C   ASP A 245      34.384  37.895  31.439  1.00  0.57           C  
ATOM   1860  O   ASP A 245      34.798  36.936  32.087  1.00  0.57           O  
ATOM   1861  CB  ASP A 245      34.249  38.281  29.034  1.00  0.57           C  
ATOM   1862  CG  ASP A 245      34.078  36.789  28.784  1.00  0.57           C  
ATOM   1863  OD1 ASP A 245      35.118  36.094  28.618  1.00  0.57           O  
ATOM   1864  OD2 ASP A 245      32.911  36.321  28.767  1.00  0.57           O  
ATOM   1865  N   ASP A 246      33.241  38.550  31.735  1.00  0.54           N  
ATOM   1866  CA  ASP A 246      32.362  38.108  32.774  1.00  0.54           C  
ATOM   1867  C   ASP A 246      31.676  36.904  32.237  1.00  0.54           C  
ATOM   1868  O   ASP A 246      31.700  36.646  31.034  1.00  0.54           O  
ATOM   1869  CB  ASP A 246      31.255  39.108  33.158  1.00  0.54           C  
ATOM   1870  CG  ASP A 246      31.866  40.253  33.951  1.00  0.54           C  
ATOM   1871  OD1 ASP A 246      32.961  40.735  33.559  1.00  0.54           O  
ATOM   1872  OD2 ASP A 246      31.246  40.649  34.977  1.00  0.54           O  
ATOM   1873  N   PHE A 247      31.065  36.114  33.129  1.00  0.44           N  
ATOM   1874  CA  PHE A 247      30.433  34.915  32.676  1.00  0.44           C  
ATOM   1875  C   PHE A 247      29.324  35.269  31.739  1.00  0.44           C  
ATOM   1876  O   PHE A 247      29.298  34.816  30.597  1.00  0.44           O  
ATOM   1877  CB  PHE A 247      29.884  34.093  33.853  1.00  0.44           C  
ATOM   1878  CG  PHE A 247      31.095  33.653  34.605  1.00  0.44           C  
ATOM   1879  CD1 PHE A 247      31.630  34.438  35.602  1.00  0.44           C  
ATOM   1880  CD2 PHE A 247      31.713  32.464  34.296  1.00  0.44           C  
ATOM   1881  CE1 PHE A 247      32.753  34.035  36.286  1.00  0.44           C  
ATOM   1882  CE2 PHE A 247      32.836  32.056  34.976  1.00  0.44           C  
ATOM   1883  CZ  PHE A 247      33.357  32.841  35.976  1.00  0.44           C  
ATOM   1884  N   VAL A 248      28.404  36.147  32.167  1.00  0.51           N  
ATOM   1885  CA  VAL A 248      27.343  36.502  31.274  1.00  0.51           C  
ATOM   1886  C   VAL A 248      27.997  37.322  30.218  1.00  0.51           C  
ATOM   1887  O   VAL A 248      29.134  37.747  30.411  1.00  0.51           O  
ATOM   1888  CB  VAL A 248      26.235  37.282  31.934  1.00  0.51           C  
ATOM   1889  CG1 VAL A 248      25.180  37.674  30.887  1.00  0.51           C  
ATOM   1890  CG2 VAL A 248      25.651  36.413  33.060  1.00  0.51           C  
ATOM   1891  N   GLU A 249      27.317  37.505  29.061  1.00  0.59           N  
ATOM   1892  CA  GLU A 249      27.855  38.259  27.967  1.00  0.59           C  
ATOM   1893  C   GLU A 249      28.328  39.545  28.542  1.00  0.59           C  
ATOM   1894  O   GLU A 249      27.662  40.129  29.395  1.00  0.59           O  
ATOM   1895  CB  GLU A 249      26.822  38.606  26.880  1.00  0.59           C  
ATOM   1896  CG  GLU A 249      27.429  39.216  25.613  1.00  0.59           C  
ATOM   1897  CD  GLU A 249      27.895  38.067  24.731  1.00  0.59           C  
ATOM   1898  OE1 GLU A 249      27.713  36.894  25.150  1.00  0.59           O  
ATOM   1899  OE2 GLU A 249      28.433  38.345  23.625  1.00  0.59           O  
ATOM   1900  N   ILE A 250      29.519  39.987  28.097  1.00  0.56           N  
ATOM   1901  CA  ILE A 250      30.129  41.141  28.675  1.00  0.56           C  
ATOM   1902  C   ILE A 250      29.162  42.269  28.590  1.00  0.56           C  
ATOM   1903  O   ILE A 250      28.673  42.624  27.520  1.00  0.56           O  
ATOM   1904  CB  ILE A 250      31.398  41.541  27.983  1.00  0.56           C  
ATOM   1905  CG1 ILE A 250      32.424  40.399  28.063  1.00  0.56           C  
ATOM   1906  CG2 ILE A 250      31.894  42.855  28.610  1.00  0.56           C  
ATOM   1907  CD1 ILE A 250      33.616  40.582  27.126  1.00  0.56           C  
ATOM   1908  N   THR A 251      28.856  42.839  29.768  1.00  0.66           N  
ATOM   1909  CA  THR A 251      27.947  43.932  29.906  1.00  0.66           C  
ATOM   1910  C   THR A 251      28.560  45.103  29.215  1.00  0.66           C  
ATOM   1911  O   THR A 251      27.877  45.894  28.566  1.00  0.66           O  
ATOM   1912  CB  THR A 251      27.717  44.289  31.346  1.00  0.66           C  
ATOM   1913  OG1 THR A 251      27.191  43.169  32.043  1.00  0.66           O  
ATOM   1914  CG2 THR A 251      26.739  45.472  31.426  1.00  0.66           C  
ATOM   1915  N   LYS A 252      29.893  45.220  29.331  1.00  0.68           N  
ATOM   1916  CA  LYS A 252      30.605  46.322  28.761  1.00  0.68           C  
ATOM   1917  C   LYS A 252      30.413  46.301  27.280  1.00  0.68           C  
ATOM   1918  O   LYS A 252      30.268  47.350  26.655  1.00  0.68           O  
ATOM   1919  CB  LYS A 252      32.113  46.266  29.058  1.00  0.68           C  
ATOM   1920  CG  LYS A 252      32.436  46.460  30.542  1.00  0.68           C  
ATOM   1921  CD  LYS A 252      33.886  46.129  30.908  1.00  0.68           C  
ATOM   1922  CE  LYS A 252      34.208  46.357  32.386  1.00  0.68           C  
ATOM   1923  NZ  LYS A 252      35.637  46.075  32.647  1.00  0.68           N  
ATOM   1924  N   LYS A 253      30.395  45.099  26.675  1.00  0.71           N  
ATOM   1925  CA  LYS A 253      30.223  45.022  25.255  1.00  0.71           C  
ATOM   1926  C   LYS A 253      28.884  45.609  24.942  1.00  0.71           C  
ATOM   1927  O   LYS A 253      28.719  46.286  23.929  1.00  0.71           O  
ATOM   1928  CB  LYS A 253      30.244  43.584  24.706  1.00  0.71           C  
ATOM   1929  CG  LYS A 253      31.591  42.875  24.876  1.00  0.71           C  
ATOM   1930  CD  LYS A 253      31.539  41.378  24.557  1.00  0.71           C  
ATOM   1931  CE  LYS A 253      32.269  40.986  23.269  1.00  0.71           C  
ATOM   1932  NZ  LYS A 253      33.621  40.471  23.587  1.00  0.71           N  
ATOM   1933  N   TYR A 254      27.892  45.379  25.825  1.00  0.70           N  
ATOM   1934  CA  TYR A 254      26.564  45.861  25.572  1.00  0.70           C  
ATOM   1935  C   TYR A 254      26.637  47.348  25.455  1.00  0.70           C  
ATOM   1936  O   TYR A 254      26.055  47.940  24.547  1.00  0.70           O  
ATOM   1937  CB  TYR A 254      25.577  45.563  26.714  1.00  0.70           C  
ATOM   1938  CG  TYR A 254      24.225  45.968  26.236  1.00  0.70           C  
ATOM   1939  CD1 TYR A 254      23.770  47.257  26.396  1.00  0.70           C  
ATOM   1940  CD2 TYR A 254      23.415  45.051  25.608  1.00  0.70           C  
ATOM   1941  CE1 TYR A 254      22.522  47.616  25.946  1.00  0.70           C  
ATOM   1942  CE2 TYR A 254      22.166  45.404  25.157  1.00  0.70           C  
ATOM   1943  CZ  TYR A 254      21.717  46.691  25.325  1.00  0.70           C  
ATOM   1944  OH  TYR A 254      20.436  47.060  24.863  1.00  0.70           O  
ATOM   1945  N   ALA A 255      27.376  47.994  26.371  1.00  0.75           N  
ATOM   1946  CA  ALA A 255      27.511  49.420  26.316  1.00  0.75           C  
ATOM   1947  C   ALA A 255      28.176  49.721  25.014  1.00  0.75           C  
ATOM   1948  O   ALA A 255      27.857  50.705  24.346  1.00  0.75           O  
ATOM   1949  CB  ALA A 255      28.401  49.984  27.436  1.00  0.75           C  
ATOM   1950  N   LYS A 256      29.097  48.824  24.614  1.00  0.74           N  
ATOM   1951  CA  LYS A 256      29.895  48.968  23.433  1.00  0.74           C  
ATOM   1952  C   LYS A 256      28.989  49.062  22.253  1.00  0.74           C  
ATOM   1953  O   LYS A 256      29.364  49.641  21.234  1.00  0.74           O  
ATOM   1954  CB  LYS A 256      30.880  47.811  23.197  1.00  0.74           C  
ATOM   1955  CG  LYS A 256      31.801  48.065  22.001  1.00  0.74           C  
ATOM   1956  CD  LYS A 256      32.702  49.288  22.190  1.00  0.74           C  
ATOM   1957  CE  LYS A 256      33.498  49.672  20.942  1.00  0.74           C  
ATOM   1958  NZ  LYS A 256      34.246  50.924  21.194  1.00  0.74           N  
ATOM   1959  N   GLY A 257      27.759  48.518  22.350  1.00  0.77           N  
ATOM   1960  CA  GLY A 257      26.909  48.614  21.200  1.00  0.77           C  
ATOM   1961  C   GLY A 257      26.364  47.272  20.838  1.00  0.77           C  
ATOM   1962  O   GLY A 257      25.598  47.158  19.881  1.00  0.77           O  
ATOM   1963  N   VAL A 258      26.749  46.206  21.561  1.00  0.75           N  
ATOM   1964  CA  VAL A 258      26.130  44.945  21.260  1.00  0.75           C  
ATOM   1965  C   VAL A 258      24.807  44.959  21.963  1.00  0.75           C  
ATOM   1966  O   VAL A 258      24.718  45.380  23.116  1.00  0.75           O  
ATOM   1967  CB  VAL A 258      26.914  43.755  21.738  1.00  0.75           C  
ATOM   1968  CG1 VAL A 258      26.924  43.754  23.275  1.00  0.75           C  
ATOM   1969  CG2 VAL A 258      26.315  42.484  21.115  1.00  0.75           C  
ATOM   1970  N   ILE A 259      23.726  44.529  21.280  1.00  0.76           N  
ATOM   1971  CA  ILE A 259      22.443  44.609  21.919  1.00  0.76           C  
ATOM   1972  C   ILE A 259      21.832  43.244  22.026  1.00  0.76           C  
ATOM   1973  O   ILE A 259      21.130  42.805  21.116  1.00  0.76           O  
ATOM   1974  CB  ILE A 259      21.489  45.437  21.120  1.00  0.76           C  
ATOM   1975  CG1 ILE A 259      22.008  46.876  20.973  1.00  0.76           C  
ATOM   1976  CG2 ILE A 259      20.121  45.327  21.791  1.00  0.76           C  
ATOM   1977  CD1 ILE A 259      21.297  47.678  19.884  1.00  0.76           C  
ATOM   1978  N   PRO A 260      22.054  42.571  23.123  1.00  0.78           N  
ATOM   1979  CA  PRO A 260      21.427  41.288  23.319  1.00  0.78           C  
ATOM   1980  C   PRO A 260      20.014  41.428  23.804  1.00  0.78           C  
ATOM   1981  O   PRO A 260      19.685  42.446  24.411  1.00  0.78           O  
ATOM   1982  CB  PRO A 260      22.339  40.498  24.263  1.00  0.78           C  
ATOM   1983  CG  PRO A 260      23.313  41.543  24.834  1.00  0.78           C  
ATOM   1984  CD  PRO A 260      23.368  42.620  23.740  1.00  0.78           C  
ATOM   1985  N   SER A 261      19.168  40.416  23.524  1.00  0.74           N  
ATOM   1986  CA  SER A 261      17.781  40.369  23.904  1.00  0.74           C  
ATOM   1987  C   SER A 261      17.636  39.925  25.329  1.00  0.74           C  
ATOM   1988  O   SER A 261      16.530  39.637  25.785  1.00  0.74           O  
ATOM   1989  CB  SER A 261      16.934  39.457  23.002  1.00  0.74           C  
ATOM   1990  OG  SER A 261      17.413  38.122  23.056  1.00  0.74           O  
ATOM   1991  N   SER A 262      18.752  39.862  26.076  1.00  0.71           N  
ATOM   1992  CA  SER A 262      18.721  39.362  27.420  1.00  0.71           C  
ATOM   1993  C   SER A 262      17.815  40.211  28.247  1.00  0.71           C  
ATOM   1994  O   SER A 262      17.437  39.823  29.347  1.00  0.71           O  
ATOM   1995  CB  SER A 262      20.102  39.366  28.098  1.00  0.71           C  
ATOM   1996  OG  SER A 262      20.547  40.700  28.291  1.00  0.71           O  
ATOM   1997  N   LEU A 263      17.441  41.400  27.749  1.00  0.67           N  
ATOM   1998  CA  LEU A 263      16.567  42.250  28.501  1.00  0.67           C  
ATOM   1999  C   LEU A 263      15.271  41.527  28.678  1.00  0.67           C  
ATOM   2000  O   LEU A 263      14.673  41.551  29.754  1.00  0.67           O  
ATOM   2001  CB  LEU A 263      16.250  43.558  27.753  1.00  0.67           C  
ATOM   2002  CG  LEU A 263      17.502  44.393  27.420  1.00  0.67           C  
ATOM   2003  CD1 LEU A 263      17.134  45.687  26.676  1.00  0.67           C  
ATOM   2004  CD2 LEU A 263      18.353  44.645  28.673  1.00  0.67           C  
ATOM   2005  N   PHE A 264      14.818  40.835  27.620  1.00  0.59           N  
ATOM   2006  CA  PHE A 264      13.531  40.210  27.663  1.00  0.59           C  
ATOM   2007  C   PHE A 264      13.503  39.224  28.786  1.00  0.59           C  
ATOM   2008  O   PHE A 264      12.599  39.262  29.619  1.00  0.59           O  
ATOM   2009  CB  PHE A 264      13.191  39.488  26.349  1.00  0.59           C  
ATOM   2010  CG  PHE A 264      13.143  40.555  25.308  1.00  0.59           C  
ATOM   2011  CD1 PHE A 264      12.055  41.393  25.219  1.00  0.59           C  
ATOM   2012  CD2 PHE A 264      14.182  40.723  24.422  1.00  0.59           C  
ATOM   2013  CE1 PHE A 264      12.006  42.382  24.266  1.00  0.59           C  
ATOM   2014  CE2 PHE A 264      14.138  41.710  23.466  1.00  0.59           C  
ATOM   2015  CZ  PHE A 264      13.049  42.543  23.385  1.00  0.59           C  
ATOM   2016  N   LEU A 265      14.501  38.330  28.861  1.00  0.57           N  
ATOM   2017  CA  LEU A 265      14.493  37.404  29.953  1.00  0.57           C  
ATOM   2018  C   LEU A 265      14.662  38.238  31.177  1.00  0.57           C  
ATOM   2019  O   LEU A 265      13.996  38.048  32.193  1.00  0.57           O  
ATOM   2020  CB  LEU A 265      15.686  36.426  29.924  1.00  0.57           C  
ATOM   2021  CG  LEU A 265      15.737  35.533  28.670  1.00  0.57           C  
ATOM   2022  CD1 LEU A 265      16.027  36.358  27.405  1.00  0.57           C  
ATOM   2023  CD2 LEU A 265      16.715  34.361  28.858  1.00  0.57           C  
ATOM   2024  N   GLN A 266      15.561  39.224  31.046  1.00  0.57           N  
ATOM   2025  CA  GLN A 266      15.932  40.187  32.033  1.00  0.57           C  
ATOM   2026  C   GLN A 266      16.596  39.465  33.150  1.00  0.57           C  
ATOM   2027  O   GLN A 266      16.224  38.344  33.498  1.00  0.57           O  
ATOM   2028  CB  GLN A 266      14.806  41.058  32.602  1.00  0.57           C  
ATOM   2029  CG  GLN A 266      15.360  42.122  33.555  1.00  0.57           C  
ATOM   2030  CD  GLN A 266      14.224  43.003  34.044  1.00  0.57           C  
ATOM   2031  OE1 GLN A 266      13.379  43.437  33.263  1.00  0.57           O  
ATOM   2032  NE2 GLN A 266      14.204  43.279  35.376  1.00  0.57           N  
ATOM   2033  N   ASP A 267      17.629  40.105  33.726  1.00  0.54           N  
ATOM   2034  CA  ASP A 267      18.334  39.496  34.802  1.00  0.54           C  
ATOM   2035  C   ASP A 267      17.351  39.352  35.905  1.00  0.54           C  
ATOM   2036  O   ASP A 267      16.669  40.306  36.276  1.00  0.54           O  
ATOM   2037  CB  ASP A 267      19.504  40.347  35.320  1.00  0.54           C  
ATOM   2038  CG  ASP A 267      20.548  40.403  34.214  1.00  0.54           C  
ATOM   2039  OD1 ASP A 267      20.711  39.374  33.506  1.00  0.54           O  
ATOM   2040  OD2 ASP A 267      21.195  41.472  34.062  1.00  0.54           O  
ATOM   2041  N   ASP A 268      17.245  38.135  36.457  1.00  0.50           N  
ATOM   2042  CA  ASP A 268      16.298  37.947  37.505  1.00  0.50           C  
ATOM   2043  C   ASP A 268      16.736  38.836  38.620  1.00  0.50           C  
ATOM   2044  O   ASP A 268      17.902  38.833  39.011  1.00  0.50           O  
ATOM   2045  CB  ASP A 268      16.250  36.491  37.999  1.00  0.50           C  
ATOM   2046  CG  ASP A 268      15.725  35.643  36.843  1.00  0.50           C  
ATOM   2047  OD1 ASP A 268      15.023  36.211  35.962  1.00  0.50           O  
ATOM   2048  OD2 ASP A 268      16.025  34.420  36.820  1.00  0.50           O  
ATOM   2049  N   GLU A 269      15.805  39.649  39.148  1.00  0.49           N  
ATOM   2050  CA  GLU A 269      16.168  40.540  40.207  1.00  0.49           C  
ATOM   2051  C   GLU A 269      15.254  40.285  41.350  1.00  0.49           C  
ATOM   2052  O   GLU A 269      14.481  39.328  41.346  1.00  0.49           O  
ATOM   2053  CB  GLU A 269      16.080  42.038  39.858  1.00  0.49           C  
ATOM   2054  CG  GLU A 269      17.204  42.504  38.930  1.00  0.49           C  
ATOM   2055  CD  GLU A 269      17.126  44.018  38.790  1.00  0.49           C  
ATOM   2056  OE1 GLU A 269      16.188  44.621  39.376  1.00  0.49           O  
ATOM   2057  OE2 GLU A 269      18.009  44.591  38.096  1.00  0.49           O  
ATOM   2058  N   ASP A 270      15.351  41.143  42.381  1.00  0.44           N  
ATOM   2059  CA  ASP A 270      14.556  40.972  43.555  1.00  0.44           C  
ATOM   2060  C   ASP A 270      13.128  41.083  43.142  1.00  0.44           C  
ATOM   2061  O   ASP A 270      12.795  41.764  42.173  1.00  0.44           O  
ATOM   2062  CB  ASP A 270      14.822  42.038  44.632  1.00  0.44           C  
ATOM   2063  CG  ASP A 270      14.215  41.549  45.939  1.00  0.44           C  
ATOM   2064  OD1 ASP A 270      13.795  40.364  45.991  1.00  0.44           O  
ATOM   2065  OD2 ASP A 270      14.175  42.353  46.909  1.00  0.44           O  
ATOM   2066  N   ASP A 271      12.248  40.383  43.877  1.00  0.44           N  
ATOM   2067  CA  ASP A 271      10.849  40.364  43.585  1.00  0.44           C  
ATOM   2068  C   ASP A 271      10.340  41.755  43.782  1.00  0.44           C  
ATOM   2069  O   ASP A 271       9.424  42.199  43.093  1.00  0.44           O  
ATOM   2070  CB  ASP A 271      10.067  39.410  44.505  1.00  0.44           C  
ATOM   2071  CG  ASP A 271       8.747  39.075  43.826  1.00  0.44           C  
ATOM   2072  OD1 ASP A 271       8.126  40.001  43.237  1.00  0.44           O  
ATOM   2073  OD2 ASP A 271       8.350  37.879  43.869  1.00  0.44           O  
ATOM   2074  N   ASP A 272      10.945  42.491  44.734  1.00  0.43           N  
ATOM   2075  CA  ASP A 272      10.509  43.829  45.009  1.00  0.43           C  
ATOM   2076  C   ASP A 272      10.634  44.591  43.732  1.00  0.43           C  
ATOM   2077  O   ASP A 272       9.726  45.326  43.347  1.00  0.43           O  
ATOM   2078  CB  ASP A 272      11.393  44.523  46.066  1.00  0.43           C  
ATOM   2079  CG  ASP A 272      10.807  45.879  46.455  1.00  0.43           C  
ATOM   2080  OD1 ASP A 272      10.283  46.597  45.563  1.00  0.43           O  
ATOM   2081  OD2 ASP A 272      10.880  46.214  47.668  1.00  0.43           O  
ATOM   2082  N   GLU A 273      11.771  44.423  43.035  1.00  0.49           N  
ATOM   2083  CA  GLU A 273      11.962  45.107  41.794  1.00  0.49           C  
ATOM   2084  C   GLU A 273      11.252  44.322  40.741  1.00  0.49           C  
ATOM   2085  O   GLU A 273      11.026  43.123  40.897  1.00  0.49           O  
ATOM   2086  CB  GLU A 273      13.441  45.248  41.403  1.00  0.49           C  
ATOM   2087  CG  GLU A 273      14.204  46.191  42.338  1.00  0.49           C  
ATOM   2088  CD  GLU A 273      15.671  46.183  41.940  1.00  0.49           C  
ATOM   2089  OE1 GLU A 273      16.266  45.072  41.909  1.00  0.49           O  
ATOM   2090  OE2 GLU A 273      16.221  47.286  41.679  1.00  0.49           O  
ATOM   2091  N   LEU A 274      10.847  44.994  39.647  1.00  0.50           N  
ATOM   2092  CA  LEU A 274      10.136  44.303  38.616  1.00  0.50           C  
ATOM   2093  C   LEU A 274      10.914  44.425  37.356  1.00  0.50           C  
ATOM   2094  O   LEU A 274      11.724  45.336  37.187  1.00  0.50           O  
ATOM   2095  CB  LEU A 274       8.737  44.876  38.336  1.00  0.50           C  
ATOM   2096  CG  LEU A 274       7.785  44.786  39.542  1.00  0.50           C  
ATOM   2097  CD1 LEU A 274       6.366  45.256  39.179  1.00  0.50           C  
ATOM   2098  CD2 LEU A 274       7.811  43.383  40.168  1.00  0.50           C  
ATOM   2099  N   ALA A 275      10.694  43.468  36.438  1.00  0.61           N  
ATOM   2100  CA  ALA A 275      11.359  43.550  35.179  1.00  0.61           C  
ATOM   2101  C   ALA A 275      10.808  44.773  34.536  1.00  0.61           C  
ATOM   2102  O   ALA A 275       9.608  45.033  34.618  1.00  0.61           O  
ATOM   2103  CB  ALA A 275      11.063  42.355  34.256  1.00  0.61           C  
ATOM   2104  N   GLY A 276      11.669  45.575  33.887  1.00  0.66           N  
ATOM   2105  CA  GLY A 276      11.146  46.769  33.301  1.00  0.66           C  
ATOM   2106  C   GLY A 276      12.000  47.906  33.749  1.00  0.66           C  
ATOM   2107  O   GLY A 276      13.223  47.868  33.631  1.00  0.66           O  
ATOM   2108  N   LYS A 277      11.353  48.957  34.288  1.00  0.60           N  
ATOM   2109  CA  LYS A 277      12.058  50.133  34.699  1.00  0.60           C  
ATOM   2110  C   LYS A 277      13.088  49.721  35.689  1.00  0.60           C  
ATOM   2111  O   LYS A 277      12.781  49.055  36.676  1.00  0.60           O  
ATOM   2112  CB  LYS A 277      11.181  51.146  35.458  1.00  0.60           C  
ATOM   2113  CG  LYS A 277       9.964  51.674  34.700  1.00  0.60           C  
ATOM   2114  CD  LYS A 277       8.961  52.363  35.633  1.00  0.60           C  
ATOM   2115  CE  LYS A 277       7.761  52.997  34.925  1.00  0.60           C  
ATOM   2116  NZ  LYS A 277       6.841  51.946  34.436  1.00  0.60           N  
ATOM   2117  N   SER A 278      14.356  50.089  35.436  1.00  0.55           N  
ATOM   2118  CA  SER A 278      15.353  49.821  36.422  1.00  0.55           C  
ATOM   2119  C   SER A 278      16.674  50.204  35.863  1.00  0.55           C  
ATOM   2120  O   SER A 278      16.868  50.289  34.649  1.00  0.55           O  
ATOM   2121  CB  SER A 278      15.438  48.345  36.853  1.00  0.55           C  
ATOM   2122  OG  SER A 278      15.874  47.537  35.771  1.00  0.55           O  
ATOM   2123  N   PRO A 279      17.586  50.473  36.751  1.00  0.52           N  
ATOM   2124  CA  PRO A 279      18.907  50.736  36.293  1.00  0.52           C  
ATOM   2125  C   PRO A 279      19.432  49.436  35.803  1.00  0.52           C  
ATOM   2126  O   PRO A 279      19.429  48.468  36.561  1.00  0.52           O  
ATOM   2127  CB  PRO A 279      19.659  51.343  37.472  1.00  0.52           C  
ATOM   2128  CG  PRO A 279      18.539  52.030  38.278  1.00  0.52           C  
ATOM   2129  CD  PRO A 279      17.276  51.204  37.969  1.00  0.52           C  
ATOM   2130  N   GLU A 280      19.897  49.418  34.547  1.00  0.57           N  
ATOM   2131  CA  GLU A 280      20.411  48.253  33.899  1.00  0.57           C  
ATOM   2132  C   GLU A 280      20.893  48.770  32.592  1.00  0.57           C  
ATOM   2133  O   GLU A 280      21.269  49.937  32.488  1.00  0.57           O  
ATOM   2134  CB  GLU A 280      19.363  47.158  33.608  1.00  0.57           C  
ATOM   2135  CG  GLU A 280      18.868  46.407  34.848  1.00  0.57           C  
ATOM   2136  CD  GLU A 280      17.927  45.299  34.395  1.00  0.57           C  
ATOM   2137  OE1 GLU A 280      17.975  44.946  33.185  1.00  0.57           O  
ATOM   2138  OE2 GLU A 280      17.154  44.787  35.247  1.00  0.57           O  
ATOM   2139  N   ASP A 281      20.930  47.910  31.559  1.00  0.64           N  
ATOM   2140  CA  ASP A 281      21.345  48.422  30.292  1.00  0.64           C  
ATOM   2141  C   ASP A 281      20.170  49.124  29.695  1.00  0.64           C  
ATOM   2142  O   ASP A 281      19.707  48.791  28.605  1.00  0.64           O  
ATOM   2143  CB  ASP A 281      21.813  47.334  29.314  1.00  0.64           C  
ATOM   2144  CG  ASP A 281      23.175  46.860  29.799  1.00  0.64           C  
ATOM   2145  OD1 ASP A 281      23.843  47.637  30.534  1.00  0.64           O  
ATOM   2146  OD2 ASP A 281      23.566  45.718  29.441  1.00  0.64           O  
ATOM   2147  N   LEU A 282      19.661  50.127  30.432  1.00  0.61           N  
ATOM   2148  CA  LEU A 282      18.591  50.969  29.995  1.00  0.61           C  
ATOM   2149  C   LEU A 282      19.280  52.084  29.270  1.00  0.61           C  
ATOM   2150  O   LEU A 282      20.508  52.160  29.283  1.00  0.61           O  
ATOM   2151  CB  LEU A 282      17.776  51.536  31.181  1.00  0.61           C  
ATOM   2152  CG  LEU A 282      16.497  52.313  30.808  1.00  0.61           C  
ATOM   2153  CD1 LEU A 282      15.496  51.415  30.061  1.00  0.61           C  
ATOM   2154  CD2 LEU A 282      15.873  52.990  32.038  1.00  0.61           C  
ATOM   2155  N   PRO A 283      18.545  52.945  28.629  1.00  0.66           N  
ATOM   2156  CA  PRO A 283      19.160  54.022  27.908  1.00  0.66           C  
ATOM   2157  C   PRO A 283      19.887  55.015  28.762  1.00  0.66           C  
ATOM   2158  O   PRO A 283      20.400  55.983  28.207  1.00  0.66           O  
ATOM   2159  CB  PRO A 283      18.066  54.626  27.020  1.00  0.66           C  
ATOM   2160  CG  PRO A 283      16.802  53.797  27.324  1.00  0.66           C  
ATOM   2161  CD  PRO A 283      17.355  52.498  27.924  1.00  0.66           C  
ATOM   2162  N   LEU A 284      19.933  54.846  30.097  1.00  0.56           N  
ATOM   2163  CA  LEU A 284      20.669  55.821  30.854  1.00  0.56           C  
ATOM   2164  C   LEU A 284      22.086  55.830  30.360  1.00  0.56           C  
ATOM   2165  O   LEU A 284      22.628  56.890  30.048  1.00  0.56           O  
ATOM   2166  CB  LEU A 284      20.748  55.497  32.361  1.00  0.56           C  
ATOM   2167  CG  LEU A 284      19.447  55.701  33.161  1.00  0.56           C  
ATOM   2168  CD1 LEU A 284      19.094  57.194  33.270  1.00  0.56           C  
ATOM   2169  CD2 LEU A 284      18.296  54.848  32.607  1.00  0.56           C  
ATOM   2170  N   ARG A 285      22.734  54.646  30.323  1.00  0.55           N  
ATOM   2171  CA  ARG A 285      24.072  54.484  29.812  1.00  0.55           C  
ATOM   2172  C   ARG A 285      24.048  54.525  28.308  1.00  0.55           C  
ATOM   2173  O   ARG A 285      24.930  55.082  27.657  1.00  0.55           O  
ATOM   2174  CB  ARG A 285      24.688  53.134  30.226  1.00  0.55           C  
ATOM   2175  CG  ARG A 285      26.200  53.038  30.008  1.00  0.55           C  
ATOM   2176  CD  ARG A 285      26.762  51.631  30.233  1.00  0.55           C  
ATOM   2177  NE  ARG A 285      28.246  51.714  30.125  1.00  0.55           N  
ATOM   2178  CZ  ARG A 285      29.017  51.781  31.250  1.00  0.55           C  
ATOM   2179  NH1 ARG A 285      28.442  51.658  32.483  1.00  0.55           N  
ATOM   2180  NH2 ARG A 285      30.366  51.961  31.142  1.00  0.55           N  
ATOM   2181  N   LEU A 286      23.006  53.874  27.762  1.00  0.63           N  
ATOM   2182  CA  LEU A 286      22.627  53.569  26.408  1.00  0.63           C  
ATOM   2183  C   LEU A 286      22.007  54.691  25.623  1.00  0.63           C  
ATOM   2184  O   LEU A 286      21.484  54.426  24.546  1.00  0.63           O  
ATOM   2185  CB  LEU A 286      21.744  52.320  26.289  1.00  0.63           C  
ATOM   2186  CG  LEU A 286      22.518  51.042  26.665  1.00  0.63           C  
ATOM   2187  CD1 LEU A 286      23.695  50.798  25.705  1.00  0.63           C  
ATOM   2188  CD2 LEU A 286      22.953  51.061  28.139  1.00  0.63           C  
ATOM   2189  N   LYS A 287      21.999  55.943  26.122  1.00  0.56           N  
ATOM   2190  CA  LYS A 287      21.195  57.035  25.615  1.00  0.56           C  
ATOM   2191  C   LYS A 287      21.161  57.107  24.108  1.00  0.56           C  
ATOM   2192  O   LYS A 287      20.140  57.503  23.551  1.00  0.56           O  
ATOM   2193  CB  LYS A 287      21.724  58.413  26.048  1.00  0.56           C  
ATOM   2194  CG  LYS A 287      21.777  58.657  27.555  1.00  0.56           C  
ATOM   2195  CD  LYS A 287      22.632  59.877  27.906  1.00  0.56           C  
ATOM   2196  CE  LYS A 287      22.728  60.176  29.402  1.00  0.56           C  
ATOM   2197  NZ  LYS A 287      23.639  61.322  29.626  1.00  0.56           N  
ATOM   2198  N   VAL A 288      22.258  56.801  23.397  1.00  0.57           N  
ATOM   2199  CA  VAL A 288      22.249  56.868  21.961  1.00  0.57           C  
ATOM   2200  C   VAL A 288      21.383  55.807  21.337  1.00  0.57           C  
ATOM   2201  O   VAL A 288      20.779  56.053  20.295  1.00  0.57           O  
ATOM   2202  CB  VAL A 288      23.624  56.740  21.372  1.00  0.57           C  
ATOM   2203  CG1 VAL A 288      24.189  55.355  21.725  1.00  0.57           C  
ATOM   2204  CG2 VAL A 288      23.529  57.006  19.864  1.00  0.57           C  
ATOM   2205  N   VAL A 289      21.309  54.601  21.941  1.00  0.64           N  
ATOM   2206  CA  VAL A 289      20.646  53.475  21.337  1.00  0.64           C  
ATOM   2207  C   VAL A 289      19.186  53.415  21.685  1.00  0.64           C  
ATOM   2208  O   VAL A 289      18.774  53.583  22.832  1.00  0.64           O  
ATOM   2209  CB  VAL A 289      21.254  52.163  21.740  1.00  0.64           C  
ATOM   2210  CG1 VAL A 289      20.478  51.027  21.052  1.00  0.64           C  
ATOM   2211  CG2 VAL A 289      22.753  52.201  21.407  1.00  0.64           C  
ATOM   2212  N   LYS A 290      18.369  53.194  20.637  1.00  0.65           N  
ATOM   2213  CA  LYS A 290      16.940  53.051  20.651  1.00  0.65           C  
ATOM   2214  C   LYS A 290      16.488  51.731  21.207  1.00  0.65           C  
ATOM   2215  O   LYS A 290      15.369  51.617  21.706  1.00  0.65           O  
ATOM   2216  CB  LYS A 290      16.335  53.223  19.249  1.00  0.65           C  
ATOM   2217  CG  LYS A 290      15.986  54.681  18.953  1.00  0.65           C  
ATOM   2218  CD  LYS A 290      17.142  55.666  19.121  1.00  0.65           C  
ATOM   2219  CE  LYS A 290      16.691  57.127  19.043  1.00  0.65           C  
ATOM   2220  NZ  LYS A 290      17.702  58.010  19.663  1.00  0.65           N  
ATOM   2221  N   TYR A 291      17.339  50.693  21.106  1.00  0.70           N  
ATOM   2222  CA  TYR A 291      16.961  49.350  21.446  1.00  0.70           C  
ATOM   2223  C   TYR A 291      16.517  49.236  22.878  1.00  0.70           C  
ATOM   2224  O   TYR A 291      15.461  48.657  23.130  1.00  0.70           O  
ATOM   2225  CB  TYR A 291      18.128  48.374  21.246  1.00  0.70           C  
ATOM   2226  CG  TYR A 291      17.621  46.992  21.444  1.00  0.70           C  
ATOM   2227  CD1 TYR A 291      17.556  46.437  22.700  1.00  0.70           C  
ATOM   2228  CD2 TYR A 291      17.194  46.264  20.360  1.00  0.70           C  
ATOM   2229  CE1 TYR A 291      17.089  45.155  22.866  1.00  0.70           C  
ATOM   2230  CE2 TYR A 291      16.727  44.984  20.519  1.00  0.70           C  
ATOM   2231  CZ  TYR A 291      16.678  44.429  21.773  1.00  0.70           C  
ATOM   2232  OH  TYR A 291      16.199  43.112  21.932  1.00  0.70           O  
ATOM   2233  N   PRO A 292      17.234  49.739  23.846  1.00  0.76           N  
ATOM   2234  CA  PRO A 292      16.793  49.614  25.209  1.00  0.76           C  
ATOM   2235  C   PRO A 292      15.559  50.415  25.451  1.00  0.76           C  
ATOM   2236  O   PRO A 292      14.796  50.072  26.354  1.00  0.76           O  
ATOM   2237  CB  PRO A 292      17.993  50.004  26.080  1.00  0.76           C  
ATOM   2238  CG  PRO A 292      19.004  50.633  25.101  1.00  0.76           C  
ATOM   2239  CD  PRO A 292      18.662  49.984  23.752  1.00  0.76           C  
ATOM   2240  N   LEU A 293      15.358  51.499  24.681  1.00  0.71           N  
ATOM   2241  CA  LEU A 293      14.196  52.324  24.839  1.00  0.71           C  
ATOM   2242  C   LEU A 293      13.009  51.515  24.426  1.00  0.71           C  
ATOM   2243  O   LEU A 293      11.957  51.560  25.063  1.00  0.71           O  
ATOM   2244  CB  LEU A 293      14.236  53.589  23.964  1.00  0.71           C  
ATOM   2245  CG  LEU A 293      12.996  54.487  24.124  1.00  0.71           C  
ATOM   2246  CD1 LEU A 293      12.896  55.049  25.554  1.00  0.71           C  
ATOM   2247  CD2 LEU A 293      12.958  55.586  23.049  1.00  0.71           C  
ATOM   2248  N   HIS A 294      13.161  50.726  23.348  1.00  0.73           N  
ATOM   2249  CA  HIS A 294      12.074  49.926  22.869  1.00  0.73           C  
ATOM   2250  C   HIS A 294      11.718  48.992  23.970  1.00  0.73           C  
ATOM   2251  O   HIS A 294      10.548  48.686  24.190  1.00  0.73           O  
ATOM   2252  CB  HIS A 294      12.441  49.076  21.644  1.00  0.73           C  
ATOM   2253  CG  HIS A 294      11.275  48.301  21.111  1.00  0.73           C  
ATOM   2254  ND1 HIS A 294      10.270  48.847  20.345  1.00  0.73           N  
ATOM   2255  CD2 HIS A 294      10.966  46.983  21.246  1.00  0.73           C  
ATOM   2256  CE1 HIS A 294       9.409  47.838  20.055  1.00  0.73           C  
ATOM   2257  NE2 HIS A 294       9.790  46.688  20.581  1.00  0.73           N  
ATOM   2258  N   ALA A 295      12.740  48.525  24.706  1.00  0.78           N  
ATOM   2259  CA  ALA A 295      12.490  47.597  25.763  1.00  0.78           C  
ATOM   2260  C   ALA A 295      11.559  48.246  26.738  1.00  0.78           C  
ATOM   2261  O   ALA A 295      10.595  47.621  27.178  1.00  0.78           O  
ATOM   2262  CB  ALA A 295      13.767  47.220  26.532  1.00  0.78           C  
ATOM   2263  N   ILE A 296      11.801  49.524  27.095  1.00  0.66           N  
ATOM   2264  CA  ILE A 296      10.921  50.155  28.040  1.00  0.66           C  
ATOM   2265  C   ILE A 296      10.251  51.345  27.430  1.00  0.66           C  
ATOM   2266  O   ILE A 296      10.904  52.365  27.226  1.00  0.66           O  
ATOM   2267  CB  ILE A 296      11.638  50.694  29.250  1.00  0.66           C  
ATOM   2268  CG1 ILE A 296      12.086  49.555  30.177  1.00  0.66           C  
ATOM   2269  CG2 ILE A 296      10.759  51.769  29.913  1.00  0.66           C  
ATOM   2270  CD1 ILE A 296      13.023  50.016  31.293  1.00  0.66           C  
ATOM   2271  N   MET A 297       8.931  51.300  27.125  1.00  0.66           N  
ATOM   2272  CA  MET A 297       8.017  50.197  27.228  1.00  0.66           C  
ATOM   2273  C   MET A 297       7.932  49.662  28.620  1.00  0.66           C  
ATOM   2274  O   MET A 297       8.644  50.074  29.533  1.00  0.66           O  
ATOM   2275  CB  MET A 297       8.340  49.038  26.262  1.00  0.66           C  
ATOM   2276  CG  MET A 297       7.215  48.007  26.113  1.00  0.66           C  
ATOM   2277  SD  MET A 297       7.536  46.708  24.877  1.00  0.66           S  
ATOM   2278  CE  MET A 297       7.304  47.782  23.429  1.00  0.66           C  
ATOM   2279  N   GLU A 298       6.958  48.766  28.837  1.00  0.65           N  
ATOM   2280  CA  GLU A 298       6.931  48.079  30.087  1.00  0.65           C  
ATOM   2281  C   GLU A 298       7.335  46.698  29.700  1.00  0.65           C  
ATOM   2282  O   GLU A 298       6.624  46.022  28.960  1.00  0.65           O  
ATOM   2283  CB  GLU A 298       5.537  48.034  30.744  1.00  0.65           C  
ATOM   2284  CG  GLU A 298       5.553  47.564  32.203  1.00  0.65           C  
ATOM   2285  CD  GLU A 298       4.168  47.793  32.798  1.00  0.65           C  
ATOM   2286  OE1 GLU A 298       3.379  48.560  32.184  1.00  0.65           O  
ATOM   2287  OE2 GLU A 298       3.884  47.208  33.878  1.00  0.65           O  
ATOM   2288  N   ILE A 299       8.509  46.242  30.171  1.00  0.60           N  
ATOM   2289  CA  ILE A 299       8.920  44.949  29.723  1.00  0.60           C  
ATOM   2290  C   ILE A 299       8.198  43.946  30.554  1.00  0.60           C  
ATOM   2291  O   ILE A 299       8.426  43.832  31.756  1.00  0.60           O  
ATOM   2292  CB  ILE A 299      10.390  44.695  29.897  1.00  0.60           C  
ATOM   2293  CG1 ILE A 299      11.221  45.704  29.085  1.00  0.60           C  
ATOM   2294  CG2 ILE A 299      10.664  43.229  29.522  1.00  0.60           C  
ATOM   2295  CD1 ILE A 299      12.700  45.716  29.470  1.00  0.60           C  
ATOM   2296  N   LYS A 300       7.287  43.202  29.901  1.00  0.57           N  
ATOM   2297  CA  LYS A 300       6.498  42.168  30.503  1.00  0.57           C  
ATOM   2298  C   LYS A 300       5.292  41.985  29.647  1.00  0.57           C  
ATOM   2299  O   LYS A 300       5.081  42.717  28.682  1.00  0.57           O  
ATOM   2300  CB  LYS A 300       6.011  42.422  31.945  1.00  0.57           C  
ATOM   2301  CG  LYS A 300       6.960  41.902  33.029  1.00  0.57           C  
ATOM   2302  CD  LYS A 300       6.474  42.173  34.456  1.00  0.57           C  
ATOM   2303  CE  LYS A 300       7.190  41.327  35.511  1.00  0.57           C  
ATOM   2304  NZ  LYS A 300       8.579  41.804  35.691  1.00  0.57           N  
ATOM   2305  N   GLU A 301       4.471  40.971  29.976  1.00  0.55           N  
ATOM   2306  CA  GLU A 301       3.301  40.752  29.187  1.00  0.55           C  
ATOM   2307  C   GLU A 301       2.244  41.682  29.668  1.00  0.55           C  
ATOM   2308  O   GLU A 301       1.327  41.267  30.376  1.00  0.55           O  
ATOM   2309  CB  GLU A 301       2.736  39.326  29.312  1.00  0.55           C  
ATOM   2310  CG  GLU A 301       1.404  39.142  28.586  1.00  0.55           C  
ATOM   2311  CD  GLU A 301       1.650  39.317  27.097  1.00  0.55           C  
ATOM   2312  OE1 GLU A 301       2.840  39.462  26.706  1.00  0.55           O  
ATOM   2313  OE2 GLU A 301       0.651  39.314  26.330  1.00  0.55           O  
ATOM   2314  N   TYR A 302       2.362  42.964  29.264  1.00  0.51           N  
ATOM   2315  CA  TYR A 302       1.402  43.990  29.550  1.00  0.51           C  
ATOM   2316  C   TYR A 302       0.925  43.899  30.954  1.00  0.51           C  
ATOM   2317  O   TYR A 302      -0.256  43.651  31.192  1.00  0.51           O  
ATOM   2318  CB  TYR A 302       0.175  43.975  28.624  1.00  0.51           C  
ATOM   2319  CG  TYR A 302       0.684  44.290  27.263  1.00  0.51           C  
ATOM   2320  CD1 TYR A 302       1.127  45.559  26.968  1.00  0.51           C  
ATOM   2321  CD2 TYR A 302       0.707  43.328  26.280  1.00  0.51           C  
ATOM   2322  CE1 TYR A 302       1.599  45.862  25.714  1.00  0.51           C  
ATOM   2323  CE2 TYR A 302       1.177  43.627  25.023  1.00  0.51           C  
ATOM   2324  CZ  TYR A 302       1.626  44.895  24.738  1.00  0.51           C  
ATOM   2325  OH  TYR A 302       2.111  45.203  23.450  1.00  0.51           O  
ATOM   2326  N   LEU A 303       1.833  44.076  31.926  1.00  0.54           N  
ATOM   2327  CA  LEU A 303       1.375  44.009  33.274  1.00  0.54           C  
ATOM   2328  C   LEU A 303       0.394  45.125  33.410  1.00  0.54           C  
ATOM   2329  O   LEU A 303      -0.680  44.960  33.986  1.00  0.54           O  
ATOM   2330  CB  LEU A 303       2.498  44.212  34.299  1.00  0.54           C  
ATOM   2331  CG  LEU A 303       2.016  44.068  35.752  1.00  0.54           C  
ATOM   2332  CD1 LEU A 303       1.461  42.658  36.016  1.00  0.54           C  
ATOM   2333  CD2 LEU A 303       3.123  44.460  36.742  1.00  0.54           C  
ATOM   2334  N   ILE A 304       0.741  46.295  32.836  1.00  0.58           N  
ATOM   2335  CA  ILE A 304      -0.145  47.418  32.863  1.00  0.58           C  
ATOM   2336  C   ILE A 304      -0.684  47.574  31.479  1.00  0.58           C  
ATOM   2337  O   ILE A 304       0.063  47.675  30.507  1.00  0.58           O  
ATOM   2338  CB  ILE A 304       0.519  48.708  33.252  1.00  0.58           C  
ATOM   2339  CG1 ILE A 304       1.007  48.631  34.708  1.00  0.58           C  
ATOM   2340  CG2 ILE A 304      -0.476  49.854  33.001  1.00  0.58           C  
ATOM   2341  CD1 ILE A 304      -0.122  48.384  35.708  1.00  0.58           C  
ATOM   2342  N   ASP A 305      -2.025  47.579  31.374  1.00  0.62           N  
ATOM   2343  CA  ASP A 305      -2.716  47.664  30.123  1.00  0.62           C  
ATOM   2344  C   ASP A 305      -2.423  49.000  29.514  1.00  0.62           C  
ATOM   2345  O   ASP A 305      -2.258  49.125  28.302  1.00  0.62           O  
ATOM   2346  CB  ASP A 305      -4.243  47.575  30.299  1.00  0.62           C  
ATOM   2347  CG  ASP A 305      -4.593  46.221  30.908  1.00  0.62           C  
ATOM   2348  OD1 ASP A 305      -3.891  45.804  31.869  1.00  0.62           O  
ATOM   2349  OD2 ASP A 305      -5.583  45.598  30.439  1.00  0.62           O  
ATOM   2350  N   MET A 306      -2.323  50.027  30.374  1.00  0.63           N  
ATOM   2351  CA  MET A 306      -2.156  51.399  29.995  1.00  0.63           C  
ATOM   2352  C   MET A 306      -0.852  51.570  29.285  1.00  0.63           C  
ATOM   2353  O   MET A 306      -0.720  52.420  28.407  1.00  0.63           O  
ATOM   2354  CB  MET A 306      -2.156  52.348  31.205  1.00  0.63           C  
ATOM   2355  CG  MET A 306      -2.161  53.830  30.828  1.00  0.63           C  
ATOM   2356  SD  MET A 306      -3.726  54.425  30.118  1.00  0.63           S  
ATOM   2357  CE  MET A 306      -4.676  54.283  31.659  1.00  0.63           C  
ATOM   2358  N   ALA A 307       0.142  50.743  29.639  1.00  0.72           N  
ATOM   2359  CA  ALA A 307       1.470  50.897  29.129  1.00  0.72           C  
ATOM   2360  C   ALA A 307       1.455  50.864  27.635  1.00  0.72           C  
ATOM   2361  O   ALA A 307       2.223  51.589  27.012  1.00  0.72           O  
ATOM   2362  CB  ALA A 307       2.426  49.789  29.602  1.00  0.72           C  
ATOM   2363  N   SER A 308       0.592  50.045  27.004  1.00  0.69           N  
ATOM   2364  CA  SER A 308       0.609  49.938  25.569  1.00  0.69           C  
ATOM   2365  C   SER A 308       0.439  51.288  24.947  1.00  0.69           C  
ATOM   2366  O   SER A 308       1.167  51.640  24.018  1.00  0.69           O  
ATOM   2367  CB  SER A 308      -0.522  49.053  25.024  1.00  0.69           C  
ATOM   2368  OG  SER A 308      -0.456  48.998  23.607  1.00  0.69           O  
ATOM   2369  N   ARG A 309      -0.525  52.090  25.430  1.00  0.63           N  
ATOM   2370  CA  ARG A 309      -0.679  53.388  24.842  1.00  0.63           C  
ATOM   2371  C   ARG A 309       0.593  54.102  25.126  1.00  0.63           C  
ATOM   2372  O   ARG A 309       1.130  54.813  24.276  1.00  0.63           O  
ATOM   2373  CB  ARG A 309      -1.837  54.198  25.445  1.00  0.63           C  
ATOM   2374  CG  ARG A 309      -2.230  55.402  24.587  1.00  0.63           C  
ATOM   2375  CD  ARG A 309      -3.367  56.234  25.181  1.00  0.63           C  
ATOM   2376  NE  ARG A 309      -2.745  57.271  26.051  1.00  0.63           N  
ATOM   2377  CZ  ARG A 309      -3.466  57.875  27.040  1.00  0.63           C  
ATOM   2378  NH1 ARG A 309      -4.765  57.517  27.264  1.00  0.63           N  
ATOM   2379  NH2 ARG A 309      -2.886  58.839  27.811  1.00  0.63           N  
ATOM   2380  N   ALA A 310       1.116  53.889  26.351  1.00  0.72           N  
ATOM   2381  CA  ALA A 310       2.364  54.480  26.710  1.00  0.72           C  
ATOM   2382  C   ALA A 310       3.313  53.965  25.688  1.00  0.72           C  
ATOM   2383  O   ALA A 310       3.080  52.935  25.062  1.00  0.72           O  
ATOM   2384  CB  ALA A 310       2.872  54.074  28.106  1.00  0.72           C  
ATOM   2385  N   GLY A 311       4.398  54.692  25.423  1.00  0.71           N  
ATOM   2386  CA  GLY A 311       5.170  54.178  24.347  1.00  0.71           C  
ATOM   2387  C   GLY A 311       4.472  54.682  23.134  1.00  0.71           C  
ATOM   2388  O   GLY A 311       3.483  55.408  23.224  1.00  0.71           O  
ATOM   2389  N   MET A 312       4.982  54.312  21.952  1.00  0.67           N  
ATOM   2390  CA  MET A 312       4.536  54.783  20.670  1.00  0.67           C  
ATOM   2391  C   MET A 312       4.973  56.214  20.527  1.00  0.67           C  
ATOM   2392  O   MET A 312       5.174  56.692  19.411  1.00  0.67           O  
ATOM   2393  CB  MET A 312       3.002  54.741  20.528  1.00  0.67           C  
ATOM   2394  CG  MET A 312       2.482  55.182  19.158  1.00  0.67           C  
ATOM   2395  SD  MET A 312       0.670  55.143  18.992  1.00  0.67           S  
ATOM   2396  CE  MET A 312       0.393  56.614  20.021  1.00  0.67           C  
ATOM   2397  N   HIS A 313       5.194  56.916  21.658  1.00  0.64           N  
ATOM   2398  CA  HIS A 313       5.750  58.227  21.662  1.00  0.64           C  
ATOM   2399  C   HIS A 313       7.191  57.993  21.384  1.00  0.64           C  
ATOM   2400  O   HIS A 313       7.823  58.672  20.577  1.00  0.64           O  
ATOM   2401  CB  HIS A 313       5.703  58.897  23.047  1.00  0.64           C  
ATOM   2402  CG  HIS A 313       4.369  58.820  23.731  1.00  0.64           C  
ATOM   2403  ND1 HIS A 313       3.224  59.445  23.288  1.00  0.64           N  
ATOM   2404  CD2 HIS A 313       4.017  58.170  24.876  1.00  0.64           C  
ATOM   2405  CE1 HIS A 313       2.246  59.145  24.178  1.00  0.64           C  
ATOM   2406  NE2 HIS A 313       2.679  58.374  25.160  1.00  0.64           N  
ATOM   2407  N   TRP A 314       7.715  56.973  22.092  1.00  0.64           N  
ATOM   2408  CA  TRP A 314       9.083  56.554  22.067  1.00  0.64           C  
ATOM   2409  C   TRP A 314       9.356  55.989  20.720  1.00  0.64           C  
ATOM   2410  O   TRP A 314      10.406  56.226  20.127  1.00  0.64           O  
ATOM   2411  CB  TRP A 314       9.373  55.405  23.042  1.00  0.64           C  
ATOM   2412  CG  TRP A 314       8.998  55.686  24.474  1.00  0.64           C  
ATOM   2413  CD1 TRP A 314       8.013  55.106  25.219  1.00  0.64           C  
ATOM   2414  CD2 TRP A 314       9.613  56.674  25.312  1.00  0.64           C  
ATOM   2415  NE1 TRP A 314       7.984  55.662  26.475  1.00  0.64           N  
ATOM   2416  CE2 TRP A 314       8.961  56.632  26.545  1.00  0.64           C  
ATOM   2417  CE3 TRP A 314      10.634  57.548  25.074  1.00  0.64           C  
ATOM   2418  CZ2 TRP A 314       9.321  57.467  27.563  1.00  0.64           C  
ATOM   2419  CZ3 TRP A 314      10.997  58.385  26.105  1.00  0.64           C  
ATOM   2420  CH2 TRP A 314      10.353  58.346  27.325  1.00  0.64           C  
ATOM   2421  N   LEU A 315       8.369  55.230  20.210  1.00  0.68           N  
ATOM   2422  CA  LEU A 315       8.465  54.493  18.989  1.00  0.68           C  
ATOM   2423  C   LEU A 315       8.725  55.448  17.874  1.00  0.68           C  
ATOM   2424  O   LEU A 315       9.439  55.121  16.928  1.00  0.68           O  
ATOM   2425  CB  LEU A 315       7.164  53.742  18.664  1.00  0.68           C  
ATOM   2426  CG  LEU A 315       6.775  52.728  19.757  1.00  0.68           C  
ATOM   2427  CD1 LEU A 315       5.474  51.991  19.405  1.00  0.68           C  
ATOM   2428  CD2 LEU A 315       7.940  51.776  20.075  1.00  0.68           C  
ATOM   2429  N   SER A 316       8.162  56.664  17.961  1.00  0.71           N  
ATOM   2430  CA  SER A 316       8.323  57.598  16.887  1.00  0.71           C  
ATOM   2431  C   SER A 316       9.788  57.819  16.620  1.00  0.71           C  
ATOM   2432  O   SER A 316      10.166  58.028  15.469  1.00  0.71           O  
ATOM   2433  CB  SER A 316       7.692  58.973  17.176  1.00  0.71           C  
ATOM   2434  OG  SER A 316       8.378  59.617  18.240  1.00  0.71           O  
ATOM   2435  N   THR A 317      10.636  57.883  17.673  1.00  0.67           N  
ATOM   2436  CA  THR A 317      12.067  58.021  17.508  1.00  0.67           C  
ATOM   2437  C   THR A 317      12.748  56.716  17.199  1.00  0.67           C  
ATOM   2438  O   THR A 317      13.676  56.662  16.391  1.00  0.67           O  
ATOM   2439  CB  THR A 317      12.760  58.592  18.712  1.00  0.67           C  
ATOM   2440  OG1 THR A 317      12.622  57.723  19.826  1.00  0.67           O  
ATOM   2441  CG2 THR A 317      12.147  59.966  19.024  1.00  0.67           C  
ATOM   2442  N   ILE A 318      12.319  55.627  17.868  1.00  0.62           N  
ATOM   2443  CA  ILE A 318      12.978  54.352  17.763  1.00  0.62           C  
ATOM   2444  C   ILE A 318      12.873  53.804  16.380  1.00  0.62           C  
ATOM   2445  O   ILE A 318      13.857  53.314  15.829  1.00  0.62           O  
ATOM   2446  CB  ILE A 318      12.399  53.324  18.689  1.00  0.62           C  
ATOM   2447  CG1 ILE A 318      12.648  53.733  20.147  1.00  0.62           C  
ATOM   2448  CG2 ILE A 318      12.973  51.946  18.313  1.00  0.62           C  
ATOM   2449  CD1 ILE A 318      11.875  52.881  21.149  1.00  0.62           C  
ATOM   2450  N   ILE A 319      11.671  53.868  15.780  1.00  0.61           N  
ATOM   2451  CA  ILE A 319      11.501  53.289  14.481  1.00  0.61           C  
ATOM   2452  C   ILE A 319      12.378  53.949  13.447  1.00  0.61           C  
ATOM   2453  O   ILE A 319      13.070  53.211  12.747  1.00  0.61           O  
ATOM   2454  CB  ILE A 319      10.056  53.252  14.026  1.00  0.61           C  
ATOM   2455  CG1 ILE A 319       9.407  54.640  13.969  1.00  0.61           C  
ATOM   2456  CG2 ILE A 319       9.298  52.281  14.940  1.00  0.61           C  
ATOM   2457  CD1 ILE A 319       7.981  54.608  13.414  1.00  0.61           C  
ATOM   2458  N   PRO A 320      12.454  55.247  13.266  1.00  0.62           N  
ATOM   2459  CA  PRO A 320      13.311  55.811  12.260  1.00  0.62           C  
ATOM   2460  C   PRO A 320      14.750  55.467  12.508  1.00  0.62           C  
ATOM   2461  O   PRO A 320      15.518  55.420  11.548  1.00  0.62           O  
ATOM   2462  CB  PRO A 320      13.080  57.320  12.322  1.00  0.62           C  
ATOM   2463  CG  PRO A 320      12.690  57.553  13.791  1.00  0.62           C  
ATOM   2464  CD  PRO A 320      11.957  56.259  14.185  1.00  0.62           C  
ATOM   2465  N   THR A 321      15.161  55.271  13.777  1.00  0.58           N  
ATOM   2466  CA  THR A 321      16.543  54.983  14.023  1.00  0.58           C  
ATOM   2467  C   THR A 321      16.889  53.681  13.374  1.00  0.58           C  
ATOM   2468  O   THR A 321      17.802  53.625  12.551  1.00  0.58           O  
ATOM   2469  CB  THR A 321      16.854  54.856  15.483  1.00  0.58           C  
ATOM   2470  OG1 THR A 321      16.506  56.054  16.159  1.00  0.58           O  
ATOM   2471  CG2 THR A 321      18.360  54.587  15.637  1.00  0.58           C  
ATOM   2472  N   HIS A 322      16.159  52.595  13.714  1.00  0.54           N  
ATOM   2473  CA  HIS A 322      16.462  51.360  13.054  1.00  0.54           C  
ATOM   2474  C   HIS A 322      15.639  50.238  13.627  1.00  0.54           C  
ATOM   2475  O   HIS A 322      16.182  49.180  13.941  1.00  0.54           O  
ATOM   2476  CB  HIS A 322      17.945  50.960  13.200  1.00  0.54           C  
ATOM   2477  CG  HIS A 322      18.378  50.734  14.623  1.00  0.54           C  
ATOM   2478  ND1 HIS A 322      18.648  51.742  15.520  1.00  0.54           N  
ATOM   2479  CD2 HIS A 322      18.577  49.571  15.304  1.00  0.54           C  
ATOM   2480  CE1 HIS A 322      18.991  51.146  16.690  1.00  0.54           C  
ATOM   2481  NE2 HIS A 322      18.963  49.829  16.608  1.00  0.54           N  
ATOM   2482  N   HIS A 323      14.303  50.386  13.751  1.00  0.60           N  
ATOM   2483  CA  HIS A 323      13.619  49.263  14.332  1.00  0.60           C  
ATOM   2484  C   HIS A 323      12.347  48.918  13.625  1.00  0.60           C  
ATOM   2485  O   HIS A 323      11.347  49.624  13.738  1.00  0.60           O  
ATOM   2486  CB  HIS A 323      13.252  49.445  15.813  1.00  0.60           C  
ATOM   2487  CG  HIS A 323      14.412  49.188  16.719  1.00  0.60           C  
ATOM   2488  ND1 HIS A 323      14.764  47.931  17.158  1.00  0.60           N  
ATOM   2489  CD2 HIS A 323      15.321  50.040  17.263  1.00  0.60           C  
ATOM   2490  CE1 HIS A 323      15.860  48.083  17.940  1.00  0.60           C  
ATOM   2491  NE2 HIS A 323      16.236  49.346  18.035  1.00  0.60           N  
ATOM   2492  N   ILE A 324      12.365  47.792  12.883  1.00  0.59           N  
ATOM   2493  CA  ILE A 324      11.184  47.277  12.254  1.00  0.59           C  
ATOM   2494  C   ILE A 324      10.254  46.747  13.310  1.00  0.59           C  
ATOM   2495  O   ILE A 324       9.038  46.860  13.177  1.00  0.59           O  
ATOM   2496  CB  ILE A 324      11.434  46.276  11.157  1.00  0.59           C  
ATOM   2497  CG1 ILE A 324      12.225  45.050  11.633  1.00  0.59           C  
ATOM   2498  CG2 ILE A 324      12.083  47.038   9.993  1.00  0.59           C  
ATOM   2499  CD1 ILE A 324      12.409  43.999  10.538  1.00  0.59           C  
ATOM   2500  N   ASN A 325      10.803  46.137  14.383  1.00  0.68           N  
ATOM   2501  CA  ASN A 325       9.998  45.619  15.459  1.00  0.68           C  
ATOM   2502  C   ASN A 325       9.257  46.767  16.073  1.00  0.68           C  
ATOM   2503  O   ASN A 325       8.096  46.650  16.457  1.00  0.68           O  
ATOM   2504  CB  ASN A 325      10.825  45.010  16.611  1.00  0.68           C  
ATOM   2505  CG  ASN A 325      11.413  43.676  16.181  1.00  0.68           C  
ATOM   2506  OD1 ASN A 325      10.724  42.842  15.596  1.00  0.68           O  
ATOM   2507  ND2 ASN A 325      12.721  43.462  16.486  1.00  0.68           N  
ATOM   2508  N   ALA A 326       9.916  47.924  16.212  1.00  0.74           N  
ATOM   2509  CA  ALA A 326       9.250  49.045  16.804  1.00  0.74           C  
ATOM   2510  C   ALA A 326       8.098  49.417  15.927  1.00  0.74           C  
ATOM   2511  O   ALA A 326       7.018  49.753  16.408  1.00  0.74           O  
ATOM   2512  CB  ALA A 326      10.159  50.281  16.923  1.00  0.74           C  
ATOM   2513  N   LEU A 327       8.312  49.349  14.600  1.00  0.67           N  
ATOM   2514  CA  LEU A 327       7.327  49.742  13.634  1.00  0.67           C  
ATOM   2515  C   LEU A 327       6.133  48.852  13.776  1.00  0.67           C  
ATOM   2516  O   LEU A 327       4.998  49.321  13.762  1.00  0.67           O  
ATOM   2517  CB  LEU A 327       7.870  49.606  12.195  1.00  0.67           C  
ATOM   2518  CG  LEU A 327       6.978  50.137  11.047  1.00  0.67           C  
ATOM   2519  CD1 LEU A 327       5.649  49.379  10.925  1.00  0.67           C  
ATOM   2520  CD2 LEU A 327       6.800  51.659  11.116  1.00  0.67           C  
ATOM   2521  N   ILE A 328       6.363  47.536  13.931  1.00  0.62           N  
ATOM   2522  CA  ILE A 328       5.285  46.593  13.996  1.00  0.62           C  
ATOM   2523  C   ILE A 328       4.472  46.891  15.220  1.00  0.62           C  
ATOM   2524  O   ILE A 328       3.244  46.874  15.181  1.00  0.62           O  
ATOM   2525  CB  ILE A 328       5.773  45.163  14.063  1.00  0.62           C  
ATOM   2526  CG1 ILE A 328       6.433  44.785  15.391  1.00  0.62           C  
ATOM   2527  CG2 ILE A 328       6.687  44.951  12.843  1.00  0.62           C  
ATOM   2528  CD1 ILE A 328       6.697  43.285  15.527  1.00  0.62           C  
ATOM   2529  N   PHE A 329       5.138  47.180  16.354  1.00  0.64           N  
ATOM   2530  CA  PHE A 329       4.446  47.450  17.586  1.00  0.64           C  
ATOM   2531  C   PHE A 329       3.678  48.734  17.510  1.00  0.64           C  
ATOM   2532  O   PHE A 329       2.610  48.862  18.106  1.00  0.64           O  
ATOM   2533  CB  PHE A 329       5.352  47.523  18.828  1.00  0.64           C  
ATOM   2534  CG  PHE A 329       5.751  46.132  19.184  1.00  0.64           C  
ATOM   2535  CD1 PHE A 329       4.918  45.350  19.952  1.00  0.64           C  
ATOM   2536  CD2 PHE A 329       6.944  45.606  18.748  1.00  0.64           C  
ATOM   2537  CE1 PHE A 329       5.271  44.064  20.288  1.00  0.64           C  
ATOM   2538  CE2 PHE A 329       7.303  44.321  19.080  1.00  0.64           C  
ATOM   2539  CZ  PHE A 329       6.467  43.549  19.850  1.00  0.64           C  
ATOM   2540  N   PHE A 330       4.214  49.744  16.809  1.00  0.65           N  
ATOM   2541  CA  PHE A 330       3.537  51.006  16.713  1.00  0.65           C  
ATOM   2542  C   PHE A 330       2.200  50.760  16.093  1.00  0.65           C  
ATOM   2543  O   PHE A 330       1.181  51.234  16.591  1.00  0.65           O  
ATOM   2544  CB  PHE A 330       4.303  51.981  15.793  1.00  0.65           C  
ATOM   2545  CG  PHE A 330       3.470  53.188  15.530  1.00  0.65           C  
ATOM   2546  CD1 PHE A 330       2.587  53.194  14.473  1.00  0.65           C  
ATOM   2547  CD2 PHE A 330       3.563  54.309  16.324  1.00  0.65           C  
ATOM   2548  CE1 PHE A 330       1.810  54.295  14.209  1.00  0.65           C  
ATOM   2549  CE2 PHE A 330       2.787  55.415  16.063  1.00  0.65           C  
ATOM   2550  CZ  PHE A 330       1.908  55.409  15.007  1.00  0.65           C  
ATOM   2551  N   PHE A 331       2.178  49.997  14.986  1.00  0.61           N  
ATOM   2552  CA  PHE A 331       0.976  49.691  14.261  1.00  0.61           C  
ATOM   2553  C   PHE A 331       0.081  48.810  15.064  1.00  0.61           C  
ATOM   2554  O   PHE A 331      -1.142  48.933  15.009  1.00  0.61           O  
ATOM   2555  CB  PHE A 331       1.250  49.021  12.906  1.00  0.61           C  
ATOM   2556  CG  PHE A 331       1.768  50.109  12.033  1.00  0.61           C  
ATOM   2557  CD1 PHE A 331       3.079  50.513  12.121  1.00  0.61           C  
ATOM   2558  CD2 PHE A 331       0.938  50.733  11.131  1.00  0.61           C  
ATOM   2559  CE1 PHE A 331       3.553  51.525  11.319  1.00  0.61           C  
ATOM   2560  CE2 PHE A 331       1.406  51.745  10.326  1.00  0.61           C  
ATOM   2561  CZ  PHE A 331       2.717  52.142  10.419  1.00  0.61           C  
ATOM   2562  N   ILE A 332       0.666  47.883  15.834  1.00  0.61           N  
ATOM   2563  CA  ILE A 332      -0.131  46.942  16.553  1.00  0.61           C  
ATOM   2564  C   ILE A 332      -1.011  47.719  17.498  1.00  0.61           C  
ATOM   2565  O   ILE A 332      -2.191  47.404  17.650  1.00  0.61           O  
ATOM   2566  CB  ILE A 332       0.741  45.944  17.287  1.00  0.61           C  
ATOM   2567  CG1 ILE A 332       0.019  44.610  17.499  1.00  0.61           C  
ATOM   2568  CG2 ILE A 332       1.239  46.551  18.608  1.00  0.61           C  
ATOM   2569  CD1 ILE A 332       0.989  43.492  17.888  1.00  0.61           C  
ATOM   2570  N   VAL A 333      -0.464  48.753  18.175  1.00  0.68           N  
ATOM   2571  CA  VAL A 333      -1.255  49.554  19.073  1.00  0.68           C  
ATOM   2572  C   VAL A 333      -2.219  50.430  18.315  1.00  0.68           C  
ATOM   2573  O   VAL A 333      -3.359  50.611  18.740  1.00  0.68           O  
ATOM   2574  CB  VAL A 333      -0.457  50.464  19.972  1.00  0.68           C  
ATOM   2575  CG1 VAL A 333       0.498  49.612  20.821  1.00  0.68           C  
ATOM   2576  CG2 VAL A 333       0.232  51.549  19.136  1.00  0.68           C  
ATOM   2577  N   SER A 334      -1.763  50.998  17.179  1.00  0.71           N  
ATOM   2578  CA  SER A 334      -2.460  51.981  16.380  1.00  0.71           C  
ATOM   2579  C   SER A 334      -3.661  51.421  15.676  1.00  0.71           C  
ATOM   2580  O   SER A 334      -4.585  52.167  15.356  1.00  0.71           O  
ATOM   2581  CB  SER A 334      -1.551  52.603  15.305  1.00  0.71           C  
ATOM   2582  OG  SER A 334      -2.273  53.563  14.549  1.00  0.71           O  
ATOM   2583  N   ASN A 335      -3.701  50.098  15.432  1.00  0.63           N  
ATOM   2584  CA  ASN A 335      -4.806  49.485  14.741  1.00  0.63           C  
ATOM   2585  C   ASN A 335      -4.754  49.738  13.269  1.00  0.63           C  
ATOM   2586  O   ASN A 335      -5.749  49.559  12.564  1.00  0.63           O  
ATOM   2587  CB  ASN A 335      -6.193  49.948  15.225  1.00  0.63           C  
ATOM   2588  CG  ASN A 335      -6.453  49.344  16.594  1.00  0.63           C  
ATOM   2589  OD1 ASN A 335      -5.584  48.689  17.168  1.00  0.63           O  
ATOM   2590  ND2 ASN A 335      -7.689  49.552  17.122  1.00  0.63           N  
ATOM   2591  N   LEU A 336      -3.589  50.189  12.785  1.00  0.60           N  
ATOM   2592  CA  LEU A 336      -3.251  50.141  11.406  1.00  0.60           C  
ATOM   2593  C   LEU A 336      -2.602  48.797  11.430  1.00  0.60           C  
ATOM   2594  O   LEU A 336      -1.395  48.630  11.266  1.00  0.60           O  
ATOM   2595  CB  LEU A 336      -2.203  51.209  11.029  1.00  0.60           C  
ATOM   2596  CG  LEU A 336      -1.876  51.329   9.526  1.00  0.60           C  
ATOM   2597  CD1 LEU A 336      -1.127  50.105   8.981  1.00  0.60           C  
ATOM   2598  CD2 LEU A 336      -3.139  51.658   8.720  1.00  0.60           C  
ATOM   2599  N   THR A 337      -3.459  47.794  11.677  1.00  0.59           N  
ATOM   2600  CA  THR A 337      -3.154  46.414  11.891  1.00  0.59           C  
ATOM   2601  C   THR A 337      -2.919  45.900  10.494  1.00  0.59           C  
ATOM   2602  O   THR A 337      -2.541  46.708   9.652  1.00  0.59           O  
ATOM   2603  CB  THR A 337      -4.369  45.837  12.587  1.00  0.59           C  
ATOM   2604  OG1 THR A 337      -4.054  44.741  13.433  1.00  0.59           O  
ATOM   2605  CG2 THR A 337      -5.436  45.483  11.537  1.00  0.59           C  
ATOM   2606  N   ILE A 338      -3.015  44.584  10.180  1.00  0.53           N  
ATOM   2607  CA  ILE A 338      -3.270  43.532  11.105  1.00  0.53           C  
ATOM   2608  C   ILE A 338      -1.935  42.963  11.348  1.00  0.53           C  
ATOM   2609  O   ILE A 338      -1.273  42.492  10.425  1.00  0.53           O  
ATOM   2610  CB  ILE A 338      -4.110  42.393  10.607  1.00  0.53           C  
ATOM   2611  CG1 ILE A 338      -5.497  42.871  10.150  1.00  0.53           C  
ATOM   2612  CG2 ILE A 338      -4.155  41.323  11.711  1.00  0.53           C  
ATOM   2613  CD1 ILE A 338      -6.258  41.826   9.332  1.00  0.53           C  
ATOM   2614  N   ASP A 339      -1.503  43.062  12.612  1.00  0.58           N  
ATOM   2615  CA  ASP A 339      -0.227  42.586  13.009  1.00  0.58           C  
ATOM   2616  C   ASP A 339       0.815  43.111  12.080  1.00  0.58           C  
ATOM   2617  O   ASP A 339       1.739  42.370  11.745  1.00  0.58           O  
ATOM   2618  CB  ASP A 339      -0.115  41.046  13.151  1.00  0.58           C  
ATOM   2619  CG  ASP A 339      -0.420  40.320  11.844  1.00  0.58           C  
ATOM   2620  OD1 ASP A 339      -1.625  40.216  11.489  1.00  0.58           O  
ATOM   2621  OD2 ASP A 339       0.549  39.863  11.181  1.00  0.58           O  
ATOM   2622  N   PHE A 340       0.709  44.406  11.659  1.00  0.51           N  
ATOM   2623  CA  PHE A 340       1.741  45.077  10.904  1.00  0.51           C  
ATOM   2624  C   PHE A 340       2.206  44.211   9.793  1.00  0.51           C  
ATOM   2625  O   PHE A 340       3.398  43.934   9.658  1.00  0.51           O  
ATOM   2626  CB  PHE A 340       2.920  45.558  11.770  1.00  0.51           C  
ATOM   2627  CG  PHE A 340       3.345  44.428  12.644  1.00  0.51           C  
ATOM   2628  CD1 PHE A 340       4.218  43.453  12.218  1.00  0.51           C  
ATOM   2629  CD2 PHE A 340       2.852  44.350  13.927  1.00  0.51           C  
ATOM   2630  CE1 PHE A 340       4.590  42.420  13.046  1.00  0.51           C  
ATOM   2631  CE2 PHE A 340       3.219  43.321  14.762  1.00  0.51           C  
ATOM   2632  CZ  PHE A 340       4.089  42.353  14.323  1.00  0.51           C  
ATOM   2633  N   PHE A 341       1.247  43.783   8.952  1.00  0.50           N  
ATOM   2634  CA  PHE A 341       1.536  42.857   7.899  1.00  0.50           C  
ATOM   2635  C   PHE A 341       2.647  43.396   7.081  1.00  0.50           C  
ATOM   2636  O   PHE A 341       3.654  42.724   6.865  1.00  0.50           O  
ATOM   2637  CB  PHE A 341       0.423  42.731   6.841  1.00  0.50           C  
ATOM   2638  CG  PHE A 341      -0.785  42.005   7.309  1.00  0.50           C  
ATOM   2639  CD1 PHE A 341      -0.766  40.645   7.517  1.00  0.50           C  
ATOM   2640  CD2 PHE A 341      -1.959  42.693   7.479  1.00  0.50           C  
ATOM   2641  CE1 PHE A 341      -1.897  39.982   7.929  1.00  0.50           C  
ATOM   2642  CE2 PHE A 341      -3.089  42.034   7.887  1.00  0.50           C  
ATOM   2643  CZ  PHE A 341      -3.064  40.681   8.119  1.00  0.50           C  
ATOM   2644  N   ALA A 342       2.495  44.630   6.576  1.00  0.59           N  
ATOM   2645  CA  ALA A 342       3.614  45.089   5.832  1.00  0.59           C  
ATOM   2646  C   ALA A 342       3.592  46.577   5.718  1.00  0.59           C  
ATOM   2647  O   ALA A 342       2.558  47.222   5.878  1.00  0.59           O  
ATOM   2648  CB  ALA A 342       3.790  44.396   4.504  1.00  0.59           C  
ATOM   2649  N   PHE A 343       4.783  47.153   5.473  1.00  0.54           N  
ATOM   2650  CA  PHE A 343       4.986  48.572   5.488  1.00  0.54           C  
ATOM   2651  C   PHE A 343       5.828  48.947   4.306  1.00  0.54           C  
ATOM   2652  O   PHE A 343       6.936  48.441   4.127  1.00  0.54           O  
ATOM   2653  CB  PHE A 343       5.752  48.957   6.774  1.00  0.54           C  
ATOM   2654  CG  PHE A 343       5.830  50.429   6.992  1.00  0.54           C  
ATOM   2655  CD1 PHE A 343       4.770  51.099   7.557  1.00  0.54           C  
ATOM   2656  CD2 PHE A 343       6.968  51.133   6.671  1.00  0.54           C  
ATOM   2657  CE1 PHE A 343       4.834  52.455   7.774  1.00  0.54           C  
ATOM   2658  CE2 PHE A 343       7.036  52.490   6.888  1.00  0.54           C  
ATOM   2659  CZ  PHE A 343       5.966  53.155   7.438  1.00  0.54           C  
ATOM   2660  N   PHE A 344       5.336  49.880   3.471  1.00  0.59           N  
ATOM   2661  CA  PHE A 344       6.079  50.251   2.303  1.00  0.59           C  
ATOM   2662  C   PHE A 344       6.301  51.726   2.395  1.00  0.59           C  
ATOM   2663  O   PHE A 344       5.372  52.482   2.669  1.00  0.59           O  
ATOM   2664  CB  PHE A 344       5.274  49.933   1.033  1.00  0.59           C  
ATOM   2665  CG  PHE A 344       6.149  50.018  -0.164  1.00  0.59           C  
ATOM   2666  CD1 PHE A 344       7.179  49.122  -0.328  1.00  0.59           C  
ATOM   2667  CD2 PHE A 344       5.913  50.960  -1.137  1.00  0.59           C  
ATOM   2668  CE1 PHE A 344       7.984  49.176  -1.437  1.00  0.59           C  
ATOM   2669  CE2 PHE A 344       6.715  51.018  -2.251  1.00  0.59           C  
ATOM   2670  CZ  PHE A 344       7.747  50.126  -2.399  1.00  0.59           C  
ATOM   2671  N   ILE A 345       7.559  52.172   2.202  1.00  0.65           N  
ATOM   2672  CA  ILE A 345       7.829  53.578   2.289  1.00  0.65           C  
ATOM   2673  C   ILE A 345       8.882  53.907   1.283  1.00  0.65           C  
ATOM   2674  O   ILE A 345       9.609  53.029   0.816  1.00  0.65           O  
ATOM   2675  CB  ILE A 345       8.301  54.012   3.655  1.00  0.65           C  
ATOM   2676  CG1 ILE A 345       8.207  55.538   3.824  1.00  0.65           C  
ATOM   2677  CG2 ILE A 345       9.714  53.462   3.878  1.00  0.65           C  
ATOM   2678  CD1 ILE A 345       6.774  56.068   3.871  1.00  0.65           C  
ATOM   2679  N   PRO A 346       8.971  55.160   0.920  1.00  0.72           N  
ATOM   2680  CA  PRO A 346       9.966  55.559  -0.030  1.00  0.72           C  
ATOM   2681  C   PRO A 346      11.342  55.299   0.484  1.00  0.72           C  
ATOM   2682  O   PRO A 346      12.227  55.032  -0.324  1.00  0.72           O  
ATOM   2683  CB  PRO A 346       9.655  57.015  -0.366  1.00  0.72           C  
ATOM   2684  CG  PRO A 346       8.125  57.093  -0.197  1.00  0.72           C  
ATOM   2685  CD  PRO A 346       7.801  56.025   0.866  1.00  0.72           C  
ATOM   2686  N   LEU A 347      11.554  55.377   1.809  1.00  0.70           N  
ATOM   2687  CA  LEU A 347      12.856  55.102   2.340  1.00  0.70           C  
ATOM   2688  C   LEU A 347      13.159  53.663   2.089  1.00  0.70           C  
ATOM   2689  O   LEU A 347      14.284  53.309   1.737  1.00  0.70           O  
ATOM   2690  CB  LEU A 347      12.964  55.317   3.861  1.00  0.70           C  
ATOM   2691  CG  LEU A 347      12.949  56.790   4.306  1.00  0.70           C  
ATOM   2692  CD1 LEU A 347      13.066  56.907   5.835  1.00  0.70           C  
ATOM   2693  CD2 LEU A 347      14.037  57.598   3.581  1.00  0.70           C  
ATOM   2694  N   VAL A 348      12.149  52.791   2.269  1.00  0.71           N  
ATOM   2695  CA  VAL A 348      12.361  51.386   2.090  1.00  0.71           C  
ATOM   2696  C   VAL A 348      12.769  51.164   0.672  1.00  0.71           C  
ATOM   2697  O   VAL A 348      13.702  50.411   0.399  1.00  0.71           O  
ATOM   2698  CB  VAL A 348      11.132  50.564   2.357  1.00  0.71           C  
ATOM   2699  CG1 VAL A 348      11.431  49.111   1.954  1.00  0.71           C  
ATOM   2700  CG2 VAL A 348      10.744  50.709   3.840  1.00  0.71           C  
ATOM   2701  N   ILE A 349      12.079  51.830  -0.270  1.00  0.69           N  
ATOM   2702  CA  ILE A 349      12.380  51.671  -1.661  1.00  0.69           C  
ATOM   2703  C   ILE A 349      13.750  52.186  -1.948  1.00  0.69           C  
ATOM   2704  O   ILE A 349      14.539  51.508  -2.603  1.00  0.69           O  
ATOM   2705  CB  ILE A 349      11.464  52.461  -2.547  1.00  0.69           C  
ATOM   2706  CG1 ILE A 349      10.028  51.961  -2.387  1.00  0.69           C  
ATOM   2707  CG2 ILE A 349      11.995  52.391  -3.989  1.00  0.69           C  
ATOM   2708  CD1 ILE A 349       8.981  52.812  -3.103  1.00  0.69           C  
ATOM   2709  N   PHE A 350      14.080  53.393  -1.446  1.00  0.68           N  
ATOM   2710  CA  PHE A 350      15.331  53.996  -1.803  1.00  0.68           C  
ATOM   2711  C   PHE A 350      16.482  53.174  -1.328  1.00  0.68           C  
ATOM   2712  O   PHE A 350      17.411  52.918  -2.091  1.00  0.68           O  
ATOM   2713  CB  PHE A 350      15.536  55.431  -1.278  1.00  0.68           C  
ATOM   2714  CG  PHE A 350      14.565  56.320  -1.978  1.00  0.68           C  
ATOM   2715  CD1 PHE A 350      14.538  56.381  -3.353  1.00  0.68           C  
ATOM   2716  CD2 PHE A 350      13.714  57.132  -1.264  1.00  0.68           C  
ATOM   2717  CE1 PHE A 350      13.649  57.205  -4.002  1.00  0.68           C  
ATOM   2718  CE2 PHE A 350      12.824  57.959  -1.906  1.00  0.68           C  
ATOM   2719  CZ  PHE A 350      12.787  57.994  -3.279  1.00  0.68           C  
ATOM   2720  N   TYR A 351      16.467  52.730  -0.059  1.00  0.69           N  
ATOM   2721  CA  TYR A 351      17.593  51.985   0.426  1.00  0.69           C  
ATOM   2722  C   TYR A 351      17.730  50.696  -0.324  1.00  0.69           C  
ATOM   2723  O   TYR A 351      18.825  50.334  -0.749  1.00  0.69           O  
ATOM   2724  CB  TYR A 351      17.477  51.606   1.913  1.00  0.69           C  
ATOM   2725  CG  TYR A 351      17.730  52.804   2.761  1.00  0.69           C  
ATOM   2726  CD1 TYR A 351      16.729  53.695   3.074  1.00  0.69           C  
ATOM   2727  CD2 TYR A 351      18.996  53.022   3.252  1.00  0.69           C  
ATOM   2728  CE1 TYR A 351      16.996  54.788   3.867  1.00  0.69           C  
ATOM   2729  CE2 TYR A 351      19.269  54.110   4.043  1.00  0.69           C  
ATOM   2730  CZ  TYR A 351      18.266  54.996   4.352  1.00  0.69           C  
ATOM   2731  OH  TYR A 351      18.542  56.115   5.165  1.00  0.69           O  
ATOM   2732  N   LEU A 352      16.620  49.958  -0.499  1.00  0.73           N  
ATOM   2733  CA  LEU A 352      16.692  48.673  -1.134  1.00  0.73           C  
ATOM   2734  C   LEU A 352      17.044  48.783  -2.586  1.00  0.73           C  
ATOM   2735  O   LEU A 352      17.761  47.936  -3.115  1.00  0.73           O  
ATOM   2736  CB  LEU A 352      15.379  47.876  -1.045  1.00  0.73           C  
ATOM   2737  CG  LEU A 352      14.980  47.471   0.386  1.00  0.73           C  
ATOM   2738  CD1 LEU A 352      13.747  46.551   0.391  1.00  0.73           C  
ATOM   2739  CD2 LEU A 352      16.174  46.870   1.143  1.00  0.73           C  
ATOM   2740  N   SER A 353      16.454  49.754  -3.307  1.00  0.76           N  
ATOM   2741  CA  SER A 353      16.757  49.882  -4.704  1.00  0.76           C  
ATOM   2742  C   SER A 353      18.006  50.669  -4.988  1.00  0.76           C  
ATOM   2743  O   SER A 353      18.817  50.257  -5.818  1.00  0.76           O  
ATOM   2744  CB  SER A 353      15.596  50.490  -5.512  1.00  0.76           C  
ATOM   2745  OG  SER A 353      15.293  51.795  -5.047  1.00  0.76           O  
ATOM   2746  N   PHE A 354      18.111  51.907  -4.449  1.00  0.67           N  
ATOM   2747  CA  PHE A 354      19.271  52.711  -4.726  1.00  0.67           C  
ATOM   2748  C   PHE A 354      20.480  52.581  -3.821  1.00  0.67           C  
ATOM   2749  O   PHE A 354      21.583  52.364  -4.311  1.00  0.67           O  
ATOM   2750  CB  PHE A 354      18.919  54.200  -4.869  1.00  0.67           C  
ATOM   2751  CG  PHE A 354      18.052  54.279  -6.082  1.00  0.67           C  
ATOM   2752  CD1 PHE A 354      16.689  54.115  -5.979  1.00  0.67           C  
ATOM   2753  CD2 PHE A 354      18.602  54.499  -7.323  1.00  0.67           C  
ATOM   2754  CE1 PHE A 354      15.888  54.179  -7.097  1.00  0.67           C  
ATOM   2755  CE2 PHE A 354      17.808  54.563  -8.444  1.00  0.67           C  
ATOM   2756  CZ  PHE A 354      16.448  54.405  -8.331  1.00  0.67           C  
ATOM   2757  N   ILE A 355      20.327  52.808  -2.489  1.00  0.69           N  
ATOM   2758  CA  ILE A 355      21.488  52.885  -1.623  1.00  0.69           C  
ATOM   2759  C   ILE A 355      22.076  51.637  -1.010  1.00  0.69           C  
ATOM   2760  O   ILE A 355      23.200  51.247  -1.323  1.00  0.69           O  
ATOM   2761  CB  ILE A 355      21.269  53.836  -0.482  1.00  0.69           C  
ATOM   2762  CG1 ILE A 355      21.059  55.264  -1.011  1.00  0.69           C  
ATOM   2763  CG2 ILE A 355      22.460  53.706   0.481  1.00  0.69           C  
ATOM   2764  CD1 ILE A 355      20.588  56.250   0.059  1.00  0.69           C  
ATOM   2765  N   SER A 356      21.296  50.961  -0.136  1.00  0.76           N  
ATOM   2766  CA  SER A 356      21.803  49.926   0.734  1.00  0.76           C  
ATOM   2767  C   SER A 356      22.234  48.710  -0.004  1.00  0.76           C  
ATOM   2768  O   SER A 356      23.372  48.263   0.121  1.00  0.76           O  
ATOM   2769  CB  SER A 356      20.765  49.459   1.768  1.00  0.76           C  
ATOM   2770  OG  SER A 356      20.417  50.528   2.634  1.00  0.76           O  
ATOM   2771  N   MET A 357      21.314  48.142  -0.797  1.00  0.73           N  
ATOM   2772  CA  MET A 357      21.587  46.920  -1.486  1.00  0.73           C  
ATOM   2773  C   MET A 357      22.683  47.150  -2.465  1.00  0.73           C  
ATOM   2774  O   MET A 357      23.490  46.259  -2.718  1.00  0.73           O  
ATOM   2775  CB  MET A 357      20.373  46.359  -2.247  1.00  0.73           C  
ATOM   2776  CG  MET A 357      19.298  45.796  -1.316  1.00  0.73           C  
ATOM   2777  SD  MET A 357      17.894  45.008  -2.163  1.00  0.73           S  
ATOM   2778  CE  MET A 357      17.122  44.383  -0.643  1.00  0.73           C  
ATOM   2779  N   VAL A 358      22.715  48.346  -3.073  1.00  0.74           N  
ATOM   2780  CA  VAL A 358      23.722  48.640  -4.045  1.00  0.74           C  
ATOM   2781  C   VAL A 358      25.070  48.656  -3.391  1.00  0.74           C  
ATOM   2782  O   VAL A 358      26.033  48.119  -3.931  1.00  0.74           O  
ATOM   2783  CB  VAL A 358      23.520  49.958  -4.731  1.00  0.74           C  
ATOM   2784  CG1 VAL A 358      24.699  50.195  -5.690  1.00  0.74           C  
ATOM   2785  CG2 VAL A 358      22.151  49.927  -5.433  1.00  0.74           C  
ATOM   2786  N   ILE A 359      25.179  49.263  -2.197  1.00  0.70           N  
ATOM   2787  CA  ILE A 359      26.447  49.367  -1.533  1.00  0.70           C  
ATOM   2788  C   ILE A 359      26.937  47.995  -1.202  1.00  0.70           C  
ATOM   2789  O   ILE A 359      28.115  47.690  -1.381  1.00  0.70           O  
ATOM   2790  CB  ILE A 359      26.370  50.133  -0.246  1.00  0.70           C  
ATOM   2791  CG1 ILE A 359      25.930  51.583  -0.514  1.00  0.70           C  
ATOM   2792  CG2 ILE A 359      27.730  50.008   0.463  1.00  0.70           C  
ATOM   2793  CD1 ILE A 359      25.557  52.353   0.751  1.00  0.70           C  
ATOM   2794  N   CYS A 360      26.033  47.123  -0.724  1.00  0.72           N  
ATOM   2795  CA  CYS A 360      26.401  45.804  -0.303  1.00  0.72           C  
ATOM   2796  C   CYS A 360      27.023  45.094  -1.462  1.00  0.72           C  
ATOM   2797  O   CYS A 360      28.066  44.458  -1.321  1.00  0.72           O  
ATOM   2798  CB  CYS A 360      25.174  44.987   0.138  1.00  0.72           C  
ATOM   2799  SG  CYS A 360      24.253  45.798   1.481  1.00  0.72           S  
ATOM   2800  N   THR A 361      26.403  45.189  -2.650  1.00  0.72           N  
ATOM   2801  CA  THR A 361      26.954  44.522  -3.789  1.00  0.72           C  
ATOM   2802  C   THR A 361      28.254  45.168  -4.142  1.00  0.72           C  
ATOM   2803  O   THR A 361      29.185  44.492  -4.568  1.00  0.72           O  
ATOM   2804  CB  THR A 361      26.039  44.492  -4.985  1.00  0.72           C  
ATOM   2805  OG1 THR A 361      26.611  43.687  -6.000  1.00  0.72           O  
ATOM   2806  CG2 THR A 361      25.797  45.906  -5.517  1.00  0.72           C  
ATOM   2807  N   LEU A 362      28.360  46.497  -3.952  1.00  0.69           N  
ATOM   2808  CA  LEU A 362      29.569  47.202  -4.271  1.00  0.69           C  
ATOM   2809  C   LEU A 362      30.649  46.611  -3.423  1.00  0.69           C  
ATOM   2810  O   LEU A 362      31.787  46.446  -3.861  1.00  0.69           O  
ATOM   2811  CB  LEU A 362      29.485  48.705  -3.949  1.00  0.69           C  
ATOM   2812  CG  LEU A 362      28.479  49.466  -4.833  1.00  0.69           C  
ATOM   2813  CD1 LEU A 362      28.433  50.959  -4.472  1.00  0.69           C  
ATOM   2814  CD2 LEU A 362      28.763  49.228  -6.326  1.00  0.69           C  
ATOM   2815  N   LYS A 363      30.292  46.252  -2.180  1.00  0.69           N  
ATOM   2816  CA  LYS A 363      31.207  45.694  -1.233  1.00  0.69           C  
ATOM   2817  C   LYS A 363      31.743  44.431  -1.835  1.00  0.69           C  
ATOM   2818  O   LYS A 363      32.940  44.155  -1.762  1.00  0.69           O  
ATOM   2819  CB  LYS A 363      30.477  45.297   0.060  1.00  0.69           C  
ATOM   2820  CG  LYS A 363      31.330  45.297   1.328  1.00  0.69           C  
ATOM   2821  CD  LYS A 363      31.549  46.704   1.886  1.00  0.69           C  
ATOM   2822  CE  LYS A 363      32.080  46.723   3.318  1.00  0.69           C  
ATOM   2823  NZ  LYS A 363      31.916  48.075   3.896  1.00  0.69           N  
ATOM   2824  N   VAL A 364      30.858  43.644  -2.480  1.00  0.69           N  
ATOM   2825  CA  VAL A 364      31.240  42.391  -3.066  1.00  0.69           C  
ATOM   2826  C   VAL A 364      32.289  42.677  -4.089  1.00  0.69           C  
ATOM   2827  O   VAL A 364      33.276  41.953  -4.202  1.00  0.69           O  
ATOM   2828  CB  VAL A 364      30.089  41.700  -3.740  1.00  0.69           C  
ATOM   2829  CG1 VAL A 364      30.610  40.435  -4.445  1.00  0.69           C  
ATOM   2830  CG2 VAL A 364      29.006  41.428  -2.680  1.00  0.69           C  
ATOM   2831  N   PHE A 365      32.099  43.766  -4.854  1.00  0.64           N  
ATOM   2832  CA  PHE A 365      33.058  44.158  -5.841  1.00  0.64           C  
ATOM   2833  C   PHE A 365      34.331  44.437  -5.114  1.00  0.64           C  
ATOM   2834  O   PHE A 365      34.326  44.771  -3.930  1.00  0.64           O  
ATOM   2835  CB  PHE A 365      32.647  45.439  -6.590  1.00  0.64           C  
ATOM   2836  CG  PHE A 365      31.535  45.105  -7.528  1.00  0.64           C  
ATOM   2837  CD1 PHE A 365      30.278  44.826  -7.054  1.00  0.64           C  
ATOM   2838  CD2 PHE A 365      31.756  45.041  -8.884  1.00  0.64           C  
ATOM   2839  CE1 PHE A 365      29.257  44.513  -7.917  1.00  0.64           C  
ATOM   2840  CE2 PHE A 365      30.735  44.731  -9.752  1.00  0.64           C  
ATOM   2841  CZ  PHE A 365      29.477  44.466  -9.271  1.00  0.64           C  
ATOM   2842  N   GLN A 366      35.473  44.269  -5.804  1.00  0.62           N  
ATOM   2843  CA  GLN A 366      35.436  43.868  -7.174  1.00  0.62           C  
ATOM   2844  C   GLN A 366      35.048  42.431  -7.193  1.00  0.62           C  
ATOM   2845  O   GLN A 366      35.279  41.700  -6.231  1.00  0.62           O  
ATOM   2846  CB  GLN A 366      36.778  44.050  -7.901  1.00  0.62           C  
ATOM   2847  CG  GLN A 366      36.692  43.798  -9.407  1.00  0.62           C  
ATOM   2848  CD  GLN A 366      37.929  44.410 -10.049  1.00  0.62           C  
ATOM   2849  OE1 GLN A 366      37.830  45.158 -11.021  1.00  0.62           O  
ATOM   2850  NE2 GLN A 366      39.127  44.092  -9.493  1.00  0.62           N  
ATOM   2851  N   ASP A 367      34.415  41.986  -8.293  1.00  0.66           N  
ATOM   2852  CA  ASP A 367      33.956  40.634  -8.305  1.00  0.66           C  
ATOM   2853  C   ASP A 367      35.126  39.731  -8.161  1.00  0.66           C  
ATOM   2854  O   ASP A 367      36.008  39.690  -9.017  1.00  0.66           O  
ATOM   2855  CB  ASP A 367      33.235  40.212  -9.593  1.00  0.66           C  
ATOM   2856  CG  ASP A 367      32.828  38.757  -9.406  1.00  0.66           C  
ATOM   2857  OD1 ASP A 367      32.602  38.357  -8.231  1.00  0.66           O  
ATOM   2858  OD2 ASP A 367      32.731  38.029 -10.426  1.00  0.66           O  
ATOM   2859  N   SER A 368      35.142  38.985  -7.042  1.00  0.63           N  
ATOM   2860  CA  SER A 368      36.147  37.998  -6.796  1.00  0.63           C  
ATOM   2861  C   SER A 368      37.494  38.592  -6.997  1.00  0.63           C  
ATOM   2862  O   SER A 368      38.351  37.988  -7.642  1.00  0.63           O  
ATOM   2863  CB  SER A 368      36.022  36.770  -7.710  1.00  0.63           C  
ATOM   2864  OG  SER A 368      34.784  36.114  -7.475  1.00  0.63           O  
ATOM   2865  N   LYS A 369      37.713  39.802  -6.454  1.00  0.60           N  
ATOM   2866  CA  LYS A 369      39.020  40.369  -6.548  1.00  0.60           C  
ATOM   2867  C   LYS A 369      39.863  39.382  -5.835  1.00  0.60           C  
ATOM   2868  O   LYS A 369      40.938  38.996  -6.290  1.00  0.60           O  
ATOM   2869  CB  LYS A 369      39.134  41.705  -5.799  1.00  0.60           C  
ATOM   2870  CG  LYS A 369      40.509  42.364  -5.906  1.00  0.60           C  
ATOM   2871  CD  LYS A 369      40.507  43.815  -5.419  1.00  0.60           C  
ATOM   2872  CE  LYS A 369      41.871  44.504  -5.494  1.00  0.60           C  
ATOM   2873  NZ  LYS A 369      41.770  45.879  -4.952  1.00  0.60           N  
ATOM   2874  N   ALA A 370      39.352  38.928  -4.679  1.00  0.60           N  
ATOM   2875  CA  ALA A 370      40.047  37.905  -3.977  1.00  0.60           C  
ATOM   2876  C   ALA A 370      39.025  37.022  -3.350  1.00  0.60           C  
ATOM   2877  O   ALA A 370      38.039  37.483  -2.780  1.00  0.60           O  
ATOM   2878  CB  ALA A 370      40.926  38.435  -2.836  1.00  0.60           C  
ATOM   2879  N   TRP A 371      39.231  35.706  -3.482  1.00  0.42           N  
ATOM   2880  CA  TRP A 371      38.447  34.765  -2.751  1.00  0.42           C  
ATOM   2881  C   TRP A 371      39.398  33.702  -2.358  1.00  0.42           C  
ATOM   2882  O   TRP A 371      40.272  33.316  -3.132  1.00  0.42           O  
ATOM   2883  CB  TRP A 371      37.287  34.103  -3.518  1.00  0.42           C  
ATOM   2884  CG  TRP A 371      36.042  34.950  -3.612  1.00  0.42           C  
ATOM   2885  CD1 TRP A 371      35.565  35.723  -4.629  1.00  0.42           C  
ATOM   2886  CD2 TRP A 371      35.102  35.075  -2.532  1.00  0.42           C  
ATOM   2887  NE1 TRP A 371      34.382  36.318  -4.252  1.00  0.42           N  
ATOM   2888  CE2 TRP A 371      34.087  35.928  -2.962  1.00  0.42           C  
ATOM   2889  CE3 TRP A 371      35.089  34.520  -1.285  1.00  0.42           C  
ATOM   2890  CZ2 TRP A 371      33.039  36.242  -2.143  1.00  0.42           C  
ATOM   2891  CZ3 TRP A 371      34.033  34.838  -0.462  1.00  0.42           C  
ATOM   2892  CH2 TRP A 371      33.027  35.683  -0.883  1.00  0.42           C  
ATOM   2893  N   GLU A 372      39.268  33.212  -1.121  1.00  0.47           N  
ATOM   2894  CA  GLU A 372      40.182  32.193  -0.740  1.00  0.47           C  
ATOM   2895  C   GLU A 372      39.709  30.934  -1.367  1.00  0.47           C  
ATOM   2896  O   GLU A 372      38.546  30.798  -1.743  1.00  0.47           O  
ATOM   2897  CB  GLU A 372      40.330  31.992   0.776  1.00  0.47           C  
ATOM   2898  CG  GLU A 372      41.041  33.168   1.450  1.00  0.47           C  
ATOM   2899  CD  GLU A 372      41.568  32.698   2.797  1.00  0.47           C  
ATOM   2900  OE1 GLU A 372      42.309  31.679   2.813  1.00  0.47           O  
ATOM   2901  OE2 GLU A 372      41.241  33.350   3.824  1.00  0.47           O  
ATOM   2902  N   ASN A 373      40.631  29.974  -1.506  1.00  0.40           N  
ATOM   2903  CA  ASN A 373      40.288  28.735  -2.124  1.00  0.40           C  
ATOM   2904  C   ASN A 373      39.941  28.987  -3.554  1.00  0.40           C  
ATOM   2905  O   ASN A 373      39.107  28.295  -4.137  1.00  0.40           O  
ATOM   2906  CB  ASN A 373      39.096  28.032  -1.456  1.00  0.40           C  
ATOM   2907  CG  ASN A 373      39.076  26.603  -1.977  1.00  0.40           C  
ATOM   2908  OD1 ASN A 373      38.045  25.935  -1.971  1.00  0.40           O  
ATOM   2909  ND2 ASN A 373      40.261  26.122  -2.441  1.00  0.40           N  
ATOM   2910  N   PHE A 374      40.582  30.002  -4.158  1.00  0.35           N  
ATOM   2911  CA  PHE A 374      40.420  30.233  -5.561  1.00  0.35           C  
ATOM   2912  C   PHE A 374      39.044  30.732  -5.858  1.00  0.35           C  
ATOM   2913  O   PHE A 374      38.088  30.478  -5.126  1.00  0.35           O  
ATOM   2914  CB  PHE A 374      40.721  28.990  -6.419  1.00  0.35           C  
ATOM   2915  CG  PHE A 374      42.182  28.704  -6.285  1.00  0.35           C  
ATOM   2916  CD1 PHE A 374      42.661  27.935  -5.248  1.00  0.35           C  
ATOM   2917  CD2 PHE A 374      43.078  29.211  -7.198  1.00  0.35           C  
ATOM   2918  CE1 PHE A 374      44.007  27.674  -5.127  1.00  0.35           C  
ATOM   2919  CE2 PHE A 374      44.425  28.954  -7.082  1.00  0.35           C  
ATOM   2920  CZ  PHE A 374      44.892  28.186  -6.044  1.00  0.35           C  
ATOM   2921  N   ARG A 375      38.941  31.489  -6.967  1.00  0.51           N  
ATOM   2922  CA  ARG A 375      37.723  32.117  -7.380  1.00  0.51           C  
ATOM   2923  C   ARG A 375      36.705  31.093  -7.758  1.00  0.51           C  
ATOM   2924  O   ARG A 375      35.531  31.238  -7.420  1.00  0.51           O  
ATOM   2925  CB  ARG A 375      37.904  33.040  -8.598  1.00  0.51           C  
ATOM   2926  CG  ARG A 375      38.901  34.176  -8.367  1.00  0.51           C  
ATOM   2927  CD  ARG A 375      38.766  35.316  -9.378  1.00  0.51           C  
ATOM   2928  NE  ARG A 375      38.939  34.731 -10.737  1.00  0.51           N  
ATOM   2929  CZ  ARG A 375      37.925  34.819 -11.648  1.00  0.51           C  
ATOM   2930  NH1 ARG A 375      36.754  35.431 -11.308  1.00  0.51           N  
ATOM   2931  NH2 ARG A 375      38.081  34.286 -12.895  1.00  0.51           N  
ATOM   2932  N   THR A 376      37.124  30.022  -8.460  1.00  0.59           N  
ATOM   2933  CA  THR A 376      36.154  29.075  -8.925  1.00  0.59           C  
ATOM   2934  C   THR A 376      35.424  28.521  -7.751  1.00  0.59           C  
ATOM   2935  O   THR A 376      34.194  28.485  -7.739  1.00  0.59           O  
ATOM   2936  CB  THR A 376      36.753  27.930  -9.688  1.00  0.59           C  
ATOM   2937  OG1 THR A 376      37.686  27.229  -8.879  1.00  0.59           O  
ATOM   2938  CG2 THR A 376      37.438  28.476 -10.952  1.00  0.59           C  
ATOM   2939  N   LEU A 377      36.152  28.084  -6.710  1.00  0.54           N  
ATOM   2940  CA  LEU A 377      35.402  27.587  -5.601  1.00  0.54           C  
ATOM   2941  C   LEU A 377      34.880  28.752  -4.837  1.00  0.54           C  
ATOM   2942  O   LEU A 377      35.617  29.649  -4.431  1.00  0.54           O  
ATOM   2943  CB  LEU A 377      36.190  26.662  -4.660  1.00  0.54           C  
ATOM   2944  CG  LEU A 377      36.517  25.302  -5.302  1.00  0.54           C  
ATOM   2945  CD1 LEU A 377      37.237  24.366  -4.317  1.00  0.54           C  
ATOM   2946  CD2 LEU A 377      35.253  24.665  -5.907  1.00  0.54           C  
ATOM   2947  N   THR A 378      33.556  28.753  -4.638  1.00  0.64           N  
ATOM   2948  CA  THR A 378      32.877  29.780  -3.916  1.00  0.64           C  
ATOM   2949  C   THR A 378      31.760  29.061  -3.261  1.00  0.64           C  
ATOM   2950  O   THR A 378      31.676  27.841  -3.349  1.00  0.64           O  
ATOM   2951  CB  THR A 378      32.257  30.829  -4.799  1.00  0.64           C  
ATOM   2952  OG1 THR A 378      31.275  30.245  -5.638  1.00  0.64           O  
ATOM   2953  CG2 THR A 378      33.360  31.479  -5.650  1.00  0.64           C  
ATOM   2954  N   ASP A 379      30.875  29.783  -2.557  1.00  0.67           N  
ATOM   2955  CA  ASP A 379      29.801  29.031  -1.996  1.00  0.67           C  
ATOM   2956  C   ASP A 379      28.743  28.977  -3.044  1.00  0.67           C  
ATOM   2957  O   ASP A 379      27.634  29.484  -2.869  1.00  0.67           O  
ATOM   2958  CB  ASP A 379      29.226  29.634  -0.704  1.00  0.67           C  
ATOM   2959  CG  ASP A 379      30.305  29.464   0.357  1.00  0.67           C  
ATOM   2960  OD1 ASP A 379      31.505  29.605  -0.002  1.00  0.67           O  
ATOM   2961  OD2 ASP A 379      29.953  29.168   1.531  1.00  0.67           O  
ATOM   2962  N   LEU A 380      29.094  28.346  -4.180  1.00  0.62           N  
ATOM   2963  CA  LEU A 380      28.192  28.156  -5.274  1.00  0.62           C  
ATOM   2964  C   LEU A 380      27.664  29.481  -5.712  1.00  0.62           C  
ATOM   2965  O   LEU A 380      26.516  29.575  -6.143  1.00  0.62           O  
ATOM   2966  CB  LEU A 380      26.977  27.284  -4.917  1.00  0.62           C  
ATOM   2967  CG  LEU A 380      27.344  25.859  -4.462  1.00  0.62           C  
ATOM   2968  CD1 LEU A 380      26.089  24.987  -4.300  1.00  0.62           C  
ATOM   2969  CD2 LEU A 380      28.405  25.229  -5.377  1.00  0.62           C  
ATOM   2970  N   LEU A 381      28.478  30.549  -5.631  1.00  0.66           N  
ATOM   2971  CA  LEU A 381      27.943  31.817  -6.033  1.00  0.66           C  
ATOM   2972  C   LEU A 381      27.644  31.700  -7.498  1.00  0.66           C  
ATOM   2973  O   LEU A 381      26.596  32.132  -7.972  1.00  0.66           O  
ATOM   2974  CB  LEU A 381      28.923  32.989  -5.798  1.00  0.66           C  
ATOM   2975  CG  LEU A 381      28.310  34.406  -5.926  1.00  0.66           C  
ATOM   2976  CD1 LEU A 381      29.371  35.490  -5.674  1.00  0.66           C  
ATOM   2977  CD2 LEU A 381      27.559  34.626  -7.250  1.00  0.66           C  
ATOM   2978  N   LEU A 382      28.579  31.081  -8.242  1.00  0.64           N  
ATOM   2979  CA  LEU A 382      28.494  30.869  -9.659  1.00  0.64           C  
ATOM   2980  C   LEU A 382      27.361  29.961 -10.016  1.00  0.64           C  
ATOM   2981  O   LEU A 382      26.626  30.238 -10.961  1.00  0.64           O  
ATOM   2982  CB  LEU A 382      29.725  30.125 -10.204  1.00  0.64           C  
ATOM   2983  CG  LEU A 382      30.971  30.983 -10.432  1.00  0.64           C  
ATOM   2984  CD1 LEU A 382      30.815  31.763 -11.738  1.00  0.64           C  
ATOM   2985  CD2 LEU A 382      31.280  31.878  -9.221  1.00  0.64           C  
ATOM   2986  N   ARG A 383      27.177  28.869  -9.250  1.00  0.55           N  
ATOM   2987  CA  ARG A 383      26.274  27.823  -9.650  1.00  0.55           C  
ATOM   2988  C   ARG A 383      24.914  28.357  -9.941  1.00  0.55           C  
ATOM   2989  O   ARG A 383      24.486  29.369  -9.391  1.00  0.55           O  
ATOM   2990  CB  ARG A 383      26.211  26.649  -8.662  1.00  0.55           C  
ATOM   2991  CG  ARG A 383      27.525  25.859  -8.669  1.00  0.55           C  
ATOM   2992  CD  ARG A 383      28.723  26.694  -8.208  1.00  0.55           C  
ATOM   2993  NE  ARG A 383      29.968  25.938  -8.525  1.00  0.55           N  
ATOM   2994  CZ  ARG A 383      31.177  26.568  -8.445  1.00  0.55           C  
ATOM   2995  NH1 ARG A 383      31.238  27.875  -8.053  1.00  0.55           N  
ATOM   2996  NH2 ARG A 383      32.324  25.894  -8.748  1.00  0.55           N  
ATOM   2997  N   PHE A 384      24.205  27.660 -10.858  1.00  0.45           N  
ATOM   2998  CA  PHE A 384      22.882  28.062 -11.232  1.00  0.45           C  
ATOM   2999  C   PHE A 384      22.067  28.204 -10.006  1.00  0.45           C  
ATOM   3000  O   PHE A 384      22.151  27.385  -9.092  1.00  0.45           O  
ATOM   3001  CB  PHE A 384      22.111  27.090 -12.150  1.00  0.45           C  
ATOM   3002  CG  PHE A 384      22.780  26.998 -13.480  1.00  0.45           C  
ATOM   3003  CD1 PHE A 384      22.958  28.119 -14.259  1.00  0.45           C  
ATOM   3004  CD2 PHE A 384      23.180  25.777 -13.974  1.00  0.45           C  
ATOM   3005  CE1 PHE A 384      23.563  28.032 -15.491  1.00  0.45           C  
ATOM   3006  CE2 PHE A 384      23.782  25.681 -15.207  1.00  0.45           C  
ATOM   3007  CZ  PHE A 384      23.979  26.811 -15.964  1.00  0.45           C  
ATOM   3008  N   GLU A 385      21.235  29.262  -9.994  1.00  0.54           N  
ATOM   3009  CA  GLU A 385      20.387  29.613  -8.897  1.00  0.54           C  
ATOM   3010  C   GLU A 385      21.250  29.816  -7.701  1.00  0.54           C  
ATOM   3011  O   GLU A 385      21.777  28.883  -7.097  1.00  0.54           O  
ATOM   3012  CB  GLU A 385      19.344  28.539  -8.558  1.00  0.54           C  
ATOM   3013  CG  GLU A 385      18.377  28.238  -9.706  1.00  0.54           C  
ATOM   3014  CD  GLU A 385      17.513  29.463  -9.978  1.00  0.54           C  
ATOM   3015  OE1 GLU A 385      18.059  30.598  -9.966  1.00  0.54           O  
ATOM   3016  OE2 GLU A 385      16.289  29.274 -10.205  1.00  0.54           O  
ATOM   3017  N   PRO A 386      21.389  31.048  -7.334  1.00  0.63           N  
ATOM   3018  CA  PRO A 386      22.220  31.313  -6.202  1.00  0.63           C  
ATOM   3019  C   PRO A 386      21.533  30.933  -4.934  1.00  0.63           C  
ATOM   3020  O   PRO A 386      20.313  30.768  -4.942  1.00  0.63           O  
ATOM   3021  CB  PRO A 386      22.578  32.792  -6.286  1.00  0.63           C  
ATOM   3022  CG  PRO A 386      22.511  33.096  -7.792  1.00  0.63           C  
ATOM   3023  CD  PRO A 386      21.469  32.105  -8.332  1.00  0.63           C  
ATOM   3024  N   ASN A 387      22.324  30.764  -3.855  1.00  0.61           N  
ATOM   3025  CA  ASN A 387      21.839  30.510  -2.528  1.00  0.61           C  
ATOM   3026  C   ASN A 387      20.746  29.504  -2.558  1.00  0.61           C  
ATOM   3027  O   ASN A 387      19.578  29.856  -2.404  1.00  0.61           O  
ATOM   3028  CB  ASN A 387      21.291  31.777  -1.852  1.00  0.61           C  
ATOM   3029  CG  ASN A 387      22.410  32.807  -1.851  1.00  0.61           C  
ATOM   3030  OD1 ASN A 387      23.520  32.539  -1.396  1.00  0.61           O  
ATOM   3031  ND2 ASN A 387      22.117  34.017  -2.398  1.00  0.61           N  
ATOM   3032  N   LEU A 388      21.091  28.226  -2.801  1.00  0.51           N  
ATOM   3033  CA  LEU A 388      20.058  27.241  -2.799  1.00  0.51           C  
ATOM   3034  C   LEU A 388      19.945  26.738  -1.399  1.00  0.51           C  
ATOM   3035  O   LEU A 388      20.602  25.772  -1.014  1.00  0.51           O  
ATOM   3036  CB  LEU A 388      20.375  26.028  -3.687  1.00  0.51           C  
ATOM   3037  CG  LEU A 388      20.641  26.409  -5.154  1.00  0.51           C  
ATOM   3038  CD1 LEU A 388      20.890  25.160  -6.013  1.00  0.51           C  
ATOM   3039  CD2 LEU A 388      19.539  27.324  -5.713  1.00  0.51           C  
ATOM   3040  N   ASP A 389      19.092  27.401  -0.599  1.00  0.57           N  
ATOM   3041  CA  ASP A 389      18.849  27.003   0.753  1.00  0.57           C  
ATOM   3042  C   ASP A 389      17.637  26.146   0.685  1.00  0.57           C  
ATOM   3043  O   ASP A 389      17.553  25.236  -0.138  1.00  0.57           O  
ATOM   3044  CB  ASP A 389      18.534  28.176   1.699  1.00  0.57           C  
ATOM   3045  CG  ASP A 389      19.807  28.988   1.907  1.00  0.57           C  
ATOM   3046  OD1 ASP A 389      20.858  28.609   1.325  1.00  0.57           O  
ATOM   3047  OD2 ASP A 389      19.743  29.999   2.658  1.00  0.57           O  
ATOM   3048  N   VAL A 390      16.662  26.414   1.570  1.00  0.53           N  
ATOM   3049  CA  VAL A 390      15.445  25.670   1.517  1.00  0.53           C  
ATOM   3050  C   VAL A 390      14.903  25.888   0.141  1.00  0.53           C  
ATOM   3051  O   VAL A 390      15.267  26.846  -0.539  1.00  0.53           O  
ATOM   3052  CB  VAL A 390      14.433  26.108   2.537  1.00  0.53           C  
ATOM   3053  CG1 VAL A 390      13.134  25.308   2.349  1.00  0.53           C  
ATOM   3054  CG2 VAL A 390      15.054  25.918   3.929  1.00  0.53           C  
ATOM   3055  N   GLU A 391      14.020  24.979  -0.309  1.00  0.49           N  
ATOM   3056  CA  GLU A 391      13.534  24.993  -1.654  1.00  0.49           C  
ATOM   3057  C   GLU A 391      12.916  26.324  -1.932  1.00  0.49           C  
ATOM   3058  O   GLU A 391      13.079  26.866  -3.023  1.00  0.49           O  
ATOM   3059  CB  GLU A 391      12.476  23.901  -1.905  1.00  0.49           C  
ATOM   3060  CG  GLU A 391      12.148  23.678  -3.384  1.00  0.49           C  
ATOM   3061  CD  GLU A 391      11.216  22.477  -3.480  1.00  0.49           C  
ATOM   3062  OE1 GLU A 391      10.362  22.314  -2.567  1.00  0.49           O  
ATOM   3063  OE2 GLU A 391      11.339  21.711  -4.473  1.00  0.49           O  
ATOM   3064  N   GLN A 392      12.195  26.905  -0.957  1.00  0.49           N  
ATOM   3065  CA  GLN A 392      11.594  28.174  -1.243  1.00  0.49           C  
ATOM   3066  C   GLN A 392      12.671  29.204  -1.382  1.00  0.49           C  
ATOM   3067  O   GLN A 392      13.637  29.233  -0.623  1.00  0.49           O  
ATOM   3068  CB  GLN A 392      10.632  28.692  -0.160  1.00  0.49           C  
ATOM   3069  CG  GLN A 392       9.362  27.861   0.020  1.00  0.49           C  
ATOM   3070  CD  GLN A 392       8.522  28.542   1.092  1.00  0.49           C  
ATOM   3071  OE1 GLN A 392       8.072  29.674   0.918  1.00  0.49           O  
ATOM   3072  NE2 GLN A 392       8.308  27.840   2.237  1.00  0.49           N  
ATOM   3073  N   ALA A 393      12.510  30.069  -2.402  1.00  0.56           N  
ATOM   3074  CA  ALA A 393      13.380  31.173  -2.696  1.00  0.56           C  
ATOM   3075  C   ALA A 393      12.844  32.329  -1.922  1.00  0.56           C  
ATOM   3076  O   ALA A 393      12.047  32.129  -1.005  1.00  0.56           O  
ATOM   3077  CB  ALA A 393      13.388  31.573  -4.180  1.00  0.56           C  
ATOM   3078  N   GLU A 394      13.324  33.561  -2.222  1.00  0.60           N  
ATOM   3079  CA  GLU A 394      12.767  34.707  -1.556  1.00  0.60           C  
ATOM   3080  C   GLU A 394      11.290  34.610  -1.832  1.00  0.60           C  
ATOM   3081  O   GLU A 394      10.865  34.866  -2.959  1.00  0.60           O  
ATOM   3082  CB  GLU A 394      13.275  36.048  -2.120  1.00  0.60           C  
ATOM   3083  CG  GLU A 394      14.793  36.233  -2.018  1.00  0.60           C  
ATOM   3084  CD  GLU A 394      15.203  36.234  -0.552  1.00  0.60           C  
ATOM   3085  OE1 GLU A 394      14.482  36.863   0.269  1.00  0.60           O  
ATOM   3086  OE2 GLU A 394      16.244  35.600  -0.234  1.00  0.60           O  
ATOM   3087  N   VAL A 395      10.491  34.258  -0.786  1.00  0.59           N  
ATOM   3088  CA  VAL A 395       9.107  33.863  -0.877  1.00  0.59           C  
ATOM   3089  C   VAL A 395       8.225  35.020  -1.236  1.00  0.59           C  
ATOM   3090  O   VAL A 395       7.364  35.441  -0.463  1.00  0.59           O  
ATOM   3091  CB  VAL A 395       8.635  33.287   0.433  1.00  0.59           C  
ATOM   3092  CG1 VAL A 395       8.853  34.331   1.546  1.00  0.59           C  
ATOM   3093  CG2 VAL A 395       7.181  32.813   0.284  1.00  0.59           C  
ATOM   3094  N   ASN A 396       8.383  35.512  -2.477  1.00  0.63           N  
ATOM   3095  CA  ASN A 396       7.619  36.603  -2.996  1.00  0.63           C  
ATOM   3096  C   ASN A 396       6.222  36.124  -3.195  1.00  0.63           C  
ATOM   3097  O   ASN A 396       5.253  36.825  -2.909  1.00  0.63           O  
ATOM   3098  CB  ASN A 396       8.119  37.051  -4.380  1.00  0.63           C  
ATOM   3099  CG  ASN A 396       9.580  37.457  -4.262  1.00  0.63           C  
ATOM   3100  OD1 ASN A 396      10.091  37.676  -3.164  1.00  0.63           O  
ATOM   3101  ND2 ASN A 396      10.275  37.560  -5.426  1.00  0.63           N  
ATOM   3102  N   PHE A 397       6.096  34.873  -3.667  1.00  0.63           N  
ATOM   3103  CA  PHE A 397       4.816  34.352  -4.024  1.00  0.63           C  
ATOM   3104  C   PHE A 397       3.919  34.367  -2.834  1.00  0.63           C  
ATOM   3105  O   PHE A 397       2.757  34.751  -2.950  1.00  0.63           O  
ATOM   3106  CB  PHE A 397       4.868  32.913  -4.561  1.00  0.63           C  
ATOM   3107  CG  PHE A 397       3.490  32.569  -5.015  1.00  0.63           C  
ATOM   3108  CD1 PHE A 397       2.565  32.051  -4.139  1.00  0.63           C  
ATOM   3109  CD2 PHE A 397       3.122  32.774  -6.326  1.00  0.63           C  
ATOM   3110  CE1 PHE A 397       1.296  31.736  -4.565  1.00  0.63           C  
ATOM   3111  CE2 PHE A 397       1.855  32.461  -6.758  1.00  0.63           C  
ATOM   3112  CZ  PHE A 397       0.938  31.941  -5.876  1.00  0.63           C  
ATOM   3113  N   GLY A 398       4.409  33.966  -1.646  1.00  0.71           N  
ATOM   3114  CA  GLY A 398       3.461  33.942  -0.573  1.00  0.71           C  
ATOM   3115  C   GLY A 398       3.743  35.030   0.414  1.00  0.71           C  
ATOM   3116  O   GLY A 398       4.510  34.847   1.358  1.00  0.71           O  
ATOM   3117  N   TRP A 399       3.106  36.201   0.213  1.00  0.63           N  
ATOM   3118  CA  TRP A 399       3.148  37.261   1.174  1.00  0.63           C  
ATOM   3119  C   TRP A 399       1.850  37.986   1.077  1.00  0.63           C  
ATOM   3120  O   TRP A 399       1.316  38.183  -0.012  1.00  0.63           O  
ATOM   3121  CB  TRP A 399       4.233  38.336   0.964  1.00  0.63           C  
ATOM   3122  CG  TRP A 399       5.641  37.915   1.302  1.00  0.63           C  
ATOM   3123  CD1 TRP A 399       6.765  37.922   0.530  1.00  0.63           C  
ATOM   3124  CD2 TRP A 399       6.025  37.382   2.578  1.00  0.63           C  
ATOM   3125  NE1 TRP A 399       7.831  37.435   1.251  1.00  0.63           N  
ATOM   3126  CE2 TRP A 399       7.387  37.096   2.512  1.00  0.63           C  
ATOM   3127  CE3 TRP A 399       5.299  37.148   3.710  1.00  0.63           C  
ATOM   3128  CZ2 TRP A 399       8.049  36.569   3.585  1.00  0.63           C  
ATOM   3129  CZ3 TRP A 399       5.969  36.618   4.791  1.00  0.63           C  
ATOM   3130  CH2 TRP A 399       7.318  36.334   4.728  1.00  0.63           C  
ATOM   3131  N   ASN A 400       1.278  38.367   2.230  1.00  0.64           N  
ATOM   3132  CA  ASN A 400       0.129  39.213   2.174  1.00  0.64           C  
ATOM   3133  C   ASN A 400       0.639  40.486   2.752  1.00  0.64           C  
ATOM   3134  O   ASN A 400      -0.049  41.153   3.523  1.00  0.64           O  
ATOM   3135  CB  ASN A 400      -1.025  38.743   3.081  1.00  0.64           C  
ATOM   3136  CG  ASN A 400      -1.597  37.435   2.543  1.00  0.64           C  
ATOM   3137  OD1 ASN A 400      -2.661  36.990   2.970  1.00  0.64           O  
ATOM   3138  ND2 ASN A 400      -0.876  36.796   1.582  1.00  0.64           N  
ATOM   3139  N   HIS A 401       1.871  40.866   2.350  1.00  0.58           N  
ATOM   3140  CA  HIS A 401       2.497  41.988   2.976  1.00  0.58           C  
ATOM   3141  C   HIS A 401       3.239  42.771   1.940  1.00  0.58           C  
ATOM   3142  O   HIS A 401       4.086  42.228   1.238  1.00  0.58           O  
ATOM   3143  CB  HIS A 401       3.519  41.512   4.014  1.00  0.58           C  
ATOM   3144  CG  HIS A 401       2.944  40.406   4.841  1.00  0.58           C  
ATOM   3145  ND1 HIS A 401       1.927  40.566   5.750  1.00  0.58           N  
ATOM   3146  CD2 HIS A 401       3.242  39.078   4.849  1.00  0.58           C  
ATOM   3147  CE1 HIS A 401       1.656  39.340   6.257  1.00  0.58           C  
ATOM   3148  NE2 HIS A 401       2.429  38.404   5.741  1.00  0.58           N  
ATOM   3149  N   LEU A 402       2.950  44.087   1.836  1.00  0.63           N  
ATOM   3150  CA  LEU A 402       3.625  44.927   0.889  1.00  0.63           C  
ATOM   3151  C   LEU A 402       5.089  44.957   1.192  1.00  0.63           C  
ATOM   3152  O   LEU A 402       5.898  44.744   0.302  1.00  0.63           O  
ATOM   3153  CB  LEU A 402       3.165  46.395   0.944  1.00  0.63           C  
ATOM   3154  CG  LEU A 402       1.786  46.664   0.326  1.00  0.63           C  
ATOM   3155  CD1 LEU A 402       1.416  48.153   0.436  1.00  0.63           C  
ATOM   3156  CD2 LEU A 402       1.745  46.176  -1.131  1.00  0.63           C  
ATOM   3157  N   GLU A 403       5.471  45.218   2.456  1.00  0.69           N  
ATOM   3158  CA  GLU A 403       6.833  45.328   2.903  1.00  0.69           C  
ATOM   3159  C   GLU A 403       7.566  44.036   2.772  1.00  0.69           C  
ATOM   3160  O   GLU A 403       8.664  44.042   2.217  1.00  0.69           O  
ATOM   3161  CB  GLU A 403       6.934  45.726   4.379  1.00  0.69           C  
ATOM   3162  CG  GLU A 403       8.343  45.851   4.945  1.00  0.69           C  
ATOM   3163  CD  GLU A 403       8.167  46.043   6.443  1.00  0.69           C  
ATOM   3164  OE1 GLU A 403       7.958  45.023   7.153  1.00  0.69           O  
ATOM   3165  OE2 GLU A 403       8.227  47.217   6.895  1.00  0.69           O  
ATOM   3166  N   PRO A 404       7.066  42.916   3.234  1.00  0.67           N  
ATOM   3167  CA  PRO A 404       7.871  41.766   3.018  1.00  0.67           C  
ATOM   3168  C   PRO A 404       7.930  41.480   1.562  1.00  0.67           C  
ATOM   3169  O   PRO A 404       8.925  40.924   1.104  1.00  0.67           O  
ATOM   3170  CB  PRO A 404       7.274  40.646   3.867  1.00  0.67           C  
ATOM   3171  CG  PRO A 404       6.683  41.408   5.063  1.00  0.67           C  
ATOM   3172  CD  PRO A 404       6.334  42.790   4.487  1.00  0.67           C  
ATOM   3173  N   TYR A 405       6.872  41.838   0.813  1.00  0.62           N  
ATOM   3174  CA  TYR A 405       6.919  41.567  -0.587  1.00  0.62           C  
ATOM   3175  C   TYR A 405       7.969  42.418  -1.214  1.00  0.62           C  
ATOM   3176  O   TYR A 405       8.790  41.943  -1.995  1.00  0.62           O  
ATOM   3177  CB  TYR A 405       5.602  41.857  -1.322  1.00  0.62           C  
ATOM   3178  CG  TYR A 405       5.890  41.617  -2.764  1.00  0.62           C  
ATOM   3179  CD1 TYR A 405       6.046  40.335  -3.233  1.00  0.62           C  
ATOM   3180  CD2 TYR A 405       5.996  42.669  -3.644  1.00  0.62           C  
ATOM   3181  CE1 TYR A 405       6.314  40.103  -4.562  1.00  0.62           C  
ATOM   3182  CE2 TYR A 405       6.262  42.443  -4.975  1.00  0.62           C  
ATOM   3183  CZ  TYR A 405       6.422  41.158  -5.434  1.00  0.62           C  
ATOM   3184  OH  TYR A 405       6.696  40.922  -6.798  1.00  0.62           O  
ATOM   3185  N   ALA A 406       7.960  43.713  -0.867  1.00  0.72           N  
ATOM   3186  CA  ALA A 406       8.855  44.679  -1.416  1.00  0.72           C  
ATOM   3187  C   ALA A 406      10.245  44.338  -1.008  1.00  0.72           C  
ATOM   3188  O   ALA A 406      11.165  44.382  -1.823  1.00  0.72           O  
ATOM   3189  CB  ALA A 406       8.571  46.104  -0.908  1.00  0.72           C  
ATOM   3190  N   HIS A 407      10.432  43.967   0.271  1.00  0.68           N  
ATOM   3191  CA  HIS A 407      11.764  43.701   0.721  1.00  0.68           C  
ATOM   3192  C   HIS A 407      12.315  42.545  -0.051  1.00  0.68           C  
ATOM   3193  O   HIS A 407      13.437  42.599  -0.551  1.00  0.68           O  
ATOM   3194  CB  HIS A 407      11.849  43.362   2.218  1.00  0.68           C  
ATOM   3195  CG  HIS A 407      13.267  43.220   2.684  1.00  0.68           C  
ATOM   3196  ND1 HIS A 407      13.880  42.019   2.957  1.00  0.68           N  
ATOM   3197  CD2 HIS A 407      14.208  44.177   2.909  1.00  0.68           C  
ATOM   3198  CE1 HIS A 407      15.151  42.305   3.333  1.00  0.68           C  
ATOM   3199  NE2 HIS A 407      15.397  43.603   3.319  1.00  0.68           N  
ATOM   3200  N   PHE A 408      11.520  41.467  -0.178  1.00  0.63           N  
ATOM   3201  CA  PHE A 408      11.921  40.287  -0.893  1.00  0.63           C  
ATOM   3202  C   PHE A 408      12.086  40.585  -2.346  1.00  0.63           C  
ATOM   3203  O   PHE A 408      12.997  40.077  -2.995  1.00  0.63           O  
ATOM   3204  CB  PHE A 408      10.919  39.122  -0.770  1.00  0.63           C  
ATOM   3205  CG  PHE A 408      11.266  38.306   0.430  1.00  0.63           C  
ATOM   3206  CD1 PHE A 408      11.152  38.801   1.708  1.00  0.63           C  
ATOM   3207  CD2 PHE A 408      11.689  37.009   0.255  1.00  0.63           C  
ATOM   3208  CE1 PHE A 408      11.481  38.013   2.787  1.00  0.63           C  
ATOM   3209  CE2 PHE A 408      12.015  36.216   1.330  1.00  0.63           C  
ATOM   3210  CZ  PHE A 408      11.915  36.721   2.601  1.00  0.63           C  
ATOM   3211  N   LEU A 409      11.191  41.411  -2.903  1.00  0.70           N  
ATOM   3212  CA  LEU A 409      11.226  41.667  -4.309  1.00  0.70           C  
ATOM   3213  C   LEU A 409      12.533  42.333  -4.618  1.00  0.70           C  
ATOM   3214  O   LEU A 409      13.213  41.984  -5.580  1.00  0.70           O  
ATOM   3215  CB  LEU A 409      10.073  42.597  -4.727  1.00  0.70           C  
ATOM   3216  CG  LEU A 409       9.763  42.647  -6.236  1.00  0.70           C  
ATOM   3217  CD1 LEU A 409       8.728  43.736  -6.544  1.00  0.70           C  
ATOM   3218  CD2 LEU A 409      11.019  42.764  -7.102  1.00  0.70           C  
ATOM   3219  N   LEU A 410      12.941  43.320  -3.805  1.00  0.73           N  
ATOM   3220  CA  LEU A 410      14.185  43.958  -4.103  1.00  0.73           C  
ATOM   3221  C   LEU A 410      15.328  43.024  -3.868  1.00  0.73           C  
ATOM   3222  O   LEU A 410      16.361  43.146  -4.523  1.00  0.73           O  
ATOM   3223  CB  LEU A 410      14.445  45.296  -3.386  1.00  0.73           C  
ATOM   3224  CG  LEU A 410      13.584  46.441  -3.957  1.00  0.73           C  
ATOM   3225  CD1 LEU A 410      12.133  46.369  -3.465  1.00  0.73           C  
ATOM   3226  CD2 LEU A 410      14.247  47.809  -3.760  1.00  0.73           C  
ATOM   3227  N   SER A 411      15.201  42.089  -2.908  1.00  0.74           N  
ATOM   3228  CA  SER A 411      16.299  41.200  -2.661  1.00  0.74           C  
ATOM   3229  C   SER A 411      16.534  40.327  -3.857  1.00  0.74           C  
ATOM   3230  O   SER A 411      17.663  39.898  -4.093  1.00  0.74           O  
ATOM   3231  CB  SER A 411      16.145  40.346  -1.385  1.00  0.74           C  
ATOM   3232  OG  SER A 411      14.982  39.538  -1.444  1.00  0.74           O  
ATOM   3233  N   VAL A 412      15.486  40.017  -4.650  1.00  0.72           N  
ATOM   3234  CA  VAL A 412      15.748  39.237  -5.827  1.00  0.72           C  
ATOM   3235  C   VAL A 412      16.557  40.092  -6.751  1.00  0.72           C  
ATOM   3236  O   VAL A 412      17.445  39.599  -7.444  1.00  0.72           O  
ATOM   3237  CB  VAL A 412      14.536  38.733  -6.575  1.00  0.72           C  
ATOM   3238  CG1 VAL A 412      13.703  37.869  -5.621  1.00  0.72           C  
ATOM   3239  CG2 VAL A 412      13.775  39.889  -7.237  1.00  0.72           C  
ATOM   3240  N   PHE A 413      16.280  41.415  -6.766  1.00  0.71           N  
ATOM   3241  CA  PHE A 413      16.992  42.316  -7.631  1.00  0.71           C  
ATOM   3242  C   PHE A 413      18.434  42.285  -7.251  1.00  0.71           C  
ATOM   3243  O   PHE A 413      19.311  42.376  -8.107  1.00  0.71           O  
ATOM   3244  CB  PHE A 413      16.580  43.798  -7.533  1.00  0.71           C  
ATOM   3245  CG  PHE A 413      15.191  43.971  -8.039  1.00  0.71           C  
ATOM   3246  CD1 PHE A 413      14.830  43.493  -9.276  1.00  0.71           C  
ATOM   3247  CD2 PHE A 413      14.269  44.671  -7.297  1.00  0.71           C  
ATOM   3248  CE1 PHE A 413      13.552  43.671  -9.748  1.00  0.71           C  
ATOM   3249  CE2 PHE A 413      12.990  44.854  -7.766  1.00  0.71           C  
ATOM   3250  CZ  PHE A 413      12.629  44.349  -8.991  1.00  0.71           C  
ATOM   3251  N   PHE A 414      18.716  42.187  -5.940  1.00  0.71           N  
ATOM   3252  CA  PHE A 414      20.076  42.155  -5.497  1.00  0.71           C  
ATOM   3253  C   PHE A 414      20.738  40.950  -6.097  1.00  0.71           C  
ATOM   3254  O   PHE A 414      21.870  41.034  -6.574  1.00  0.71           O  
ATOM   3255  CB  PHE A 414      20.214  42.049  -3.970  1.00  0.71           C  
ATOM   3256  CG  PHE A 414      21.673  42.024  -3.668  1.00  0.71           C  
ATOM   3257  CD1 PHE A 414      22.387  43.195  -3.535  1.00  0.71           C  
ATOM   3258  CD2 PHE A 414      22.330  40.826  -3.525  1.00  0.71           C  
ATOM   3259  CE1 PHE A 414      23.734  43.167  -3.261  1.00  0.71           C  
ATOM   3260  CE2 PHE A 414      23.676  40.792  -3.249  1.00  0.71           C  
ATOM   3261  CZ  PHE A 414      24.382  41.964  -3.113  1.00  0.71           C  
ATOM   3262  N   VAL A 415      20.042  39.795  -6.096  1.00  0.73           N  
ATOM   3263  CA  VAL A 415      20.580  38.561  -6.609  1.00  0.73           C  
ATOM   3264  C   VAL A 415      20.884  38.720  -8.063  1.00  0.73           C  
ATOM   3265  O   VAL A 415      21.907  38.241  -8.552  1.00  0.73           O  
ATOM   3266  CB  VAL A 415      19.620  37.411  -6.498  1.00  0.73           C  
ATOM   3267  CG1 VAL A 415      20.237  36.197  -7.214  1.00  0.73           C  
ATOM   3268  CG2 VAL A 415      19.305  37.162  -5.012  1.00  0.73           C  
ATOM   3269  N   ILE A 416      19.993  39.413  -8.790  1.00  0.70           N  
ATOM   3270  CA  ILE A 416      20.156  39.584 -10.203  1.00  0.70           C  
ATOM   3271  C   ILE A 416      21.435  40.321 -10.462  1.00  0.70           C  
ATOM   3272  O   ILE A 416      22.158  40.001 -11.403  1.00  0.70           O  
ATOM   3273  CB  ILE A 416      19.028  40.359 -10.825  1.00  0.70           C  
ATOM   3274  CG1 ILE A 416      17.709  39.575 -10.678  1.00  0.70           C  
ATOM   3275  CG2 ILE A 416      19.407  40.679 -12.282  1.00  0.70           C  
ATOM   3276  CD1 ILE A 416      16.458  40.388 -11.008  1.00  0.70           C  
ATOM   3277  N   PHE A 417      21.744  41.340  -9.640  1.00  0.68           N  
ATOM   3278  CA  PHE A 417      22.927  42.139  -9.814  1.00  0.68           C  
ATOM   3279  C   PHE A 417      24.153  41.282  -9.664  1.00  0.68           C  
ATOM   3280  O   PHE A 417      25.065  41.330 -10.489  1.00  0.68           O  
ATOM   3281  CB  PHE A 417      23.015  43.234  -8.733  1.00  0.68           C  
ATOM   3282  CG  PHE A 417      24.165  44.141  -9.011  1.00  0.68           C  
ATOM   3283  CD1 PHE A 417      25.442  43.783  -8.651  1.00  0.68           C  
ATOM   3284  CD2 PHE A 417      23.970  45.351  -9.637  1.00  0.68           C  
ATOM   3285  CE1 PHE A 417      26.494  44.626  -8.912  1.00  0.68           C  
ATOM   3286  CE2 PHE A 417      25.023  46.196  -9.897  1.00  0.68           C  
ATOM   3287  CZ  PHE A 417      26.296  45.834  -9.532  1.00  0.68           C  
ATOM   3288  N   SER A 418      24.202  40.465  -8.594  1.00  0.74           N  
ATOM   3289  CA  SER A 418      25.359  39.680  -8.256  1.00  0.74           C  
ATOM   3290  C   SER A 418      25.633  38.576  -9.233  1.00  0.74           C  
ATOM   3291  O   SER A 418      26.791  38.266  -9.510  1.00  0.74           O  
ATOM   3292  CB  SER A 418      25.231  39.007  -6.879  1.00  0.74           C  
ATOM   3293  OG  SER A 418      25.124  39.990  -5.860  1.00  0.74           O  
ATOM   3294  N   PHE A 419      24.590  37.959  -9.809  1.00  0.67           N  
ATOM   3295  CA  PHE A 419      24.828  36.740 -10.532  1.00  0.67           C  
ATOM   3296  C   PHE A 419      25.739  36.919 -11.712  1.00  0.67           C  
ATOM   3297  O   PHE A 419      26.677  36.138 -11.874  1.00  0.67           O  
ATOM   3298  CB  PHE A 419      23.547  36.060 -11.041  1.00  0.67           C  
ATOM   3299  CG  PHE A 419      23.961  34.659 -11.336  1.00  0.67           C  
ATOM   3300  CD1 PHE A 419      24.080  33.759 -10.301  1.00  0.67           C  
ATOM   3301  CD2 PHE A 419      24.236  34.233 -12.614  1.00  0.67           C  
ATOM   3302  CE1 PHE A 419      24.464  32.459 -10.524  1.00  0.67           C  
ATOM   3303  CE2 PHE A 419      24.621  32.932 -12.846  1.00  0.67           C  
ATOM   3304  CZ  PHE A 419      24.735  32.042 -11.804  1.00  0.67           C  
ATOM   3305  N   PRO A 420      25.530  37.892 -12.551  1.00  0.73           N  
ATOM   3306  CA  PRO A 420      26.330  38.046 -13.736  1.00  0.73           C  
ATOM   3307  C   PRO A 420      27.774  38.320 -13.470  1.00  0.73           C  
ATOM   3308  O   PRO A 420      28.610  37.921 -14.278  1.00  0.73           O  
ATOM   3309  CB  PRO A 420      25.624  39.114 -14.582  1.00  0.73           C  
ATOM   3310  CG  PRO A 420      24.549  39.714 -13.653  1.00  0.73           C  
ATOM   3311  CD  PRO A 420      24.259  38.583 -12.653  1.00  0.73           C  
ATOM   3312  N   ILE A 421      28.106  39.006 -12.364  1.00  0.67           N  
ATOM   3313  CA  ILE A 421      29.491  39.265 -12.130  1.00  0.67           C  
ATOM   3314  C   ILE A 421      30.157  37.950 -11.899  1.00  0.67           C  
ATOM   3315  O   ILE A 421      31.227  37.675 -12.438  1.00  0.67           O  
ATOM   3316  CB  ILE A 421      29.725  40.169 -10.950  1.00  0.67           C  
ATOM   3317  CG1 ILE A 421      29.219  39.531  -9.647  1.00  0.67           C  
ATOM   3318  CG2 ILE A 421      29.080  41.529 -11.265  1.00  0.67           C  
ATOM   3319  CD1 ILE A 421      29.527  40.368  -8.406  1.00  0.67           C  
ATOM   3320  N   ALA A 422      29.497  37.081 -11.114  1.00  0.74           N  
ATOM   3321  CA  ALA A 422      30.054  35.812 -10.763  1.00  0.74           C  
ATOM   3322  C   ALA A 422      30.275  34.998 -11.996  1.00  0.74           C  
ATOM   3323  O   ALA A 422      31.339  34.405 -12.146  1.00  0.74           O  
ATOM   3324  CB  ALA A 422      29.140  35.002  -9.826  1.00  0.74           C  
ATOM   3325  N   SER A 423      29.310  35.013 -12.941  1.00  0.66           N  
ATOM   3326  CA  SER A 423      29.350  34.157 -14.097  1.00  0.66           C  
ATOM   3327  C   SER A 423      30.670  34.254 -14.796  1.00  0.66           C  
ATOM   3328  O   SER A 423      31.381  35.251 -14.686  1.00  0.66           O  
ATOM   3329  CB  SER A 423      28.262  34.471 -15.135  1.00  0.66           C  
ATOM   3330  OG  SER A 423      28.394  33.599 -16.248  1.00  0.66           O  
ATOM   3331  N   LYS A 424      31.035  33.169 -15.518  1.00  0.59           N  
ATOM   3332  CA  LYS A 424      32.288  33.102 -16.215  1.00  0.59           C  
ATOM   3333  C   LYS A 424      32.028  32.883 -17.673  1.00  0.59           C  
ATOM   3334  O   LYS A 424      30.963  32.416 -18.075  1.00  0.59           O  
ATOM   3335  CB  LYS A 424      33.179  31.917 -15.797  1.00  0.59           C  
ATOM   3336  CG  LYS A 424      33.621  31.922 -14.335  1.00  0.59           C  
ATOM   3337  CD  LYS A 424      34.320  30.624 -13.922  1.00  0.59           C  
ATOM   3338  CE  LYS A 424      35.761  30.531 -14.430  1.00  0.59           C  
ATOM   3339  NZ  LYS A 424      36.316  29.189 -14.148  1.00  0.59           N  
ATOM   3340  N   ASP A 425      33.024  33.261 -18.498  1.00  0.52           N  
ATOM   3341  CA  ASP A 425      33.034  33.061 -19.919  1.00  0.52           C  
ATOM   3342  C   ASP A 425      31.852  33.725 -20.532  1.00  0.52           C  
ATOM   3343  O   ASP A 425      31.496  33.453 -21.677  1.00  0.52           O  
ATOM   3344  CB  ASP A 425      33.058  31.579 -20.330  1.00  0.52           C  
ATOM   3345  CG  ASP A 425      34.485  31.078 -20.156  1.00  0.52           C  
ATOM   3346  OD1 ASP A 425      35.365  31.536 -20.935  1.00  0.52           O  
ATOM   3347  OD2 ASP A 425      34.719  30.244 -19.243  1.00  0.52           O  
ATOM   3348  N   CYS A 426      31.223  34.636 -19.778  1.00  0.57           N  
ATOM   3349  CA  CYS A 426      30.156  35.418 -20.314  1.00  0.57           C  
ATOM   3350  C   CYS A 426      30.428  36.753 -19.733  1.00  0.57           C  
ATOM   3351  O   CYS A 426      29.681  37.714 -19.904  1.00  0.57           O  
ATOM   3352  CB  CYS A 426      28.767  34.969 -19.833  1.00  0.57           C  
ATOM   3353  SG  CYS A 426      27.427  35.861 -20.676  1.00  0.57           S  
ATOM   3354  N   ILE A 427      31.567  36.804 -19.023  1.00  0.51           N  
ATOM   3355  CA  ILE A 427      32.015  37.963 -18.331  1.00  0.51           C  
ATOM   3356  C   ILE A 427      33.228  38.462 -19.047  1.00  0.51           C  
ATOM   3357  O   ILE A 427      34.342  37.957 -18.910  1.00  0.51           O  
ATOM   3358  CB  ILE A 427      32.344  37.583 -16.915  1.00  0.51           C  
ATOM   3359  CG1 ILE A 427      32.806  38.769 -16.074  1.00  0.51           C  
ATOM   3360  CG2 ILE A 427      33.308  36.384 -16.933  1.00  0.51           C  
ATOM   3361  CD1 ILE A 427      32.900  38.374 -14.605  1.00  0.51           C  
ATOM   3362  N   PRO A 428      33.003  39.445 -19.861  1.00  0.49           N  
ATOM   3363  CA  PRO A 428      34.107  39.973 -20.605  1.00  0.49           C  
ATOM   3364  C   PRO A 428      34.851  41.055 -19.892  1.00  0.49           C  
ATOM   3365  O   PRO A 428      34.275  41.734 -19.047  1.00  0.49           O  
ATOM   3366  CB  PRO A 428      33.541  40.430 -21.951  1.00  0.49           C  
ATOM   3367  CG  PRO A 428      32.024  40.526 -21.719  1.00  0.49           C  
ATOM   3368  CD  PRO A 428      31.767  39.486 -20.621  1.00  0.49           C  
ATOM   3369  N   CYS A 429      36.147  41.205 -20.222  1.00  0.45           N  
ATOM   3370  CA  CYS A 429      36.708  40.160 -21.014  1.00  0.45           C  
ATOM   3371  C   CYS A 429      36.877  38.987 -20.099  1.00  0.45           C  
ATOM   3372  O   CYS A 429      36.393  37.903 -20.420  1.00  0.45           O  
ATOM   3373  CB  CYS A 429      38.028  40.488 -21.736  1.00  0.45           C  
ATOM   3374  SG  CYS A 429      37.817  41.788 -22.988  1.00  0.45           S  
ATOM   3375  N   SER A 430      37.513  39.125 -18.903  1.00  0.44           N  
ATOM   3376  CA  SER A 430      38.211  40.213 -18.251  1.00  0.44           C  
ATOM   3377  C   SER A 430      37.493  40.679 -17.030  1.00  0.44           C  
ATOM   3378  O   SER A 430      36.544  40.057 -16.554  1.00  0.44           O  
ATOM   3379  CB  SER A 430      38.681  41.447 -19.050  1.00  0.44           C  
ATOM   3380  OG  SER A 430      39.872  41.147 -19.765  1.00  0.44           O  
ATOM   3381  N   GLU A 431      37.982  41.818 -16.504  1.00  0.51           N  
ATOM   3382  CA  GLU A 431      37.598  42.433 -15.268  1.00  0.51           C  
ATOM   3383  C   GLU A 431      36.213  42.992 -15.285  1.00  0.51           C  
ATOM   3384  O   GLU A 431      35.705  43.311 -14.213  1.00  0.51           O  
ATOM   3385  CB  GLU A 431      38.546  43.545 -14.780  1.00  0.51           C  
ATOM   3386  CG  GLU A 431      38.583  44.815 -15.628  1.00  0.51           C  
ATOM   3387  CD  GLU A 431      39.346  45.853 -14.814  1.00  0.51           C  
ATOM   3388  OE1 GLU A 431      40.381  45.474 -14.201  1.00  0.51           O  
ATOM   3389  OE2 GLU A 431      38.900  47.031 -14.780  1.00  0.51           O  
ATOM   3390  N   LEU A 432      35.593  43.204 -16.468  1.00  0.49           N  
ATOM   3391  CA  LEU A 432      34.313  43.866 -16.483  1.00  0.49           C  
ATOM   3392  C   LEU A 432      33.195  43.020 -15.934  1.00  0.49           C  
ATOM   3393  O   LEU A 432      32.083  43.052 -16.459  1.00  0.49           O  
ATOM   3394  CB  LEU A 432      33.852  44.312 -17.888  1.00  0.49           C  
ATOM   3395  CG  LEU A 432      34.720  45.404 -18.542  1.00  0.49           C  
ATOM   3396  CD1 LEU A 432      36.110  44.868 -18.919  1.00  0.49           C  
ATOM   3397  CD2 LEU A 432      33.994  46.069 -19.724  1.00  0.49           C  
ATOM   3398  N   ALA A 433      33.438  42.246 -14.860  1.00  0.68           N  
ATOM   3399  CA  ALA A 433      32.357  41.616 -14.165  1.00  0.68           C  
ATOM   3400  C   ALA A 433      31.629  42.776 -13.592  1.00  0.68           C  
ATOM   3401  O   ALA A 433      30.402  42.853 -13.584  1.00  0.68           O  
ATOM   3402  CB  ALA A 433      32.825  40.797 -12.950  1.00  0.68           C  
ATOM   3403  N   VAL A 434      32.452  43.726 -13.111  1.00  0.64           N  
ATOM   3404  CA  VAL A 434      32.059  44.928 -12.453  1.00  0.64           C  
ATOM   3405  C   VAL A 434      31.288  45.789 -13.392  1.00  0.64           C  
ATOM   3406  O   VAL A 434      30.302  46.408 -12.997  1.00  0.64           O  
ATOM   3407  CB  VAL A 434      33.238  45.729 -11.984  1.00  0.64           C  
ATOM   3408  CG1 VAL A 434      34.009  44.907 -10.938  1.00  0.64           C  
ATOM   3409  CG2 VAL A 434      34.084  46.122 -13.207  1.00  0.64           C  
ATOM   3410  N   ILE A 435      31.687  45.828 -14.677  1.00  0.57           N  
ATOM   3411  CA  ILE A 435      31.060  46.782 -15.543  1.00  0.57           C  
ATOM   3412  C   ILE A 435      29.850  46.163 -16.161  1.00  0.57           C  
ATOM   3413  O   ILE A 435      28.838  46.836 -16.347  1.00  0.57           O  
ATOM   3414  CB  ILE A 435      31.968  47.209 -16.654  1.00  0.57           C  
ATOM   3415  CG1 ILE A 435      33.244  47.854 -16.083  1.00  0.57           C  
ATOM   3416  CG2 ILE A 435      31.172  48.131 -17.592  1.00  0.57           C  
ATOM   3417  CD1 ILE A 435      32.973  49.072 -15.201  1.00  0.57           C  
ATOM   3418  N   THR A 436      29.887  44.860 -16.486  1.00  0.63           N  
ATOM   3419  CA  THR A 436      28.686  44.329 -17.058  1.00  0.63           C  
ATOM   3420  C   THR A 436      27.662  44.384 -15.967  1.00  0.63           C  
ATOM   3421  O   THR A 436      26.500  44.715 -16.201  1.00  0.63           O  
ATOM   3422  CB  THR A 436      28.805  42.916 -17.555  1.00  0.63           C  
ATOM   3423  OG1 THR A 436      27.653  42.577 -18.314  1.00  0.63           O  
ATOM   3424  CG2 THR A 436      28.958  41.957 -16.364  1.00  0.63           C  
ATOM   3425  N   GLY A 437      28.103  44.095 -14.726  1.00  0.69           N  
ATOM   3426  CA  GLY A 437      27.274  44.113 -13.557  1.00  0.69           C  
ATOM   3427  C   GLY A 437      26.777  45.509 -13.398  1.00  0.69           C  
ATOM   3428  O   GLY A 437      25.677  45.750 -12.906  1.00  0.69           O  
ATOM   3429  N   PHE A 438      27.606  46.471 -13.823  1.00  0.60           N  
ATOM   3430  CA  PHE A 438      27.295  47.867 -13.765  1.00  0.60           C  
ATOM   3431  C   PHE A 438      26.034  48.048 -14.546  1.00  0.60           C  
ATOM   3432  O   PHE A 438      25.177  48.853 -14.189  1.00  0.60           O  
ATOM   3433  CB  PHE A 438      28.420  48.716 -14.396  1.00  0.60           C  
ATOM   3434  CG  PHE A 438      28.028  50.150 -14.445  1.00  0.60           C  
ATOM   3435  CD1 PHE A 438      27.958  50.899 -13.294  1.00  0.60           C  
ATOM   3436  CD2 PHE A 438      27.766  50.754 -15.653  1.00  0.60           C  
ATOM   3437  CE1 PHE A 438      27.602  52.225 -13.346  1.00  0.60           C  
ATOM   3438  CE2 PHE A 438      27.410  52.081 -15.711  1.00  0.60           C  
ATOM   3439  CZ  PHE A 438      27.326  52.819 -14.554  1.00  0.60           C  
ATOM   3440  N   PHE A 439      25.871  47.284 -15.638  1.00  0.60           N  
ATOM   3441  CA  PHE A 439      24.686  47.419 -16.433  1.00  0.60           C  
ATOM   3442  C   PHE A 439      23.477  47.148 -15.583  1.00  0.60           C  
ATOM   3443  O   PHE A 439      22.498  47.886 -15.649  1.00  0.60           O  
ATOM   3444  CB  PHE A 439      24.637  46.437 -17.621  1.00  0.60           C  
ATOM   3445  CG  PHE A 439      25.572  46.892 -18.694  1.00  0.60           C  
ATOM   3446  CD1 PHE A 439      25.151  47.807 -19.632  1.00  0.60           C  
ATOM   3447  CD2 PHE A 439      26.858  46.407 -18.779  1.00  0.60           C  
ATOM   3448  CE1 PHE A 439      25.994  48.235 -20.632  1.00  0.60           C  
ATOM   3449  CE2 PHE A 439      27.705  46.831 -19.776  1.00  0.60           C  
ATOM   3450  CZ  PHE A 439      27.276  47.748 -20.706  1.00  0.60           C  
ATOM   3451  N   THR A 440      23.492  46.091 -14.748  1.00  0.69           N  
ATOM   3452  CA  THR A 440      22.307  45.793 -13.987  1.00  0.69           C  
ATOM   3453  C   THR A 440      21.986  46.911 -13.048  1.00  0.69           C  
ATOM   3454  O   THR A 440      20.820  47.262 -12.879  1.00  0.69           O  
ATOM   3455  CB  THR A 440      22.389  44.529 -13.180  1.00  0.69           C  
ATOM   3456  OG1 THR A 440      23.471  44.583 -12.266  1.00  0.69           O  
ATOM   3457  CG2 THR A 440      22.550  43.343 -14.138  1.00  0.69           C  
ATOM   3458  N   VAL A 441      22.997  47.518 -12.407  1.00  0.70           N  
ATOM   3459  CA  VAL A 441      22.685  48.558 -11.468  1.00  0.70           C  
ATOM   3460  C   VAL A 441      22.000  49.680 -12.189  1.00  0.70           C  
ATOM   3461  O   VAL A 441      21.094  50.304 -11.639  1.00  0.70           O  
ATOM   3462  CB  VAL A 441      23.884  49.132 -10.766  1.00  0.70           C  
ATOM   3463  CG1 VAL A 441      24.682  49.994 -11.753  1.00  0.70           C  
ATOM   3464  CG2 VAL A 441      23.398  49.915  -9.536  1.00  0.70           C  
ATOM   3465  N   THR A 442      22.402  49.970 -13.443  1.00  0.70           N  
ATOM   3466  CA  THR A 442      21.809  51.081 -14.136  1.00  0.70           C  
ATOM   3467  C   THR A 442      20.350  50.818 -14.328  1.00  0.70           C  
ATOM   3468  O   THR A 442      19.543  51.745 -14.300  1.00  0.70           O  
ATOM   3469  CB  THR A 442      22.404  51.393 -15.484  1.00  0.70           C  
ATOM   3470  OG1 THR A 442      22.196  50.327 -16.395  1.00  0.70           O  
ATOM   3471  CG2 THR A 442      23.905  51.675 -15.311  1.00  0.70           C  
ATOM   3472  N   SER A 443      19.958  49.551 -14.544  1.00  0.72           N  
ATOM   3473  CA  SER A 443      18.564  49.299 -14.757  1.00  0.72           C  
ATOM   3474  C   SER A 443      17.804  49.726 -13.534  1.00  0.72           C  
ATOM   3475  O   SER A 443      16.723  50.300 -13.632  1.00  0.72           O  
ATOM   3476  CB  SER A 443      18.237  47.812 -14.997  1.00  0.72           C  
ATOM   3477  OG  SER A 443      18.428  47.060 -13.807  1.00  0.72           O  
ATOM   3478  N   TYR A 444      18.311  49.411 -12.332  1.00  0.68           N  
ATOM   3479  CA  TYR A 444      17.601  49.788 -11.141  1.00  0.68           C  
ATOM   3480  C   TYR A 444      17.714  51.258 -10.844  1.00  0.68           C  
ATOM   3481  O   TYR A 444      16.737  51.906 -10.474  1.00  0.68           O  
ATOM   3482  CB  TYR A 444      18.073  49.002  -9.907  1.00  0.68           C  
ATOM   3483  CG  TYR A 444      17.864  47.568 -10.257  1.00  0.68           C  
ATOM   3484  CD1 TYR A 444      16.608  47.010 -10.211  1.00  0.68           C  
ATOM   3485  CD2 TYR A 444      18.924  46.794 -10.675  1.00  0.68           C  
ATOM   3486  CE1 TYR A 444      16.421  45.690 -10.549  1.00  0.68           C  
ATOM   3487  CE2 TYR A 444      18.743  45.473 -11.011  1.00  0.68           C  
ATOM   3488  CZ  TYR A 444      17.488  44.920 -10.947  1.00  0.68           C  
ATOM   3489  OH  TYR A 444      17.298  43.565 -11.293  1.00  0.68           O  
ATOM   3490  N   LEU A 445      18.937  51.803 -10.976  1.00  0.70           N  
ATOM   3491  CA  LEU A 445      19.299  53.162 -10.670  1.00  0.70           C  
ATOM   3492  C   LEU A 445      18.738  54.134 -11.659  1.00  0.70           C  
ATOM   3493  O   LEU A 445      18.565  55.310 -11.341  1.00  0.70           O  
ATOM   3494  CB  LEU A 445      20.819  53.364 -10.604  1.00  0.70           C  
ATOM   3495  CG  LEU A 445      21.483  52.526  -9.496  1.00  0.70           C  
ATOM   3496  CD1 LEU A 445      22.975  52.840  -9.389  1.00  0.70           C  
ATOM   3497  CD2 LEU A 445      20.761  52.673  -8.150  1.00  0.70           C  
ATOM   3498  N   SER A 446      18.456  53.680 -12.893  1.00  0.66           N  
ATOM   3499  CA  SER A 446      18.014  54.582 -13.918  1.00  0.66           C  
ATOM   3500  C   SER A 446      19.114  55.564 -14.169  1.00  0.66           C  
ATOM   3501  O   SER A 446      18.878  56.769 -14.252  1.00  0.66           O  
ATOM   3502  CB  SER A 446      16.748  55.364 -13.529  1.00  0.66           C  
ATOM   3503  OG  SER A 446      15.665  54.466 -13.338  1.00  0.66           O  
ATOM   3504  N   LEU A 447      20.360  55.050 -14.284  1.00  0.64           N  
ATOM   3505  CA  LEU A 447      21.512  55.872 -14.543  1.00  0.64           C  
ATOM   3506  C   LEU A 447      21.887  55.695 -15.980  1.00  0.64           C  
ATOM   3507  O   LEU A 447      22.956  55.169 -16.281  1.00  0.64           O  
ATOM   3508  CB  LEU A 447      22.759  55.377 -13.793  1.00  0.64           C  
ATOM   3509  CG  LEU A 447      22.609  55.288 -12.266  1.00  0.64           C  
ATOM   3510  CD1 LEU A 447      23.908  54.786 -11.613  1.00  0.64           C  
ATOM   3511  CD2 LEU A 447      22.124  56.620 -11.672  1.00  0.64           C  
ATOM   3512  N   SER A 448      21.060  56.166 -16.922  1.00  0.66           N  
ATOM   3513  CA  SER A 448      21.443  55.936 -18.276  1.00  0.66           C  
ATOM   3514  C   SER A 448      20.599  56.809 -19.124  1.00  0.66           C  
ATOM   3515  O   SER A 448      19.733  57.531 -18.635  1.00  0.66           O  
ATOM   3516  CB  SER A 448      21.230  54.482 -18.735  1.00  0.66           C  
ATOM   3517  OG  SER A 448      19.860  54.130 -18.626  1.00  0.66           O  
ATOM   3518  N   THR A 449      20.856  56.753 -20.437  1.00  0.64           N  
ATOM   3519  CA  THR A 449      20.132  57.533 -21.384  1.00  0.64           C  
ATOM   3520  C   THR A 449      18.720  57.075 -21.347  1.00  0.64           C  
ATOM   3521  O   THR A 449      17.798  57.865 -21.533  1.00  0.64           O  
ATOM   3522  CB  THR A 449      20.612  57.331 -22.788  1.00  0.64           C  
ATOM   3523  OG1 THR A 449      20.426  55.978 -23.175  1.00  0.64           O  
ATOM   3524  CG2 THR A 449      22.101  57.703 -22.858  1.00  0.64           C  
ATOM   3525  N   HIS A 450      18.531  55.766 -21.105  1.00  0.55           N  
ATOM   3526  CA  HIS A 450      17.225  55.193 -21.147  1.00  0.55           C  
ATOM   3527  C   HIS A 450      16.418  55.680 -19.991  1.00  0.55           C  
ATOM   3528  O   HIS A 450      16.310  55.007 -18.966  1.00  0.55           O  
ATOM   3529  CB  HIS A 450      17.262  53.656 -21.085  1.00  0.55           C  
ATOM   3530  CG  HIS A 450      17.995  53.050 -22.245  1.00  0.55           C  
ATOM   3531  ND1 HIS A 450      19.349  53.190 -22.457  1.00  0.55           N  
ATOM   3532  CD2 HIS A 450      17.537  52.281 -23.271  1.00  0.55           C  
ATOM   3533  CE1 HIS A 450      19.642  52.505 -23.591  1.00  0.55           C  
ATOM   3534  NE2 HIS A 450      18.573  51.935 -24.121  1.00  0.55           N  
ATOM   3535  N   ALA A 451      15.833  56.888 -20.123  1.00  0.64           N  
ATOM   3536  CA  ALA A 451      14.901  57.260 -19.114  1.00  0.64           C  
ATOM   3537  C   ALA A 451      13.835  56.271 -19.398  1.00  0.64           C  
ATOM   3538  O   ALA A 451      13.324  56.209 -20.516  1.00  0.64           O  
ATOM   3539  CB  ALA A 451      14.323  58.674 -19.289  1.00  0.64           C  
ATOM   3540  N   GLU A 452      13.460  55.465 -18.402  1.00  0.60           N  
ATOM   3541  CA  GLU A 452      12.618  54.383 -18.786  1.00  0.60           C  
ATOM   3542  C   GLU A 452      11.835  53.982 -17.590  1.00  0.60           C  
ATOM   3543  O   GLU A 452      11.757  54.687 -16.585  1.00  0.60           O  
ATOM   3544  CB  GLU A 452      13.463  53.163 -19.216  1.00  0.60           C  
ATOM   3545  CG  GLU A 452      14.335  53.413 -20.448  1.00  0.60           C  
ATOM   3546  CD  GLU A 452      13.422  53.595 -21.650  1.00  0.60           C  
ATOM   3547  OE1 GLU A 452      12.244  53.153 -21.571  1.00  0.60           O  
ATOM   3548  OE2 GLU A 452      13.889  54.178 -22.664  1.00  0.60           O  
ATOM   3549  N   PRO A 453      11.236  52.837 -17.727  1.00  0.68           N  
ATOM   3550  CA  PRO A 453      10.550  52.246 -16.622  1.00  0.68           C  
ATOM   3551  C   PRO A 453      11.526  51.830 -15.572  1.00  0.68           C  
ATOM   3552  O   PRO A 453      11.095  51.286 -14.556  1.00  0.68           O  
ATOM   3553  CB  PRO A 453       9.683  51.121 -17.200  1.00  0.68           C  
ATOM   3554  CG  PRO A 453       9.973  51.130 -18.713  1.00  0.68           C  
ATOM   3555  CD  PRO A 453      10.532  52.534 -18.965  1.00  0.68           C  
ATOM   3556  N   TYR A 454      12.838  52.063 -15.791  1.00  0.63           N  
ATOM   3557  CA  TYR A 454      13.800  51.724 -14.789  1.00  0.63           C  
ATOM   3558  C   TYR A 454      13.354  52.477 -13.568  1.00  0.63           C  
ATOM   3559  O   TYR A 454      13.303  51.930 -12.467  1.00  0.63           O  
ATOM   3560  CB  TYR A 454      15.223  52.234 -15.116  1.00  0.63           C  
ATOM   3561  CG  TYR A 454      15.826  51.605 -16.340  1.00  0.63           C  
ATOM   3562  CD1 TYR A 454      16.280  50.306 -16.327  1.00  0.63           C  
ATOM   3563  CD2 TYR A 454      15.983  52.330 -17.501  1.00  0.63           C  
ATOM   3564  CE1 TYR A 454      16.858  49.733 -17.435  1.00  0.63           C  
ATOM   3565  CE2 TYR A 454      16.561  51.767 -18.618  1.00  0.63           C  
ATOM   3566  CZ  TYR A 454      17.001  50.465 -18.587  1.00  0.63           C  
ATOM   3567  OH  TYR A 454      17.599  49.879 -19.724  1.00  0.63           O  
ATOM   3568  N   THR A 455      13.018  53.769 -13.758  1.00  0.69           N  
ATOM   3569  CA  THR A 455      12.521  54.653 -12.739  1.00  0.69           C  
ATOM   3570  C   THR A 455      11.134  54.240 -12.346  1.00  0.69           C  
ATOM   3571  O   THR A 455      10.777  54.243 -11.169  1.00  0.69           O  
ATOM   3572  CB  THR A 455      12.421  56.064 -13.237  1.00  0.69           C  
ATOM   3573  OG1 THR A 455      13.691  56.521 -13.678  1.00  0.69           O  
ATOM   3574  CG2 THR A 455      11.895  56.956 -12.103  1.00  0.69           C  
ATOM   3575  N   ARG A 456      10.322  53.852 -13.346  1.00  0.62           N  
ATOM   3576  CA  ARG A 456       8.938  53.532 -13.163  1.00  0.62           C  
ATOM   3577  C   ARG A 456       8.812  52.379 -12.226  1.00  0.62           C  
ATOM   3578  O   ARG A 456       7.869  52.315 -11.440  1.00  0.62           O  
ATOM   3579  CB  ARG A 456       8.248  53.145 -14.482  1.00  0.62           C  
ATOM   3580  CG  ARG A 456       8.015  54.336 -15.416  1.00  0.62           C  
ATOM   3581  CD  ARG A 456       7.358  53.953 -16.744  1.00  0.62           C  
ATOM   3582  NE  ARG A 456       6.418  52.831 -16.467  1.00  0.62           N  
ATOM   3583  CZ  ARG A 456       5.138  53.081 -16.066  1.00  0.62           C  
ATOM   3584  NH1 ARG A 456       4.694  54.367 -15.948  1.00  0.62           N  
ATOM   3585  NH2 ARG A 456       4.302  52.040 -15.782  1.00  0.62           N  
ATOM   3586  N   ARG A 457       9.765  51.432 -12.280  1.00  0.66           N  
ATOM   3587  CA  ARG A 457       9.651  50.260 -11.466  1.00  0.66           C  
ATOM   3588  C   ARG A 457       9.553  50.671 -10.027  1.00  0.66           C  
ATOM   3589  O   ARG A 457       8.638  50.251  -9.320  1.00  0.66           O  
ATOM   3590  CB  ARG A 457      10.877  49.341 -11.612  1.00  0.66           C  
ATOM   3591  CG  ARG A 457      10.761  48.004 -10.878  1.00  0.66           C  
ATOM   3592  CD  ARG A 457      12.059  47.190 -10.900  1.00  0.66           C  
ATOM   3593  NE  ARG A 457      12.406  46.925 -12.325  1.00  0.66           N  
ATOM   3594  CZ  ARG A 457      11.961  45.791 -12.942  1.00  0.66           C  
ATOM   3595  NH1 ARG A 457      11.183  44.902 -12.257  1.00  0.66           N  
ATOM   3596  NH2 ARG A 457      12.292  45.549 -14.243  1.00  0.66           N  
ATOM   3597  N   ALA A 458      10.483  51.524  -9.559  1.00  0.73           N  
ATOM   3598  CA  ALA A 458      10.480  51.969  -8.193  1.00  0.73           C  
ATOM   3599  C   ALA A 458       9.265  52.803  -7.963  1.00  0.73           C  
ATOM   3600  O   ALA A 458       8.617  52.722  -6.920  1.00  0.73           O  
ATOM   3601  CB  ALA A 458      11.700  52.841  -7.848  1.00  0.73           C  
ATOM   3602  N   LEU A 459       8.927  53.617  -8.976  1.00  0.60           N  
ATOM   3603  CA  LEU A 459       7.864  54.570  -8.900  1.00  0.60           C  
ATOM   3604  C   LEU A 459       6.600  53.837  -8.616  1.00  0.60           C  
ATOM   3605  O   LEU A 459       5.831  54.232  -7.742  1.00  0.60           O  
ATOM   3606  CB  LEU A 459       7.647  55.271 -10.251  1.00  0.60           C  
ATOM   3607  CG  LEU A 459       6.653  56.440 -10.206  1.00  0.60           C  
ATOM   3608  CD1 LEU A 459       7.297  57.659  -9.531  1.00  0.60           C  
ATOM   3609  CD2 LEU A 459       6.069  56.748 -11.594  1.00  0.60           C  
ATOM   3610  N   ALA A 460       6.380  52.709  -9.319  1.00  0.63           N  
ATOM   3611  CA  ALA A 460       5.120  52.038  -9.227  1.00  0.63           C  
ATOM   3612  C   ALA A 460       5.041  51.258  -7.961  1.00  0.63           C  
ATOM   3613  O   ALA A 460       3.954  51.061  -7.421  1.00  0.63           O  
ATOM   3614  CB  ALA A 460       4.901  51.044 -10.381  1.00  0.63           C  
ATOM   3615  N   THR A 461       6.182  50.801  -7.421  1.00  0.65           N  
ATOM   3616  CA  THR A 461       6.046  50.069  -6.201  1.00  0.65           C  
ATOM   3617  C   THR A 461       5.539  51.029  -5.181  1.00  0.65           C  
ATOM   3618  O   THR A 461       4.645  50.711  -4.398  1.00  0.65           O  
ATOM   3619  CB  THR A 461       7.325  49.432  -5.718  1.00  0.65           C  
ATOM   3620  OG1 THR A 461       7.044  48.542  -4.648  1.00  0.65           O  
ATOM   3621  CG2 THR A 461       8.323  50.511  -5.268  1.00  0.65           C  
ATOM   3622  N   GLU A 462       6.101  52.255  -5.192  1.00  0.65           N  
ATOM   3623  CA  GLU A 462       5.718  53.293  -4.284  1.00  0.65           C  
ATOM   3624  C   GLU A 462       4.318  53.691  -4.642  1.00  0.65           C  
ATOM   3625  O   GLU A 462       3.512  54.021  -3.774  1.00  0.65           O  
ATOM   3626  CB  GLU A 462       6.644  54.520  -4.362  1.00  0.65           C  
ATOM   3627  CG  GLU A 462       6.731  55.310  -3.050  1.00  0.65           C  
ATOM   3628  CD  GLU A 462       5.417  56.035  -2.816  1.00  0.65           C  
ATOM   3629  OE1 GLU A 462       4.778  56.423  -3.828  1.00  0.65           O  
ATOM   3630  OE2 GLU A 462       5.038  56.213  -1.628  1.00  0.65           O  
ATOM   3631  N   VAL A 463       3.997  53.628  -5.952  1.00  0.49           N  
ATOM   3632  CA  VAL A 463       2.698  53.942  -6.475  1.00  0.49           C  
ATOM   3633  C   VAL A 463       1.714  53.185  -5.686  1.00  0.49           C  
ATOM   3634  O   VAL A 463       0.772  53.748  -5.126  1.00  0.49           O  
ATOM   3635  CB  VAL A 463       2.584  53.401  -7.866  1.00  0.49           C  
ATOM   3636  CG1 VAL A 463       1.100  53.204  -8.181  1.00  0.49           C  
ATOM   3637  CG2 VAL A 463       3.324  54.339  -8.836  1.00  0.49           C  
ATOM   3638  N   THR A 464       1.912  51.870  -5.597  1.00  0.47           N  
ATOM   3639  CA  THR A 464       0.913  51.201  -4.862  1.00  0.47           C  
ATOM   3640  C   THR A 464       1.478  50.713  -3.604  1.00  0.47           C  
ATOM   3641  O   THR A 464       1.673  49.515  -3.440  1.00  0.47           O  
ATOM   3642  CB  THR A 464       0.272  50.069  -5.622  1.00  0.47           C  
ATOM   3643  OG1 THR A 464      -0.717  49.440  -4.819  1.00  0.47           O  
ATOM   3644  CG2 THR A 464       1.333  49.068  -6.113  1.00  0.47           C  
ATOM   3645  N   ALA A 465       1.696  51.612  -2.623  1.00  0.53           N  
ATOM   3646  CA  ALA A 465       2.025  51.056  -1.347  1.00  0.53           C  
ATOM   3647  C   ALA A 465       0.669  50.751  -0.805  1.00  0.53           C  
ATOM   3648  O   ALA A 465       0.218  51.337   0.175  1.00  0.53           O  
ATOM   3649  CB  ALA A 465       2.695  52.067  -0.400  1.00  0.53           C  
ATOM   3650  N   GLY A 466       0.017  49.779  -1.467  1.00  0.51           N  
ATOM   3651  CA  GLY A 466      -1.312  49.335  -1.325  1.00  0.51           C  
ATOM   3652  C   GLY A 466      -2.191  50.413  -1.880  1.00  0.51           C  
ATOM   3653  O   GLY A 466      -3.397  50.200  -1.973  1.00  0.51           O  
ATOM   3654  N   LEU A 467      -1.613  51.595  -2.281  1.00  0.38           N  
ATOM   3655  CA  LEU A 467      -2.459  52.742  -2.394  1.00  0.38           C  
ATOM   3656  C   LEU A 467      -3.017  52.724  -0.993  1.00  0.38           C  
ATOM   3657  O   LEU A 467      -4.212  52.869  -0.795  1.00  0.38           O  
ATOM   3658  CB  LEU A 467      -3.641  52.544  -3.351  1.00  0.38           C  
ATOM   3659  CG  LEU A 467      -3.253  51.944  -4.710  1.00  0.38           C  
ATOM   3660  CD1 LEU A 467      -4.502  51.797  -5.583  1.00  0.38           C  
ATOM   3661  CD2 LEU A 467      -2.105  52.701  -5.390  1.00  0.38           C  
ATOM   3662  N   LEU A 468      -2.169  52.390   0.010  1.00  0.47           N  
ATOM   3663  CA  LEU A 468      -2.612  52.152   1.352  1.00  0.47           C  
ATOM   3664  C   LEU A 468      -2.903  53.404   2.071  1.00  0.47           C  
ATOM   3665  O   LEU A 468      -3.919  53.527   2.750  1.00  0.47           O  
ATOM   3666  CB  LEU A 468      -1.584  51.418   2.227  1.00  0.47           C  
ATOM   3667  CG  LEU A 468      -2.005  51.301   3.704  1.00  0.47           C  
ATOM   3668  CD1 LEU A 468      -3.244  50.409   3.886  1.00  0.47           C  
ATOM   3669  CD2 LEU A 468      -0.819  50.869   4.577  1.00  0.47           C  
ATOM   3670  N   SER A 469      -1.950  54.341   1.976  1.00  0.51           N  
ATOM   3671  CA  SER A 469      -2.046  55.561   2.703  1.00  0.51           C  
ATOM   3672  C   SER A 469      -3.126  56.412   2.149  1.00  0.51           C  
ATOM   3673  O   SER A 469      -4.083  56.771   2.832  1.00  0.51           O  
ATOM   3674  CB  SER A 469      -0.731  56.358   2.667  1.00  0.51           C  
ATOM   3675  OG  SER A 469      -0.331  56.570   1.321  1.00  0.51           O  
ATOM   3676  N   LEU A 470      -2.960  56.762   0.871  1.00  0.41           N  
ATOM   3677  CA  LEU A 470      -3.834  57.640   0.183  1.00  0.41           C  
ATOM   3678  C   LEU A 470      -5.080  56.927  -0.209  1.00  0.41           C  
ATOM   3679  O   LEU A 470      -5.990  57.526  -0.770  1.00  0.41           O  
ATOM   3680  CB  LEU A 470      -3.206  58.314  -1.028  1.00  0.41           C  
ATOM   3681  CG  LEU A 470      -1.730  58.782  -0.862  1.00  0.41           C  
ATOM   3682  CD1 LEU A 470      -1.383  59.896  -1.864  1.00  0.41           C  
ATOM   3683  CD2 LEU A 470      -1.294  59.072   0.583  1.00  0.41           C  
ATOM   3684  N   LEU A 471      -5.122  55.600  -0.059  1.00  0.41           N  
ATOM   3685  CA  LEU A 471      -6.307  54.956  -0.521  1.00  0.41           C  
ATOM   3686  C   LEU A 471      -6.831  53.874   0.432  1.00  0.41           C  
ATOM   3687  O   LEU A 471      -6.424  52.722   0.384  1.00  0.41           O  
ATOM   3688  CB  LEU A 471      -5.953  54.597  -1.964  1.00  0.41           C  
ATOM   3689  CG  LEU A 471      -6.731  53.626  -2.804  1.00  0.41           C  
ATOM   3690  CD1 LEU A 471      -6.185  53.791  -4.223  1.00  0.41           C  
ATOM   3691  CD2 LEU A 471      -6.498  52.197  -2.306  1.00  0.41           C  
ATOM   3692  N   PRO A 472      -7.789  54.214   1.287  1.00  0.55           N  
ATOM   3693  CA  PRO A 472      -8.279  53.313   2.288  1.00  0.55           C  
ATOM   3694  C   PRO A 472      -9.070  52.157   1.825  1.00  0.55           C  
ATOM   3695  O   PRO A 472      -9.383  51.319   2.666  1.00  0.55           O  
ATOM   3696  CB  PRO A 472      -9.082  54.110   3.325  1.00  0.55           C  
ATOM   3697  CG  PRO A 472      -8.738  55.567   3.036  1.00  0.55           C  
ATOM   3698  CD  PRO A 472      -7.663  55.449   1.954  1.00  0.55           C  
ATOM   3699  N   SER A 473      -9.470  52.109   0.549  1.00  0.53           N  
ATOM   3700  CA  SER A 473     -10.287  51.006   0.161  1.00  0.53           C  
ATOM   3701  C   SER A 473      -9.446  49.790   0.168  1.00  0.53           C  
ATOM   3702  O   SER A 473      -9.937  48.689   0.392  1.00  0.53           O  
ATOM   3703  CB  SER A 473     -10.788  51.071  -1.265  1.00  0.53           C  
ATOM   3704  OG  SER A 473     -11.107  52.392  -1.630  1.00  0.53           O  
ATOM   3705  N   MET A 474      -8.146  49.960  -0.117  1.00  0.53           N  
ATOM   3706  CA  MET A 474      -7.299  48.809  -0.186  1.00  0.53           C  
ATOM   3707  C   MET A 474      -7.080  48.285   1.192  1.00  0.53           C  
ATOM   3708  O   MET A 474      -7.280  48.966   2.197  1.00  0.53           O  
ATOM   3709  CB  MET A 474      -5.920  49.089  -0.800  1.00  0.53           C  
ATOM   3710  CG  MET A 474      -5.961  49.310  -2.311  1.00  0.53           C  
ATOM   3711  SD  MET A 474      -6.109  47.800  -3.301  1.00  0.53           S  
ATOM   3712  CE  MET A 474      -5.772  48.637  -4.873  1.00  0.53           C  
ATOM   3713  N   PRO A 475      -6.685  47.044   1.227  1.00  0.60           N  
ATOM   3714  CA  PRO A 475      -6.384  46.428   2.486  1.00  0.60           C  
ATOM   3715  C   PRO A 475      -5.178  47.081   3.070  1.00  0.60           C  
ATOM   3716  O   PRO A 475      -4.317  47.550   2.332  1.00  0.60           O  
ATOM   3717  CB  PRO A 475      -6.255  44.933   2.203  1.00  0.60           C  
ATOM   3718  CG  PRO A 475      -7.192  44.725   0.998  1.00  0.60           C  
ATOM   3719  CD  PRO A 475      -7.176  46.077   0.260  1.00  0.60           C  
ATOM   3720  N   LEU A 476      -5.065  47.054   4.401  1.00  0.56           N  
ATOM   3721  CA  LEU A 476      -4.063  47.780   5.121  1.00  0.56           C  
ATOM   3722  C   LEU A 476      -2.727  47.398   4.612  1.00  0.56           C  
ATOM   3723  O   LEU A 476      -1.792  48.193   4.682  1.00  0.56           O  
ATOM   3724  CB  LEU A 476      -4.057  47.474   6.629  1.00  0.56           C  
ATOM   3725  CG  LEU A 476      -5.330  47.932   7.361  1.00  0.56           C  
ATOM   3726  CD1 LEU A 476      -5.257  47.617   8.866  1.00  0.56           C  
ATOM   3727  CD2 LEU A 476      -5.627  49.411   7.078  1.00  0.56           C  
ATOM   3728  N   ASN A 477      -2.559  46.148   4.165  1.00  0.57           N  
ATOM   3729  CA  ASN A 477      -1.255  45.870   3.685  1.00  0.57           C  
ATOM   3730  C   ASN A 477      -1.326  44.747   2.679  1.00  0.57           C  
ATOM   3731  O   ASN A 477      -0.962  43.600   2.947  1.00  0.57           O  
ATOM   3732  CB  ASN A 477      -0.381  45.538   4.886  1.00  0.57           C  
ATOM   3733  CG  ASN A 477       0.883  45.055   4.301  1.00  0.57           C  
ATOM   3734  OD1 ASN A 477       1.134  43.859   4.384  1.00  0.57           O  
ATOM   3735  ND2 ASN A 477       1.612  45.965   3.606  1.00  0.57           N  
ATOM   3736  N   TRP A 478      -1.749  45.068   1.440  1.00  0.57           N  
ATOM   3737  CA  TRP A 478      -1.894  44.013   0.478  1.00  0.57           C  
ATOM   3738  C   TRP A 478      -0.919  44.262  -0.636  1.00  0.57           C  
ATOM   3739  O   TRP A 478      -0.861  45.344  -1.216  1.00  0.57           O  
ATOM   3740  CB  TRP A 478      -3.371  43.916   0.045  1.00  0.57           C  
ATOM   3741  CG  TRP A 478      -3.859  42.840  -0.899  1.00  0.57           C  
ATOM   3742  CD1 TRP A 478      -4.543  43.026  -2.060  1.00  0.57           C  
ATOM   3743  CD2 TRP A 478      -3.730  41.414  -0.728  1.00  0.57           C  
ATOM   3744  NE1 TRP A 478      -4.935  41.819  -2.573  1.00  0.57           N  
ATOM   3745  CE2 TRP A 478      -4.415  40.814  -1.784  1.00  0.57           C  
ATOM   3746  CE3 TRP A 478      -3.098  40.663   0.223  1.00  0.57           C  
ATOM   3747  CZ2 TRP A 478      -4.475  39.455  -1.914  1.00  0.57           C  
ATOM   3748  CZ3 TRP A 478      -3.168  39.290   0.091  1.00  0.57           C  
ATOM   3749  CH2 TRP A 478      -3.843  38.696  -0.956  1.00  0.57           C  
ATOM   3750  N   PRO A 479      -0.106  43.261  -0.881  1.00  0.61           N  
ATOM   3751  CA  PRO A 479       0.999  43.314  -1.811  1.00  0.61           C  
ATOM   3752  C   PRO A 479       0.755  43.439  -3.283  1.00  0.61           C  
ATOM   3753  O   PRO A 479       1.645  43.957  -3.954  1.00  0.61           O  
ATOM   3754  CB  PRO A 479       1.889  42.114  -1.485  1.00  0.61           C  
ATOM   3755  CG  PRO A 479       0.991  41.180  -0.660  1.00  0.61           C  
ATOM   3756  CD  PRO A 479       0.011  42.141   0.034  1.00  0.61           C  
ATOM   3757  N   TYR A 480      -0.361  42.950  -3.854  1.00  0.57           N  
ATOM   3758  CA  TYR A 480      -0.428  43.165  -5.274  1.00  0.57           C  
ATOM   3759  C   TYR A 480      -1.577  44.054  -5.551  1.00  0.57           C  
ATOM   3760  O   TYR A 480      -2.722  43.615  -5.636  1.00  0.57           O  
ATOM   3761  CB  TYR A 480      -0.601  41.907  -6.142  1.00  0.57           C  
ATOM   3762  CG  TYR A 480       0.684  41.168  -6.153  1.00  0.57           C  
ATOM   3763  CD1 TYR A 480       1.237  40.691  -4.988  1.00  0.57           C  
ATOM   3764  CD2 TYR A 480       1.319  40.926  -7.345  1.00  0.57           C  
ATOM   3765  CE1 TYR A 480       2.424  40.002  -5.015  1.00  0.57           C  
ATOM   3766  CE2 TYR A 480       2.504  40.236  -7.376  1.00  0.57           C  
ATOM   3767  CZ  TYR A 480       3.060  39.776  -6.209  1.00  0.57           C  
ATOM   3768  OH  TYR A 480       4.278  39.067  -6.238  1.00  0.57           O  
ATOM   3769  N   LEU A 481      -1.286  45.347  -5.740  1.00  0.47           N  
ATOM   3770  CA  LEU A 481      -2.388  46.216  -5.955  1.00  0.47           C  
ATOM   3771  C   LEU A 481      -2.245  46.918  -7.265  1.00  0.47           C  
ATOM   3772  O   LEU A 481      -1.151  47.274  -7.695  1.00  0.47           O  
ATOM   3773  CB  LEU A 481      -2.593  47.207  -4.798  1.00  0.47           C  
ATOM   3774  CG  LEU A 481      -2.943  46.437  -3.503  1.00  0.47           C  
ATOM   3775  CD1 LEU A 481      -3.235  47.362  -2.318  1.00  0.47           C  
ATOM   3776  CD2 LEU A 481      -4.084  45.437  -3.745  1.00  0.47           C  
ATOM   3777  N   LYS A 482      -3.400  47.031  -7.947  1.00  0.42           N  
ATOM   3778  CA  LYS A 482      -3.687  47.702  -9.184  1.00  0.42           C  
ATOM   3779  C   LYS A 482      -5.133  48.012  -8.970  1.00  0.42           C  
ATOM   3780  O   LYS A 482      -5.893  47.135  -8.583  1.00  0.42           O  
ATOM   3781  CB  LYS A 482      -3.573  46.777 -10.403  1.00  0.42           C  
ATOM   3782  CG  LYS A 482      -4.345  45.471 -10.211  1.00  0.42           C  
ATOM   3783  CD  LYS A 482      -4.529  44.642 -11.481  1.00  0.42           C  
ATOM   3784  CE  LYS A 482      -5.042  43.230 -11.190  1.00  0.42           C  
ATOM   3785  NZ  LYS A 482      -6.272  43.297 -10.370  1.00  0.42           N  
ATOM   3786  N   VAL A 483      -5.608  49.222  -9.267  1.00  0.41           N  
ATOM   3787  CA  VAL A 483      -6.838  49.527  -8.627  1.00  0.41           C  
ATOM   3788  C   VAL A 483      -7.846  50.098  -9.531  1.00  0.41           C  
ATOM   3789  O   VAL A 483      -7.539  50.404 -10.661  1.00  0.41           O  
ATOM   3790  CB  VAL A 483      -6.630  50.481  -7.516  1.00  0.41           C  
ATOM   3791  CG1 VAL A 483      -6.599  51.912  -8.069  1.00  0.41           C  
ATOM   3792  CG2 VAL A 483      -7.699  50.166  -6.490  1.00  0.41           C  
ATOM   3793  N   LEU A 484      -9.115  50.219  -9.103  1.00  0.39           N  
ATOM   3794  CA  LEU A 484     -10.059  50.746 -10.048  1.00  0.39           C  
ATOM   3795  C   LEU A 484     -10.314  52.174  -9.734  1.00  0.39           C  
ATOM   3796  O   LEU A 484     -10.661  52.516  -8.606  1.00  0.39           O  
ATOM   3797  CB  LEU A 484     -11.448  50.104 -10.005  1.00  0.39           C  
ATOM   3798  CG  LEU A 484     -12.417  50.710 -11.040  1.00  0.39           C  
ATOM   3799  CD1 LEU A 484     -11.954  50.434 -12.481  1.00  0.39           C  
ATOM   3800  CD2 LEU A 484     -13.864  50.266 -10.786  1.00  0.39           C  
ATOM   3801  N   GLY A 485     -10.168  53.055 -10.740  1.00  0.45           N  
ATOM   3802  CA  GLY A 485     -10.468  54.419 -10.448  1.00  0.45           C  
ATOM   3803  C   GLY A 485     -10.540  55.199 -11.718  1.00  0.45           C  
ATOM   3804  O   GLY A 485      -9.696  55.103 -12.607  1.00  0.45           O  
ATOM   3805  N   GLN A 486     -11.617  55.983 -11.817  1.00  0.54           N  
ATOM   3806  CA  GLN A 486     -11.894  56.907 -12.873  1.00  0.54           C  
ATOM   3807  C   GLN A 486     -10.982  58.091 -12.734  1.00  0.54           C  
ATOM   3808  O   GLN A 486     -10.582  58.685 -13.735  1.00  0.54           O  
ATOM   3809  CB  GLN A 486     -13.334  57.446 -12.814  1.00  0.54           C  
ATOM   3810  CG  GLN A 486     -14.410  56.373 -13.002  1.00  0.54           C  
ATOM   3811  CD  GLN A 486     -14.368  55.908 -14.450  1.00  0.54           C  
ATOM   3812  OE1 GLN A 486     -14.178  54.725 -14.731  1.00  0.54           O  
ATOM   3813  NE2 GLN A 486     -14.556  56.861 -15.401  1.00  0.54           N  
ATOM   3814  N   THR A 487     -10.665  58.499 -11.484  1.00  0.52           N  
ATOM   3815  CA  THR A 487      -9.876  59.689 -11.306  1.00  0.52           C  
ATOM   3816  C   THR A 487      -8.934  59.499 -10.155  1.00  0.52           C  
ATOM   3817  O   THR A 487      -9.124  58.629  -9.307  1.00  0.52           O  
ATOM   3818  CB  THR A 487     -10.729  60.899 -11.047  1.00  0.52           C  
ATOM   3819  OG1 THR A 487     -11.676  61.042 -12.097  1.00  0.52           O  
ATOM   3820  CG2 THR A 487      -9.837  62.152 -11.001  1.00  0.52           C  
ATOM   3821  N   PHE A 488      -7.880  60.338 -10.088  1.00  0.33           N  
ATOM   3822  CA  PHE A 488      -6.852  60.086  -9.127  1.00  0.33           C  
ATOM   3823  C   PHE A 488      -6.118  61.360  -8.776  1.00  0.33           C  
ATOM   3824  O   PHE A 488      -5.874  62.213  -9.623  1.00  0.33           O  
ATOM   3825  CB  PHE A 488      -5.864  59.118  -9.775  1.00  0.33           C  
ATOM   3826  CG  PHE A 488      -5.362  59.816 -10.998  1.00  0.33           C  
ATOM   3827  CD1 PHE A 488      -6.067  59.893 -12.181  1.00  0.33           C  
ATOM   3828  CD2 PHE A 488      -4.143  60.418 -10.961  1.00  0.33           C  
ATOM   3829  CE1 PHE A 488      -5.548  60.560 -13.268  1.00  0.33           C  
ATOM   3830  CE2 PHE A 488      -3.605  61.082 -12.034  1.00  0.33           C  
ATOM   3831  CZ  PHE A 488      -4.314  61.157 -13.203  1.00  0.33           C  
ATOM   3832  N   ILE A 489      -5.722  61.490  -7.493  1.00  0.37           N  
ATOM   3833  CA  ILE A 489      -4.896  62.545  -6.976  1.00  0.37           C  
ATOM   3834  C   ILE A 489      -3.651  61.922  -6.551  1.00  0.37           C  
ATOM   3835  O   ILE A 489      -3.422  60.734  -6.684  1.00  0.37           O  
ATOM   3836  CB  ILE A 489      -5.393  63.450  -5.903  1.00  0.37           C  
ATOM   3837  CG1 ILE A 489      -5.837  62.656  -4.699  1.00  0.37           C  
ATOM   3838  CG2 ILE A 489      -6.371  64.448  -6.510  1.00  0.37           C  
ATOM   3839  CD1 ILE A 489      -6.305  63.467  -3.497  1.00  0.37           C  
ATOM   3840  N   THR A 490      -2.654  62.728  -6.264  1.00  0.43           N  
ATOM   3841  CA  THR A 490      -1.487  61.999  -6.506  1.00  0.43           C  
ATOM   3842  C   THR A 490      -0.367  62.751  -5.828  1.00  0.43           C  
ATOM   3843  O   THR A 490       0.025  63.785  -6.296  1.00  0.43           O  
ATOM   3844  CB  THR A 490      -1.370  61.929  -8.030  1.00  0.43           C  
ATOM   3845  OG1 THR A 490      -0.507  62.894  -8.544  1.00  0.43           O  
ATOM   3846  CG2 THR A 490      -2.548  61.936  -9.062  1.00  0.43           C  
ATOM   3847  N   VAL A 491       0.277  62.350  -4.730  1.00  0.38           N  
ATOM   3848  CA  VAL A 491       1.208  63.372  -4.262  1.00  0.38           C  
ATOM   3849  C   VAL A 491       2.643  62.934  -4.287  1.00  0.38           C  
ATOM   3850  O   VAL A 491       2.992  61.973  -3.606  1.00  0.38           O  
ATOM   3851  CB  VAL A 491       0.913  63.805  -2.860  1.00  0.38           C  
ATOM   3852  CG1 VAL A 491      -0.422  64.555  -2.865  1.00  0.38           C  
ATOM   3853  CG2 VAL A 491       0.878  62.560  -1.959  1.00  0.38           C  
ATOM   3854  N   PRO A 492       3.486  63.613  -5.026  1.00  0.41           N  
ATOM   3855  CA  PRO A 492       4.815  63.118  -5.297  1.00  0.41           C  
ATOM   3856  C   PRO A 492       5.545  62.812  -4.035  1.00  0.41           C  
ATOM   3857  O   PRO A 492       5.419  63.576  -3.081  1.00  0.41           O  
ATOM   3858  CB  PRO A 492       5.564  64.278  -5.927  1.00  0.41           C  
ATOM   3859  CG  PRO A 492       4.992  65.466  -5.131  1.00  0.41           C  
ATOM   3860  CD  PRO A 492       3.524  65.059  -4.891  1.00  0.41           C  
ATOM   3861  N   VAL A 493       6.278  61.687  -3.994  1.00  0.57           N  
ATOM   3862  CA  VAL A 493       7.188  61.490  -2.909  1.00  0.57           C  
ATOM   3863  C   VAL A 493       8.508  61.226  -3.550  1.00  0.57           C  
ATOM   3864  O   VAL A 493       8.724  60.178  -4.157  1.00  0.57           O  
ATOM   3865  CB  VAL A 493       6.832  60.354  -1.985  1.00  0.57           C  
ATOM   3866  CG1 VAL A 493       6.638  59.055  -2.787  1.00  0.57           C  
ATOM   3867  CG2 VAL A 493       7.935  60.260  -0.916  1.00  0.57           C  
ATOM   3868  N   GLY A 494       9.433  62.196  -3.445  1.00  0.57           N  
ATOM   3869  CA  GLY A 494      10.707  62.012  -4.064  1.00  0.57           C  
ATOM   3870  C   GLY A 494      10.445  61.823  -5.520  1.00  0.57           C  
ATOM   3871  O   GLY A 494       9.530  62.421  -6.088  1.00  0.57           O  
ATOM   3872  N   HIS A 495      11.271  60.976  -6.156  1.00  0.50           N  
ATOM   3873  CA  HIS A 495      11.167  60.626  -7.540  1.00  0.50           C  
ATOM   3874  C   HIS A 495       9.963  59.753  -7.702  1.00  0.50           C  
ATOM   3875  O   HIS A 495       9.445  59.605  -8.806  1.00  0.50           O  
ATOM   3876  CB  HIS A 495      12.394  59.860  -8.060  1.00  0.50           C  
ATOM   3877  CG  HIS A 495      13.666  60.630  -7.861  1.00  0.50           C  
ATOM   3878  ND1 HIS A 495      13.895  61.887  -8.376  1.00  0.50           N  
ATOM   3879  CD2 HIS A 495      14.796  60.298  -7.179  1.00  0.50           C  
ATOM   3880  CE1 HIS A 495      15.140  62.250  -7.981  1.00  0.50           C  
ATOM   3881  NE2 HIS A 495      15.726  61.318  -7.252  1.00  0.50           N  
ATOM   3882  N   LEU A 496       9.533  59.109  -6.600  1.00  0.51           N  
ATOM   3883  CA  LEU A 496       8.448  58.161  -6.572  1.00  0.51           C  
ATOM   3884  C   LEU A 496       7.107  58.837  -6.651  1.00  0.51           C  
ATOM   3885  O   LEU A 496       6.973  60.039  -6.429  1.00  0.51           O  
ATOM   3886  CB  LEU A 496       8.460  57.296  -5.300  1.00  0.51           C  
ATOM   3887  CG  LEU A 496       9.727  56.431  -5.170  1.00  0.51           C  
ATOM   3888  CD1 LEU A 496       9.704  55.583  -3.888  1.00  0.51           C  
ATOM   3889  CD2 LEU A 496       9.946  55.586  -6.433  1.00  0.51           C  
ATOM   3890  N   VAL A 497       6.078  58.034  -7.013  1.00  0.44           N  
ATOM   3891  CA  VAL A 497       4.708  58.437  -7.164  1.00  0.44           C  
ATOM   3892  C   VAL A 497       3.841  57.590  -6.276  1.00  0.44           C  
ATOM   3893  O   VAL A 497       3.946  56.370  -6.251  1.00  0.44           O  
ATOM   3894  CB  VAL A 497       4.210  58.217  -8.563  1.00  0.44           C  
ATOM   3895  CG1 VAL A 497       2.682  58.276  -8.549  1.00  0.44           C  
ATOM   3896  CG2 VAL A 497       4.837  59.275  -9.486  1.00  0.44           C  
ATOM   3897  N   VAL A 498       2.937  58.242  -5.528  1.00  0.42           N  
ATOM   3898  CA  VAL A 498       1.989  57.651  -4.631  1.00  0.42           C  
ATOM   3899  C   VAL A 498       0.559  57.959  -5.020  1.00  0.42           C  
ATOM   3900  O   VAL A 498       0.113  59.098  -5.142  1.00  0.42           O  
ATOM   3901  CB  VAL A 498       2.157  58.053  -3.191  1.00  0.42           C  
ATOM   3902  CG1 VAL A 498       1.775  59.532  -3.005  1.00  0.42           C  
ATOM   3903  CG2 VAL A 498       1.308  57.096  -2.343  1.00  0.42           C  
ATOM   3904  N   LEU A 499      -0.241  56.894  -5.143  1.00  0.33           N  
ATOM   3905  CA  LEU A 499      -1.640  56.937  -5.478  1.00  0.33           C  
ATOM   3906  C   LEU A 499      -2.301  57.860  -4.545  1.00  0.33           C  
ATOM   3907  O   LEU A 499      -2.054  57.710  -3.366  1.00  0.33           O  
ATOM   3908  CB  LEU A 499      -2.385  55.616  -5.128  1.00  0.33           C  
ATOM   3909  CG  LEU A 499      -3.931  55.386  -5.350  1.00  0.33           C  
ATOM   3910  CD1 LEU A 499      -4.868  56.574  -5.086  1.00  0.33           C  
ATOM   3911  CD2 LEU A 499      -4.297  54.560  -6.580  1.00  0.33           C  
ATOM   3912  N   ASN A 500      -3.154  58.801  -5.015  1.00  0.47           N  
ATOM   3913  CA  ASN A 500      -3.994  59.585  -4.128  1.00  0.47           C  
ATOM   3914  C   ASN A 500      -5.356  59.711  -4.791  1.00  0.47           C  
ATOM   3915  O   ASN A 500      -5.463  59.455  -5.981  1.00  0.47           O  
ATOM   3916  CB  ASN A 500      -3.401  60.973  -3.798  1.00  0.47           C  
ATOM   3917  CG  ASN A 500      -4.094  61.601  -2.598  1.00  0.47           C  
ATOM   3918  OD1 ASN A 500      -5.081  61.080  -2.079  1.00  0.47           O  
ATOM   3919  ND2 ASN A 500      -3.584  62.789  -2.177  1.00  0.47           N  
ATOM   3920  N   VAL A 501      -6.465  60.002  -4.059  1.00  0.46           N  
ATOM   3921  CA  VAL A 501      -7.742  60.224  -4.722  1.00  0.46           C  
ATOM   3922  C   VAL A 501      -8.417  61.437  -4.138  1.00  0.46           C  
ATOM   3923  O   VAL A 501      -8.585  61.547  -2.925  1.00  0.46           O  
ATOM   3924  CB  VAL A 501      -8.730  59.102  -4.616  1.00  0.46           C  
ATOM   3925  CG1 VAL A 501      -8.118  57.892  -5.317  1.00  0.46           C  
ATOM   3926  CG2 VAL A 501      -9.129  58.872  -3.149  1.00  0.46           C  
ATOM   3927  N   SER A 502      -8.805  62.386  -5.021  1.00  0.54           N  
ATOM   3928  CA  SER A 502      -9.413  63.643  -4.657  1.00  0.54           C  
ATOM   3929  C   SER A 502     -10.899  63.462  -4.557  1.00  0.54           C  
ATOM   3930  O   SER A 502     -11.433  62.397  -4.862  1.00  0.54           O  
ATOM   3931  CB  SER A 502      -9.174  64.735  -5.713  1.00  0.54           C  
ATOM   3932  OG  SER A 502      -9.748  65.973  -5.327  1.00  0.54           O  
ATOM   3933  N   VAL A 503     -11.612  64.525  -4.122  1.00  0.67           N  
ATOM   3934  CA  VAL A 503     -13.034  64.460  -3.974  1.00  0.67           C  
ATOM   3935  C   VAL A 503     -13.668  64.189  -5.298  1.00  0.67           C  
ATOM   3936  O   VAL A 503     -14.554  63.340  -5.371  1.00  0.67           O  
ATOM   3937  CB  VAL A 503     -13.645  65.716  -3.432  1.00  0.67           C  
ATOM   3938  CG1 VAL A 503     -15.174  65.591  -3.554  1.00  0.67           C  
ATOM   3939  CG2 VAL A 503     -13.166  65.900  -1.982  1.00  0.67           C  
ATOM   3940  N   PRO A 504     -13.279  64.860  -6.352  1.00  0.71           N  
ATOM   3941  CA  PRO A 504     -13.865  64.570  -7.619  1.00  0.71           C  
ATOM   3942  C   PRO A 504     -13.540  63.175  -7.996  1.00  0.71           C  
ATOM   3943  O   PRO A 504     -14.437  62.485  -8.457  1.00  0.71           O  
ATOM   3944  CB  PRO A 504     -13.369  65.652  -8.586  1.00  0.71           C  
ATOM   3945  CG  PRO A 504     -12.301  66.427  -7.786  1.00  0.71           C  
ATOM   3946  CD  PRO A 504     -12.689  66.185  -6.315  1.00  0.71           C  
ATOM   3947  N   CYS A 505     -12.320  62.695  -7.710  1.00  0.62           N  
ATOM   3948  CA  CYS A 505     -11.907  61.392  -8.155  1.00  0.62           C  
ATOM   3949  C   CYS A 505     -12.889  60.373  -7.654  1.00  0.62           C  
ATOM   3950  O   CYS A 505     -13.331  59.507  -8.408  1.00  0.62           O  
ATOM   3951  CB  CYS A 505     -10.539  60.988  -7.576  1.00  0.62           C  
ATOM   3952  SG  CYS A 505      -9.207  62.153  -7.992  1.00  0.62           S  
ATOM   3953  N   LEU A 506     -13.251  60.435  -6.360  1.00  0.65           N  
ATOM   3954  CA  LEU A 506     -14.179  59.481  -5.813  1.00  0.65           C  
ATOM   3955  C   LEU A 506     -15.547  59.702  -6.371  1.00  0.65           C  
ATOM   3956  O   LEU A 506     -16.280  58.750  -6.629  1.00  0.65           O  
ATOM   3957  CB  LEU A 506     -14.308  59.512  -4.280  1.00  0.65           C  
ATOM   3958  CG  LEU A 506     -13.057  58.998  -3.547  1.00  0.65           C  
ATOM   3959  CD1 LEU A 506     -11.896  59.995  -3.633  1.00  0.65           C  
ATOM   3960  CD2 LEU A 506     -13.386  58.567  -2.113  1.00  0.65           C  
ATOM   3961  N   LEU A 507     -15.934  60.979  -6.545  1.00  0.71           N  
ATOM   3962  CA  LEU A 507     -17.243  61.313  -7.018  1.00  0.71           C  
ATOM   3963  C   LEU A 507     -17.406  60.807  -8.423  1.00  0.71           C  
ATOM   3964  O   LEU A 507     -18.459  60.278  -8.775  1.00  0.71           O  
ATOM   3965  CB  LEU A 507     -17.471  62.831  -7.090  1.00  0.71           C  
ATOM   3966  CG  LEU A 507     -17.365  63.560  -5.740  1.00  0.71           C  
ATOM   3967  CD1 LEU A 507     -17.608  65.069  -5.913  1.00  0.71           C  
ATOM   3968  CD2 LEU A 507     -18.282  62.925  -4.684  1.00  0.71           C  
ATOM   3969  N   TYR A 508     -16.357  60.942  -9.260  1.00  0.68           N  
ATOM   3970  CA  TYR A 508     -16.429  60.570 -10.644  1.00  0.68           C  
ATOM   3971  C   TYR A 508     -16.783  59.126 -10.758  1.00  0.68           C  
ATOM   3972  O   TYR A 508     -17.672  58.767 -11.527  1.00  0.68           O  
ATOM   3973  CB  TYR A 508     -15.093  60.686 -11.427  1.00  0.68           C  
ATOM   3974  CG  TYR A 508     -14.743  62.061 -11.920  1.00  0.68           C  
ATOM   3975  CD1 TYR A 508     -14.295  63.051 -11.087  1.00  0.68           C  
ATOM   3976  CD2 TYR A 508     -14.805  62.362 -13.259  1.00  0.68           C  
ATOM   3977  CE1 TYR A 508     -13.954  64.304 -11.524  1.00  0.68           C  
ATOM   3978  CE2 TYR A 508     -14.466  63.616 -13.722  1.00  0.68           C  
ATOM   3979  CZ  TYR A 508     -14.043  64.595 -12.856  1.00  0.68           C  
ATOM   3980  OH  TYR A 508     -13.695  65.880 -13.326  1.00  0.68           O  
ATOM   3981  N   VAL A 509     -16.113  58.254  -9.984  1.00  0.68           N  
ATOM   3982  CA  VAL A 509     -16.352  56.851 -10.156  1.00  0.68           C  
ATOM   3983  C   VAL A 509     -17.787  56.536  -9.861  1.00  0.68           C  
ATOM   3984  O   VAL A 509     -18.423  55.788 -10.601  1.00  0.68           O  
ATOM   3985  CB  VAL A 509     -15.483  55.984  -9.296  1.00  0.68           C  
ATOM   3986  CG1 VAL A 509     -15.844  56.211  -7.824  1.00  0.68           C  
ATOM   3987  CG2 VAL A 509     -15.660  54.531  -9.757  1.00  0.68           C  
ATOM   3988  N   TYR A 510     -18.337  57.109  -8.775  1.00  0.70           N  
ATOM   3989  CA  TYR A 510     -19.689  56.860  -8.357  1.00  0.70           C  
ATOM   3990  C   TYR A 510     -20.606  57.424  -9.393  1.00  0.70           C  
ATOM   3991  O   TYR A 510     -21.647  56.849  -9.704  1.00  0.70           O  
ATOM   3992  CB  TYR A 510     -19.998  57.484  -6.984  1.00  0.70           C  
ATOM   3993  CG  TYR A 510     -21.403  57.148  -6.626  1.00  0.70           C  
ATOM   3994  CD1 TYR A 510     -21.769  55.836  -6.430  1.00  0.70           C  
ATOM   3995  CD2 TYR A 510     -22.341  58.138  -6.451  1.00  0.70           C  
ATOM   3996  CE1 TYR A 510     -23.060  55.512  -6.091  1.00  0.70           C  
ATOM   3997  CE2 TYR A 510     -23.634  57.820  -6.110  1.00  0.70           C  
ATOM   3998  CZ  TYR A 510     -23.995  56.507  -5.933  1.00  0.70           C  
ATOM   3999  OH  TYR A 510     -25.323  56.182  -5.584  1.00  0.70           O  
ATOM   4000  N   LEU A 511     -20.233  58.590  -9.947  1.00  0.76           N  
ATOM   4001  CA  LEU A 511     -21.017  59.247 -10.954  1.00  0.76           C  
ATOM   4002  C   LEU A 511     -21.086  58.362 -12.159  1.00  0.76           C  
ATOM   4003  O   LEU A 511     -22.128  58.270 -12.803  1.00  0.76           O  
ATOM   4004  CB  LEU A 511     -20.385  60.570 -11.414  1.00  0.76           C  
ATOM   4005  CG  LEU A 511     -20.312  61.642 -10.312  1.00  0.76           C  
ATOM   4006  CD1 LEU A 511     -19.669  62.934 -10.839  1.00  0.76           C  
ATOM   4007  CD2 LEU A 511     -21.691  61.886  -9.680  1.00  0.76           C  
ATOM   4008  N   LEU A 512     -19.962  57.696 -12.492  1.00  0.75           N  
ATOM   4009  CA  LEU A 512     -19.862  56.829 -13.634  1.00  0.75           C  
ATOM   4010  C   LEU A 512     -20.820  55.700 -13.452  1.00  0.75           C  
ATOM   4011  O   LEU A 512     -21.506  55.301 -14.395  1.00  0.75           O  
ATOM   4012  CB  LEU A 512     -18.441  56.240 -13.770  1.00  0.75           C  
ATOM   4013  CG  LEU A 512     -18.195  55.283 -14.960  1.00  0.75           C  
ATOM   4014  CD1 LEU A 512     -18.889  53.921 -14.775  1.00  0.75           C  
ATOM   4015  CD2 LEU A 512     -18.532  55.955 -16.297  1.00  0.75           C  
ATOM   4016  N   TYR A 513     -20.898  55.161 -12.222  1.00  0.75           N  
ATOM   4017  CA  TYR A 513     -21.757  54.037 -11.999  1.00  0.75           C  
ATOM   4018  C   TYR A 513     -23.160  54.455 -12.305  1.00  0.75           C  
ATOM   4019  O   TYR A 513     -23.888  53.746 -12.996  1.00  0.75           O  
ATOM   4020  CB  TYR A 513     -21.780  53.546 -10.540  1.00  0.75           C  
ATOM   4021  CG  TYR A 513     -20.420  53.068 -10.171  1.00  0.75           C  
ATOM   4022  CD1 TYR A 513     -19.863  51.989 -10.814  1.00  0.75           C  
ATOM   4023  CD2 TYR A 513     -19.717  53.676  -9.155  1.00  0.75           C  
ATOM   4024  CE1 TYR A 513     -18.612  51.539 -10.467  1.00  0.75           C  
ATOM   4025  CE2 TYR A 513     -18.466  53.230  -8.801  1.00  0.75           C  
ATOM   4026  CZ  TYR A 513     -17.911  52.160  -9.460  1.00  0.75           C  
ATOM   4027  OH  TYR A 513     -16.628  51.695  -9.105  1.00  0.75           O  
ATOM   4028  N   LEU A 514     -23.568  55.628 -11.784  1.00  0.78           N  
ATOM   4029  CA  LEU A 514     -24.896  56.144 -11.958  1.00  0.78           C  
ATOM   4030  C   LEU A 514     -25.125  56.510 -13.392  1.00  0.78           C  
ATOM   4031  O   LEU A 514     -26.214  56.315 -13.928  1.00  0.78           O  
ATOM   4032  CB  LEU A 514     -25.146  57.433 -11.155  1.00  0.78           C  
ATOM   4033  CG  LEU A 514     -25.071  57.261  -9.627  1.00  0.78           C  
ATOM   4034  CD1 LEU A 514     -25.336  58.599  -8.915  1.00  0.78           C  
ATOM   4035  CD2 LEU A 514     -25.990  56.127  -9.141  1.00  0.78           C  
ATOM   4036  N   PHE A 515     -24.089  57.064 -14.046  1.00  0.77           N  
ATOM   4037  CA  PHE A 515     -24.164  57.582 -15.384  1.00  0.77           C  
ATOM   4038  C   PHE A 515     -24.569  56.474 -16.306  1.00  0.77           C  
ATOM   4039  O   PHE A 515     -25.457  56.640 -17.141  1.00  0.77           O  
ATOM   4040  CB  PHE A 515     -22.788  58.111 -15.832  1.00  0.77           C  
ATOM   4041  CG  PHE A 515     -22.883  58.751 -17.173  1.00  0.77           C  
ATOM   4042  CD1 PHE A 515     -23.273  60.065 -17.295  1.00  0.77           C  
ATOM   4043  CD2 PHE A 515     -22.563  58.042 -18.308  1.00  0.77           C  
ATOM   4044  CE1 PHE A 515     -23.355  60.661 -18.531  1.00  0.77           C  
ATOM   4045  CE2 PHE A 515     -22.644  58.633 -19.547  1.00  0.77           C  
ATOM   4046  CZ  PHE A 515     -23.039  59.944 -19.659  1.00  0.77           C  
ATOM   4047  N   PHE A 516     -23.921  55.305 -16.163  1.00  0.75           N  
ATOM   4048  CA  PHE A 516     -24.188  54.164 -16.990  1.00  0.75           C  
ATOM   4049  C   PHE A 516     -25.594  53.699 -16.759  1.00  0.75           C  
ATOM   4050  O   PHE A 516     -26.327  53.404 -17.702  1.00  0.75           O  
ATOM   4051  CB  PHE A 516     -23.242  52.992 -16.663  1.00  0.75           C  
ATOM   4052  CG  PHE A 516     -23.550  51.836 -17.557  1.00  0.75           C  
ATOM   4053  CD1 PHE A 516     -22.964  51.725 -18.798  1.00  0.75           C  
ATOM   4054  CD2 PHE A 516     -24.425  50.854 -17.151  1.00  0.75           C  
ATOM   4055  CE1 PHE A 516     -23.247  50.656 -19.618  1.00  0.75           C  
ATOM   4056  CE2 PHE A 516     -24.713  49.785 -17.966  1.00  0.75           C  
ATOM   4057  CZ  PHE A 516     -24.124  49.683 -19.203  1.00  0.75           C  
ATOM   4058  N   ARG A 517     -26.001  53.627 -15.480  1.00  0.74           N  
ATOM   4059  CA  ARG A 517     -27.295  53.136 -15.098  1.00  0.74           C  
ATOM   4060  C   ARG A 517     -28.370  54.034 -15.628  1.00  0.74           C  
ATOM   4061  O   ARG A 517     -29.392  53.563 -16.128  1.00  0.74           O  
ATOM   4062  CB  ARG A 517     -27.448  53.082 -13.575  1.00  0.74           C  
ATOM   4063  CG  ARG A 517     -26.433  52.152 -12.915  1.00  0.74           C  
ATOM   4064  CD  ARG A 517     -26.572  52.111 -11.396  1.00  0.74           C  
ATOM   4065  NE  ARG A 517     -27.956  51.647 -11.110  1.00  0.74           N  
ATOM   4066  CZ  ARG A 517     -28.418  51.634  -9.828  1.00  0.74           C  
ATOM   4067  NH1 ARG A 517     -27.612  52.057  -8.811  1.00  0.74           N  
ATOM   4068  NH2 ARG A 517     -29.685  51.198  -9.568  1.00  0.74           N  
ATOM   4069  N   MET A 518     -28.159  55.358 -15.531  1.00  0.76           N  
ATOM   4070  CA  MET A 518     -29.139  56.326 -15.931  1.00  0.76           C  
ATOM   4071  C   MET A 518     -29.365  56.246 -17.404  1.00  0.76           C  
ATOM   4072  O   MET A 518     -30.489  56.419 -17.870  1.00  0.76           O  
ATOM   4073  CB  MET A 518     -28.747  57.771 -15.579  1.00  0.76           C  
ATOM   4074  CG  MET A 518     -28.730  58.037 -14.072  1.00  0.76           C  
ATOM   4075  SD  MET A 518     -28.285  59.736 -13.604  1.00  0.76           S  
ATOM   4076  CE  MET A 518     -29.804  60.465 -14.286  1.00  0.76           C  
ATOM   4077  N   ALA A 519     -28.306  55.984 -18.188  1.00  0.79           N  
ATOM   4078  CA  ALA A 519     -28.491  55.949 -19.607  1.00  0.79           C  
ATOM   4079  C   ALA A 519     -29.494  54.881 -19.921  1.00  0.79           C  
ATOM   4080  O   ALA A 519     -30.376  55.079 -20.754  1.00  0.79           O  
ATOM   4081  CB  ALA A 519     -27.199  55.609 -20.370  1.00  0.79           C  
ATOM   4082  N   GLN A 520     -29.379  53.716 -19.255  1.00  0.72           N  
ATOM   4083  CA  GLN A 520     -30.278  52.618 -19.482  1.00  0.72           C  
ATOM   4084  C   GLN A 520     -31.652  52.988 -19.019  1.00  0.72           C  
ATOM   4085  O   GLN A 520     -32.645  52.725 -19.697  1.00  0.72           O  
ATOM   4086  CB  GLN A 520     -29.872  51.361 -18.696  1.00  0.72           C  
ATOM   4087  CG  GLN A 520     -28.534  50.764 -19.133  1.00  0.72           C  
ATOM   4088  CD  GLN A 520     -28.770  49.899 -20.361  1.00  0.72           C  
ATOM   4089  OE1 GLN A 520     -27.824  49.457 -21.012  1.00  0.72           O  
ATOM   4090  NE2 GLN A 520     -30.065  49.643 -20.689  1.00  0.72           N  
ATOM   4091  N   LEU A 521     -31.728  53.636 -17.844  1.00  0.74           N  
ATOM   4092  CA  LEU A 521     -32.958  53.999 -17.196  1.00  0.74           C  
ATOM   4093  C   LEU A 521     -33.696  54.973 -18.063  1.00  0.74           C  
ATOM   4094  O   LEU A 521     -34.921  54.939 -18.159  1.00  0.74           O  
ATOM   4095  CB  LEU A 521     -32.687  54.652 -15.833  1.00  0.74           C  
ATOM   4096  CG  LEU A 521     -31.962  53.698 -14.862  1.00  0.74           C  
ATOM   4097  CD1 LEU A 521     -31.683  54.362 -13.504  1.00  0.74           C  
ATOM   4098  CD2 LEU A 521     -32.730  52.374 -14.718  1.00  0.74           C  
ATOM   4099  N   ARG A 522     -32.942  55.856 -18.736  1.00  0.70           N  
ATOM   4100  CA  ARG A 522     -33.469  56.876 -19.594  1.00  0.70           C  
ATOM   4101  C   ARG A 522     -34.141  56.201 -20.744  1.00  0.70           C  
ATOM   4102  O   ARG A 522     -34.949  56.811 -21.443  1.00  0.70           O  
ATOM   4103  CB  ARG A 522     -32.400  57.820 -20.164  1.00  0.70           C  
ATOM   4104  CG  ARG A 522     -31.625  58.598 -19.098  1.00  0.70           C  
ATOM   4105  CD  ARG A 522     -32.238  58.525 -17.697  1.00  0.70           C  
ATOM   4106  NE  ARG A 522     -33.592  59.144 -17.731  1.00  0.70           N  
ATOM   4107  CZ  ARG A 522     -34.601  58.587 -16.998  1.00  0.70           C  
ATOM   4108  NH1 ARG A 522     -34.383  57.429 -16.309  1.00  0.70           N  
ATOM   4109  NH2 ARG A 522     -35.825  59.187 -16.945  1.00  0.70           N  
ATOM   4110  N   ASN A 523     -33.820  54.912 -20.958  1.00  0.69           N  
ATOM   4111  CA  ASN A 523     -34.330  54.163 -22.068  1.00  0.69           C  
ATOM   4112  C   ASN A 523     -33.618  54.510 -23.325  1.00  0.69           C  
ATOM   4113  O   ASN A 523     -34.214  54.522 -24.401  1.00  0.69           O  
ATOM   4114  CB  ASN A 523     -35.837  54.338 -22.327  1.00  0.69           C  
ATOM   4115  CG  ASN A 523     -36.585  53.374 -21.420  1.00  0.69           C  
ATOM   4116  OD1 ASN A 523     -35.990  52.476 -20.827  1.00  0.69           O  
ATOM   4117  ND2 ASN A 523     -37.932  53.540 -21.332  1.00  0.69           N  
ATOM   4118  N   PHE A 524     -32.309  54.808 -23.227  1.00  0.64           N  
ATOM   4119  CA  PHE A 524     -31.583  54.899 -24.454  1.00  0.64           C  
ATOM   4120  C   PHE A 524     -31.174  53.482 -24.713  1.00  0.64           C  
ATOM   4121  O   PHE A 524     -29.990  53.168 -24.815  1.00  0.64           O  
ATOM   4122  CB  PHE A 524     -30.283  55.714 -24.339  1.00  0.64           C  
ATOM   4123  CG  PHE A 524     -30.638  57.141 -24.101  1.00  0.64           C  
ATOM   4124  CD1 PHE A 524     -30.889  57.606 -22.831  1.00  0.64           C  
ATOM   4125  CD2 PHE A 524     -30.713  58.018 -25.158  1.00  0.64           C  
ATOM   4126  CE1 PHE A 524     -31.214  58.927 -22.624  1.00  0.64           C  
ATOM   4127  CE2 PHE A 524     -31.037  59.338 -24.954  1.00  0.64           C  
ATOM   4128  CZ  PHE A 524     -31.288  59.795 -23.685  1.00  0.64           C  
ATOM   4129  N   LYS A 525     -32.178  52.584 -24.796  1.00  0.64           N  
ATOM   4130  CA  LYS A 525     -31.979  51.178 -24.993  1.00  0.64           C  
ATOM   4131  C   LYS A 525     -31.507  50.889 -26.382  1.00  0.64           C  
ATOM   4132  O   LYS A 525     -30.565  50.123 -26.579  1.00  0.64           O  
ATOM   4133  CB  LYS A 525     -33.274  50.371 -24.798  1.00  0.64           C  
ATOM   4134  CG  LYS A 525     -33.087  48.860 -24.952  1.00  0.64           C  
ATOM   4135  CD  LYS A 525     -34.351  48.058 -24.639  1.00  0.64           C  
ATOM   4136  CE  LYS A 525     -34.799  48.151 -23.180  1.00  0.64           C  
ATOM   4137  NZ  LYS A 525     -35.290  49.516 -22.882  1.00  0.64           N  
ATOM   4138  N   GLY A 526     -32.136  51.530 -27.385  1.00  0.64           N  
ATOM   4139  CA  GLY A 526     -31.874  51.184 -28.752  1.00  0.64           C  
ATOM   4140  C   GLY A 526     -30.676  51.918 -29.237  1.00  0.64           C  
ATOM   4141  O   GLY A 526     -29.857  52.386 -28.448  1.00  0.64           O  
ATOM   4142  N   THR A 527     -30.551  52.005 -30.580  1.00  0.60           N  
ATOM   4143  CA  THR A 527     -29.443  52.684 -31.180  1.00  0.60           C  
ATOM   4144  C   THR A 527     -29.440  54.042 -30.584  1.00  0.60           C  
ATOM   4145  O   THR A 527     -30.347  54.840 -30.814  1.00  0.60           O  
ATOM   4146  CB  THR A 527     -29.579  52.847 -32.665  1.00  0.60           C  
ATOM   4147  OG1 THR A 527     -29.695  51.578 -33.292  1.00  0.60           O  
ATOM   4148  CG2 THR A 527     -28.346  53.596 -33.195  1.00  0.60           C  
ATOM   4149  N   TYR A 528     -28.407  54.327 -29.776  1.00  0.58           N  
ATOM   4150  CA  TYR A 528     -28.372  55.583 -29.100  1.00  0.58           C  
ATOM   4151  C   TYR A 528     -26.973  56.079 -29.134  1.00  0.58           C  
ATOM   4152  O   TYR A 528     -26.086  55.467 -29.720  1.00  0.58           O  
ATOM   4153  CB  TYR A 528     -28.782  55.497 -27.618  1.00  0.58           C  
ATOM   4154  CG  TYR A 528     -27.751  54.700 -26.893  1.00  0.58           C  
ATOM   4155  CD1 TYR A 528     -27.860  53.331 -26.802  1.00  0.58           C  
ATOM   4156  CD2 TYR A 528     -26.670  55.318 -26.306  1.00  0.58           C  
ATOM   4157  CE1 TYR A 528     -26.906  52.596 -26.136  1.00  0.58           C  
ATOM   4158  CE2 TYR A 528     -25.713  54.590 -25.641  1.00  0.58           C  
ATOM   4159  CZ  TYR A 528     -25.832  53.225 -25.556  1.00  0.58           C  
ATOM   4160  OH  TYR A 528     -24.851  52.476 -24.874  1.00  0.58           O  
ATOM   4161  N   CYS A 529     -26.750  57.248 -28.522  1.00  0.68           N  
ATOM   4162  CA  CYS A 529     -25.430  57.787 -28.482  1.00  0.68           C  
ATOM   4163  C   CYS A 529     -25.307  58.489 -27.171  1.00  0.68           C  
ATOM   4164  O   CYS A 529     -25.829  58.036 -26.152  1.00  0.68           O  
ATOM   4165  CB  CYS A 529     -25.173  58.813 -29.600  1.00  0.68           C  
ATOM   4166  SG  CYS A 529     -26.312  60.231 -29.539  1.00  0.68           S  
ATOM   4167  N   TYR A 530     -24.579  59.619 -27.177  1.00  0.69           N  
ATOM   4168  CA  TYR A 530     -24.431  60.429 -26.012  1.00  0.69           C  
ATOM   4169  C   TYR A 530     -25.110  61.726 -26.296  1.00  0.69           C  
ATOM   4170  O   TYR A 530     -25.229  62.145 -27.447  1.00  0.69           O  
ATOM   4171  CB  TYR A 530     -22.969  60.691 -25.611  1.00  0.69           C  
ATOM   4172  CG  TYR A 530     -22.529  59.473 -24.876  1.00  0.69           C  
ATOM   4173  CD1 TYR A 530     -22.300  58.281 -25.525  1.00  0.69           C  
ATOM   4174  CD2 TYR A 530     -22.344  59.542 -23.515  1.00  0.69           C  
ATOM   4175  CE1 TYR A 530     -21.901  57.170 -24.818  1.00  0.69           C  
ATOM   4176  CE2 TYR A 530     -21.946  58.436 -22.805  1.00  0.69           C  
ATOM   4177  CZ  TYR A 530     -21.725  57.248 -23.457  1.00  0.69           C  
ATOM   4178  OH  TYR A 530     -21.317  56.112 -22.726  1.00  0.69           O  
ATOM   4179  N   LEU A 531     -25.619  62.383 -25.239  1.00  0.74           N  
ATOM   4180  CA  LEU A 531     -26.362  63.583 -25.468  1.00  0.74           C  
ATOM   4181  C   LEU A 531     -25.399  64.701 -25.650  1.00  0.74           C  
ATOM   4182  O   LEU A 531     -25.027  65.394 -24.704  1.00  0.74           O  
ATOM   4183  CB  LEU A 531     -27.294  63.943 -24.300  1.00  0.74           C  
ATOM   4184  CG  LEU A 531     -28.391  62.891 -24.038  1.00  0.74           C  
ATOM   4185  CD1 LEU A 531     -29.363  62.783 -25.222  1.00  0.74           C  
ATOM   4186  CD2 LEU A 531     -27.791  61.536 -23.635  1.00  0.74           C  
ATOM   4187  N   VAL A 532     -25.006  64.905 -26.917  1.00  0.75           N  
ATOM   4188  CA  VAL A 532     -24.071  65.906 -27.312  1.00  0.75           C  
ATOM   4189  C   VAL A 532     -24.622  67.286 -27.085  1.00  0.75           C  
ATOM   4190  O   VAL A 532     -23.837  68.166 -26.731  1.00  0.75           O  
ATOM   4191  CB  VAL A 532     -23.574  65.698 -28.724  1.00  0.75           C  
ATOM   4192  CG1 VAL A 532     -24.728  65.355 -29.677  1.00  0.75           C  
ATOM   4193  CG2 VAL A 532     -22.791  66.946 -29.132  1.00  0.75           C  
ATOM   4194  N   PRO A 533     -25.892  67.579 -27.251  1.00  0.76           N  
ATOM   4195  CA  PRO A 533     -26.337  68.923 -27.011  1.00  0.76           C  
ATOM   4196  C   PRO A 533     -26.157  69.272 -25.575  1.00  0.76           C  
ATOM   4197  O   PRO A 533     -25.882  70.430 -25.267  1.00  0.76           O  
ATOM   4198  CB  PRO A 533     -27.796  68.972 -27.458  1.00  0.76           C  
ATOM   4199  CG  PRO A 533     -27.884  67.868 -28.527  1.00  0.76           C  
ATOM   4200  CD  PRO A 533     -26.813  66.847 -28.105  1.00  0.76           C  
ATOM   4201  N   TYR A 534     -26.358  68.290 -24.681  1.00  0.76           N  
ATOM   4202  CA  TYR A 534     -26.228  68.480 -23.270  1.00  0.76           C  
ATOM   4203  C   TYR A 534     -24.784  68.668 -22.926  1.00  0.76           C  
ATOM   4204  O   TYR A 534     -24.439  69.496 -22.085  1.00  0.76           O  
ATOM   4205  CB  TYR A 534     -26.757  67.275 -22.473  1.00  0.76           C  
ATOM   4206  CG  TYR A 534     -28.242  67.223 -22.631  1.00  0.76           C  
ATOM   4207  CD1 TYR A 534     -28.822  66.807 -23.809  1.00  0.76           C  
ATOM   4208  CD2 TYR A 534     -29.062  67.575 -21.582  1.00  0.76           C  
ATOM   4209  CE1 TYR A 534     -30.191  66.756 -23.942  1.00  0.76           C  
ATOM   4210  CE2 TYR A 534     -30.430  67.526 -21.708  1.00  0.76           C  
ATOM   4211  CZ  TYR A 534     -30.998  67.117 -22.890  1.00  0.76           C  
ATOM   4212  OH  TYR A 534     -32.402  67.065 -23.019  1.00  0.76           O  
ATOM   4213  N   LEU A 535     -23.903  67.880 -23.572  1.00  0.77           N  
ATOM   4214  CA  LEU A 535     -22.499  67.888 -23.284  1.00  0.77           C  
ATOM   4215  C   LEU A 535     -21.936  69.235 -23.596  1.00  0.77           C  
ATOM   4216  O   LEU A 535     -21.118  69.768 -22.850  1.00  0.77           O  
ATOM   4217  CB  LEU A 535     -21.744  66.838 -24.113  1.00  0.77           C  
ATOM   4218  CG  LEU A 535     -22.181  65.396 -23.784  1.00  0.77           C  
ATOM   4219  CD1 LEU A 535     -21.410  64.368 -24.627  1.00  0.77           C  
ATOM   4220  CD2 LEU A 535     -22.088  65.114 -22.274  1.00  0.77           C  
ATOM   4221  N   VAL A 536     -22.344  69.815 -24.733  1.00  0.77           N  
ATOM   4222  CA  VAL A 536     -21.869  71.114 -25.100  1.00  0.77           C  
ATOM   4223  C   VAL A 536     -22.417  72.147 -24.161  1.00  0.77           C  
ATOM   4224  O   VAL A 536     -21.726  73.102 -23.806  1.00  0.77           O  
ATOM   4225  CB  VAL A 536     -22.223  71.468 -26.515  1.00  0.77           C  
ATOM   4226  CG1 VAL A 536     -23.732  71.285 -26.733  1.00  0.77           C  
ATOM   4227  CG2 VAL A 536     -21.726  72.893 -26.778  1.00  0.77           C  
ATOM   4228  N   CYS A 537     -23.677  71.979 -23.718  1.00  0.77           N  
ATOM   4229  CA  CYS A 537     -24.324  72.967 -22.901  1.00  0.77           C  
ATOM   4230  C   CYS A 537     -23.638  73.158 -21.582  1.00  0.77           C  
ATOM   4231  O   CYS A 537     -23.500  74.293 -21.129  1.00  0.77           O  
ATOM   4232  CB  CYS A 537     -25.802  72.648 -22.610  1.00  0.77           C  
ATOM   4233  SG  CYS A 537     -26.866  72.840 -24.072  1.00  0.77           S  
ATOM   4234  N   PHE A 538     -23.177  72.082 -20.915  1.00  0.75           N  
ATOM   4235  CA  PHE A 538     -22.647  72.329 -19.603  1.00  0.75           C  
ATOM   4236  C   PHE A 538     -21.436  73.202 -19.691  1.00  0.75           C  
ATOM   4237  O   PHE A 538     -21.275  74.119 -18.888  1.00  0.75           O  
ATOM   4238  CB  PHE A 538     -22.325  71.074 -18.766  1.00  0.75           C  
ATOM   4239  CG  PHE A 538     -21.163  70.328 -19.313  1.00  0.75           C  
ATOM   4240  CD1 PHE A 538     -19.883  70.744 -19.034  1.00  0.75           C  
ATOM   4241  CD2 PHE A 538     -21.351  69.198 -20.075  1.00  0.75           C  
ATOM   4242  CE1 PHE A 538     -18.802  70.053 -19.524  1.00  0.75           C  
ATOM   4243  CE2 PHE A 538     -20.272  68.503 -20.567  1.00  0.75           C  
ATOM   4244  CZ  PHE A 538     -18.996  68.931 -20.293  1.00  0.75           C  
ATOM   4245  N   MET A 539     -20.547  72.968 -20.669  1.00  0.73           N  
ATOM   4246  CA  MET A 539     -19.393  73.816 -20.732  1.00  0.73           C  
ATOM   4247  C   MET A 539     -19.855  75.213 -21.013  1.00  0.73           C  
ATOM   4248  O   MET A 539     -19.324  76.177 -20.465  1.00  0.73           O  
ATOM   4249  CB  MET A 539     -18.379  73.416 -21.816  1.00  0.73           C  
ATOM   4250  CG  MET A 539     -17.645  72.109 -21.508  1.00  0.73           C  
ATOM   4251  SD  MET A 539     -16.244  71.754 -22.611  1.00  0.73           S  
ATOM   4252  CE  MET A 539     -17.260  71.564 -24.103  1.00  0.73           C  
ATOM   4253  N   TRP A 540     -20.895  75.345 -21.854  1.00  0.69           N  
ATOM   4254  CA  TRP A 540     -21.391  76.613 -22.307  1.00  0.69           C  
ATOM   4255  C   TRP A 540     -21.907  77.460 -21.195  1.00  0.69           C  
ATOM   4256  O   TRP A 540     -21.773  78.681 -21.273  1.00  0.69           O  
ATOM   4257  CB  TRP A 540     -22.558  76.515 -23.298  1.00  0.69           C  
ATOM   4258  CG  TRP A 540     -23.105  77.883 -23.635  1.00  0.69           C  
ATOM   4259  CD1 TRP A 540     -24.105  78.584 -23.029  1.00  0.69           C  
ATOM   4260  CD2 TRP A 540     -22.614  78.714 -24.697  1.00  0.69           C  
ATOM   4261  NE1 TRP A 540     -24.273  79.799 -23.649  1.00  0.69           N  
ATOM   4262  CE2 TRP A 540     -23.361  79.893 -24.678  1.00  0.69           C  
ATOM   4263  CE3 TRP A 540     -21.627  78.511 -25.614  1.00  0.69           C  
ATOM   4264  CZ2 TRP A 540     -23.127  80.891 -25.580  1.00  0.69           C  
ATOM   4265  CZ3 TRP A 540     -21.394  79.522 -26.518  1.00  0.69           C  
ATOM   4266  CH2 TRP A 540     -22.127  80.689 -26.505  1.00  0.69           C  
ATOM   4267  N   CYS A 541     -22.519  76.858 -20.151  1.00  0.73           N  
ATOM   4268  CA  CYS A 541     -23.152  77.657 -19.137  1.00  0.73           C  
ATOM   4269  C   CYS A 541     -22.161  78.623 -18.581  1.00  0.73           C  
ATOM   4270  O   CYS A 541     -22.431  79.822 -18.539  1.00  0.73           O  
ATOM   4271  CB  CYS A 541     -23.740  76.837 -17.971  1.00  0.73           C  
ATOM   4272  SG  CYS A 541     -22.501  75.909 -17.017  1.00  0.73           S  
ATOM   4273  N   GLU A 542     -20.977  78.155 -18.149  1.00  0.68           N  
ATOM   4274  CA  GLU A 542     -20.031  79.143 -17.748  1.00  0.68           C  
ATOM   4275  C   GLU A 542     -18.659  78.636 -18.025  1.00  0.68           C  
ATOM   4276  O   GLU A 542     -17.951  78.205 -17.115  1.00  0.68           O  
ATOM   4277  CB  GLU A 542     -20.112  79.541 -16.262  1.00  0.68           C  
ATOM   4278  CG  GLU A 542     -21.300  80.459 -15.956  1.00  0.68           C  
ATOM   4279  CD  GLU A 542     -21.288  80.796 -14.472  1.00  0.68           C  
ATOM   4280  OE1 GLU A 542     -20.643  80.042 -13.694  1.00  0.68           O  
ATOM   4281  OE2 GLU A 542     -21.927  81.816 -14.097  1.00  0.68           O  
ATOM   4282  N   LEU A 543     -18.245  78.672 -19.306  1.00  0.67           N  
ATOM   4283  CA  LEU A 543     -16.880  78.366 -19.598  1.00  0.67           C  
ATOM   4284  C   LEU A 543     -16.148  79.501 -18.988  1.00  0.67           C  
ATOM   4285  O   LEU A 543     -15.059  79.352 -18.440  1.00  0.67           O  
ATOM   4286  CB  LEU A 543     -16.544  78.319 -21.100  1.00  0.67           C  
ATOM   4287  CG  LEU A 543     -17.111  77.076 -21.810  1.00  0.67           C  
ATOM   4288  CD1 LEU A 543     -16.758  77.057 -23.305  1.00  0.67           C  
ATOM   4289  CD2 LEU A 543     -16.680  75.787 -21.091  1.00  0.67           C  
ATOM   4290  N   SER A 544     -16.779  80.685 -19.072  1.00  0.63           N  
ATOM   4291  CA  SER A 544     -16.210  81.857 -18.498  1.00  0.63           C  
ATOM   4292  C   SER A 544     -16.514  81.785 -17.040  1.00  0.63           C  
ATOM   4293  O   SER A 544     -17.649  81.986 -16.611  1.00  0.63           O  
ATOM   4294  CB  SER A 544     -16.826  83.150 -19.062  1.00  0.63           C  
ATOM   4295  OG  SER A 544     -18.226  83.180 -18.819  1.00  0.63           O  
ATOM   4296  N   VAL A 545     -15.472  81.471 -16.247  1.00  0.59           N  
ATOM   4297  CA  VAL A 545     -15.558  81.339 -14.823  1.00  0.59           C  
ATOM   4298  C   VAL A 545     -15.073  82.622 -14.241  1.00  0.59           C  
ATOM   4299  O   VAL A 545     -14.577  83.483 -14.965  1.00  0.59           O  
ATOM   4300  CB  VAL A 545     -14.704  80.236 -14.272  1.00  0.59           C  
ATOM   4301  CG1 VAL A 545     -15.257  78.892 -14.774  1.00  0.59           C  
ATOM   4302  CG2 VAL A 545     -13.246  80.492 -14.689  1.00  0.59           C  
ATOM   4303  N   VAL A 546     -15.236  82.792 -12.913  1.00  0.54           N  
ATOM   4304  CA  VAL A 546     -14.817  84.016 -12.298  1.00  0.54           C  
ATOM   4305  C   VAL A 546     -13.328  84.039 -12.253  1.00  0.54           C  
ATOM   4306  O   VAL A 546     -12.701  83.698 -11.253  1.00  0.54           O  
ATOM   4307  CB  VAL A 546     -15.355  84.177 -10.906  1.00  0.54           C  
ATOM   4308  CG1 VAL A 546     -15.056  82.899 -10.107  1.00  0.54           C  
ATOM   4309  CG2 VAL A 546     -14.733  85.437 -10.287  1.00  0.54           C  
ATOM   4310  N   ILE A 547     -12.732  84.450 -13.385  1.00  0.50           N  
ATOM   4311  CA  ILE A 547     -11.316  84.568 -13.526  1.00  0.50           C  
ATOM   4312  C   ILE A 547     -10.847  85.727 -12.712  1.00  0.50           C  
ATOM   4313  O   ILE A 547      -9.852  85.639 -11.995  1.00  0.50           O  
ATOM   4314  CB  ILE A 547     -10.914  84.784 -14.953  1.00  0.50           C  
ATOM   4315  CG1 ILE A 547     -11.389  83.588 -15.794  1.00  0.50           C  
ATOM   4316  CG2 ILE A 547      -9.394  85.008 -15.004  1.00  0.50           C  
ATOM   4317  CD1 ILE A 547     -10.859  82.248 -15.288  1.00  0.50           C  
ATOM   4318  N   LEU A 548     -11.582  86.851 -12.785  1.00  0.48           N  
ATOM   4319  CA  LEU A 548     -11.170  88.045 -12.109  1.00  0.48           C  
ATOM   4320  C   LEU A 548     -11.293  87.839 -10.641  1.00  0.48           C  
ATOM   4321  O   LEU A 548     -12.153  87.094 -10.170  1.00  0.48           O  
ATOM   4322  CB  LEU A 548     -12.035  89.278 -12.424  1.00  0.48           C  
ATOM   4323  CG  LEU A 548     -11.987  89.766 -13.882  1.00  0.48           C  
ATOM   4324  CD1 LEU A 548     -12.808  91.055 -14.051  1.00  0.48           C  
ATOM   4325  CD2 LEU A 548     -10.542  89.913 -14.382  1.00  0.48           C  
ATOM   4326  N   LEU A 549     -10.401  88.494  -9.874  1.00  0.47           N  
ATOM   4327  CA  LEU A 549     -10.519  88.400  -8.456  1.00  0.47           C  
ATOM   4328  C   LEU A 549     -11.355  89.551  -8.028  1.00  0.47           C  
ATOM   4329  O   LEU A 549     -10.923  90.703  -8.036  1.00  0.47           O  
ATOM   4330  CB  LEU A 549      -9.180  88.463  -7.696  1.00  0.47           C  
ATOM   4331  CG  LEU A 549      -9.330  88.413  -6.160  1.00  0.47           C  
ATOM   4332  CD1 LEU A 549      -9.757  89.768  -5.568  1.00  0.47           C  
ATOM   4333  CD2 LEU A 549     -10.288  87.283  -5.752  1.00  0.47           C  
ATOM   4334  N   GLU A 550     -12.607  89.237  -7.667  1.00  0.53           N  
ATOM   4335  CA  GLU A 550     -13.546  90.197  -7.190  1.00  0.53           C  
ATOM   4336  C   GLU A 550     -14.592  89.359  -6.546  1.00  0.53           C  
ATOM   4337  O   GLU A 550     -14.670  88.162  -6.820  1.00  0.53           O  
ATOM   4338  CB  GLU A 550     -14.203  91.019  -8.313  1.00  0.53           C  
ATOM   4339  CG  GLU A 550     -15.005  92.227  -7.825  1.00  0.53           C  
ATOM   4340  CD  GLU A 550     -15.407  93.036  -9.051  1.00  0.53           C  
ATOM   4341  OE1 GLU A 550     -14.960  92.670 -10.169  1.00  0.53           O  
ATOM   4342  OE2 GLU A 550     -16.163  94.034  -8.886  1.00  0.53           O  
ATOM   4343  N   SER A 551     -15.401  89.939  -5.643  1.00  0.53           N  
ATOM   4344  CA  SER A 551     -16.409  89.116  -5.052  1.00  0.53           C  
ATOM   4345  C   SER A 551     -17.282  88.678  -6.175  1.00  0.53           C  
ATOM   4346  O   SER A 551     -17.546  87.489  -6.349  1.00  0.53           O  
ATOM   4347  CB  SER A 551     -17.288  89.865  -4.036  1.00  0.53           C  
ATOM   4348  OG  SER A 551     -16.505  90.282  -2.927  1.00  0.53           O  
ATOM   4349  N   THR A 552     -17.730  89.654  -6.988  1.00  0.54           N  
ATOM   4350  CA  THR A 552     -18.565  89.330  -8.101  1.00  0.54           C  
ATOM   4351  C   THR A 552     -17.774  88.499  -9.059  1.00  0.54           C  
ATOM   4352  O   THR A 552     -18.217  87.424  -9.455  1.00  0.54           O  
ATOM   4353  CB  THR A 552     -19.095  90.551  -8.810  1.00  0.54           C  
ATOM   4354  OG1 THR A 552     -19.940  90.169  -9.884  1.00  0.54           O  
ATOM   4355  CG2 THR A 552     -17.928  91.410  -9.320  1.00  0.54           C  
ATOM   4356  N   GLY A 553     -16.560  88.949  -9.433  1.00  0.56           N  
ATOM   4357  CA  GLY A 553     -15.767  88.192 -10.359  1.00  0.56           C  
ATOM   4358  C   GLY A 553     -16.594  88.020 -11.591  1.00  0.56           C  
ATOM   4359  O   GLY A 553     -17.459  88.846 -11.881  1.00  0.56           O  
ATOM   4360  N   LEU A 554     -16.344  86.938 -12.362  1.00  0.53           N  
ATOM   4361  CA  LEU A 554     -17.201  86.704 -13.483  1.00  0.53           C  
ATOM   4362  C   LEU A 554     -18.522  86.499 -12.818  1.00  0.53           C  
ATOM   4363  O   LEU A 554     -19.534  87.081 -13.203  1.00  0.53           O  
ATOM   4364  CB  LEU A 554     -16.833  85.423 -14.258  1.00  0.53           C  
ATOM   4365  CG  LEU A 554     -17.606  85.220 -15.579  1.00  0.53           C  
ATOM   4366  CD1 LEU A 554     -19.118  85.101 -15.340  1.00  0.53           C  
ATOM   4367  CD2 LEU A 554     -17.243  86.291 -16.619  1.00  0.53           C  
ATOM   4368  N   GLY A 555     -18.506  85.640 -11.777  1.00  0.59           N  
ATOM   4369  CA  GLY A 555     -19.561  85.468 -10.819  1.00  0.59           C  
ATOM   4370  C   GLY A 555     -20.903  85.432 -11.474  1.00  0.59           C  
ATOM   4371  O   GLY A 555     -21.065  84.949 -12.593  1.00  0.59           O  
ATOM   4372  N   LEU A 556     -21.910  85.958 -10.745  1.00  0.55           N  
ATOM   4373  CA  LEU A 556     -23.269  86.032 -11.198  1.00  0.55           C  
ATOM   4374  C   LEU A 556     -23.685  87.467 -11.147  1.00  0.55           C  
ATOM   4375  O   LEU A 556     -22.998  88.307 -10.569  1.00  0.55           O  
ATOM   4376  CB  LEU A 556     -24.271  85.248 -10.330  1.00  0.55           C  
ATOM   4377  CG  LEU A 556     -24.086  83.720 -10.389  1.00  0.55           C  
ATOM   4378  CD1 LEU A 556     -25.133  83.001  -9.522  1.00  0.55           C  
ATOM   4379  CD2 LEU A 556     -24.068  83.215 -11.841  1.00  0.55           C  
ATOM   4380  N   LEU A 557     -24.826  87.782 -11.790  1.00  0.53           N  
ATOM   4381  CA  LEU A 557     -25.334  89.121 -11.828  1.00  0.53           C  
ATOM   4382  C   LEU A 557     -25.684  89.508 -10.427  1.00  0.53           C  
ATOM   4383  O   LEU A 557     -25.405  90.624  -9.993  1.00  0.53           O  
ATOM   4384  CB  LEU A 557     -26.600  89.227 -12.697  1.00  0.53           C  
ATOM   4385  CG  LEU A 557     -27.077  90.664 -12.985  1.00  0.53           C  
ATOM   4386  CD1 LEU A 557     -27.545  91.393 -11.715  1.00  0.53           C  
ATOM   4387  CD2 LEU A 557     -26.014  91.443 -13.777  1.00  0.53           C  
ATOM   4388  N   ARG A 558     -26.302  88.577  -9.677  1.00  0.52           N  
ATOM   4389  CA  ARG A 558     -26.704  88.870  -8.333  1.00  0.52           C  
ATOM   4390  C   ARG A 558     -25.691  88.260  -7.424  1.00  0.52           C  
ATOM   4391  O   ARG A 558     -25.390  87.072  -7.520  1.00  0.52           O  
ATOM   4392  CB  ARG A 558     -28.048  88.233  -7.967  1.00  0.52           C  
ATOM   4393  CG  ARG A 558     -28.509  88.568  -6.553  1.00  0.52           C  
ATOM   4394  CD  ARG A 558     -29.413  87.495  -5.949  1.00  0.52           C  
ATOM   4395  NE  ARG A 558     -30.548  87.248  -6.876  1.00  0.52           N  
ATOM   4396  CZ  ARG A 558     -31.626  86.542  -6.430  1.00  0.52           C  
ATOM   4397  NH1 ARG A 558     -31.678  86.115  -5.134  1.00  0.52           N  
ATOM   4398  NH2 ARG A 558     -32.658  86.266  -7.281  1.00  0.52           N  
ATOM   4399  N   ALA A 559     -25.134  89.076  -6.512  1.00  0.60           N  
ATOM   4400  CA  ALA A 559     -24.123  88.597  -5.619  1.00  0.60           C  
ATOM   4401  C   ALA A 559     -24.693  87.555  -4.717  1.00  0.60           C  
ATOM   4402  O   ALA A 559     -24.081  86.509  -4.510  1.00  0.60           O  
ATOM   4403  CB  ALA A 559     -23.554  89.708  -4.720  1.00  0.60           C  
ATOM   4404  N   SER A 560     -25.899  87.795  -4.168  1.00  0.59           N  
ATOM   4405  CA  SER A 560     -26.383  86.855  -3.204  1.00  0.59           C  
ATOM   4406  C   SER A 560     -26.747  85.565  -3.854  1.00  0.59           C  
ATOM   4407  O   SER A 560     -27.658  85.467  -4.671  1.00  0.59           O  
ATOM   4408  CB  SER A 560     -27.606  87.342  -2.408  1.00  0.59           C  
ATOM   4409  OG  SER A 560     -28.736  87.458  -3.256  1.00  0.59           O  
ATOM   4410  N   ILE A 561     -26.019  84.512  -3.483  1.00  0.56           N  
ATOM   4411  CA  ILE A 561     -24.911  84.708  -2.619  1.00  0.56           C  
ATOM   4412  C   ILE A 561     -23.828  83.845  -3.157  1.00  0.56           C  
ATOM   4413  O   ILE A 561     -24.088  82.793  -3.739  1.00  0.56           O  
ATOM   4414  CB  ILE A 561     -25.188  84.395  -1.169  1.00  0.56           C  
ATOM   4415  CG1 ILE A 561     -25.664  82.951  -0.975  1.00  0.56           C  
ATOM   4416  CG2 ILE A 561     -26.183  85.437  -0.632  1.00  0.56           C  
ATOM   4417  CD1 ILE A 561     -25.928  82.595   0.488  1.00  0.56           C  
ATOM   4418  N   GLY A 562     -22.569  84.284  -2.987  1.00  0.63           N  
ATOM   4419  CA  GLY A 562     -21.448  83.499  -3.411  1.00  0.63           C  
ATOM   4420  C   GLY A 562     -21.560  82.256  -2.602  1.00  0.63           C  
ATOM   4421  O   GLY A 562     -21.146  81.170  -3.001  1.00  0.63           O  
ATOM   4422  N   TYR A 563     -22.146  82.443  -1.413  1.00  0.58           N  
ATOM   4423  CA  TYR A 563     -22.400  81.458  -0.424  1.00  0.58           C  
ATOM   4424  C   TYR A 563     -23.290  80.418  -1.039  1.00  0.58           C  
ATOM   4425  O   TYR A 563     -23.176  79.252  -0.682  1.00  0.58           O  
ATOM   4426  CB  TYR A 563     -23.044  82.094   0.827  1.00  0.58           C  
ATOM   4427  CG  TYR A 563     -23.105  81.117   1.951  1.00  0.58           C  
ATOM   4428  CD1 TYR A 563     -21.956  80.532   2.434  1.00  0.58           C  
ATOM   4429  CD2 TYR A 563     -24.304  80.837   2.565  1.00  0.58           C  
ATOM   4430  CE1 TYR A 563     -22.010  79.643   3.484  1.00  0.58           C  
ATOM   4431  CE2 TYR A 563     -24.362  79.952   3.614  1.00  0.58           C  
ATOM   4432  CZ  TYR A 563     -23.216  79.348   4.072  1.00  0.58           C  
ATOM   4433  OH  TYR A 563     -23.282  78.438   5.149  1.00  0.58           O  
ATOM   4434  N   PHE A 564     -24.185  80.776  -1.987  1.00  0.61           N  
ATOM   4435  CA  PHE A 564     -25.074  79.779  -2.535  1.00  0.61           C  
ATOM   4436  C   PHE A 564     -24.307  78.631  -3.105  1.00  0.61           C  
ATOM   4437  O   PHE A 564     -24.690  77.485  -2.874  1.00  0.61           O  
ATOM   4438  CB  PHE A 564     -26.027  80.251  -3.654  1.00  0.61           C  
ATOM   4439  CG  PHE A 564     -27.259  80.831  -3.047  1.00  0.61           C  
ATOM   4440  CD1 PHE A 564     -28.157  80.009  -2.406  1.00  0.61           C  
ATOM   4441  CD2 PHE A 564     -27.547  82.170  -3.149  1.00  0.61           C  
ATOM   4442  CE1 PHE A 564     -29.305  80.519  -1.848  1.00  0.61           C  
ATOM   4443  CE2 PHE A 564     -28.694  82.689  -2.595  1.00  0.61           C  
ATOM   4444  CZ  PHE A 564     -29.575  81.862  -1.940  1.00  0.61           C  
ATOM   4445  N   LEU A 565     -23.212  78.882  -3.851  1.00  0.66           N  
ATOM   4446  CA  LEU A 565     -22.477  77.781  -4.414  1.00  0.66           C  
ATOM   4447  C   LEU A 565     -22.044  76.928  -3.272  1.00  0.66           C  
ATOM   4448  O   LEU A 565     -22.064  75.702  -3.350  1.00  0.66           O  
ATOM   4449  CB  LEU A 565     -21.187  78.192  -5.150  1.00  0.66           C  
ATOM   4450  CG  LEU A 565     -21.405  78.938  -6.478  1.00  0.66           C  
ATOM   4451  CD1 LEU A 565     -20.063  79.305  -7.136  1.00  0.66           C  
ATOM   4452  CD2 LEU A 565     -22.320  78.135  -7.416  1.00  0.66           C  
ATOM   4453  N   PHE A 566     -21.646  77.580  -2.169  1.00  0.62           N  
ATOM   4454  CA  PHE A 566     -21.230  76.884  -0.989  1.00  0.62           C  
ATOM   4455  C   PHE A 566     -22.383  76.112  -0.426  1.00  0.62           C  
ATOM   4456  O   PHE A 566     -22.212  74.983   0.026  1.00  0.62           O  
ATOM   4457  CB  PHE A 566     -20.714  77.831   0.102  1.00  0.62           C  
ATOM   4458  CG  PHE A 566     -19.369  78.287  -0.342  1.00  0.62           C  
ATOM   4459  CD1 PHE A 566     -19.234  79.200  -1.362  1.00  0.62           C  
ATOM   4460  CD2 PHE A 566     -18.239  77.802   0.273  1.00  0.62           C  
ATOM   4461  CE1 PHE A 566     -17.987  79.616  -1.765  1.00  0.62           C  
ATOM   4462  CE2 PHE A 566     -16.991  78.213  -0.124  1.00  0.62           C  
ATOM   4463  CZ  PHE A 566     -16.863  79.123  -1.146  1.00  0.62           C  
ATOM   4464  N   LEU A 567     -23.595  76.699  -0.436  1.00  0.68           N  
ATOM   4465  CA  LEU A 567     -24.724  76.036   0.142  1.00  0.68           C  
ATOM   4466  C   LEU A 567     -24.973  74.772  -0.601  1.00  0.68           C  
ATOM   4467  O   LEU A 567     -25.380  73.776  -0.005  1.00  0.68           O  
ATOM   4468  CB  LEU A 567     -26.015  76.873   0.155  1.00  0.68           C  
ATOM   4469  CG  LEU A 567     -25.968  78.005   1.194  1.00  0.68           C  
ATOM   4470  CD1 LEU A 567     -27.306  78.755   1.281  1.00  0.68           C  
ATOM   4471  CD2 LEU A 567     -25.506  77.459   2.554  1.00  0.68           C  
ATOM   4472  N   PHE A 568     -24.786  74.775  -1.931  1.00  0.67           N  
ATOM   4473  CA  PHE A 568     -24.967  73.526  -2.609  1.00  0.67           C  
ATOM   4474  C   PHE A 568     -23.882  72.585  -2.178  1.00  0.67           C  
ATOM   4475  O   PHE A 568     -24.143  71.440  -1.811  1.00  0.67           O  
ATOM   4476  CB  PHE A 568     -24.838  73.610  -4.142  1.00  0.67           C  
ATOM   4477  CG  PHE A 568     -25.914  74.488  -4.670  1.00  0.67           C  
ATOM   4478  CD1 PHE A 568     -27.145  73.983  -5.016  1.00  0.67           C  
ATOM   4479  CD2 PHE A 568     -25.683  75.832  -4.820  1.00  0.67           C  
ATOM   4480  CE1 PHE A 568     -28.129  74.810  -5.502  1.00  0.67           C  
ATOM   4481  CE2 PHE A 568     -26.661  76.664  -5.305  1.00  0.67           C  
ATOM   4482  CZ  PHE A 568     -27.887  76.154  -5.651  1.00  0.67           C  
ATOM   4483  N   ALA A 569     -22.628  73.078  -2.184  1.00  0.74           N  
ATOM   4484  CA  ALA A 569     -21.466  72.261  -1.970  1.00  0.74           C  
ATOM   4485  C   ALA A 569     -21.419  71.626  -0.612  1.00  0.74           C  
ATOM   4486  O   ALA A 569     -21.109  70.441  -0.498  1.00  0.74           O  
ATOM   4487  CB  ALA A 569     -20.157  73.054  -2.129  1.00  0.74           C  
ATOM   4488  N   LEU A 570     -21.737  72.372   0.459  1.00  0.69           N  
ATOM   4489  CA  LEU A 570     -21.515  71.811   1.761  1.00  0.69           C  
ATOM   4490  C   LEU A 570     -22.321  70.569   2.008  1.00  0.69           C  
ATOM   4491  O   LEU A 570     -21.727  69.556   2.379  1.00  0.69           O  
ATOM   4492  CB  LEU A 570     -21.797  72.801   2.907  1.00  0.69           C  
ATOM   4493  CG  LEU A 570     -21.597  72.182   4.302  1.00  0.69           C  
ATOM   4494  CD1 LEU A 570     -20.111  71.928   4.598  1.00  0.69           C  
ATOM   4495  CD2 LEU A 570     -22.320  72.998   5.384  1.00  0.69           C  
ATOM   4496  N   PRO A 571     -23.618  70.536   1.837  1.00  0.74           N  
ATOM   4497  CA  PRO A 571     -24.284  69.304   2.148  1.00  0.74           C  
ATOM   4498  C   PRO A 571     -24.030  68.207   1.166  1.00  0.74           C  
ATOM   4499  O   PRO A 571     -24.022  67.047   1.571  1.00  0.74           O  
ATOM   4500  CB  PRO A 571     -25.760  69.646   2.323  1.00  0.74           C  
ATOM   4501  CG  PRO A 571     -25.740  71.119   2.763  1.00  0.74           C  
ATOM   4502  CD  PRO A 571     -24.472  71.685   2.103  1.00  0.74           C  
ATOM   4503  N   ILE A 572     -23.834  68.542  -0.124  1.00  0.70           N  
ATOM   4504  CA  ILE A 572     -23.667  67.519  -1.113  1.00  0.70           C  
ATOM   4505  C   ILE A 572     -22.379  66.808  -0.863  1.00  0.70           C  
ATOM   4506  O   ILE A 572     -22.316  65.580  -0.907  1.00  0.70           O  
ATOM   4507  CB  ILE A 572     -23.698  68.047  -2.530  1.00  0.70           C  
ATOM   4508  CG1 ILE A 572     -23.925  66.904  -3.540  1.00  0.70           C  
ATOM   4509  CG2 ILE A 572     -22.442  68.896  -2.794  1.00  0.70           C  
ATOM   4510  CD1 ILE A 572     -22.834  65.835  -3.596  1.00  0.70           C  
ATOM   4511  N   LEU A 573     -21.313  67.570  -0.575  1.00  0.72           N  
ATOM   4512  CA  LEU A 573     -20.034  66.965  -0.395  1.00  0.72           C  
ATOM   4513  C   LEU A 573     -20.081  66.092   0.813  1.00  0.72           C  
ATOM   4514  O   LEU A 573     -19.477  65.020   0.838  1.00  0.72           O  
ATOM   4515  CB  LEU A 573     -18.891  67.988  -0.289  1.00  0.72           C  
ATOM   4516  CG  LEU A 573     -18.744  68.792  -1.598  1.00  0.72           C  
ATOM   4517  CD1 LEU A 573     -17.451  69.623  -1.625  1.00  0.72           C  
ATOM   4518  CD2 LEU A 573     -18.909  67.884  -2.830  1.00  0.72           C  
ATOM   4519  N   VAL A 574     -20.827  66.509   1.850  1.00  0.72           N  
ATOM   4520  CA  VAL A 574     -20.872  65.690   3.020  1.00  0.72           C  
ATOM   4521  C   VAL A 574     -21.704  64.501   2.677  1.00  0.72           C  
ATOM   4522  O   VAL A 574     -21.470  63.404   3.181  1.00  0.72           O  
ATOM   4523  CB  VAL A 574     -21.547  66.375   4.171  1.00  0.72           C  
ATOM   4524  CG1 VAL A 574     -21.688  65.369   5.326  1.00  0.72           C  
ATOM   4525  CG2 VAL A 574     -20.742  67.634   4.535  1.00  0.72           C  
ATOM   4526  N   ALA A 575     -22.683  64.681   1.774  1.00  0.75           N  
ATOM   4527  CA  ALA A 575     -23.516  63.571   1.428  1.00  0.75           C  
ATOM   4528  C   ALA A 575     -22.672  62.532   0.767  1.00  0.75           C  
ATOM   4529  O   ALA A 575     -22.779  61.348   1.076  1.00  0.75           O  
ATOM   4530  CB  ALA A 575     -24.641  63.942   0.449  1.00  0.75           C  
ATOM   4531  N   GLY A 576     -21.793  62.958  -0.160  1.00  0.75           N  
ATOM   4532  CA  GLY A 576     -20.981  62.019  -0.877  1.00  0.75           C  
ATOM   4533  C   GLY A 576     -20.058  61.338   0.078  1.00  0.75           C  
ATOM   4534  O   GLY A 576     -19.863  60.126   0.014  1.00  0.75           O  
ATOM   4535  N   LEU A 577     -19.457  62.111   0.998  1.00  0.72           N  
ATOM   4536  CA  LEU A 577     -18.517  61.546   1.920  1.00  0.72           C  
ATOM   4537  C   LEU A 577     -19.236  60.568   2.792  1.00  0.72           C  
ATOM   4538  O   LEU A 577     -18.741  59.473   3.057  1.00  0.72           O  
ATOM   4539  CB  LEU A 577     -17.879  62.599   2.839  1.00  0.72           C  
ATOM   4540  CG  LEU A 577     -17.027  63.633   2.081  1.00  0.72           C  
ATOM   4541  CD1 LEU A 577     -16.327  64.596   3.053  1.00  0.72           C  
ATOM   4542  CD2 LEU A 577     -16.052  62.949   1.110  1.00  0.72           C  
ATOM   4543  N   ALA A 578     -20.445  60.945   3.245  1.00  0.73           N  
ATOM   4544  CA  ALA A 578     -21.230  60.078   4.067  1.00  0.73           C  
ATOM   4545  C   ALA A 578     -21.444  58.898   3.210  1.00  0.73           C  
ATOM   4546  O   ALA A 578     -21.441  57.755   3.673  1.00  0.73           O  
ATOM   4547  CB  ALA A 578     -22.606  60.667   4.421  1.00  0.73           C  
ATOM   4548  N   LEU A 579     -21.571  59.172   1.893  1.00  0.69           N  
ATOM   4549  CA  LEU A 579     -21.716  58.144   0.910  1.00  0.69           C  
ATOM   4550  C   LEU A 579     -20.364  57.520   0.717  1.00  0.69           C  
ATOM   4551  O   LEU A 579     -19.976  57.131  -0.378  1.00  0.69           O  
ATOM   4552  CB  LEU A 579     -22.179  58.687  -0.459  1.00  0.69           C  
ATOM   4553  CG  LEU A 579     -22.422  57.596  -1.521  1.00  0.69           C  
ATOM   4554  CD1 LEU A 579     -23.661  56.754  -1.171  1.00  0.69           C  
ATOM   4555  CD2 LEU A 579     -22.447  58.176  -2.945  1.00  0.69           C  
ATOM   4556  N   VAL A 580     -19.628  57.337   1.825  1.00  0.66           N  
ATOM   4557  CA  VAL A 580     -18.902  56.132   1.871  1.00  0.66           C  
ATOM   4558  C   VAL A 580     -20.037  55.237   1.586  1.00  0.66           C  
ATOM   4559  O   VAL A 580     -20.029  54.480   0.620  1.00  0.66           O  
ATOM   4560  CB  VAL A 580     -18.457  55.814   3.267  1.00  0.66           C  
ATOM   4561  CG1 VAL A 580     -17.920  54.377   3.312  1.00  0.66           C  
ATOM   4562  CG2 VAL A 580     -17.456  56.887   3.721  1.00  0.66           C  
ATOM   4563  N   GLY A 581     -21.108  55.409   2.389  1.00  0.65           N  
ATOM   4564  CA  GLY A 581     -22.275  54.646   2.140  1.00  0.65           C  
ATOM   4565  C   GLY A 581     -21.791  53.281   2.349  1.00  0.65           C  
ATOM   4566  O   GLY A 581     -22.178  52.370   1.622  1.00  0.65           O  
ATOM   4567  N   VAL A 582     -20.843  53.172   3.305  1.00  0.57           N  
ATOM   4568  CA  VAL A 582     -20.285  51.921   3.660  1.00  0.57           C  
ATOM   4569  C   VAL A 582     -19.793  51.284   2.422  1.00  0.57           C  
ATOM   4570  O   VAL A 582     -19.766  50.068   2.336  1.00  0.57           O  
ATOM   4571  CB  VAL A 582     -21.256  50.990   4.370  1.00  0.57           C  
ATOM   4572  CG1 VAL A 582     -22.272  50.344   3.416  1.00  0.57           C  
ATOM   4573  CG2 VAL A 582     -20.456  49.947   5.147  1.00  0.57           C  
ATOM   4574  N   LEU A 583     -19.411  52.081   1.413  1.00  0.62           N  
ATOM   4575  CA  LEU A 583     -18.889  51.516   0.211  1.00  0.62           C  
ATOM   4576  C   LEU A 583     -17.566  50.948   0.592  1.00  0.62           C  
ATOM   4577  O   LEU A 583     -17.159  49.876   0.147  1.00  0.62           O  
ATOM   4578  CB  LEU A 583     -18.677  52.568  -0.881  1.00  0.62           C  
ATOM   4579  CG  LEU A 583     -18.280  51.951  -2.225  1.00  0.62           C  
ATOM   4580  CD1 LEU A 583     -19.420  51.096  -2.799  1.00  0.62           C  
ATOM   4581  CD2 LEU A 583     -17.801  53.033  -3.195  1.00  0.62           C  
ATOM   4582  N   GLN A 584     -16.873  51.698   1.462  1.00  0.64           N  
ATOM   4583  CA  GLN A 584     -15.574  51.367   1.950  1.00  0.64           C  
ATOM   4584  C   GLN A 584     -15.648  50.111   2.764  1.00  0.64           C  
ATOM   4585  O   GLN A 584     -14.754  49.273   2.701  1.00  0.64           O  
ATOM   4586  CB  GLN A 584     -15.048  52.481   2.860  1.00  0.64           C  
ATOM   4587  CG  GLN A 584     -15.261  53.832   2.183  1.00  0.64           C  
ATOM   4588  CD  GLN A 584     -14.151  54.759   2.597  1.00  0.64           C  
ATOM   4589  OE1 GLN A 584     -13.424  54.498   3.554  1.00  0.64           O  
ATOM   4590  NE2 GLN A 584     -13.976  55.833   1.780  1.00  0.64           N  
ATOM   4591  N   PHE A 585     -16.669  49.981   3.627  1.00  0.52           N  
ATOM   4592  CA  PHE A 585     -16.816  48.783   4.416  1.00  0.52           C  
ATOM   4593  C   PHE A 585     -17.350  47.641   3.594  1.00  0.52           C  
ATOM   4594  O   PHE A 585     -16.816  46.534   3.615  1.00  0.52           O  
ATOM   4595  CB  PHE A 585     -17.729  49.009   5.634  1.00  0.52           C  
ATOM   4596  CG  PHE A 585     -17.905  47.788   6.474  1.00  0.52           C  
ATOM   4597  CD1 PHE A 585     -16.890  47.310   7.271  1.00  0.52           C  
ATOM   4598  CD2 PHE A 585     -19.121  47.146   6.498  1.00  0.52           C  
ATOM   4599  CE1 PHE A 585     -17.078  46.191   8.052  1.00  0.52           C  
ATOM   4600  CE2 PHE A 585     -19.315  46.031   7.278  1.00  0.52           C  
ATOM   4601  CZ  PHE A 585     -18.291  45.548   8.055  1.00  0.52           C  
ATOM   4602  N   ALA A 586     -18.404  47.926   2.804  1.00  0.63           N  
ATOM   4603  CA  ALA A 586     -19.192  46.995   2.038  1.00  0.63           C  
ATOM   4604  C   ALA A 586     -18.375  46.345   0.987  1.00  0.63           C  
ATOM   4605  O   ALA A 586     -18.620  45.186   0.651  1.00  0.63           O  
ATOM   4606  CB  ALA A 586     -20.410  47.615   1.329  1.00  0.63           C  
ATOM   4607  N   ARG A 587     -17.384  47.076   0.449  1.00  0.59           N  
ATOM   4608  CA  ARG A 587     -16.605  46.606  -0.656  1.00  0.59           C  
ATOM   4609  C   ARG A 587     -16.075  45.240  -0.335  1.00  0.59           C  
ATOM   4610  O   ARG A 587     -16.123  44.359  -1.192  1.00  0.59           O  
ATOM   4611  CB  ARG A 587     -15.405  47.539  -0.906  1.00  0.59           C  
ATOM   4612  CG  ARG A 587     -14.520  47.656   0.337  1.00  0.59           C  
ATOM   4613  CD  ARG A 587     -13.252  48.486   0.187  1.00  0.59           C  
ATOM   4614  NE  ARG A 587     -12.347  47.994   1.262  1.00  0.59           N  
ATOM   4615  CZ  ARG A 587     -11.921  48.789   2.285  1.00  0.59           C  
ATOM   4616  NH1 ARG A 587     -12.258  50.110   2.336  1.00  0.59           N  
ATOM   4617  NH2 ARG A 587     -11.132  48.242   3.254  1.00  0.59           N  
ATOM   4618  N   TRP A 588     -15.450  45.045   0.842  1.00  0.49           N  
ATOM   4619  CA  TRP A 588     -15.066  43.725   1.259  1.00  0.49           C  
ATOM   4620  C   TRP A 588     -16.169  43.029   2.002  1.00  0.49           C  
ATOM   4621  O   TRP A 588     -16.424  41.841   1.802  1.00  0.49           O  
ATOM   4622  CB  TRP A 588     -13.788  43.707   2.114  1.00  0.49           C  
ATOM   4623  CG  TRP A 588     -13.886  44.390   3.452  1.00  0.49           C  
ATOM   4624  CD1 TRP A 588     -13.829  45.718   3.756  1.00  0.49           C  
ATOM   4625  CD2 TRP A 588     -13.990  43.690   4.701  1.00  0.49           C  
ATOM   4626  NE1 TRP A 588     -13.902  45.891   5.118  1.00  0.49           N  
ATOM   4627  CE2 TRP A 588     -13.996  44.649   5.712  1.00  0.49           C  
ATOM   4628  CE3 TRP A 588     -14.068  42.354   4.981  1.00  0.49           C  
ATOM   4629  CZ2 TRP A 588     -14.082  44.288   7.025  1.00  0.49           C  
ATOM   4630  CZ3 TRP A 588     -14.156  41.993   6.308  1.00  0.49           C  
ATOM   4631  CH2 TRP A 588     -14.163  42.942   7.309  1.00  0.49           C  
ATOM   4632  N   PHE A 589     -16.865  43.786   2.877  1.00  0.44           N  
ATOM   4633  CA  PHE A 589     -17.779  43.236   3.842  1.00  0.44           C  
ATOM   4634  C   PHE A 589     -18.975  42.561   3.240  1.00  0.44           C  
ATOM   4635  O   PHE A 589     -19.360  41.482   3.691  1.00  0.44           O  
ATOM   4636  CB  PHE A 589     -18.283  44.267   4.860  1.00  0.44           C  
ATOM   4637  CG  PHE A 589     -19.032  43.468   5.864  1.00  0.44           C  
ATOM   4638  CD1 PHE A 589     -18.350  42.629   6.715  1.00  0.44           C  
ATOM   4639  CD2 PHE A 589     -20.399  43.570   5.972  1.00  0.44           C  
ATOM   4640  CE1 PHE A 589     -19.022  41.881   7.649  1.00  0.44           C  
ATOM   4641  CE2 PHE A 589     -21.072  42.825   6.908  1.00  0.44           C  
ATOM   4642  CZ  PHE A 589     -20.388  41.977   7.743  1.00  0.44           C  
ATOM   4643  N   THR A 590     -19.596  43.150   2.204  1.00  0.48           N  
ATOM   4644  CA  THR A 590     -20.818  42.593   1.692  1.00  0.48           C  
ATOM   4645  C   THR A 590     -20.580  41.188   1.248  1.00  0.48           C  
ATOM   4646  O   THR A 590     -21.385  40.298   1.523  1.00  0.48           O  
ATOM   4647  CB  THR A 590     -21.358  43.342   0.508  1.00  0.48           C  
ATOM   4648  OG1 THR A 590     -20.440  43.285  -0.575  1.00  0.48           O  
ATOM   4649  CG2 THR A 590     -21.610  44.801   0.921  1.00  0.48           C  
ATOM   4650  N   SER A 591     -19.454  40.945   0.562  1.00  0.48           N  
ATOM   4651  CA  SER A 591     -19.173  39.636   0.057  1.00  0.48           C  
ATOM   4652  C   SER A 591     -19.031  38.696   1.211  1.00  0.48           C  
ATOM   4653  O   SER A 591     -19.291  37.501   1.082  1.00  0.48           O  
ATOM   4654  CB  SER A 591     -17.864  39.583  -0.743  1.00  0.48           C  
ATOM   4655  OG  SER A 591     -17.636  38.264  -1.215  1.00  0.48           O  
ATOM   4656  N   LEU A 592     -18.635  39.218   2.385  1.00  0.36           N  
ATOM   4657  CA  LEU A 592     -18.396  38.368   3.512  1.00  0.36           C  
ATOM   4658  C   LEU A 592     -19.727  38.018   4.110  1.00  0.36           C  
ATOM   4659  O   LEU A 592     -20.725  37.920   3.398  1.00  0.36           O  
ATOM   4660  CB  LEU A 592     -17.484  39.015   4.576  1.00  0.36           C  
ATOM   4661  CG  LEU A 592     -16.974  38.032   5.650  1.00  0.36           C  
ATOM   4662  CD1 LEU A 592     -16.140  36.909   5.013  1.00  0.36           C  
ATOM   4663  CD2 LEU A 592     -16.224  38.759   6.777  1.00  0.36           C  
ATOM   4664  N   GLU A 593     -19.772  37.804   5.438  1.00  0.38           N  
ATOM   4665  CA  GLU A 593     -20.970  37.383   6.103  1.00  0.38           C  
ATOM   4666  C   GLU A 593     -22.025  38.390   5.784  1.00  0.38           C  
ATOM   4667  O   GLU A 593     -23.151  38.031   5.443  1.00  0.38           O  
ATOM   4668  CB  GLU A 593     -20.767  37.334   7.625  1.00  0.38           C  
ATOM   4669  CG  GLU A 593     -19.755  36.262   8.041  1.00  0.38           C  
ATOM   4670  CD  GLU A 593     -19.272  36.579   9.449  1.00  0.38           C  
ATOM   4671  OE1 GLU A 593     -19.299  37.781   9.826  1.00  0.38           O  
ATOM   4672  OE2 GLU A 593     -18.858  35.626  10.162  1.00  0.38           O  
ATOM   4673  N   LEU A 594     -21.671  39.684   5.875  1.00  0.35           N  
ATOM   4674  CA  LEU A 594     -22.551  40.738   5.464  1.00  0.35           C  
ATOM   4675  C   LEU A 594     -23.643  40.844   6.496  1.00  0.35           C  
ATOM   4676  O   LEU A 594     -24.474  41.748   6.459  1.00  0.35           O  
ATOM   4677  CB  LEU A 594     -23.133  40.403   4.066  1.00  0.35           C  
ATOM   4678  CG  LEU A 594     -23.679  41.545   3.171  1.00  0.35           C  
ATOM   4679  CD1 LEU A 594     -24.257  40.950   1.876  1.00  0.35           C  
ATOM   4680  CD2 LEU A 594     -24.663  42.502   3.853  1.00  0.35           C  
ATOM   4681  N   THR A 595     -23.649  39.952   7.503  1.00  0.44           N  
ATOM   4682  CA  THR A 595     -24.699  40.045   8.480  1.00  0.44           C  
ATOM   4683  C   THR A 595     -24.578  41.330   9.245  1.00  0.44           C  
ATOM   4684  O   THR A 595     -25.555  42.055   9.418  1.00  0.44           O  
ATOM   4685  CB  THR A 595     -24.660  38.945   9.497  1.00  0.44           C  
ATOM   4686  OG1 THR A 595     -24.784  37.680   8.865  1.00  0.44           O  
ATOM   4687  CG2 THR A 595     -25.818  39.166  10.485  1.00  0.44           C  
ATOM   4688  N   LYS A 596     -23.355  41.631   9.721  1.00  0.49           N  
ATOM   4689  CA  LYS A 596     -23.026  42.775  10.534  1.00  0.49           C  
ATOM   4690  C   LYS A 596     -22.982  44.051   9.742  1.00  0.49           C  
ATOM   4691  O   LYS A 596     -22.799  45.124  10.310  1.00  0.49           O  
ATOM   4692  CB  LYS A 596     -21.736  42.637  11.373  1.00  0.49           C  
ATOM   4693  CG  LYS A 596     -20.419  42.659  10.604  1.00  0.49           C  
ATOM   4694  CD  LYS A 596     -19.196  42.839  11.509  1.00  0.49           C  
ATOM   4695  CE  LYS A 596     -17.872  42.961  10.750  1.00  0.49           C  
ATOM   4696  NZ  LYS A 596     -16.771  43.245  11.699  1.00  0.49           N  
ATOM   4697  N   ILE A 597     -23.168  43.973   8.414  1.00  0.43           N  
ATOM   4698  CA  ILE A 597     -22.934  45.036   7.468  1.00  0.43           C  
ATOM   4699  C   ILE A 597     -23.560  46.349   7.846  1.00  0.43           C  
ATOM   4700  O   ILE A 597     -23.070  47.394   7.423  1.00  0.43           O  
ATOM   4701  CB  ILE A 597     -23.419  44.707   6.087  1.00  0.43           C  
ATOM   4702  CG1 ILE A 597     -22.925  45.768   5.088  1.00  0.43           C  
ATOM   4703  CG2 ILE A 597     -24.948  44.556   6.142  1.00  0.43           C  
ATOM   4704  CD1 ILE A 597     -23.098  45.361   3.626  1.00  0.43           C  
ATOM   4705  N   ALA A 598     -24.651  46.367   8.621  1.00  0.55           N  
ATOM   4706  CA  ALA A 598     -25.356  47.595   8.863  1.00  0.55           C  
ATOM   4707  C   ALA A 598     -24.469  48.685   9.411  1.00  0.55           C  
ATOM   4708  O   ALA A 598     -24.676  49.844   9.058  1.00  0.55           O  
ATOM   4709  CB  ALA A 598     -26.520  47.422   9.853  1.00  0.55           C  
ATOM   4710  N   VAL A 599     -23.480  48.392  10.287  1.00  0.47           N  
ATOM   4711  CA  VAL A 599     -22.762  49.504  10.869  1.00  0.47           C  
ATOM   4712  C   VAL A 599     -21.416  49.757  10.221  1.00  0.47           C  
ATOM   4713  O   VAL A 599     -20.444  49.050  10.476  1.00  0.47           O  
ATOM   4714  CB  VAL A 599     -22.572  49.357  12.355  1.00  0.47           C  
ATOM   4715  CG1 VAL A 599     -21.771  48.082  12.660  1.00  0.47           C  
ATOM   4716  CG2 VAL A 599     -21.931  50.646  12.888  1.00  0.47           C  
ATOM   4717  N   THR A 600     -21.355  50.841   9.409  1.00  0.54           N  
ATOM   4718  CA  THR A 600     -20.303  51.322   8.545  1.00  0.54           C  
ATOM   4719  C   THR A 600     -19.176  52.052   9.236  1.00  0.54           C  
ATOM   4720  O   THR A 600     -18.084  52.167   8.682  1.00  0.54           O  
ATOM   4721  CB  THR A 600     -20.838  52.298   7.560  1.00  0.54           C  
ATOM   4722  OG1 THR A 600     -21.991  51.771   6.931  1.00  0.54           O  
ATOM   4723  CG2 THR A 600     -19.749  52.495   6.505  1.00  0.54           C  
ATOM   4724  N   VAL A 601     -19.404  52.545  10.465  1.00  0.59           N  
ATOM   4725  CA  VAL A 601     -18.645  53.572  11.144  1.00  0.59           C  
ATOM   4726  C   VAL A 601     -17.144  53.464  11.107  1.00  0.59           C  
ATOM   4727  O   VAL A 601     -16.498  54.479  10.848  1.00  0.59           O  
ATOM   4728  CB  VAL A 601     -18.990  53.646  12.602  1.00  0.59           C  
ATOM   4729  CG1 VAL A 601     -18.101  54.713  13.263  1.00  0.59           C  
ATOM   4730  CG2 VAL A 601     -20.499  53.892  12.751  1.00  0.59           C  
ATOM   4731  N   ALA A 602     -16.522  52.296  11.361  1.00  0.66           N  
ATOM   4732  CA  ALA A 602     -15.084  52.300  11.486  1.00  0.66           C  
ATOM   4733  C   ALA A 602     -14.434  52.801  10.227  1.00  0.66           C  
ATOM   4734  O   ALA A 602     -13.544  53.647  10.281  1.00  0.66           O  
ATOM   4735  CB  ALA A 602     -14.508  50.900  11.766  1.00  0.66           C  
ATOM   4736  N   VAL A 603     -14.849  52.260   9.072  1.00  0.62           N  
ATOM   4737  CA  VAL A 603     -14.375  52.596   7.761  1.00  0.62           C  
ATOM   4738  C   VAL A 603     -15.075  53.790   7.196  1.00  0.62           C  
ATOM   4739  O   VAL A 603     -14.776  54.170   6.069  1.00  0.62           O  
ATOM   4740  CB  VAL A 603     -14.505  51.471   6.789  1.00  0.62           C  
ATOM   4741  CG1 VAL A 603     -13.647  50.294   7.288  1.00  0.62           C  
ATOM   4742  CG2 VAL A 603     -15.996  51.157   6.640  1.00  0.62           C  
ATOM   4743  N   CYS A 604     -16.187  54.238   7.805  1.00  0.64           N  
ATOM   4744  CA  CYS A 604     -16.823  55.450   7.365  1.00  0.64           C  
ATOM   4745  C   CYS A 604     -16.021  56.631   7.828  1.00  0.64           C  
ATOM   4746  O   CYS A 604     -15.717  57.546   7.063  1.00  0.64           O  
ATOM   4747  CB  CYS A 604     -18.248  55.590   7.932  1.00  0.64           C  
ATOM   4748  SG  CYS A 604     -19.122  57.061   7.317  1.00  0.64           S  
ATOM   4749  N   SER A 605     -15.646  56.612   9.123  1.00  0.72           N  
ATOM   4750  CA  SER A 605     -14.965  57.711   9.747  1.00  0.72           C  
ATOM   4751  C   SER A 605     -13.578  57.846   9.206  1.00  0.72           C  
ATOM   4752  O   SER A 605     -13.108  58.964   9.013  1.00  0.72           O  
ATOM   4753  CB  SER A 605     -14.869  57.599  11.280  1.00  0.72           C  
ATOM   4754  OG  SER A 605     -13.955  56.582  11.657  1.00  0.72           O  
ATOM   4755  N   VAL A 606     -12.881  56.723   8.936  1.00  0.69           N  
ATOM   4756  CA  VAL A 606     -11.520  56.840   8.479  1.00  0.69           C  
ATOM   4757  C   VAL A 606     -11.421  57.645   7.209  1.00  0.69           C  
ATOM   4758  O   VAL A 606     -10.687  58.629   7.205  1.00  0.69           O  
ATOM   4759  CB  VAL A 606     -10.862  55.519   8.220  1.00  0.69           C  
ATOM   4760  CG1 VAL A 606      -9.484  55.789   7.589  1.00  0.69           C
[truncated: 195,542 more chars]
