# Supplementary material for: Phenotype Prediction of Pathogenic Nonsynonymous Single Nucleotide Polymorphisms in WFS1
Source: Sci Rep. 2015 Oct 5;5:14731. doi: 10.1038/srep14731 (PMC4592972; doi:10.1038/srep14731)
Supplement: Supplementary PDB files [file srep14731-s2.zip › PDB files/modelP292S.pdb]

TITLE     SWISS-MODEL SERVER (http://swissmodel.expasy.org)
TITLE    2 P292S
EXPDTA    THEORETICAL MODEL (SWISS-MODEL SERVER)
AUTHOR    SWISS-MODEL SERVER (SEE REFERENCE IN JRNL Records)
REVDAT   1   24-NOV-14 1MOD    1       13:21
JRNL        AUTH   M.BIASINI,S.BIENERT,A.WATERHOUSE,K.ARNOLD,G.STUDER,
JRNL        AUTH 2 T.SCHMIDT,F.KIEFER,T.GALLO CASSARINO,M.BERTONI,L.BORDOLI,
JRNL        AUTH 3 T.SCHWEDE
JRNL        TITL   SWISS-MODEL: MODELLING PROTEIN TERTIARY AND QUATERNARY
JRNL        TITL 2 STRUCTURE USING EVOLUTIONARY INFORMATION
JRNL        REF    NUCLEIC.ACIDS.RES                          2014
JRNL        REFN                   ISSN 0305-1048
JRNL        PMID   24782522
JRNL        DOI    10.1093/nar/gku340
REMARK   1
REMARK   1 REFERENCE 1
REMARK   1   AUTH   K.ARNOLD,L.BORDOLI,J.KOPP,T.SCHWEDE
REMARK   1  TITL   SWISS-MODEL WORKSPACE: A WEB-BASED ENVIRONMENT FOR PROTEIN
REMARK   1  TITL 2 STRUCTURE HOMOLOGY MODELLING
REMARK   1  REF    BIOINFORMATICS                V.  22   195 2006
REMARK   1  REFN                   ISSN 1367-4803
REMARK   1  PMID   16301204
REMARK   1  DOI    10.1093/bioinformatics/bti770
REMARK   1
REMARK   1 REFERENCE 2
REMARK   1  AUTH   P.BENKERT,,M.BIASINI,T.SCHWEDE 
REMARK   1  TITL   TOWARD THE ESTIMATION OF THE ABSOLUTE QUALITY OF INDIVIDUAL
REMARK   1  TITL 2 PROTEIN STRUCTURE MODELS
REMARK   1  REF    BIOINFORMATICS                V.   3 343   2011
REMARK   1  REFN                   ISSN 1367-4803
REMARK   1  PMID   21134891
REMARK   1  DOI    10.1093/bioinformatics/btq662
REMARK   1
REMARK   1 REFERENCE 3
REMARK   1  AUTH   F.KIEFER,K.ARNOLD,M.KUENZLI,L.BORDOLI,T.SCHWEDE
REMARK   1  TITL   THE SWISS-MODEL REPOSITORY AND ASSOCIATED RESOURCES
REMARK   1  REF    NUCLEIC.ACIDS.RES             V.  37 D387  2009
REMARK   1  REFN                   ISSN 0305-1048
REMARK   1  PMID   18931379
REMARK   1  DOI    10.1093/nar/gkn750
REMARK   1
REMARK   1
REMARK   1 REFERENCE 4
REMARK   1  AUTH   N.ESWAR,M.A.MARTI-RENOM,B.WEBB,M.S.MADHUSUDHAN,D.ERAMIAN,
REMARK   1  AUTH 2 M.SHEN,U.PIEPER,A.SALI
REMARK   1  TITL   COMPARATIVE PROTEIN STRUCTURE MODELING WITH MODELLER
REMARK   1  REF    CURR.PROTOC.PROTEIN.SCI.                   2006
REMARK   1  REFN                   ISSN
REMARK   1  DOI    10.1002/0471140864.ps0209s50
REMARK   1
REMARK   1 REFERENCE 5
REMARK   1  AUTH   T.SCHWEDE,J.KOPP,N.GUEX,M.C.PEITSCH                          
REMARK   1  TITL   SWISS_MODEL: AN AUTOMATED PROTEIN HOMOLOGY-MODELING          
REMARK   1  TITL 2 SERVER                                                       
REMARK   1  REF    NUCLEIC.ACIDS.RES.            V.  31 3381  2003              
REMARK   1  REFN                   ISSN 0305-1048
REMARK   1  PMID   12824332
REMARK   1  DOI    10.1093/nar/gkg520
REMARK   1
REMARK   1 REFERENCE 6
REMARK   1  AUTH   M.C.PEITSCH,N.GUEX                                           
REMARK   1  TITL   SWISS-MODEL AND THE SWISS-PDBVIEWER: AN ENVIRONMENT
REMARK   1  TITL 2 FOR COMPARATIVE PROTEIN MODELLING                            
REMARK   1  REF    ELECTROPHORESIS               V.  18 2714  1997   
REMARK   1  REFN                   ISSN
REMARK   1  DOI    10.1002/elps.1150181505
REMARK   1  PMID   9504803 
REMARK   1
REMARK   1 REFERENCE 7
REMARK   1  AUTH   M.C.PEITSCH
REMARK   1  TITL   PROTEIN MODELING BY E-MAIL
REMARK   1  REF    BIO/TECHNOLOGY                V.  13 658   1995
REMARK   1  REFN                   ISSN 1087-0156
REMARK   1  DOI    10.1038/nbt0795-658
REMARK   1
REMARK   1 DISCLAIMER
REMARK   1 The SWISS-MODEL SERVER produces theoretical models for proteins.
REMARK   1 The results of any theoretical modelling procedure is
REMARK   1 NON-EXPERIMENTAL and MUST be considered with care. These models may
REMARK   1 contain significant errors. This is especially true for automated
REMARK   1 modeling since there is no human intervention during model
REMARK   1 building. Please read the header section and the logfile carefully
REMARK   1 to know what templates and alignments were used during the model
REMARK   1 building process. All information by the SWISS-MODEL SERVER is
REMARK   1 provided "AS-IS", without any warranty, expressed or implied.
REMARK   2
REMARK   2 COPYRIGHT NOTICE
REMARK   2 This SWISS-MODEL protein model is copyright. It is produced by the
REMARK   2 SWISS-MODEL Server Group at Swiss Institute of Bioinformatics. There
REMARK   2 are no restrictions on the use of individual models for your or your
REMARK   2 employer's research projects. If you publish or patent any results
REMARK   2 obtained from this model, please cite the papers mentioned under
REMARK   2 JRNL.
REMARK   2
REMARK   2 FAIR USE NOTICE
REMARK   2 Downloading the entire data-base or substantial portions of it,
REMARK   2 systematic or automatic submission of data, mirroring the
REMARK   2 repository, or further redistribution of substantial portions data
REMARK   2 obtained from SWISS-MODEL is prohibited and requires written
REMARK   2 permission from the SWISS-MODEL Server Group at Swiss Institute of
REMARK   2 Bioinformatics.
REMARK   3 
REMARK   3 MODEL INFORMATION
REMARK   3  ENGIN   MODELLER
REMARK   3  VERSN   9v10
REMARK   3  OSTAT   MONOMER
REMARK   3  OSRSN   PREDICTION
REMARK   3  GMQE    NA
REMARK   3  QMN4    -9.55
REMARK   3 
REMARK   3 MODEL LIGAND 1
REMARK   3  NAME    ASP
REMARK   3  BIND    A.119
REMARK   3  BIND 2  A.120
REMARK   3  BIND 3  A.121
REMARK   3  BIND 4  A.122
REMARK   3  BIND 5  _.28
REMARK   3 
REMARK   3 MODEL LIGAND 2
REMARK   3  NAME    ASP
REMARK   3  BIND    A.781
REMARK   3  BIND 2  A.787
REMARK   3  BIND 3  A.788
REMARK   3  BIND 4  A.790
REMARK   3  BIND 5  _.121
REMARK   3 
REMARK   3 MODEL LIGAND 3
REMARK   3  NAME    ASP
REMARK   3  BIND    A.835
REMARK   3  BIND 2  A.839
REMARK   3  BIND 3  A.875
REMARK   3  BIND 4  A.876
REMARK   3  BIND 5  A.877
REMARK   3  BIND 6  A.883
REMARK   3  BIND 7  A.884
REMARK   3  BIND 8  _.138
REMARK   3 
REMARK   3 MODEL LIGAND 4
REMARK   3  NAME    GLY
REMARK   3  BIND    A.666
REMARK   3  BIND 2  A.668
REMARK   3  BIND 3  A.669
REMARK   3  BIND 4  _.100
REMARK   3 
REMARK   3 MODEL LIGAND 5
REMARK   3  NAME    GLY
REMARK   3  BIND    A.780
REMARK   3  BIND 2  A.781
REMARK   3  BIND 3  A.782
REMARK   3  BIND 4  A.783
REMARK   3  BIND 5  A.784
REMARK   3  BIND 6  A.785
REMARK   3  BIND 7  A.786
REMARK   3  BIND 8  _.120
REMARK   3 
REMARK   3 MODEL LIGAND 6
REMARK   3  NAME    GLY
REMARK   3  BIND    A.869
REMARK   3  BIND 2  A.872
REMARK   3  BIND 3  A.874
REMARK   3  BIND 4  A.876
REMARK   3  BIND 5  _.137
REMARK   3 
REMARK   3 MODEL LIGAND 7
REMARK   3  NAME    GLU
REMARK   3  BIND    A.233
REMARK   3  BIND 2  A.234
REMARK   3  BIND 3  A.235
REMARK   3  BIND 4  A.236
REMARK   3  BIND 5  A.237
REMARK   3  BIND 6  A.239
REMARK   3  BIND 7  A.240
REMARK   3  BIND 8  A.241
REMARK   3  BIND 9  A.242
REMARK   3  BIND 10  A.243
REMARK   3  BIND 11  _.51
REMARK   3 
REMARK   3 MODEL LIGAND 8
REMARK   3  NAME    GLU
REMARK   3  BIND    A.211
REMARK   3  BIND 2  A.393
REMARK   3  BIND 3  A.394
REMARK   3  BIND 4  A.395
REMARK   3  BIND 5  A.396
REMARK   3  BIND 6  A.397
REMARK   3  BIND 7  A.398
REMARK   3  BIND 8  _.77
REMARK   3 
REMARK   3 MODEL LIGAND 9
REMARK   3  NAME    ALA
REMARK   3  BIND    A.824
REMARK   3  BIND 2  A.885
REMARK   3  BIND 3  A.886
REMARK   3  BIND 4  A.887
REMARK   3  BIND 5  A.888
REMARK   3  BIND 6  A.889
REMARK   3  BIND 7  _.139
REMARK   3 
REMARK   3 TEMPLATE 1
REMARK   3  PDBID   template_upload
REMARK   3  CHAIN    
REMARK   3  MMCIF    
REMARK   3  PDBV    2014-11-14
REMARK   3  SMTLE   template_upload.1.A
REMARK   3  SMTLV   2014-11-19
REMARK   3  MTHD    Unknown
REMARK   3  FOUND   TEMPLATE_UPLOAD
REMARK   3  GMQE    0.81
REMARK   3  SIM     0.60
REMARK   3  SID     99.22
REMARK   3  OSTAT   monomer
REMARK   3  LIGND   ASP
REMARK   3  LIGND 2 ASP
REMARK   3  LIGND 3 ASP
REMARK   3  LIGND 4 ASP
REMARK   3  LIGND 5 ASP
REMARK   3  LIGND 6 ASP
REMARK   3  LIGND 7 ASP
REMARK   3  LIGND 8 ASP
REMARK   3  LIGND 9 ASP
REMARK   3  LIGND 10 ASP
REMARK   3  LIGND 11 ASP
REMARK   3  LIGND 12 ASP
REMARK   3  LIGND 13 ASP
REMARK   3  LIGND 14 ASP
REMARK   3  LIGND 15 ASP
REMARK   3  LIGND 16 ASP
REMARK   3  LIGND 17 ASP
REMARK   3  LIGND 18 ASP
REMARK   3  LIGND 19 ASP
REMARK   3  LIGND 20 ASP
REMARK   3  LIGND 21 ASP
REMARK   3  LIGND 22 ASP
REMARK   3  LIGND 23 ASP
REMARK   3  LIGND 24 ASP
REMARK   3  LIGND 25 ASP
REMARK   3  LIGND 26 ASP
REMARK   3  LIGND 27 ASP
REMARK   3  LIGND 28 ASP
REMARK   3  LIGND 29 ASP
REMARK   3  LIGND 30 ASP
REMARK   3  LIGND 31 ASP
REMARK   3  LIGND 32 ASP
REMARK   3  LIGND 33 ASP
REMARK   3  LIGND 34 ASP
REMARK   3  LIGND 35 ASP
REMARK   3  LIGND 36 GLY
REMARK   3  LIGND 37 GLY
REMARK   3  LIGND 38 GLY
REMARK   3  LIGND 39 GLY
REMARK   3  LIGND 40 GLY
REMARK   3  LIGND 41 GLY
REMARK   3  LIGND 42 GLY
REMARK   3  LIGND 43 GLY
REMARK   3  LIGND 44 GLY
REMARK   3  LIGND 45 GLY
REMARK   3  LIGND 46 GLY
REMARK   3  LIGND 47 GLY
REMARK   3  LIGND 48 GLY
REMARK   3  LIGND 49 GLY
REMARK   3  LIGND 50 GLY
REMARK   3  LIGND 51 GLY
REMARK   3  LIGND 52 GLY
REMARK   3  LIGND 53 GLY
REMARK   3  LIGND 54 GLY
REMARK   3  LIGND 55 GLY
REMARK   3  LIGND 56 GLY
REMARK   3  LIGND 57 GLY
REMARK   3  LIGND 58 GLY
REMARK   3  LIGND 59 GLY
REMARK   3  LIGND 60 GLY
REMARK   3  LIGND 61 GLY
REMARK   3  LIGND 62 GLY
REMARK   3  LIGND 63 GLY
REMARK   3  LIGND 64 GLY
REMARK   3  LIGND 65 GLY
REMARK   3  LIGND 66 GLY
REMARK   3  LIGND 67 GLY
REMARK   3  LIGND 68 GLY
REMARK   3  LIGND 69 GLY
REMARK   3  LIGND 70 GLY
REMARK   3  LIGND 71 GLY
REMARK   3  LIGND 72 GLY
REMARK   3  LIGND 73 GLY
REMARK   3  LIGND 74 GLY
REMARK   3  LIGND 75 GLY
REMARK   3  LIGND 76 GLY
REMARK   3  LIGND 77 GLY
REMARK   3  LIGND 78 GLY
REMARK   3  LIGND 79 GLY
REMARK   3  LIGND 80 GLY
REMARK   3  LIGND 81 GLY
REMARK   3  LIGND 82 GLY
REMARK   3  LIGND 83 GLU
REMARK   3  LIGND 84 GLU
REMARK   3  LIGND 85 GLU
REMARK   3  LIGND 86 GLU
REMARK   3  LIGND 87 GLU
REMARK   3  LIGND 88 GLU
REMARK   3  LIGND 89 GLU
REMARK   3  LIGND 90 GLU
REMARK   3  LIGND 91 GLU
REMARK   3  LIGND 92 GLU
REMARK   3  LIGND 93 GLU
REMARK   3  LIGND 94 GLU
REMARK   3  LIGND 95 GLU
REMARK   3  LIGND 96 GLU
REMARK   3  LIGND 97 GLU
REMARK   3  LIGND 98 GLU
REMARK   3  LIGND 99 GLU
REMARK   3  LIGND 100 GLU
REMARK   3  LIGND 101 GLU
REMARK   3  LIGND 102 GLU
REMARK   3  LIGND 103 GLU
REMARK   3  LIGND 104 GLU
REMARK   3  LIGND 105 GLU
REMARK   3  LIGND 106 GLU
REMARK   3  LIGND 107 GLU
REMARK   3  LIGND 108 GLU
REMARK   3  LIGND 109 GLU
REMARK   3  LIGND 110 GLU
REMARK   3  LIGND 111 GLU
REMARK   3  LIGND 112 GLU
REMARK   3  LIGND 113 GLU
REMARK   3  LIGND 114 GLU
REMARK   3  LIGND 115 GLU
REMARK   3  LIGND 116 GLU
REMARK   3  LIGND 117 GLU
REMARK   3  LIGND 118 GLU
REMARK   3  LIGND 119 GLU
REMARK   3  LIGND 120 GLU
REMARK   3  LIGND 121 GLU
REMARK   3  LIGND 122 GLU
REMARK   3  LIGND 123 GLU
REMARK   3  LIGND 124 GLU
REMARK   3  LIGND 125 GLU
REMARK   3  LIGND 126 GLU
REMARK   3  LIGND 127 GLU
REMARK   3  LIGND 128 GLU
REMARK   3  LIGND 129 GLU
REMARK   3  LIGND 130 GLU
REMARK   3  LIGND 131 GLU
REMARK   3  LIGND 132 GLU
REMARK   3  LIGND 133 GLU
REMARK   3  LIGND 134 GLU
REMARK   3  LIGND 135 GLU
REMARK   3  LIGND 136 GLU
REMARK   3  LIGND 137 GLU
REMARK   3  LIGND 138 GLU
REMARK   3  LIGND 139 ALA
REMARK   3  LIGND 140 ALA
REMARK   3  LIGND 141 ALA
REMARK   3  LIGND 142 ALA
REMARK   3  LIGND 143 ALA
REMARK   3  LIGND 144 ALA
REMARK   3  LIGND 145 ALA
REMARK   3  LIGND 146 ALA
REMARK   3  LIGND 147 ALA
REMARK   3  LIGND 148 ALA
REMARK   3  LIGND 149 ALA
REMARK   3  LIGND 150 ALA
REMARK   3  LIGND 151 ALA
REMARK   3  LIGND 152 ALA
REMARK   3  LIGND 153 ALA
REMARK   3  LIGND 154 ALA
REMARK   3  LIGND 155 ALA
REMARK   3  LIGND 156 PHE
REMARK   3  LIGND 157 PHE
REMARK   3  LIGND 158 PHE
REMARK   3  LIGND 159 PHE
REMARK   3  LIGND 160 PHE
REMARK   3  LIGND 161 PHE
REMARK   3  LIGND 162 PHE
REMARK   3  LIGND 163 HIS
REMARK   3  LIGND 164 HIS
REMARK   3  LIGND 165 HIS
REMARK   3  LIGND 166 ILE
REMARK   3  LIGND 167 ILE
REMARK   3  LIGND 168 ILE
REMARK   3  LIGND 169 ILE
REMARK   3  LIGND 170 ILE
REMARK   3  LIGND 171 ILE
REMARK   3  LIGND 172 ILE
REMARK   3  LIGND 173 LEU
REMARK   3  LIGND 174 LEU
REMARK   3  LIGND 175 LEU
REMARK   3  LIGND 176 LEU
REMARK   3  LIGND 177 LEU
REMARK   3  LIGND 178 LEU
REMARK   3  LIGND 179 LEU
REMARK   3  LIGND 180 LEU
REMARK   3  LIGND 181 LEU
REMARK   3  LIGND 182 LEU
REMARK   3  LIGND 183 LEU
REMARK   3  LIGND 184 LEU
REMARK   3  LIGND 185 LEU
REMARK   3  LIGND 186 LEU
REMARK   3  LIGND 187 LEU
REMARK   3  LIGND 188 LEU
REMARK   3  LIGND 189 GLN
REMARK   3  LIGND 190 GLN
REMARK   3  LIGND 191 GLN
REMARK   3  LIGND 192 GLN
REMARK   3  LIGND 193 GLN
REMARK   3  LIGND 194 SER
REMARK   3  LIGND 195 SER
REMARK   3  LIGND 196 SER
REMARK   3  LIGND 197 SER
REMARK   3  LIGND 198 SER
REMARK   3  LIGND 199 SER
REMARK   3  LIGND 200 SER
REMARK   3  LIGND 201 SER
REMARK   3  LIGND 202 LYS
REMARK   3  LIGND 203 LYS
REMARK   3  LIGND 204 LYS
REMARK   3  LIGND 205 LYS
REMARK   3  LIGND 206 LYS
REMARK   3  LIGND 207 LYS
REMARK   3  LIGND 208 LYS
REMARK   3  LIGND 209 ARG
REMARK   3  LIGND 210 ARG
REMARK   3  LIGND 211 ARG
REMARK   3  LIGND 212 ARG
REMARK   3  LIGND 213 ARG
REMARK   3  LIGND 214 ARG
REMARK   3  LIGND 215 VAL
REMARK   3  LIGND 216 VAL
REMARK   3  LIGND 217 VAL
REMARK   3  LIGND 218 VAL
REMARK   3  LIGND 219 VAL
REMARK   3  LIGND 220 VAL
REMARK   3  LIGND 221 VAL
REMARK   3  LIGND 222 VAL
REMARK   3  LIGND 223 VAL
REMARK   3  LIGND 224 PRO
REMARK   3  LIGND 225 PRO
REMARK   3  LIGND 226 PRO
REMARK   3  LIGND 227 PRO
REMARK   3  LIGND 228 PRO
REMARK   3  LIGND 229 PRO
REMARK   3  LIGND 230 TYR
REMARK   3  LIGND 231 TYR
REMARK   3  LIGND 232 THR
REMARK   3  LIGND 233 THR
REMARK   3  LIGND 234 THR
REMARK   3  LIGND 235 THR
REMARK   3  LIGND 236 THR
REMARK   3  LIGND 237 THR
REMARK   3  LIGND 238 THR
REMARK   3  LIGND 239 THR
REMARK   3  LIGND 240 THR
REMARK   3  LIGND 241 THR
REMARK   3  LIGND 242 CYS
REMARK   3  LIGND 243 CYS
REMARK   3  LIGND 244 TRP
REMARK   3  LIGND 245 MET
REMARK   3  LIGND 246 MET
REMARK   3  LIGND 247 ASN
REMARK   3  LIGND 248 ASN
ATOM      1  N   SER A   3      -0.714  20.691  20.110  1.00  0.74           N  
ATOM      2  CA  SER A   3       0.012  19.697  20.840  1.00  0.74           C  
ATOM      3  C   SER A   3       0.311  18.553  19.935  1.00  0.74           C  
ATOM      4  O   SER A   3       1.262  17.807  20.159  1.00  0.74           O  
ATOM      5  CB  SER A   3      -0.762  19.132  22.041  1.00  0.74           C  
ATOM      6  OG  SER A   3       0.032  18.160  22.704  1.00  0.74           O  
ATOM      7  N   ASN A   4      -0.492  18.387  18.874  1.00  0.68           N  
ATOM      8  CA  ASN A   4      -0.297  17.239  18.042  1.00  0.68           C  
ATOM      9  C   ASN A   4       1.072  17.292  17.447  1.00  0.68           C  
ATOM     10  O   ASN A   4       1.748  16.269  17.357  1.00  0.68           O  
ATOM     11  CB  ASN A   4      -1.297  17.128  16.877  1.00  0.68           C  
ATOM     12  CG  ASN A   4      -1.027  18.256  15.893  1.00  0.68           C  
ATOM     13  OD1 ASN A   4      -1.553  19.359  16.027  1.00  0.68           O  
ATOM     14  ND2 ASN A   4      -0.170  17.973  14.875  1.00  0.68           N  
ATOM     15  N   THR A   5       1.544  18.485  17.042  1.00  0.64           N  
ATOM     16  CA  THR A   5       2.809  18.486  16.370  1.00  0.64           C  
ATOM     17  C   THR A   5       3.869  19.100  17.223  1.00  0.64           C  
ATOM     18  O   THR A   5       3.623  19.987  18.038  1.00  0.64           O  
ATOM     19  CB  THR A   5       2.807  19.246  15.079  1.00  0.64           C  
ATOM     20  OG1 THR A   5       4.032  19.035  14.390  1.00  0.64           O  
ATOM     21  CG2 THR A   5       2.614  20.741  15.383  1.00  0.64           C  
ATOM     22  N   ALA A   6       5.102  18.591  17.031  1.00  0.60           N  
ATOM     23  CA  ALA A   6       6.284  19.064  17.684  1.00  0.60           C  
ATOM     24  C   ALA A   6       6.674  20.305  16.959  1.00  0.60           C  
ATOM     25  O   ALA A   6       5.962  20.759  16.065  1.00  0.60           O  
ATOM     26  CB  ALA A   6       7.471  18.086  17.605  1.00  0.60           C  
ATOM     27  N   PRO A   7       7.769  20.896  17.339  1.00  0.56           N  
ATOM     28  CA  PRO A   7       8.183  22.093  16.671  1.00  0.56           C  
ATOM     29  C   PRO A   7       8.477  21.814  15.233  1.00  0.56           C  
ATOM     30  O   PRO A   7       8.933  20.718  14.912  1.00  0.56           O  
ATOM     31  CB  PRO A   7       9.353  22.634  17.489  1.00  0.56           C  
ATOM     32  CG  PRO A   7       9.033  22.151  18.918  1.00  0.56           C  
ATOM     33  CD  PRO A   7       8.226  20.853  18.719  1.00  0.56           C  
ATOM     34  N   LEU A   8       8.204  22.802  14.359  1.00  0.55           N  
ATOM     35  CA  LEU A   8       8.361  22.662  12.942  1.00  0.55           C  
ATOM     36  C   LEU A   8       9.804  22.699  12.581  1.00  0.55           C  
ATOM     37  O   LEU A   8      10.631  23.278  13.283  1.00  0.55           O  
ATOM     38  CB  LEU A   8       7.680  23.777  12.128  1.00  0.55           C  
ATOM     39  CG  LEU A   8       7.959  23.697  10.615  1.00  0.55           C  
ATOM     40  CD1 LEU A   8       7.375  22.418   9.995  1.00  0.55           C  
ATOM     41  CD2 LEU A   8       7.497  24.976   9.897  1.00  0.55           C  
ATOM     42  N   GLY A   9      10.125  22.043  11.451  1.00  0.67           N  
ATOM     43  CA  GLY A   9      11.459  22.033  10.939  1.00  0.67           C  
ATOM     44  C   GLY A   9      11.322  22.073   9.453  1.00  0.67           C  
ATOM     45  O   GLY A   9      10.309  21.662   8.890  1.00  0.67           O  
ATOM     46  N   PRO A  10      12.349  22.535   8.804  1.00  0.65           N  
ATOM     47  CA  PRO A  10      12.335  22.673   7.376  1.00  0.65           C  
ATOM     48  C   PRO A  10      12.029  21.339   6.770  1.00  0.65           C  
ATOM     49  O   PRO A  10      11.610  21.296   5.615  1.00  0.65           O  
ATOM     50  CB  PRO A  10      13.746  23.120   7.006  1.00  0.65           C  
ATOM     51  CG  PRO A  10      14.611  22.457   8.092  1.00  0.65           C  
ATOM     52  CD  PRO A  10      13.701  22.438   9.332  1.00  0.65           C  
ATOM     53  N   SER A  11      12.256  20.242   7.517  1.00  0.67           N  
ATOM     54  CA  SER A  11      12.036  18.928   6.993  1.00  0.67           C  
ATOM     55  C   SER A  11      10.591  18.742   6.651  1.00  0.67           C  
ATOM     56  O   SER A  11      10.273  18.146   5.625  1.00  0.67           O  
ATOM     57  CB  SER A  11      12.417  17.809   7.978  1.00  0.67           C  
ATOM     58  OG  SER A  11      11.527  17.807   9.084  1.00  0.67           O  
ATOM     59  N   CYS A  12       9.664  19.251   7.488  1.00  0.70           N  
ATOM     60  CA  CYS A  12       8.280  19.005   7.197  1.00  0.70           C  
ATOM     61  C   CYS A  12       7.753  20.115   6.351  1.00  0.70           C  
ATOM     62  O   CYS A  12       8.156  21.271   6.458  1.00  0.70           O  
ATOM     63  CB  CYS A  12       7.385  18.889   8.444  1.00  0.70           C  
ATOM     64  SG  CYS A  12       5.665  18.466   8.032  1.00  0.70           S  
ATOM     65  N   PRO A  13       6.859  19.740   5.479  1.00  0.74           N  
ATOM     66  CA  PRO A  13       6.274  20.701   4.586  1.00  0.74           C  
ATOM     67  C   PRO A  13       5.278  21.559   5.295  1.00  0.74           C  
ATOM     68  O   PRO A  13       4.738  21.136   6.317  1.00  0.74           O  
ATOM     69  CB  PRO A  13       5.658  19.891   3.448  1.00  0.74           C  
ATOM     70  CG  PRO A  13       6.498  18.604   3.415  1.00  0.74           C  
ATOM     71  CD  PRO A  13       6.963  18.425   4.868  1.00  0.74           C  
ATOM     72  N   GLN A  14       5.027  22.776   4.777  1.00  0.72           N  
ATOM     73  CA  GLN A  14       4.041  23.628   5.374  1.00  0.72           C  
ATOM     74  C   GLN A  14       2.980  23.829   4.347  1.00  0.72           C  
ATOM     75  O   GLN A  14       3.119  23.429   3.192  1.00  0.72           O  
ATOM     76  CB  GLN A  14       4.546  25.022   5.785  1.00  0.72           C  
ATOM     77  CG  GLN A  14       5.552  25.007   6.937  1.00  0.72           C  
ATOM     78  CD  GLN A  14       6.923  24.719   6.351  1.00  0.72           C  
ATOM     79  OE1 GLN A  14       7.281  25.245   5.298  1.00  0.72           O  
ATOM     80  NE2 GLN A  14       7.711  23.857   7.048  1.00  0.72           N  
ATOM     81  N   PRO A  15       1.898  24.420   4.762  1.00  0.80           N  
ATOM     82  CA  PRO A  15       0.800  24.670   3.872  1.00  0.80           C  
ATOM     83  C   PRO A  15       1.161  25.766   2.927  1.00  0.80           C  
ATOM     84  O   PRO A  15       2.066  26.541   3.229  1.00  0.80           O  
ATOM     85  CB  PRO A  15      -0.409  24.973   4.763  1.00  0.80           C  
ATOM     86  CG  PRO A  15       0.187  25.208   6.166  1.00  0.80           C  
ATOM     87  CD  PRO A  15       1.484  24.385   6.153  1.00  0.80           C  
ATOM     88  N   PRO A  16       0.509  25.828   1.801  1.00  0.81           N  
ATOM     89  CA  PRO A  16       0.837  26.862   0.861  1.00  0.81           C  
ATOM     90  C   PRO A  16       0.356  28.203   1.319  1.00  0.81           C  
ATOM     91  O   PRO A  16      -0.666  28.279   2.000  1.00  0.81           O  
ATOM     92  CB  PRO A  16       0.247  26.419  -0.474  1.00  0.81           C  
ATOM     93  CG  PRO A  16       0.236  24.883  -0.371  1.00  0.81           C  
ATOM     94  CD  PRO A  16       0.085  24.606   1.134  1.00  0.81           C  
ATOM     95  N   PRO A  17       1.079  29.234   0.968  1.00  0.80           N  
ATOM     96  CA  PRO A  17       0.684  30.565   1.344  1.00  0.80           C  
ATOM     97  C   PRO A  17      -0.399  31.059   0.445  1.00  0.80           C  
ATOM     98  O   PRO A  17      -0.596  30.483  -0.624  1.00  0.80           O  
ATOM     99  CB  PRO A  17       1.940  31.428   1.260  1.00  0.80           C  
ATOM    100  CG  PRO A  17       3.088  30.426   1.453  1.00  0.80           C  
ATOM    101  CD  PRO A  17       2.527  29.103   0.904  1.00  0.80           C  
ATOM    102  N   ALA A  18      -1.104  32.127   0.864  1.00  0.83           N  
ATOM    103  CA  ALA A  18      -2.163  32.686   0.072  1.00  0.83           C  
ATOM    104  C   ALA A  18      -1.550  33.344  -1.126  1.00  0.83           C  
ATOM    105  O   ALA A  18      -0.419  33.830  -1.092  1.00  0.83           O  
ATOM    106  CB  ALA A  18      -2.987  33.754   0.814  1.00  0.83           C  
ATOM    107  N   PRO A  19      -2.292  33.340  -2.201  1.00  0.83           N  
ATOM    108  CA  PRO A  19      -1.873  33.906  -3.453  1.00  0.83           C  
ATOM    109  C   PRO A  19      -1.923  35.396  -3.414  1.00  0.83           C  
ATOM    110  O   PRO A  19      -2.708  35.953  -2.650  1.00  0.83           O  
ATOM    111  CB  PRO A  19      -2.818  33.329  -4.510  1.00  0.83           C  
ATOM    112  CG  PRO A  19      -4.057  32.896  -3.707  1.00  0.83           C  
ATOM    113  CD  PRO A  19      -3.483  32.520  -2.330  1.00  0.83           C  
ATOM    114  N   GLN A  20      -1.084  36.055  -4.233  1.00  0.75           N  
ATOM    115  CA  GLN A  20      -1.116  37.481  -4.337  1.00  0.75           C  
ATOM    116  C   GLN A  20      -2.208  37.794  -5.299  1.00  0.75           C  
ATOM    117  O   GLN A  20      -2.708  36.930  -6.014  1.00  0.75           O  
ATOM    118  CB  GLN A  20       0.188  38.109  -4.857  1.00  0.75           C  
ATOM    119  CG  GLN A  20       1.311  38.041  -3.825  1.00  0.75           C  
ATOM    120  CD  GLN A  20       1.592  36.583  -3.516  1.00  0.75           C  
ATOM    121  OE1 GLN A  20       1.223  36.088  -2.452  1.00  0.75           O  
ATOM    122  NE2 GLN A  20       2.243  35.871  -4.473  1.00  0.75           N  
ATOM    123  N   PRO A  21      -2.587  39.026  -5.311  1.00  0.80           N  
ATOM    124  CA  PRO A  21      -3.695  39.492  -6.097  1.00  0.80           C  
ATOM    125  C   PRO A  21      -3.539  39.196  -7.551  1.00  0.80           C  
ATOM    126  O   PRO A  21      -4.541  38.883  -8.195  1.00  0.80           O  
ATOM    127  CB  PRO A  21      -3.812  40.976  -5.766  1.00  0.80           C  
ATOM    128  CG  PRO A  21      -3.218  41.072  -4.348  1.00  0.80           C  
ATOM    129  CD  PRO A  21      -2.202  39.940  -4.256  1.00  0.80           C  
ATOM    130  N   GLN A  22      -2.319  39.308  -8.108  1.00  0.76           N  
ATOM    131  CA  GLN A  22      -2.185  39.017  -9.505  1.00  0.76           C  
ATOM    132  C   GLN A  22      -2.357  37.547  -9.708  1.00  0.76           C  
ATOM    133  O   GLN A  22      -2.958  37.113 -10.689  1.00  0.76           O  
ATOM    134  CB  GLN A  22      -0.850  39.457 -10.125  1.00  0.76           C  
ATOM    135  CG  GLN A  22       0.378  38.714  -9.613  1.00  0.76           C  
ATOM    136  CD  GLN A  22       1.564  39.278 -10.379  1.00  0.76           C  
ATOM    137  OE1 GLN A  22       2.660  38.721 -10.356  1.00  0.76           O  
ATOM    138  NE2 GLN A  22       1.333  40.411 -11.094  1.00  0.76           N  
ATOM    139  N   ALA A  23      -1.815  36.744  -8.773  1.00  0.86           N  
ATOM    140  CA  ALA A  23      -1.912  35.317  -8.863  1.00  0.86           C  
ATOM    141  C   ALA A  23      -3.353  34.954  -8.754  1.00  0.86           C  
ATOM    142  O   ALA A  23      -3.832  34.056  -9.444  1.00  0.86           O  
ATOM    143  CB  ALA A  23      -1.160  34.598  -7.729  1.00  0.86           C  
ATOM    144  N   ARG A  24      -4.084  35.658  -7.868  1.00  0.75           N  
ATOM    145  CA  ARG A  24      -5.475  35.382  -7.660  1.00  0.75           C  
ATOM    146  C   ARG A  24      -6.205  35.653  -8.933  1.00  0.75           C  
ATOM    147  O   ARG A  24      -7.110  34.912  -9.309  1.00  0.75           O  
ATOM    148  CB  ARG A  24      -6.104  36.265  -6.570  1.00  0.75           C  
ATOM    149  CG  ARG A  24      -5.481  36.057  -5.190  1.00  0.75           C  
ATOM    150  CD  ARG A  24      -6.179  36.843  -4.081  1.00  0.75           C  
ATOM    151  NE  ARG A  24      -5.444  36.580  -2.814  1.00  0.75           N  
ATOM    152  CZ  ARG A  24      -5.966  37.014  -1.629  1.00  0.75           C  
ATOM    153  NH1 ARG A  24      -7.200  37.594  -1.602  1.00  0.75           N  
ATOM    154  NH2 ARG A  24      -5.257  36.881  -0.472  1.00  0.75           N  
ATOM    155  N   SER A  25      -5.826  36.731  -9.641  1.00  0.80           N  
ATOM    156  CA  SER A  25      -6.518  37.065 -10.851  1.00  0.80           C  
ATOM    157  C   SER A  25      -6.371  35.924 -11.804  1.00  0.80           C  
ATOM    158  O   SER A  25      -7.332  35.524 -12.459  1.00  0.80           O  
ATOM    159  CB  SER A  25      -5.940  38.313 -11.546  1.00  0.80           C  
ATOM    160  OG  SER A  25      -6.078  39.455 -10.714  1.00  0.80           O  
ATOM    161  N   ARG A  26      -5.151  35.368 -11.899  1.00  0.73           N  
ATOM    162  CA  ARG A  26      -4.907  34.298 -12.818  1.00  0.73           C  
ATOM    163  C   ARG A  26      -5.693  33.093 -12.408  1.00  0.73           C  
ATOM    164  O   ARG A  26      -6.276  32.407 -13.245  1.00  0.73           O  
ATOM    165  CB  ARG A  26      -3.423  33.904 -12.895  1.00  0.73           C  
ATOM    166  CG  ARG A  26      -3.153  32.807 -13.923  1.00  0.73           C  
ATOM    167  CD  ARG A  26      -1.674  32.439 -14.051  1.00  0.73           C  
ATOM    168  NE  ARG A  26      -0.967  33.633 -14.597  1.00  0.73           N  
ATOM    169  CZ  ARG A  26       0.389  33.606 -14.753  1.00  0.73           C  
ATOM    170  NH1 ARG A  26       1.091  32.490 -14.399  1.00  0.73           N  
ATOM    171  NH2 ARG A  26       1.038  34.692 -15.265  1.00  0.73           N  
ATOM    172  N   LEU A  27      -5.733  32.813 -11.095  1.00  0.77           N  
ATOM    173  CA  LEU A  27      -6.403  31.652 -10.594  1.00  0.77           C  
ATOM    174  C   LEU A  27      -7.862  31.782 -10.902  1.00  0.77           C  
ATOM    175  O   LEU A  27      -8.501  30.822 -11.329  1.00  0.77           O  
ATOM    176  CB  LEU A  27      -6.199  31.510  -9.065  1.00  0.77           C  
ATOM    177  CG  LEU A  27      -6.766  30.250  -8.372  1.00  0.77           C  
ATOM    178  CD1 LEU A  27      -6.360  30.240  -6.888  1.00  0.77           C  
ATOM    179  CD2 LEU A  27      -8.288  30.102  -8.534  1.00  0.77           C  
ATOM    180  N   ASN A  28      -8.436  32.983 -10.701  1.00  0.75           N  
ATOM    181  CA  ASN A  28      -9.843  33.159 -10.913  1.00  0.75           C  
ATOM    182  C   ASN A  28     -10.149  32.961 -12.359  1.00  0.75           C  
ATOM    183  O   ASN A  28     -11.130  32.305 -12.707  1.00  0.75           O  
ATOM    184  CB  ASN A  28     -10.338  34.547 -10.472  1.00  0.75           C  
ATOM    185  CG  ASN A  28     -10.215  34.600  -8.952  1.00  0.75           C  
ATOM    186  OD1 ASN A  28      -9.947  33.590  -8.302  1.00  0.75           O  
ATOM    187  ND2 ASN A  28     -10.422  35.809  -8.366  1.00  0.75           N  
ATOM    188  N   ALA A  29      -9.302  33.509 -13.246  1.00  0.77           N  
ATOM    189  CA  ALA A  29      -9.545  33.385 -14.649  1.00  0.77           C  
ATOM    190  C   ALA A  29      -9.481  31.946 -15.020  1.00  0.77           C  
ATOM    191  O   ALA A  29     -10.311  31.461 -15.786  1.00  0.77           O  
ATOM    192  CB  ALA A  29      -8.507  34.133 -15.501  1.00  0.77           C  
ATOM    193  N   THR A  30      -8.504  31.209 -14.464  1.00  0.72           N  
ATOM    194  CA  THR A  30      -8.359  29.848 -14.872  1.00  0.72           C  
ATOM    195  C   THR A  30      -9.618  29.121 -14.538  1.00  0.72           C  
ATOM    196  O   THR A  30     -10.146  28.386 -15.370  1.00  0.72           O  
ATOM    197  CB  THR A  30      -7.208  29.136 -14.214  1.00  0.72           C  
ATOM    198  OG1 THR A  30      -7.418  29.021 -12.816  1.00  0.72           O  
ATOM    199  CG2 THR A  30      -5.920  29.929 -14.491  1.00  0.72           C  
ATOM    200  N   ALA A  31     -10.150  29.322 -13.320  1.00  0.75           N  
ATOM    201  CA  ALA A  31     -11.335  28.609 -12.947  1.00  0.75           C  
ATOM    202  C   ALA A  31     -12.484  29.011 -13.823  1.00  0.75           C  
ATOM    203  O   ALA A  31     -13.206  28.160 -14.339  1.00  0.75           O  
ATOM    204  CB  ALA A  31     -11.757  28.877 -11.493  1.00  0.75           C  
ATOM    205  N   SER A  32     -12.675  30.327 -14.029  1.00  0.67           N  
ATOM    206  CA  SER A  32     -13.807  30.789 -14.780  1.00  0.67           C  
ATOM    207  C   SER A  32     -13.702  30.351 -16.203  1.00  0.67           C  
ATOM    208  O   SER A  32     -14.608  29.713 -16.738  1.00  0.67           O  
ATOM    209  CB  SER A  32     -13.930  32.323 -14.774  1.00  0.67           C  
ATOM    210  OG  SER A  32     -15.064  32.724 -15.528  1.00  0.67           O  
ATOM    211  N   LEU A  33     -12.562  30.654 -16.846  1.00  0.58           N  
ATOM    212  CA  LEU A  33     -12.410  30.374 -18.242  1.00  0.58           C  
ATOM    213  C   LEU A  33     -12.212  28.920 -18.446  1.00  0.58           C  
ATOM    214  O   LEU A  33     -11.983  28.164 -17.503  1.00  0.58           O  
ATOM    215  CB  LEU A  33     -11.219  31.079 -18.910  1.00  0.58           C  
ATOM    216  CG  LEU A  33     -11.405  32.598 -19.052  1.00  0.58           C  
ATOM    217  CD1 LEU A  33     -12.537  32.923 -20.040  1.00  0.58           C  
ATOM    218  CD2 LEU A  33     -11.592  33.268 -17.683  1.00  0.58           C  
ATOM    219  N   GLU A  34     -12.344  28.508 -19.722  1.00  0.54           N  
ATOM    220  CA  GLU A  34     -12.133  27.150 -20.109  1.00  0.54           C  
ATOM    221  C   GLU A  34     -10.792  26.808 -19.557  1.00  0.54           C  
ATOM    222  O   GLU A  34      -9.809  27.501 -19.813  1.00  0.54           O  
ATOM    223  CB  GLU A  34     -12.089  27.002 -21.642  1.00  0.54           C  
ATOM    224  CG  GLU A  34     -13.419  27.337 -22.328  1.00  0.54           C  
ATOM    225  CD  GLU A  34     -13.129  27.736 -23.770  1.00  0.54           C  
ATOM    226  OE1 GLU A  34     -12.115  28.452 -23.987  1.00  0.54           O  
ATOM    227  OE2 GLU A  34     -13.924  27.356 -24.671  1.00  0.54           O  
ATOM    228  N   GLN A  35     -10.735  25.728 -18.761  1.00  0.56           N  
ATOM    229  CA  GLN A  35      -9.531  25.346 -18.090  1.00  0.56           C  
ATOM    230  C   GLN A  35      -8.986  24.143 -18.775  1.00  0.56           C  
ATOM    231  O   GLN A  35      -9.408  23.809 -19.882  1.00  0.56           O  
ATOM    232  CB  GLN A  35      -9.763  25.025 -16.604  1.00  0.56           C  
ATOM    233  CG  GLN A  35     -10.729  23.864 -16.371  1.00  0.56           C  
ATOM    234  CD  GLN A  35     -11.001  23.777 -14.876  1.00  0.56           C  
ATOM    235  OE1 GLN A  35     -10.875  24.763 -14.151  1.00  0.56           O  
ATOM    236  NE2 GLN A  35     -11.391  22.564 -14.400  1.00  0.56           N  
ATOM    237  N   GLU A  36      -7.999  23.477 -18.145  1.00  0.55           N  
ATOM    238  CA  GLU A  36      -7.425  22.338 -18.791  1.00  0.55           C  
ATOM    239  C   GLU A  36      -8.527  21.360 -19.024  1.00  0.55           C  
ATOM    240  O   GLU A  36      -8.685  20.859 -20.136  1.00  0.55           O  
ATOM    241  CB  GLU A  36      -6.335  21.642 -17.953  1.00  0.55           C  
ATOM    242  CG  GLU A  36      -5.029  22.435 -17.851  1.00  0.55           C  
ATOM    243  CD  GLU A  36      -4.002  21.557 -17.148  1.00  0.55           C  
ATOM    244  OE1 GLU A  36      -4.425  20.645 -16.391  1.00  0.55           O  
ATOM    245  OE2 GLU A  36      -2.780  21.786 -17.360  1.00  0.55           O  
ATOM    246  N   ARG A  37      -9.344  21.069 -17.993  1.00  0.47           N  
ATOM    247  CA  ARG A  37     -10.432  20.185 -18.283  1.00  0.47           C  
ATOM    248  C   ARG A  37     -11.595  20.532 -17.417  1.00  0.47           C  
ATOM    249  O   ARG A  37     -11.643  20.154 -16.246  1.00  0.47           O  
ATOM    250  CB  ARG A  37     -10.121  18.702 -18.018  1.00  0.47           C  
ATOM    251  CG  ARG A  37      -9.139  18.073 -19.012  1.00  0.47           C  
ATOM    252  CD  ARG A  37      -9.797  17.661 -20.332  1.00  0.47           C  
ATOM    253  NE  ARG A  37      -8.768  16.972 -21.165  1.00  0.47           N  
ATOM    254  CZ  ARG A  37      -9.111  16.490 -22.395  1.00  0.47           C  
ATOM    255  NH1 ARG A  37     -10.382  16.661 -22.860  1.00  0.47           N  
ATOM    256  NH2 ARG A  37      -8.187  15.840 -23.162  1.00  0.47           N  
ATOM    257  N   SER A  38     -12.572  21.271 -17.975  1.00  0.51           N  
ATOM    258  CA  SER A  38     -13.780  21.521 -17.247  1.00  0.51           C  
ATOM    259  C   SER A  38     -14.790  21.916 -18.276  1.00  0.51           C  
ATOM    260  O   SER A  38     -14.918  23.093 -18.610  1.00  0.51           O  
ATOM    261  CB  SER A  38     -13.656  22.670 -16.229  1.00  0.51           C  
ATOM    262  OG  SER A  38     -14.887  22.860 -15.549  1.00  0.51           O  
ATOM    263  N   GLU A  39     -15.536  20.931 -18.810  1.00  0.49           N  
ATOM    264  CA  GLU A  39     -16.496  21.221 -19.836  1.00  0.49           C  
ATOM    265  C   GLU A  39     -17.605  22.021 -19.249  1.00  0.49           C  
ATOM    266  O   GLU A  39     -17.993  23.061 -19.780  1.00  0.49           O  
ATOM    267  CB  GLU A  39     -17.161  19.962 -20.406  1.00  0.49           C  
ATOM    268  CG  GLU A  39     -16.208  19.021 -21.139  1.00  0.49           C  
ATOM    269  CD  GLU A  39     -17.033  17.833 -21.610  1.00  0.49           C  
ATOM    270  OE1 GLU A  39     -18.234  18.037 -21.939  1.00  0.49           O  
ATOM    271  OE2 GLU A  39     -16.473  16.706 -21.653  1.00  0.49           O  
ATOM    272  N   ARG A  40     -18.122  21.551 -18.101  1.00  0.48           N  
ATOM    273  CA  ARG A  40     -19.250  22.175 -17.483  1.00  0.48           C  
ATOM    274  C   ARG A  40     -18.795  23.440 -16.852  1.00  0.48           C  
ATOM    275  O   ARG A  40     -17.609  23.670 -16.621  1.00  0.48           O  
ATOM    276  CB  ARG A  40     -19.916  21.320 -16.390  1.00  0.48           C  
ATOM    277  CG  ARG A  40     -20.741  20.148 -16.927  1.00  0.48           C  
ATOM    278  CD  ARG A  40     -22.208  20.517 -17.156  1.00  0.48           C  
ATOM    279  NE  ARG A  40     -22.964  19.263 -17.438  1.00  0.48           N  
ATOM    280  CZ  ARG A  40     -23.237  18.888 -18.723  1.00  0.48           C  
ATOM    281  NH1 ARG A  40     -22.802  19.652 -19.768  1.00  0.48           N  
ATOM    282  NH2 ARG A  40     -23.964  17.757 -18.959  1.00  0.48           N  
ATOM    283  N   PRO A  41     -19.753  24.283 -16.606  1.00  0.59           N  
ATOM    284  CA  PRO A  41     -19.445  25.523 -15.965  1.00  0.59           C  
ATOM    285  C   PRO A  41     -19.017  25.237 -14.567  1.00  0.59           C  
ATOM    286  O   PRO A  41     -19.450  24.234 -14.001  1.00  0.59           O  
ATOM    287  CB  PRO A  41     -20.696  26.385 -16.109  1.00  0.59           C  
ATOM    288  CG  PRO A  41     -21.323  25.876 -17.422  1.00  0.59           C  
ATOM    289  CD  PRO A  41     -20.885  24.404 -17.510  1.00  0.59           C  
ATOM    290  N   ARG A  42     -18.158  26.104 -14.003  1.00  0.57           N  
ATOM    291  CA  ARG A  42     -17.603  25.876 -12.704  1.00  0.57           C  
ATOM    292  C   ARG A  42     -18.272  26.804 -11.749  1.00  0.57           C  
ATOM    293  O   ARG A  42     -18.574  27.950 -12.080  1.00  0.57           O  
ATOM    294  CB  ARG A  42     -16.094  26.193 -12.655  1.00  0.57           C  
ATOM    295  CG  ARG A  42     -15.367  25.788 -11.369  1.00  0.57           C  
ATOM    296  CD  ARG A  42     -13.968  26.405 -11.269  1.00  0.57           C  
ATOM    297  NE  ARG A  42     -13.215  25.681 -10.207  1.00  0.57           N  
ATOM    298  CZ  ARG A  42     -12.465  24.591 -10.542  1.00  0.57           C  
ATOM    299  NH1 ARG A  42     -12.394  24.192 -11.846  1.00  0.57           N  
ATOM    300  NH2 ARG A  42     -11.781  23.905  -9.580  1.00  0.57           N  
ATOM    301  N   ALA A  43     -18.540  26.304 -10.528  1.00  0.70           N  
ATOM    302  CA  ALA A  43     -19.134  27.100  -9.500  1.00  0.70           C  
ATOM    303  C   ALA A  43     -18.058  27.998  -8.985  1.00  0.70           C  
ATOM    304  O   ALA A  43     -16.873  27.762  -9.210  1.00  0.70           O  
ATOM    305  CB  ALA A  43     -19.661  26.276  -8.314  1.00  0.70           C  
ATOM    306  N   PRO A  44     -18.452  29.050  -8.326  1.00  0.67           N  
ATOM    307  CA  PRO A  44     -17.474  29.953  -7.783  1.00  0.67           C  
ATOM    308  C   PRO A  44     -16.827  29.333  -6.588  1.00  0.67           C  
ATOM    309  O   PRO A  44     -17.384  28.383  -6.039  1.00  0.67           O  
ATOM    310  CB  PRO A  44     -18.226  31.247  -7.479  1.00  0.67           C  
ATOM    311  CG  PRO A  44     -19.395  31.233  -8.478  1.00  0.67           C  
ATOM    312  CD  PRO A  44     -19.674  29.740  -8.711  1.00  0.67           C  
ATOM    313  N   GLY A  45     -15.642  29.832  -6.176  1.00  0.72           N  
ATOM    314  CA  GLY A  45     -14.997  29.256  -5.032  1.00  0.72           C  
ATOM    315  C   GLY A  45     -13.802  30.089  -4.679  1.00  0.72           C  
ATOM    316  O   GLY A  45     -13.435  31.039  -5.369  1.00  0.72           O  
ATOM    317  N   PRO A  46     -13.200  29.712  -3.581  1.00  0.73           N  
ATOM    318  CA  PRO A  46     -12.034  30.340  -3.012  1.00  0.73           C  
ATOM    319  C   PRO A  46     -10.856  30.096  -3.899  1.00  0.73           C  
ATOM    320  O   PRO A  46     -10.909  29.166  -4.704  1.00  0.73           O  
ATOM    321  CB  PRO A  46     -11.851  29.678  -1.647  1.00  0.73           C  
ATOM    322  CG  PRO A  46     -12.509  28.297  -1.817  1.00  0.73           C  
ATOM    323  CD  PRO A  46     -13.640  28.552  -2.827  1.00  0.73           C  
ATOM    324  N   GLN A  47      -9.785  30.913  -3.786  1.00  0.74           N  
ATOM    325  CA  GLN A  47      -8.655  30.665  -4.634  1.00  0.74           C  
ATOM    326  C   GLN A  47      -7.881  29.590  -3.966  1.00  0.74           C  
ATOM    327  O   GLN A  47      -6.703  29.768  -3.653  1.00  0.74           O  
ATOM    328  CB  GLN A  47      -7.694  31.857  -4.782  1.00  0.74           C  
ATOM    329  CG  GLN A  47      -8.343  33.107  -5.374  1.00  0.74           C  
ATOM    330  CD  GLN A  47      -8.881  33.923  -4.212  1.00  0.74           C  
ATOM    331  OE1 GLN A  47      -8.137  34.272  -3.298  1.00  0.74           O  
ATOM    332  NE2 GLN A  47     -10.204  34.236  -4.240  1.00  0.74           N  
ATOM    333  N   ALA A  48      -8.545  28.432  -3.776  1.00  0.80           N  
ATOM    334  CA  ALA A  48      -7.971  27.300  -3.119  1.00  0.80           C  
ATOM    335  C   ALA A  48      -6.813  26.864  -3.942  1.00  0.80           C  
ATOM    336  O   ALA A  48      -5.746  26.550  -3.420  1.00  0.80           O  
ATOM    337  CB  ALA A  48      -8.947  26.115  -3.023  1.00  0.80           C  
ATOM    338  N   GLY A  49      -7.000  26.846  -5.272  1.00  0.81           N  
ATOM    339  CA  GLY A  49      -5.913  26.470  -6.118  1.00  0.81           C  
ATOM    340  C   GLY A  49      -6.490  26.026  -7.413  1.00  0.81           C  
ATOM    341  O   GLY A  49      -7.673  25.711  -7.531  1.00  0.81           O  
ATOM    342  N   PRO A  50      -5.642  26.025  -8.395  1.00  0.79           N  
ATOM    343  CA  PRO A  50      -6.021  25.554  -9.693  1.00  0.79           C  
ATOM    344  C   PRO A  50      -5.955  24.067  -9.634  1.00  0.79           C  
ATOM    345  O   PRO A  50      -5.270  23.544  -8.758  1.00  0.79           O  
ATOM    346  CB  PRO A  50      -5.030  26.181 -10.678  1.00  0.79           C  
ATOM    347  CG  PRO A  50      -3.871  26.682  -9.799  1.00  0.79           C  
ATOM    348  CD  PRO A  50      -4.545  26.973  -8.451  1.00  0.79           C  
ATOM    349  N   GLY A  51      -6.666  23.363 -10.531  1.00  0.76           N  
ATOM    350  CA  GLY A  51      -6.582  21.935 -10.499  1.00  0.76           C  
ATOM    351  C   GLY A  51      -7.595  21.403 -11.450  1.00  0.76           C  
ATOM    352  O   GLY A  51      -8.551  22.077 -11.830  1.00  0.76           O  
ATOM    353  N   PRO A  52      -7.372  20.185 -11.846  1.00  0.68           N  
ATOM    354  CA  PRO A  52      -8.306  19.548 -12.724  1.00  0.68           C  
ATOM    355  C   PRO A  52      -9.498  19.159 -11.921  1.00  0.68           C  
ATOM    356  O   PRO A  52      -9.356  18.955 -10.716  1.00  0.68           O  
ATOM    357  CB  PRO A  52      -7.570  18.354 -13.328  1.00  0.68           C  
ATOM    358  CG  PRO A  52      -6.091  18.778 -13.281  1.00  0.68           C  
ATOM    359  CD  PRO A  52      -6.011  19.730 -12.076  1.00  0.68           C  
ATOM    360  N   GLY A  53     -10.685  19.071 -12.545  1.00  0.67           N  
ATOM    361  CA  GLY A  53     -11.799  18.625 -11.775  1.00  0.67           C  
ATOM    362  C   GLY A  53     -11.548  17.182 -11.540  1.00  0.67           C  
ATOM    363  O   GLY A  53     -11.106  16.460 -12.433  1.00  0.67           O  
ATOM    364  N   VAL A  54     -11.830  16.690 -10.312  1.00  0.67           N  
ATOM    365  CA  VAL A  54     -11.590  15.307 -10.074  1.00  0.67           C  
ATOM    366  C   VAL A  54     -12.632  14.561 -10.836  1.00  0.67           C  
ATOM    367  O   VAL A  54     -13.775  15.004 -10.936  1.00  0.67           O  
ATOM    368  CB  VAL A  54     -11.672  14.906  -8.634  1.00  0.67           C  
ATOM    369  CG1 VAL A  54     -13.105  15.153  -8.128  1.00  0.67           C  
ATOM    370  CG2 VAL A  54     -11.211  13.445  -8.508  1.00  0.67           C  
ATOM    371  N   ARG A  55     -12.255  13.408 -11.413  1.00  0.58           N  
ATOM    372  CA  ARG A  55     -13.230  12.679 -12.156  1.00  0.58           C  
ATOM    373  C   ARG A  55     -13.630  11.489 -11.354  1.00  0.58           C  
ATOM    374  O   ARG A  55     -12.820  10.887 -10.656  1.00  0.58           O  
ATOM    375  CB  ARG A  55     -12.719  12.145 -13.512  1.00  0.58           C  
ATOM    376  CG  ARG A  55     -13.821  11.454 -14.317  1.00  0.58           C  
ATOM    377  CD  ARG A  55     -13.332  10.881 -15.647  1.00  0.58           C  
ATOM    378  NE  ARG A  55     -12.717  11.996 -16.423  1.00  0.58           N  
ATOM    379  CZ  ARG A  55     -11.388  12.268 -16.274  1.00  0.58           C  
ATOM    380  NH1 ARG A  55     -10.628  11.512 -15.430  1.00  0.58           N  
ATOM    381  NH2 ARG A  55     -10.817  13.291 -16.976  1.00  0.58           N  
ATOM    382  N   ASP A  56     -14.921  11.152 -11.433  1.00  0.61           N  
ATOM    383  CA  ASP A  56     -15.443  10.022 -10.721  1.00  0.61           C  
ATOM    384  C   ASP A  56     -14.786   8.813 -11.285  1.00  0.61           C  
ATOM    385  O   ASP A  56     -14.508   7.861 -10.563  1.00  0.61           O  
ATOM    386  CB  ASP A  56     -16.960   9.857 -10.893  1.00  0.61           C  
ATOM    387  CG  ASP A  56     -17.631  10.992 -10.135  1.00  0.61           C  
ATOM    388  OD1 ASP A  56     -17.000  11.536  -9.189  1.00  0.61           O  
ATOM    389  OD2 ASP A  56     -18.788  11.331 -10.498  1.00  0.61           O  
ATOM    390  N   ALA A  57     -14.511   8.820 -12.600  1.00  0.66           N  
ATOM    391  CA  ALA A  57     -13.898   7.686 -13.228  1.00  0.66           C  
ATOM    392  C   ALA A  57     -12.552   7.477 -12.613  1.00  0.66           C  
ATOM    393  O   ALA A  57     -12.121   6.344 -12.405  1.00  0.66           O  
ATOM    394  CB  ALA A  57     -13.691   7.876 -14.741  1.00  0.66           C  
ATOM    395  N   ALA A  58     -11.861   8.583 -12.290  1.00  0.68           N  
ATOM    396  CA  ALA A  58     -10.524   8.528 -11.780  1.00  0.68           C  
ATOM    397  C   ALA A  58     -10.484   7.762 -10.495  1.00  0.68           C  
ATOM    398  O   ALA A  58      -9.540   7.014 -10.253  1.00  0.68           O  
ATOM    399  CB  ALA A  58      -9.937   9.923 -11.503  1.00  0.68           C  
ATOM    400  N   ALA A  59     -11.503   7.914  -9.633  1.00  0.66           N  
ATOM    401  CA  ALA A  59     -11.428   7.299  -8.337  1.00  0.66           C  
ATOM    402  C   ALA A  59     -11.312   5.801  -8.425  1.00  0.66           C  
ATOM    403  O   ALA A  59     -10.471   5.229  -7.734  1.00  0.66           O  
ATOM    404  CB  ALA A  59     -12.639   7.630  -7.446  1.00  0.66           C  
ATOM    405  N   PRO A  60     -12.091   5.113  -9.215  1.00  0.60           N  
ATOM    406  CA  PRO A  60     -11.947   3.683  -9.236  1.00  0.60           C  
ATOM    407  C   PRO A  60     -10.632   3.212  -9.763  1.00  0.60           C  
ATOM    408  O   PRO A  60     -10.086   2.250  -9.223  1.00  0.60           O  
ATOM    409  CB  PRO A  60     -13.174   3.152  -9.970  1.00  0.60           C  
ATOM    410  CG  PRO A  60     -14.255   4.198  -9.638  1.00  0.60           C  
ATOM    411  CD  PRO A  60     -13.472   5.504  -9.433  1.00  0.60           C  
ATOM    412  N   ALA A  61     -10.108   3.869 -10.811  1.00  0.65           N  
ATOM    413  CA  ALA A  61      -8.833   3.508 -11.351  1.00  0.65           C  
ATOM    414  C   ALA A  61      -7.843   4.170 -10.461  1.00  0.65           C  
ATOM    415  O   ALA A  61      -8.236   4.942  -9.592  1.00  0.65           O  
ATOM    416  CB  ALA A  61      -8.603   4.016 -12.785  1.00  0.65           C  
ATOM    417  N   GLU A  62      -6.538   3.860 -10.603  1.00  0.61           N  
ATOM    418  CA  GLU A  62      -5.626   4.558  -9.746  1.00  0.61           C  
ATOM    419  C   GLU A  62      -5.663   5.975 -10.202  1.00  0.61           C  
ATOM    420  O   GLU A  62      -5.091   6.373 -11.216  1.00  0.61           O  
ATOM    421  CB  GLU A  62      -4.175   4.051  -9.802  1.00  0.61           C  
ATOM    422  CG  GLU A  62      -3.244   4.831  -8.869  1.00  0.61           C  
ATOM    423  CD  GLU A  62      -1.952   4.043  -8.707  1.00  0.61           C  
ATOM    424  OE1 GLU A  62      -1.897   2.892  -9.215  1.00  0.61           O  
ATOM    425  OE2 GLU A  62      -1.007   4.577  -8.066  1.00  0.61           O  
ATOM    426  N   PRO A  63      -6.377   6.718  -9.419  1.00  0.67           N  
ATOM    427  CA  PRO A  63      -6.703   8.078  -9.717  1.00  0.67           C  
ATOM    428  C   PRO A  63      -5.529   8.976  -9.886  1.00  0.67           C  
ATOM    429  O   PRO A  63      -4.736   9.116  -8.955  1.00  0.67           O  
ATOM    430  CB  PRO A  63      -7.527   8.546  -8.533  1.00  0.67           C  
ATOM    431  CG  PRO A  63      -6.894   7.769  -7.361  1.00  0.67           C  
ATOM    432  CD  PRO A  63      -6.459   6.439  -7.994  1.00  0.67           C  
ATOM    433  N   GLN A  64      -5.395   9.590 -11.071  1.00  0.70           N  
ATOM    434  CA  GLN A  64      -4.439  10.634 -11.239  1.00  0.70           C  
ATOM    435  C   GLN A  64      -5.024  11.814 -10.527  1.00  0.70           C  
ATOM    436  O   GLN A  64      -4.341  12.541  -9.806  1.00  0.70           O  
ATOM    437  CB  GLN A  64      -4.239  10.964 -12.728  1.00  0.70           C  
ATOM    438  CG  GLN A  64      -5.516  11.443 -13.420  1.00  0.70           C  
ATOM    439  CD  GLN A  64      -5.332  11.260 -14.919  1.00  0.70           C  
ATOM    440  OE1 GLN A  64      -5.085  10.151 -15.392  1.00  0.70           O  
ATOM    441  NE2 GLN A  64      -5.456  12.372 -15.692  1.00  0.70           N  
ATOM    442  N   ALA A  65      -6.347  11.994 -10.722  1.00  0.78           N  
ATOM    443  CA  ALA A  65      -7.131  13.069 -10.182  1.00  0.78           C  
ATOM    444  C   ALA A  65      -7.232  12.987  -8.691  1.00  0.78           C  
ATOM    445  O   ALA A  65      -7.108  14.001  -8.009  1.00  0.78           O  
ATOM    446  CB  ALA A  65      -8.571  13.086 -10.725  1.00  0.78           C  
ATOM    447  N   GLN A  66      -7.442  11.780  -8.128  1.00  0.69           N  
ATOM    448  CA  GLN A  66      -7.648  11.726  -6.709  1.00  0.69           C  
ATOM    449  C   GLN A  66      -6.420  12.208  -6.029  1.00  0.69           C  
ATOM    450  O   GLN A  66      -6.498  12.852  -4.984  1.00  0.69           O  
ATOM    451  CB  GLN A  66      -7.951  10.337  -6.147  1.00  0.69           C  
ATOM    452  CG  GLN A  66      -8.163  10.338  -4.638  1.00  0.69           C  
ATOM    453  CD  GLN A  66      -8.453   8.899  -4.243  1.00  0.69           C  
ATOM    454  OE1 GLN A  66      -8.747   8.055  -5.089  1.00  0.69           O  
ATOM    455  NE2 GLN A  66      -8.373   8.604  -2.920  1.00  0.69           N  
ATOM    456  N   HIS A  67      -5.247  11.906  -6.610  1.00  0.70           N  
ATOM    457  CA  HIS A  67      -4.020  12.344  -6.024  1.00  0.70           C  
ATOM    458  C   HIS A  67      -4.133  13.828  -5.966  1.00  0.70           C  
ATOM    459  O   HIS A  67      -3.770  14.461  -4.976  1.00  0.70           O  
ATOM    460  CB  HIS A  67      -2.804  11.990  -6.903  1.00  0.70           C  
ATOM    461  CG  HIS A  67      -1.471  12.300  -6.283  1.00  0.70           C  
ATOM    462  ND1 HIS A  67      -0.859  11.503  -5.341  1.00  0.70           N  
ATOM    463  CD2 HIS A  67      -0.616  13.337  -6.502  1.00  0.70           C  
ATOM    464  CE1 HIS A  67       0.325  12.091  -5.039  1.00  0.70           C  
ATOM    465  NE2 HIS A  67       0.517  13.208  -5.719  1.00  0.70           N  
ATOM    466  N   THR A  68      -4.689  14.405  -7.043  1.00  0.75           N  
ATOM    467  CA  THR A  68      -4.877  15.816  -7.181  1.00  0.75           C  
ATOM    468  C   THR A  68      -5.839  16.287  -6.136  1.00  0.75           C  
ATOM    469  O   THR A  68      -5.710  17.400  -5.626  1.00  0.75           O  
ATOM    470  CB  THR A  68      -5.452  16.192  -8.511  1.00  0.75           C  
ATOM    471  OG1 THR A  68      -4.614  15.727  -9.558  1.00  0.75           O  
ATOM    472  CG2 THR A  68      -5.567  17.723  -8.571  1.00  0.75           C  
ATOM    473  N   ARG A  69      -6.848  15.465  -5.791  1.00  0.68           N  
ATOM    474  CA  ARG A  69      -7.810  15.928  -4.834  1.00  0.68           C  
ATOM    475  C   ARG A  69      -7.092  16.239  -3.558  1.00  0.68           C  
ATOM    476  O   ARG A  69      -7.313  17.289  -2.958  1.00  0.68           O  
ATOM    477  CB  ARG A  69      -8.912  14.905  -4.517  1.00  0.68           C  
ATOM    478  CG  ARG A  69      -9.965  15.462  -3.559  1.00  0.68           C  
ATOM    479  CD  ARG A  69     -11.071  14.466  -3.214  1.00  0.68           C  
ATOM    480  NE  ARG A  69     -11.892  14.248  -4.437  1.00  0.68           N  
ATOM    481  CZ  ARG A  69     -12.439  13.019  -4.669  1.00  0.68           C  
ATOM    482  NH1 ARG A  69     -12.174  11.985  -3.819  1.00  0.68           N  
ATOM    483  NH2 ARG A  69     -13.252  12.822  -5.748  1.00  0.68           N  
ATOM    484  N   SER A  70      -6.199  15.337  -3.109  1.00  0.70           N  
ATOM    485  CA  SER A  70      -5.428  15.631  -1.936  1.00  0.70           C  
ATOM    486  C   SER A  70      -4.315  16.494  -2.428  1.00  0.70           C  
ATOM    487  O   SER A  70      -4.297  16.845  -3.603  1.00  0.70           O  
ATOM    488  CB  SER A  70      -4.820  14.391  -1.256  1.00  0.70           C  
ATOM    489  OG  SER A  70      -3.870  13.774  -2.113  1.00  0.70           O  
ATOM    490  N   ARG A  71      -3.350  16.903  -1.583  1.00  0.65           N  
ATOM    491  CA  ARG A  71      -3.206  16.620  -0.189  1.00  0.65           C  
ATOM    492  C   ARG A  71      -4.342  17.248   0.547  1.00  0.65           C  
ATOM    493  O   ARG A  71      -4.895  16.660   1.474  1.00  0.65           O  
ATOM    494  CB  ARG A  71      -1.897  17.236   0.334  1.00  0.65           C  
ATOM    495  CG  ARG A  71      -1.647  17.140   1.838  1.00  0.65           C  
ATOM    496  CD  ARG A  71      -0.393  17.921   2.242  1.00  0.65           C  
ATOM    497  NE  ARG A  71      -0.262  17.885   3.725  1.00  0.65           N  
ATOM    498  CZ  ARG A  71       0.792  18.516   4.319  1.00  0.65           C  
ATOM    499  NH1 ARG A  71       1.725  19.155   3.554  1.00  0.65           N  
ATOM    500  NH2 ARG A  71       0.914  18.516   5.678  1.00  0.65           N  
ATOM    501  N   GLU A  72      -4.725  18.469   0.135  1.00  0.66           N  
ATOM    502  CA  GLU A  72      -5.749  19.199   0.819  1.00  0.66           C  
ATOM    503  C   GLU A  72      -7.025  18.422   0.749  1.00  0.66           C  
ATOM    504  O   GLU A  72      -7.424  17.948  -0.312  1.00  0.66           O  
ATOM    505  CB  GLU A  72      -5.971  20.592   0.203  1.00  0.66           C  
ATOM    506  CG  GLU A  72      -4.739  21.490   0.355  1.00  0.66           C  
ATOM    507  CD  GLU A  72      -4.862  22.680  -0.587  1.00  0.66           C  
ATOM    508  OE1 GLU A  72      -5.723  22.629  -1.505  1.00  0.66           O  
ATOM    509  OE2 GLU A  72      -4.085  23.656  -0.403  1.00  0.66           O  
ATOM    510  N   ARG A  73      -7.683  18.260   1.915  1.00  0.58           N  
ATOM    511  CA  ARG A  73      -8.923  17.544   2.008  1.00  0.58           C  
ATOM    512  C   ARG A  73      -9.952  18.282   1.230  1.00  0.58           C  
ATOM    513  O   ARG A  73     -10.690  17.693   0.441  1.00  0.58           O  
ATOM    514  CB  ARG A  73      -9.468  17.461   3.447  1.00  0.58           C  
ATOM    515  CG  ARG A  73     -10.815  16.739   3.555  1.00  0.58           C  
ATOM    516  CD  ARG A  73     -11.534  16.951   4.893  1.00  0.58           C  
ATOM    517  NE  ARG A  73     -12.186  18.291   4.838  1.00  0.58           N  
ATOM    518  CZ  ARG A  73     -12.884  18.774   5.908  1.00  0.58           C  
ATOM    519  NH1 ARG A  73     -12.989  18.040   7.054  1.00  0.58           N  
ATOM    520  NH2 ARG A  73     -13.477  20.001   5.831  1.00  0.58           N  
ATOM    521  N   ALA A  74     -10.014  19.614   1.417  1.00  0.69           N  
ATOM    522  CA  ALA A  74     -11.046  20.344   0.752  1.00  0.69           C  
ATOM    523  C   ALA A  74     -10.838  20.182  -0.711  1.00  0.69           C  
ATOM    524  O   ALA A  74      -9.745  20.413  -1.228  1.00  0.69           O  
ATOM    525  CB  ALA A  74     -11.044  21.848   1.071  1.00  0.69           C  
ATOM    526  N   ASP A  75     -11.901  19.749  -1.412  1.00  0.69           N  
ATOM    527  CA  ASP A  75     -11.814  19.593  -2.828  1.00  0.69           C  
ATOM    528  C   ASP A  75     -11.649  20.963  -3.389  1.00  0.69           C  
ATOM    529  O   ASP A  75     -10.796  21.209  -4.241  1.00  0.69           O  
ATOM    530  CB  ASP A  75     -13.090  18.977  -3.423  1.00  0.69           C  
ATOM    531  CG  ASP A  75     -12.801  18.588  -4.862  1.00  0.69           C  
ATOM    532  OD1 ASP A  75     -11.734  19.010  -5.386  1.00  0.69           O  
ATOM    533  OD2 ASP A  75     -13.639  17.858  -5.454  1.00  0.69           O  
ATOM    534  N   GLY A  76     -12.474  21.901  -2.892  1.00  0.74           N  
ATOM    535  CA  GLY A  76     -12.408  23.257  -3.337  1.00  0.74           C  
ATOM    536  C   GLY A  76     -13.170  23.319  -4.614  1.00  0.74           C  
ATOM    537  O   GLY A  76     -13.458  24.396  -5.132  1.00  0.74           O  
ATOM    538  N   THR A  77     -13.523  22.139  -5.152  1.00  0.71           N  
ATOM    539  CA  THR A  77     -14.258  22.106  -6.376  1.00  0.71           C  
ATOM    540  C   THR A  77     -15.506  21.350  -6.084  1.00  0.71           C  
ATOM    541  O   THR A  77     -15.489  20.373  -5.338  1.00  0.71           O  
ATOM    542  CB  THR A  77     -13.548  21.376  -7.479  1.00  0.71           C  
ATOM    543  OG1 THR A  77     -12.287  21.977  -7.736  1.00  0.71           O  
ATOM    544  CG2 THR A  77     -14.421  21.425  -8.744  1.00  0.71           C  
ATOM    545  N   GLY A  78     -16.638  21.806  -6.648  1.00  0.69           N  
ATOM    546  CA  GLY A  78     -17.863  21.108  -6.414  1.00  0.69           C  
ATOM    547  C   GLY A  78     -18.150  21.214  -4.955  1.00  0.69           C  
ATOM    548  O   GLY A  78     -17.806  22.194  -4.296  1.00  0.69           O  
ATOM    549  N   PRO A  79     -18.793  20.202  -4.453  1.00  0.64           N  
ATOM    550  CA  PRO A  79     -19.108  20.187  -3.055  1.00  0.64           C  
ATOM    551  C   PRO A  79     -17.892  19.851  -2.257  1.00  0.64           C  
ATOM    552  O   PRO A  79     -16.967  19.249  -2.800  1.00  0.64           O  
ATOM    553  CB  PRO A  79     -20.235  19.168  -2.887  1.00  0.64           C  
ATOM    554  CG  PRO A  79     -20.928  19.161  -4.260  1.00  0.64           C  
ATOM    555  CD  PRO A  79     -19.809  19.528  -5.247  1.00  0.64           C  
ATOM    556  N   THR A  80     -17.869  20.252  -0.971  1.00  0.61           N  
ATOM    557  CA  THR A  80     -16.784  19.911  -0.101  1.00  0.61           C  
ATOM    558  C   THR A  80     -17.194  18.638   0.557  1.00  0.61           C  
ATOM    559  O   THR A  80     -18.143  17.985   0.124  1.00  0.61           O  
ATOM    560  CB  THR A  80     -16.538  20.914   0.991  1.00  0.61           C  
ATOM    561  OG1 THR A  80     -17.685  21.022   1.820  1.00  0.61           O  
ATOM    562  CG2 THR A  80     -16.204  22.276   0.359  1.00  0.61           C  
ATOM    563  N   LYS A  81     -16.471  18.232   1.614  1.00  0.56           N  
ATOM    564  CA  LYS A  81     -16.850  17.033   2.295  1.00  0.56           C  
ATOM    565  C   LYS A  81     -18.000  17.363   3.179  1.00  0.56           C  
ATOM    566  O   LYS A  81     -18.476  18.497   3.210  1.00  0.56           O  
ATOM    567  CB  LYS A  81     -15.756  16.418   3.181  1.00  0.56           C  
ATOM    568  CG  LYS A  81     -14.654  15.706   2.399  1.00  0.56           C  
ATOM    569  CD  LYS A  81     -13.420  15.395   3.244  1.00  0.56           C  
ATOM    570  CE  LYS A  81     -13.735  14.783   4.612  1.00  0.56           C  
ATOM    571  NZ  LYS A  81     -14.184  15.833   5.556  1.00  0.56           N  
ATOM    572  N   GLY A  82     -18.495  16.345   3.905  1.00  0.54           N  
ATOM    573  CA  GLY A  82     -19.611  16.538   4.776  1.00  0.54           C  
ATOM    574  C   GLY A  82     -20.800  16.000   4.064  1.00  0.54           C  
ATOM    575  O   GLY A  82     -21.868  15.827   4.650  1.00  0.54           O  
ATOM    576  N   ASP A  83     -20.642  15.727   2.758  1.00  0.51           N  
ATOM    577  CA  ASP A  83     -21.737  15.163   2.038  1.00  0.51           C  
ATOM    578  C   ASP A  83     -21.266  13.862   1.480  1.00  0.51           C  
ATOM    579  O   ASP A  83     -20.696  13.030   2.184  1.00  0.51           O  
ATOM    580  CB  ASP A  83     -22.238  16.016   0.861  1.00  0.51           C  
ATOM    581  CG  ASP A  83     -23.649  15.542   0.528  1.00  0.51           C  
ATOM    582  OD1 ASP A  83     -24.216  14.763   1.340  1.00  0.51           O  
ATOM    583  OD2 ASP A  83     -24.181  15.954  -0.537  1.00  0.51           O  
ATOM    584  N   MET A  84     -21.520  13.670   0.174  1.00  0.49           N  
ATOM    585  CA  MET A  84     -21.196  12.475  -0.547  1.00  0.49           C  
ATOM    586  C   MET A  84     -19.706  12.287  -0.591  1.00  0.49           C  
ATOM    587  O   MET A  84     -19.219  11.169  -0.434  1.00  0.49           O  
ATOM    588  CB  MET A  84     -21.721  12.545  -1.988  1.00  0.49           C  
ATOM    589  CG  MET A  84     -23.234  12.777  -2.036  1.00  0.49           C  
ATOM    590  SD  MET A  84     -23.913  13.099  -3.691  1.00  0.49           S  
ATOM    591  CE  MET A  84     -23.883  11.360  -4.210  1.00  0.49           C  
ATOM    592  N   GLU A  85     -18.933  13.373  -0.791  1.00  0.57           N  
ATOM    593  CA  GLU A  85     -17.504  13.234  -0.906  1.00  0.57           C  
ATOM    594  C   GLU A  85     -16.923  12.817   0.408  1.00  0.57           C  
ATOM    595  O   GLU A  85     -17.318  13.313   1.462  1.00  0.57           O  
ATOM    596  CB  GLU A  85     -16.782  14.536  -1.306  1.00  0.57           C  
ATOM    597  CG  GLU A  85     -16.910  14.926  -2.781  1.00  0.57           C  
ATOM    598  CD  GLU A  85     -15.735  14.313  -3.532  1.00  0.57           C  
ATOM    599  OE1 GLU A  85     -15.048  13.435  -2.944  1.00  0.57           O  
ATOM    600  OE2 GLU A  85     -15.506  14.717  -4.702  1.00  0.57           O  
ATOM    601  N   ILE A  86     -15.978  11.852   0.364  1.00  0.50           N  
ATOM    602  CA  ILE A  86     -15.272  11.429   1.540  1.00  0.50           C  
ATOM    603  C   ILE A  86     -13.925  10.936   1.099  1.00  0.50           C  
ATOM    604  O   ILE A  86     -13.742  10.516  -0.042  1.00  0.50           O  
ATOM    605  CB  ILE A  86     -15.959  10.323   2.290  1.00  0.50           C  
ATOM    606  CG1 ILE A  86     -17.333  10.800   2.790  1.00  0.50           C  
ATOM    607  CG2 ILE A  86     -15.033   9.865   3.431  1.00  0.50           C  
ATOM    608  CD1 ILE A  86     -18.226   9.667   3.292  1.00  0.50           C  
ATOM    609  N   PRO A  87     -12.963  11.019   1.975  1.00  0.59           N  
ATOM    610  CA  PRO A  87     -11.660  10.487   1.689  1.00  0.59           C  
ATOM    611  C   PRO A  87     -11.756   8.997   1.656  1.00  0.59           C  
ATOM    612  O   PRO A  87     -10.822   8.356   1.176  1.00  0.59           O  
ATOM    613  CB  PRO A  87     -10.746  11.025   2.785  1.00  0.59           C  
ATOM    614  CG  PRO A  87     -11.404  12.359   3.179  1.00  0.59           C  
ATOM    615  CD  PRO A  87     -12.898  12.147   2.892  1.00  0.59           C  
ATOM    616  N   PHE A  88     -12.881   8.451   2.161  1.00  0.49           N  
ATOM    617  CA  PHE A  88     -13.174   7.046   2.263  1.00  0.49           C  
ATOM    618  C   PHE A  88     -12.017   6.291   2.823  1.00  0.49           C  
ATOM    619  O   PHE A  88     -11.019   6.032   2.154  1.00  0.49           O  
ATOM    620  CB  PHE A  88     -13.544   6.389   0.926  1.00  0.49           C  
ATOM    621  CG  PHE A  88     -14.899   6.869   0.552  1.00  0.49           C  
ATOM    622  CD1 PHE A  88     -15.079   8.121   0.015  1.00  0.49           C  
ATOM    623  CD2 PHE A  88     -15.991   6.056   0.735  1.00  0.49           C  
ATOM    624  CE1 PHE A  88     -16.335   8.558  -0.330  1.00  0.49           C  
ATOM    625  CE2 PHE A  88     -17.250   6.487   0.392  1.00  0.49           C  
ATOM    626  CZ  PHE A  88     -17.423   7.741  -0.141  1.00  0.49           C  
ATOM    627  N   GLU A  89     -12.154   5.885   4.095  1.00  0.61           N  
ATOM    628  CA  GLU A  89     -11.125   5.128   4.731  1.00  0.61           C  
ATOM    629  C   GLU A  89     -11.063   3.796   4.060  1.00  0.61           C  
ATOM    630  O   GLU A  89      -9.981   3.276   3.788  1.00  0.61           O  
ATOM    631  CB  GLU A  89     -11.402   4.904   6.224  1.00  0.61           C  
ATOM    632  CG  GLU A  89     -10.214   4.314   6.983  1.00  0.61           C  
ATOM    633  CD  GLU A  89     -10.499   4.491   8.466  1.00  0.61           C  
ATOM    634  OE1 GLU A  89     -11.697   4.655   8.817  1.00  0.61           O  
ATOM    635  OE2 GLU A  89      -9.527   4.472   9.266  1.00  0.61           O  
ATOM    636  N   GLU A  90     -12.239   3.216   3.754  1.00  0.60           N  
ATOM    637  CA  GLU A  90     -12.260   1.918   3.147  1.00  0.60           C  
ATOM    638  C   GLU A  90     -11.577   2.022   1.825  1.00  0.60           C  
ATOM    639  O   GLU A  90     -10.765   1.170   1.463  1.00  0.60           O  
ATOM    640  CB  GLU A  90     -13.688   1.371   2.935  1.00  0.60           C  
ATOM    641  CG  GLU A  90     -14.576   2.231   2.031  1.00  0.60           C  
ATOM    642  CD  GLU A  90     -15.947   1.571   1.968  1.00  0.60           C  
ATOM    643  OE1 GLU A  90     -16.273   0.794   2.905  1.00  0.60           O  
ATOM    644  OE2 GLU A  90     -16.689   1.836   0.984  1.00  0.60           O  
ATOM    645  N   VAL A  91     -11.874   3.094   1.071  1.00  0.57           N  
ATOM    646  CA  VAL A  91     -11.225   3.249  -0.192  1.00  0.57           C  
ATOM    647  C   VAL A  91      -9.773   3.361   0.117  1.00  0.57           C  
ATOM    648  O   VAL A  91      -8.945   2.683  -0.491  1.00  0.57           O  
ATOM    649  CB  VAL A  91     -11.657   4.492  -0.915  1.00  0.57           C  
ATOM    650  CG1 VAL A  91     -10.804   4.664  -2.185  1.00  0.57           C  
ATOM    651  CG2 VAL A  91     -13.166   4.378  -1.197  1.00  0.57           C  
ATOM    652  N   LEU A  92      -9.456   4.184   1.137  1.00  0.59           N  
ATOM    653  CA  LEU A  92      -8.110   4.437   1.558  1.00  0.59           C  
ATOM    654  C   LEU A  92      -7.433   5.155   0.440  1.00  0.59           C  
ATOM    655  O   LEU A  92      -7.529   4.767  -0.722  1.00  0.59           O  
ATOM    656  CB  LEU A  92      -7.328   3.156   1.918  1.00  0.59           C  
ATOM    657  CG  LEU A  92      -5.902   3.395   2.459  1.00  0.59           C  
ATOM    658  CD1 LEU A  92      -5.924   4.201   3.768  1.00  0.59           C  
ATOM    659  CD2 LEU A  92      -5.138   2.068   2.610  1.00  0.59           C  
ATOM    660  N   GLU A  93      -6.743   6.265   0.751  1.00  0.62           N  
ATOM    661  CA  GLU A  93      -6.139   6.969  -0.331  1.00  0.62           C  
ATOM    662  C   GLU A  93      -4.707   6.559  -0.413  1.00  0.62           C  
ATOM    663  O   GLU A  93      -3.929   6.789   0.510  1.00  0.62           O  
ATOM    664  CB  GLU A  93      -6.179   8.505  -0.166  1.00  0.62           C  
ATOM    665  CG  GLU A  93      -7.597   9.088  -0.207  1.00  0.62           C  
ATOM    666  CD  GLU A  93      -7.511  10.606  -0.111  1.00  0.62           C  
ATOM    667  OE1 GLU A  93      -6.378  11.107   0.116  1.00  0.62           O  
ATOM    668  OE2 GLU A  93      -8.564  11.284  -0.263  1.00  0.62           O  
ATOM    669  N   ARG A  94      -4.327   5.886  -1.514  1.00  0.58           N  
ATOM    670  CA  ARG A  94      -5.263   5.448  -2.501  1.00  0.58           C  
ATOM    671  C   ARG A  94      -4.515   4.420  -3.292  1.00  0.58           C  
ATOM    672  O   ARG A  94      -4.459   4.465  -4.520  1.00  0.58           O  
ATOM    673  CB  ARG A  94      -5.701   6.579  -3.450  1.00  0.58           C  
ATOM    674  CG  ARG A  94      -4.552   7.180  -4.265  1.00  0.58           C  
ATOM    675  CD  ARG A  94      -4.889   8.467  -5.018  1.00  0.58           C  
ATOM    676  NE  ARG A  94      -3.906   9.495  -4.575  1.00  0.58           N  
ATOM    677  CZ  ARG A  94      -4.189  10.309  -3.518  1.00  0.58           C  
ATOM    678  NH1 ARG A  94      -5.393  10.217  -2.883  1.00  0.58           N  
ATOM    679  NH2 ARG A  94      -3.264  11.218  -3.099  1.00  0.58           N  
ATOM    680  N   ALA A  95      -3.942   3.418  -2.598  1.00  0.62           N  
ATOM    681  CA  ALA A  95      -3.129   2.477  -3.311  1.00  0.62           C  
ATOM    682  C   ALA A  95      -3.894   1.213  -3.489  1.00  0.62           C  
ATOM    683  O   ALA A  95      -4.196   0.506  -2.528  1.00  0.62           O  
ATOM    684  CB  ALA A  95      -1.827   2.118  -2.572  1.00  0.62           C  
ATOM    685  N   LYS A  96      -4.229   0.905  -4.753  1.00  0.56           N  
ATOM    686  CA  LYS A  96      -4.916  -0.308  -5.073  1.00  0.56           C  
ATOM    687  C   LYS A  96      -3.963  -1.423  -4.797  1.00  0.56           C  
ATOM    688  O   LYS A  96      -4.321  -2.441  -4.209  1.00  0.56           O  
ATOM    689  CB  LYS A  96      -5.278  -0.385  -6.562  1.00  0.56           C  
ATOM    690  CG  LYS A  96      -6.226   0.725  -7.020  1.00  0.56           C  
ATOM    691  CD  LYS A  96      -6.233   0.915  -8.535  1.00  0.56           C  
ATOM    692  CE  LYS A  96      -6.510  -0.371  -9.315  1.00  0.56           C  
ATOM    693  NZ  LYS A  96      -6.352  -0.116 -10.763  1.00  0.56           N  
ATOM    694  N   ALA A  97      -2.696  -1.217  -5.202  1.00  0.59           N  
ATOM    695  CA  ALA A  97      -1.676  -2.213  -5.074  1.00  0.59           C  
ATOM    696  C   ALA A  97      -0.545  -1.577  -4.340  1.00  0.59           C  
ATOM    697  O   ALA A  97      -0.617  -0.407  -3.970  1.00  0.59           O  
ATOM    698  CB  ALA A  97      -1.126  -2.706  -6.422  1.00  0.59           C  
ATOM    699  N   GLY A  98       0.518  -2.359  -4.073  1.00  0.58           N  
ATOM    700  CA  GLY A  98       1.642  -1.855  -3.340  1.00  0.58           C  
ATOM    701  C   GLY A  98       2.435  -0.926  -4.205  1.00  0.58           C  
ATOM    702  O   GLY A  98       2.345  -0.948  -5.432  1.00  0.58           O  
ATOM    703  N   ASP A  99       3.253  -0.084  -3.535  1.00  0.59           N  
ATOM    704  CA  ASP A  99       4.127   0.915  -4.095  1.00  0.59           C  
ATOM    705  C   ASP A  99       3.460   2.028  -4.865  1.00  0.59           C  
ATOM    706  O   ASP A  99       4.048   2.442  -5.863  1.00  0.59           O  
ATOM    707  CB  ASP A  99       5.203   0.316  -5.013  1.00  0.59           C  
ATOM    708  CG  ASP A  99       6.197  -0.373  -4.101  1.00  0.59           C  
ATOM    709  OD1 ASP A  99       6.186  -0.033  -2.890  1.00  0.59           O  
ATOM    710  OD2 ASP A  99       6.976  -1.236  -4.588  1.00  0.59           O  
ATOM    711  N   PRO A 100       2.314   2.580  -4.537  1.00  0.62           N  
ATOM    712  CA  PRO A 100       1.919   3.709  -5.331  1.00  0.62           C  
ATOM    713  C   PRO A 100       2.453   4.955  -4.710  1.00  0.62           C  
ATOM    714  O   PRO A 100       2.998   4.898  -3.608  1.00  0.62           O  
ATOM    715  CB  PRO A 100       0.392   3.724  -5.374  1.00  0.62           C  
ATOM    716  CG  PRO A 100       0.000   2.277  -5.078  1.00  0.62           C  
ATOM    717  CD  PRO A 100       1.147   1.784  -4.189  1.00  0.62           C  
ATOM    718  N   LYS A 101       2.310   6.089  -5.418  1.00  0.62           N  
ATOM    719  CA  LYS A 101       2.622   7.372  -4.867  1.00  0.62           C  
ATOM    720  C   LYS A 101       1.646   7.543  -3.758  1.00  0.62           C  
ATOM    721  O   LYS A 101       1.939   8.133  -2.723  1.00  0.62           O  
ATOM    722  CB  LYS A 101       2.363   8.531  -5.848  1.00  0.62           C  
ATOM    723  CG  LYS A 101       2.637   9.926  -5.268  1.00  0.62           C  
ATOM    724  CD  LYS A 101       4.116  10.306  -5.167  1.00  0.62           C  
ATOM    725  CE  LYS A 101       4.580  11.215  -6.309  1.00  0.62           C  
ATOM    726  NZ  LYS A 101       5.992  11.607  -6.106  1.00  0.62           N  
ATOM    727  N   ALA A 102       0.445   6.980  -3.952  1.00  0.66           N  
ATOM    728  CA  ALA A 102      -0.615   7.128  -3.009  1.00  0.66           C  
ATOM    729  C   ALA A 102      -0.164   6.599  -1.692  1.00  0.66           C  
ATOM    730  O   ALA A 102      -0.484   7.177  -0.657  1.00  0.66           O  
ATOM    731  CB  ALA A 102      -1.864   6.340  -3.414  1.00  0.66           C  
ATOM    732  N   GLN A 103       0.600   5.493  -1.684  1.00  0.61           N  
ATOM    733  CA  GLN A 103       1.001   4.949  -0.419  1.00  0.61           C  
ATOM    734  C   GLN A 103       1.823   5.958   0.322  1.00  0.61           C  
ATOM    735  O   GLN A 103       1.669   6.109   1.533  1.00  0.61           O  
ATOM    736  CB  GLN A 103       1.834   3.654  -0.517  1.00  0.61           C  
ATOM    737  CG  GLN A 103       1.017   2.450  -0.994  1.00  0.61           C  
ATOM    738  CD  GLN A 103       1.858   1.185  -0.874  1.00  0.61           C  
ATOM    739  OE1 GLN A 103       3.033   1.229  -0.518  1.00  0.61           O  
ATOM    740  NE2 GLN A 103       1.227   0.018  -1.174  1.00  0.61           N  
ATOM    741  N   THR A 104       2.717   6.692  -0.367  1.00  0.66           N  
ATOM    742  CA  THR A 104       3.545   7.572   0.405  1.00  0.66           C  
ATOM    743  C   THR A 104       3.390   8.998  -0.008  1.00  0.66           C  
ATOM    744  O   THR A 104       3.527   9.348  -1.178  1.00  0.66           O  
ATOM    745  CB  THR A 104       5.002   7.272   0.277  1.00  0.66           C  
ATOM    746  OG1 THR A 104       5.284   5.962   0.748  1.00  0.66           O  
ATOM    747  CG2 THR A 104       5.767   8.337   1.075  1.00  0.66           C  
ATOM    748  N   GLU A 105       3.114   9.871   0.977  1.00  0.66           N  
ATOM    749  CA  GLU A 105       3.070  11.284   0.745  1.00  0.66           C  
ATOM    750  C   GLU A 105       3.791  11.894   1.904  1.00  0.66           C  
ATOM    751  O   GLU A 105       3.833  11.301   2.978  1.00  0.66           O  
ATOM    752  CB  GLU A 105       1.648  11.878   0.605  1.00  0.66           C  
ATOM    753  CG  GLU A 105       0.688  11.631   1.771  1.00  0.66           C  
ATOM    754  CD  GLU A 105      -0.655  12.263   1.408  1.00  0.66           C  
ATOM    755  OE1 GLU A 105      -1.062  12.114   0.225  1.00  0.66           O  
ATOM    756  OE2 GLU A 105      -1.291  12.896   2.292  1.00  0.66           O  
ATOM    757  N   VAL A 106       4.384  13.092   1.721  1.00  0.69           N  
ATOM    758  CA  VAL A 106       5.198  13.661   2.763  1.00  0.69           C  
ATOM    759  C   VAL A 106       4.376  13.783   4.000  1.00  0.69           C  
ATOM    760  O   VAL A 106       4.797  13.360   5.075  1.00  0.69           O  
ATOM    761  CB  VAL A 106       5.703  15.039   2.448  1.00  0.69           C  
ATOM    762  CG1 VAL A 106       6.482  15.561   3.668  1.00  0.69           C  
ATOM    763  CG2 VAL A 106       6.535  14.989   1.156  1.00  0.69           C  
ATOM    764  N   GLY A 107       3.163  14.348   3.887  1.00  0.70           N  
ATOM    765  CA  GLY A 107       2.355  14.430   5.064  1.00  0.70           C  
ATOM    766  C   GLY A 107       1.328  13.372   4.902  1.00  0.70           C  
ATOM    767  O   GLY A 107       0.614  13.348   3.905  1.00  0.70           O  
ATOM    768  N   LYS A 108       1.213  12.469   5.893  1.00  0.66           N  
ATOM    769  CA  LYS A 108       0.280  11.402   5.725  1.00  0.66           C  
ATOM    770  C   LYS A 108      -1.012  11.706   6.397  1.00  0.66           C  
ATOM    771  O   LYS A 108      -1.065  12.405   7.407  1.00  0.66           O  
ATOM    772  CB  LYS A 108       0.821  10.044   6.172  1.00  0.66           C  
ATOM    773  CG  LYS A 108       1.620   9.465   5.016  1.00  0.66           C  
ATOM    774  CD  LYS A 108       0.724   9.429   3.781  1.00  0.66           C  
ATOM    775  CE  LYS A 108       1.220   8.580   2.621  1.00  0.66           C  
ATOM    776  NZ  LYS A 108       0.100   8.388   1.678  1.00  0.66           N  
ATOM    777  N   HIS A 109      -2.101  11.186   5.795  1.00  0.66           N  
ATOM    778  CA  HIS A 109      -3.438  11.404   6.260  1.00  0.66           C  
ATOM    779  C   HIS A 109      -3.611  10.797   7.611  1.00  0.66           C  
ATOM    780  O   HIS A 109      -4.155  11.434   8.508  1.00  0.66           O  
ATOM    781  CB  HIS A 109      -4.499  10.782   5.333  1.00  0.66           C  
ATOM    782  CG  HIS A 109      -4.660  11.520   4.035  1.00  0.66           C  
ATOM    783  ND1 HIS A 109      -5.721  12.348   3.746  1.00  0.66           N  
ATOM    784  CD2 HIS A 109      -3.853  11.555   2.938  1.00  0.66           C  
ATOM    785  CE1 HIS A 109      -5.508  12.839   2.500  1.00  0.66           C  
ATOM    786  NE2 HIS A 109      -4.387  12.386   1.969  1.00  0.66           N  
ATOM    787  N   TYR A 110      -3.158   9.545   7.806  1.00  0.66           N  
ATOM    788  CA  TYR A 110      -3.363   8.961   9.098  1.00  0.66           C  
ATOM    789  C   TYR A 110      -2.603   9.714  10.135  1.00  0.66           C  
ATOM    790  O   TYR A 110      -3.155  10.099  11.164  1.00  0.66           O  
ATOM    791  CB  TYR A 110      -2.896   7.500   9.226  1.00  0.66           C  
ATOM    792  CG  TYR A 110      -3.917   6.591   8.641  1.00  0.66           C  
ATOM    793  CD1 TYR A 110      -5.119   6.428   9.290  1.00  0.66           C  
ATOM    794  CD2 TYR A 110      -3.676   5.879   7.489  1.00  0.66           C  
ATOM    795  CE1 TYR A 110      -6.082   5.588   8.789  1.00  0.66           C  
ATOM    796  CE2 TYR A 110      -4.637   5.034   6.982  1.00  0.66           C  
ATOM    797  CZ  TYR A 110      -5.841   4.890   7.632  1.00  0.66           C  
ATOM    798  OH  TYR A 110      -6.830   4.025   7.117  1.00  0.66           O  
ATOM    799  N   LEU A 111      -1.309   9.961   9.880  1.00  0.69           N  
ATOM    800  CA  LEU A 111      -0.510  10.561  10.899  1.00  0.69           C  
ATOM    801  C   LEU A 111      -0.992  11.956  11.139  1.00  0.69           C  
ATOM    802  O   LEU A 111      -1.121  12.397  12.280  1.00  0.69           O  
ATOM    803  CB  LEU A 111       0.980  10.590  10.538  1.00  0.69           C  
ATOM    804  CG  LEU A 111       1.869  10.952  11.736  1.00  0.69           C  
ATOM    805  CD1 LEU A 111       1.665   9.947  12.881  1.00  0.69           C  
ATOM    806  CD2 LEU A 111       3.342  11.056  11.322  1.00  0.69           C  
ATOM    807  N   GLN A 112      -1.292  12.682  10.049  1.00  0.68           N  
ATOM    808  CA  GLN A 112      -1.728  14.044  10.142  1.00  0.68           C  
ATOM    809  C   GLN A 112      -3.056  14.069  10.824  1.00  0.68           C  
ATOM    810  O   GLN A 112      -3.348  14.962  11.619  1.00  0.68           O  
ATOM    811  CB  GLN A 112      -1.921  14.705   8.767  1.00  0.68           C  
ATOM    812  CG  GLN A 112      -2.141  16.218   8.835  1.00  0.68           C  
ATOM    813  CD  GLN A 112      -0.781  16.895   8.734  1.00  0.68           C  
ATOM    814  OE1 GLN A 112      -0.330  17.573   9.657  1.00  0.68           O  
ATOM    815  NE2 GLN A 112      -0.106  16.706   7.569  1.00  0.68           N  
ATOM    816  N   LEU A 113      -3.886  13.051  10.545  1.00  0.67           N  
ATOM    817  CA  LEU A 113      -5.236  13.018  11.016  1.00  0.67           C  
ATOM    818  C   LEU A 113      -5.228  13.071  12.506  1.00  0.67           C  
ATOM    819  O   LEU A 113      -6.008  13.812  13.101  1.00  0.67           O  
ATOM    820  CB  LEU A 113      -5.973  11.751  10.552  1.00  0.67           C  
ATOM    821  CG  LEU A 113      -7.446  11.696  10.985  1.00  0.67           C  
ATOM    822  CD1 LEU A 113      -8.217  12.924  10.478  1.00  0.67           C  
ATOM    823  CD2 LEU A 113      -8.102  10.385  10.524  1.00  0.67           C  
ATOM    824  N   ALA A 114      -4.332  12.306  13.156  1.00  0.72           N  
ATOM    825  CA  ALA A 114      -4.283  12.405  14.582  1.00  0.72           C  
ATOM    826  C   ALA A 114      -3.900  13.819  14.852  1.00  0.72           C  
ATOM    827  O   ALA A 114      -3.125  14.408  14.101  1.00  0.72           O  
ATOM    828  CB  ALA A 114      -3.227  11.494  15.233  1.00  0.72           C  
ATOM    829  N   GLY A 115      -4.454  14.417  15.920  1.00  0.76           N  
ATOM    830  CA  GLY A 115      -4.160  15.796  16.155  1.00  0.76           C  
ATOM    831  C   GLY A 115      -4.610  16.110  17.537  1.00  0.76           C  
ATOM    832  O   GLY A 115      -4.651  15.235  18.400  1.00  0.76           O  
ATOM    833  N   ASP A 116      -4.948  17.388  17.786  1.00  0.79           N  
ATOM    834  CA  ASP A 116      -5.375  17.750  19.100  1.00  0.79           C  
ATOM    835  C   ASP A 116      -6.780  17.272  19.238  1.00  0.79           C  
ATOM    836  O   ASP A 116      -7.725  18.053  19.155  1.00  0.79           O  
ATOM    837  CB  ASP A 116      -5.383  19.268  19.339  1.00  0.79           C  
ATOM    838  CG  ASP A 116      -3.943  19.753  19.285  1.00  0.79           C  
ATOM    839  OD1 ASP A 116      -3.057  18.922  18.947  1.00  0.79           O  
ATOM    840  OD2 ASP A 116      -3.707  20.955  19.581  1.00  0.79           O  
ATOM    841  N   THR A 117      -6.943  15.952  19.442  1.00  0.73           N  
ATOM    842  CA  THR A 117      -8.253  15.401  19.601  1.00  0.73           C  
ATOM    843  C   THR A 117      -8.129  14.261  20.553  1.00  0.73           C  
ATOM    844  O   THR A 117      -7.036  13.750  20.788  1.00  0.73           O  
ATOM    845  CB  THR A 117      -8.821  14.858  18.326  1.00  0.73           C  
ATOM    846  OG1 THR A 117      -8.027  13.777  17.859  1.00  0.73           O  
ATOM    847  CG2 THR A 117      -8.845  15.989  17.284  1.00  0.73           C  
ATOM    848  N   ASP A 118      -9.261  13.841  21.147  1.00  0.63           N  
ATOM    849  CA  ASP A 118      -9.216  12.740  22.059  1.00  0.63           C  
ATOM    850  C   ASP A 118      -8.811  11.526  21.288  1.00  0.63           C  
ATOM    851  O   ASP A 118      -7.983  10.738  21.744  1.00  0.63           O  
ATOM    852  CB  ASP A 118     -10.582  12.422  22.701  1.00  0.63           C  
ATOM    853  CG  ASP A 118     -10.931  13.499  23.721  1.00  0.63           C  
ATOM    854  OD1 ASP A 118     -10.120  13.714  24.661  1.00  0.63           O  
ATOM    855  OD2 ASP A 118     -12.026  14.107  23.583  1.00  0.63           O  
ATOM    856  N   GLU A 119      -9.371  11.363  20.075  1.00  0.61           N  
ATOM    857  CA  GLU A 119      -9.136  10.169  19.316  1.00  0.61           C  
ATOM    858  C   GLU A 119      -7.764  10.176  18.727  1.00  0.61           C  
ATOM    859  O   GLU A 119      -7.191  11.225  18.434  1.00  0.61           O  
ATOM    860  CB  GLU A 119     -10.140   9.959  18.172  1.00  0.61           C  
ATOM    861  CG  GLU A 119     -10.069   8.561  17.557  1.00  0.61           C  
ATOM    862  CD  GLU A 119     -11.149   8.464  16.490  1.00  0.61           C  
ATOM    863  OE1 GLU A 119     -11.052   9.210  15.478  1.00  0.61           O  
ATOM    864  OE2 GLU A 119     -12.089   7.645  16.675  1.00  0.61           O  
ATOM    865  N   GLU A 120      -7.202   8.960  18.562  1.00  0.64           N  
ATOM    866  CA  GLU A 120      -5.899   8.790  17.994  1.00  0.64           C  
ATOM    867  C   GLU A 120      -6.036   7.852  16.832  1.00  0.64           C  
ATOM    868  O   GLU A 120      -6.545   6.740  16.975  1.00  0.64           O  
ATOM    869  CB  GLU A 120      -4.918   8.175  19.007  1.00  0.64           C  
ATOM    870  CG  GLU A 120      -3.471   8.033  18.534  1.00  0.64           C  
ATOM    871  CD  GLU A 120      -2.645   7.746  19.780  1.00  0.64           C  
ATOM    872  OE1 GLU A 120      -3.236   7.786  20.892  1.00  0.64           O  
ATOM    873  OE2 GLU A 120      -1.419   7.489  19.644  1.00  0.64           O  
ATOM    874  N   LEU A 121      -5.593   8.292  15.635  1.00  0.64           N  
ATOM    875  CA  LEU A 121      -5.665   7.468  14.460  1.00  0.64           C  
ATOM    876  C   LEU A 121      -4.485   6.553  14.448  1.00  0.64           C  
ATOM    877  O   LEU A 121      -3.425   6.876  14.981  1.00  0.64           O  
ATOM    878  CB  LEU A 121      -5.667   8.257  13.137  1.00  0.64           C  
ATOM    879  CG  LEU A 121      -6.978   9.014  12.873  1.00  0.64           C  
ATOM    880  CD1 LEU A 121      -8.138   8.036  12.620  1.00  0.64           C  
ATOM    881  CD2 LEU A 121      -7.281  10.023  13.990  1.00  0.64           C  
ATOM    882  N   ASN A 122      -4.649   5.372  13.821  1.00  0.67           N  
ATOM    883  CA  ASN A 122      -3.587   4.413  13.802  1.00  0.67           C  
ATOM    884  C   ASN A 122      -2.435   4.969  13.023  1.00  0.67           C  
ATOM    885  O   ASN A 122      -2.411   4.956  11.794  1.00  0.67           O  
ATOM    886  CB  ASN A 122      -4.021   3.060  13.194  1.00  0.67           C  
ATOM    887  CG  ASN A 122      -4.576   3.297  11.792  1.00  0.67           C  
ATOM    888  OD1 ASN A 122      -3.884   3.104  10.796  1.00  0.67           O  
ATOM    889  ND2 ASN A 122      -5.853   3.752  11.706  1.00  0.67           N  
ATOM    890  N   SER A 123      -1.436   5.502  13.748  1.00  0.69           N  
ATOM    891  CA  SER A 123      -0.261   6.003  13.102  1.00  0.69           C  
ATOM    892  C   SER A 123       0.550   4.825  12.665  1.00  0.69           C  
ATOM    893  O   SER A 123       1.230   4.862  11.641  1.00  0.69           O  
ATOM    894  CB  SER A 123       0.615   6.851  14.038  1.00  0.69           C  
ATOM    895  OG  SER A 123      -0.106   7.996  14.469  1.00  0.69           O  
ATOM    896  N   CYS A 124       0.462   3.728  13.439  1.00  0.67           N  
ATOM    897  CA  CYS A 124       1.272   2.576  13.181  1.00  0.67           C  
ATOM    898  C   CYS A 124       0.976   2.054  11.817  1.00  0.67           C  
ATOM    899  O   CYS A 124       1.887   1.763  11.045  1.00  0.67           O  
ATOM    900  CB  CYS A 124       1.031   1.447  14.194  1.00  0.67           C  
ATOM    901  SG  CYS A 124      -0.700   0.893  14.220  1.00  0.67           S  
ATOM    902  N   THR A 125      -0.313   1.931  11.468  1.00  0.66           N  
ATOM    903  CA  THR A 125      -0.617   1.427  10.165  1.00  0.66           C  
ATOM    904  C   THR A 125      -0.116   2.429   9.179  1.00  0.66           C  
ATOM    905  O   THR A 125       0.393   2.075   8.116  1.00  0.66           O  
ATOM    906  CB  THR A 125      -2.083   1.245   9.927  1.00  0.66           C  
ATOM    907  OG1 THR A 125      -2.625   0.325  10.864  1.00  0.66           O  
ATOM    908  CG2 THR A 125      -2.306   0.751   8.487  1.00  0.66           C  
ATOM    909  N   ALA A 126      -0.242   3.722   9.521  1.00  0.70           N  
ATOM    910  CA  ALA A 126       0.146   4.757   8.613  1.00  0.70           C  
ATOM    911  C   ALA A 126       1.608   4.669   8.332  1.00  0.70           C  
ATOM    912  O   ALA A 126       2.415   4.239   9.152  1.00  0.70           O  
ATOM    913  CB  ALA A 126      -0.137   6.177   9.133  1.00  0.70           C  
ATOM    914  N   VAL A 127       1.951   5.041   7.091  1.00  0.66           N  
ATOM    915  CA  VAL A 127       0.841   5.373   6.261  1.00  0.66           C  
ATOM    916  C   VAL A 127       0.669   4.246   5.313  1.00  0.66           C  
ATOM    917  O   VAL A 127       1.581   3.936   4.546  1.00  0.66           O  
ATOM    918  CB  VAL A 127       0.977   6.641   5.479  1.00  0.66           C  
ATOM    919  CG1 VAL A 127       2.228   6.591   4.584  1.00  0.66           C  
ATOM    920  CG2 VAL A 127      -0.338   6.842   4.707  1.00  0.66           C  
ATOM    921  N   ASP A 128      -0.540   3.640   5.357  1.00  0.64           N  
ATOM    922  CA  ASP A 128      -0.902   2.491   4.582  1.00  0.64           C  
ATOM    923  C   ASP A 128       0.270   1.575   4.611  1.00  0.64           C  
ATOM    924  O   ASP A 128       0.712   1.142   5.674  1.00  0.64           O  
ATOM    925  CB  ASP A 128      -1.232   2.844   3.123  1.00  0.64           C  
ATOM    926  CG  ASP A 128      -2.456   3.750   3.151  1.00  0.64           C  
ATOM    927  OD1 ASP A 128      -3.102   3.829   4.230  1.00  0.64           O  
ATOM    928  OD2 ASP A 128      -2.757   4.379   2.102  1.00  0.64           O  
ATOM    929  N   TRP A 129       0.813   1.267   3.426  1.00  0.54           N  
ATOM    930  CA  TRP A 129       2.004   0.482   3.385  1.00  0.54           C  
ATOM    931  C   TRP A 129       3.102   1.480   3.197  1.00  0.54           C  
ATOM    932  O   TRP A 129       3.546   1.723   2.077  1.00  0.54           O  
ATOM    933  CB  TRP A 129       2.026  -0.456   2.165  1.00  0.54           C  
ATOM    934  CG  TRP A 129       0.965  -1.534   2.182  1.00  0.54           C  
ATOM    935  CD1 TRP A 129      -0.392  -1.415   2.092  1.00  0.54           C  
ATOM    936  CD2 TRP A 129       1.246  -2.940   2.242  1.00  0.54           C  
ATOM    937  NE1 TRP A 129      -0.975  -2.660   2.097  1.00  0.54           N  
ATOM    938  CE2 TRP A 129       0.023  -3.608   2.186  1.00  0.54           C  
ATOM    939  CE3 TRP A 129       2.427  -3.620   2.328  1.00  0.54           C  
ATOM    940  CZ2 TRP A 129      -0.037  -4.972   2.215  1.00  0.54           C  
ATOM    941  CZ3 TRP A 129       2.363  -4.994   2.366  1.00  0.54           C  
ATOM    942  CH2 TRP A 129       1.154  -5.658   2.309  1.00  0.54           C  
ATOM    943  N   LEU A 130       3.548   2.121   4.297  1.00  0.66           N  
ATOM    944  CA  LEU A 130       4.603   3.083   4.175  1.00  0.66           C  
ATOM    945  C   LEU A 130       5.844   2.329   3.819  1.00  0.66           C  
ATOM    946  O   LEU A 130       6.589   2.724   2.923  1.00  0.66           O  
ATOM    947  CB  LEU A 130       4.826   3.873   5.485  1.00  0.66           C  
ATOM    948  CG  LEU A 130       5.805   5.075   5.424  1.00  0.66           C  
ATOM    949  CD1 LEU A 130       5.913   5.750   6.801  1.00  0.66           C  
ATOM    950  CD2 LEU A 130       7.196   4.702   4.885  1.00  0.66           C  
ATOM    951  N   VAL A 131       6.086   1.207   4.525  1.00  0.64           N  
ATOM    952  CA  VAL A 131       7.260   0.412   4.308  1.00  0.64           C  
ATOM    953  C   VAL A 131       7.190  -0.198   2.954  1.00  0.64           C  
ATOM    954  O   VAL A 131       8.204  -0.337   2.271  1.00  0.64           O  
ATOM    955  CB  VAL A 131       7.425  -0.713   5.288  1.00  0.64           C  
ATOM    956  CG1 VAL A 131       7.618  -0.119   6.691  1.00  0.64           C  
ATOM    957  CG2 VAL A 131       6.223  -1.661   5.169  1.00  0.64           C  
ATOM    958  N   LEU A 132       5.977  -0.590   2.530  1.00  0.60           N  
ATOM    959  CA  LEU A 132       5.877  -1.246   1.267  1.00  0.60           C  
ATOM    960  C   LEU A 132       6.363  -0.276   0.240  1.00  0.60           C  
ATOM    961  O   LEU A 132       7.155  -0.627  -0.629  1.00  0.60           O  
ATOM    962  CB  LEU A 132       4.427  -1.626   0.917  1.00  0.60           C  
ATOM    963  CG  LEU A 132       4.244  -2.581  -0.285  1.00  0.60           C  
ATOM    964  CD1 LEU A 132       2.752  -2.857  -0.518  1.00  0.60           C  
ATOM    965  CD2 LEU A 132       4.954  -2.112  -1.566  1.00  0.60           C  
ATOM    966  N   ALA A 133       5.935   0.992   0.334  1.00  0.70           N  
ATOM    967  CA  ALA A 133       6.327   1.934  -0.674  1.00  0.70           C  
ATOM    968  C   ALA A 133       7.817   2.064  -0.660  1.00  0.70           C  
ATOM    969  O   ALA A 133       8.452   2.127  -1.712  1.00  0.70           O  
ATOM    970  CB  ALA A 133       5.736   3.335  -0.448  1.00  0.70           C  
ATOM    971  N   ALA A 134       8.420   2.107   0.540  1.00  0.71           N  
ATOM    972  CA  ALA A 134       9.838   2.298   0.651  1.00  0.71           C  
ATOM    973  C   ALA A 134      10.589   1.150   0.051  1.00  0.71           C  
ATOM    974  O   ALA A 134      11.560   1.347  -0.678  1.00  0.71           O  
ATOM    975  CB  ALA A 134      10.310   2.431   2.110  1.00  0.71           C  
ATOM    976  N   LYS A 135      10.135  -0.088   0.310  1.00  0.62           N  
ATOM    977  CA  LYS A 135      10.917  -1.222  -0.083  1.00  0.62           C  
ATOM    978  C   LYS A 135      11.138  -1.261  -1.560  1.00  0.62           C  
ATOM    979  O   LYS A 135      12.274  -1.403  -2.008  1.00  0.62           O  
ATOM    980  CB  LYS A 135      10.265  -2.555   0.318  1.00  0.62           C  
ATOM    981  CG  LYS A 135       8.870  -2.732  -0.280  1.00  0.62           C  
ATOM    982  CD  LYS A 135       8.330  -4.159  -0.222  1.00  0.62           C  
ATOM    983  CE  LYS A 135       8.577  -4.957  -1.503  1.00  0.62           C  
ATOM    984  NZ  LYS A 135       7.903  -6.270  -1.412  1.00  0.62           N  
ATOM    985  N   GLN A 136      10.077  -1.099  -2.367  1.00  0.55           N  
ATOM    986  CA  GLN A 136      10.301  -1.169  -3.780  1.00  0.55           C  
ATOM    987  C   GLN A 136       9.519  -0.080  -4.435  1.00  0.55           C  
ATOM    988  O   GLN A 136       8.858   0.713  -3.771  1.00  0.55           O  
ATOM    989  CB  GLN A 136       9.847  -2.521  -4.362  1.00  0.55           C  
ATOM    990  CG  GLN A 136      10.195  -2.751  -5.832  1.00  0.55           C  
ATOM    991  CD  GLN A 136       9.667  -4.129  -6.208  1.00  0.55           C  
ATOM    992  OE1 GLN A 136       9.880  -5.107  -5.491  1.00  0.55           O  
ATOM    993  NE2 GLN A 136       8.947  -4.213  -7.357  1.00  0.55           N  
ATOM    994  N   GLY A 137       9.598   0.008  -5.776  1.00  0.62           N  
ATOM    995  CA  GLY A 137       8.859   1.020  -6.464  1.00  0.62           C  
ATOM    996  C   GLY A 137       9.587   2.306  -6.269  1.00  0.62           C  
ATOM    997  O   GLY A 137      10.809   2.323  -6.135  1.00  0.62           O  
ATOM    998  N   ARG A 138       8.837   3.427  -6.261  1.00  0.54           N  
ATOM    999  CA  ARG A 138       9.443   4.711  -6.097  1.00  0.54           C  
ATOM   1000  C   ARG A 138       8.702   5.449  -5.031  1.00  0.54           C  
ATOM   1001  O   ARG A 138       7.725   4.956  -4.470  1.00  0.54           O  
ATOM   1002  CB  ARG A 138       9.403   5.605  -7.351  1.00  0.54           C  
ATOM   1003  CG  ARG A 138      10.377   5.198  -8.461  1.00  0.54           C  
ATOM   1004  CD  ARG A 138      10.470   6.241  -9.581  1.00  0.54           C  
ATOM   1005  NE  ARG A 138      11.466   5.762 -10.577  1.00  0.54           N  
ATOM   1006  CZ  ARG A 138      12.340   6.651 -11.132  1.00  0.54           C  
ATOM   1007  NH1 ARG A 138      12.323   7.956 -10.737  1.00  0.54           N  
ATOM   1008  NH2 ARG A 138      13.230   6.238 -12.082  1.00  0.54           N  
ATOM   1009  N   ARG A 139       9.195   6.664  -4.724  1.00  0.56           N  
ATOM   1010  CA  ARG A 139       8.621   7.524  -3.741  1.00  0.56           C  
ATOM   1011  C   ARG A 139       8.590   6.768  -2.466  1.00  0.56           C  
ATOM   1012  O   ARG A 139       7.663   6.887  -1.666  1.00  0.56           O  
ATOM   1013  CB  ARG A 139       7.208   8.022  -4.081  1.00  0.56           C  
ATOM   1014  CG  ARG A 139       6.775   9.258  -3.286  1.00  0.56           C  
ATOM   1015  CD  ARG A 139       7.689  10.467  -3.513  1.00  0.56           C  
ATOM   1016  NE  ARG A 139       7.003  11.676  -2.970  1.00  0.56           N  
ATOM   1017  CZ  ARG A 139       7.690  12.590  -2.222  1.00  0.56           C  
ATOM   1018  NH1 ARG A 139       8.992  12.362  -1.880  1.00  0.56           N  
ATOM   1019  NH2 ARG A 139       7.070  13.735  -1.811  1.00  0.56           N  
ATOM   1020  N   GLU A 140       9.645   5.968  -2.250  1.00  0.59           N  
ATOM   1021  CA  GLU A 140       9.720   5.167  -1.074  1.00  0.59           C  
ATOM   1022  C   GLU A 140       9.673   6.150   0.048  1.00  0.59           C  
ATOM   1023  O   GLU A 140      10.417   7.133   0.047  1.00  0.59           O  
ATOM   1024  CB  GLU A 140      11.069   4.433  -0.966  1.00  0.59           C  
ATOM   1025  CG  GLU A 140      11.417   3.638  -2.228  1.00  0.59           C  
ATOM   1026  CD  GLU A 140      11.989   4.637  -3.230  1.00  0.59           C  
ATOM   1027  OE1 GLU A 140      12.208   5.811  -2.825  1.00  0.59           O  
ATOM   1028  OE2 GLU A 140      12.220   4.247  -4.405  1.00  0.59           O  
ATOM   1029  N   ALA A 141       8.785   5.935   1.032  1.00  0.68           N  
ATOM   1030  CA  ALA A 141       8.806   6.885   2.095  1.00  0.68           C  
ATOM   1031  C   ALA A 141       9.878   6.417   3.001  1.00  0.68           C  
ATOM   1032  O   ALA A 141       9.616   5.974   4.118  1.00  0.68           O  
ATOM   1033  CB  ALA A 141       7.523   6.892   2.938  1.00  0.68           C  
ATOM   1034  N   VAL A 142      11.132   6.522   2.538  1.00  0.67           N  
ATOM   1035  CA  VAL A 142      12.201   6.121   3.391  1.00  0.67           C  
ATOM   1036  C   VAL A 142      12.239   7.113   4.504  1.00  0.67           C  
ATOM   1037  O   VAL A 142      12.391   6.750   5.669  1.00  0.67           O  
ATOM   1038  CB  VAL A 142      13.548   6.096   2.715  1.00  0.67           C  
ATOM   1039  CG1 VAL A 142      13.509   5.033   1.607  1.00  0.67           C  
ATOM   1040  CG2 VAL A 142      13.904   7.498   2.195  1.00  0.67           C  
ATOM   1041  N   LYS A 143      12.087   8.407   4.154  1.00  0.71           N  
ATOM   1042  CA  LYS A 143      12.146   9.453   5.130  1.00  0.71           C  
ATOM   1043  C   LYS A 143      10.998   9.323   6.065  1.00  0.71           C  
ATOM   1044  O   LYS A 143      11.165   9.419   7.280  1.00  0.71           O  
ATOM   1045  CB  LYS A 143      12.055  10.869   4.537  1.00  0.71           C  
ATOM   1046  CG  LYS A 143      13.245  11.267   3.667  1.00  0.71           C  
ATOM   1047  CD  LYS A 143      13.071  12.633   2.999  1.00  0.71           C  
ATOM   1048  CE  LYS A 143      11.936  12.683   1.974  1.00  0.71           C  
ATOM   1049  NZ  LYS A 143      11.729  14.075   1.515  1.00  0.71           N  
ATOM   1050  N   LEU A 144       9.796   9.077   5.516  1.00  0.72           N  
ATOM   1051  CA  LEU A 144       8.640   9.008   6.355  1.00  0.72           C  
ATOM   1052  C   LEU A 144       8.838   7.883   7.304  1.00  0.72           C  
ATOM   1053  O   LEU A 144       8.582   8.008   8.501  1.00  0.72           O  
ATOM   1054  CB  LEU A 144       7.351   8.679   5.592  1.00  0.72           C  
ATOM   1055  CG  LEU A 144       6.871   9.767   4.621  1.00  0.72           C  
ATOM   1056  CD1 LEU A 144       7.850   9.986   3.458  1.00  0.72           C  
ATOM   1057  CD2 LEU A 144       5.452   9.433   4.147  1.00  0.72           C  
ATOM   1058  N   LEU A 145       9.317   6.744   6.779  1.00  0.71           N  
ATOM   1059  CA  LEU A 145       9.476   5.595   7.612  1.00  0.71           C  
ATOM   1060  C   LEU A 145      10.522   5.903   8.633  1.00  0.71           C  
ATOM   1061  O   LEU A 145      10.370   5.576   9.809  1.00  0.71           O  
ATOM   1062  CB  LEU A 145       9.923   4.349   6.826  1.00  0.71           C  
ATOM   1063  CG  LEU A 145       9.927   3.053   7.658  1.00  0.71           C  
ATOM   1064  CD1 LEU A 145       8.504   2.667   8.097  1.00  0.71           C  
ATOM   1065  CD2 LEU A 145      10.635   1.914   6.908  1.00  0.71           C  
ATOM   1066  N   ARG A 146      11.605   6.576   8.202  1.00  0.66           N  
ATOM   1067  CA  ARG A 146      12.707   6.880   9.067  1.00  0.66           C  
ATOM   1068  C   ARG A 146      12.226   7.732  10.192  1.00  0.66           C  
ATOM   1069  O   ARG A 146      12.590   7.509  11.344  1.00  0.66           O  
ATOM   1070  CB  ARG A 146      13.806   7.690   8.365  1.00  0.66           C  
ATOM   1071  CG  ARG A 146      14.987   8.035   9.273  1.00  0.66           C  
ATOM   1072  CD  ARG A 146      15.818   9.204   8.740  1.00  0.66           C  
ATOM   1073  NE  ARG A 146      14.912  10.387   8.699  1.00  0.66           N  
ATOM   1074  CZ  ARG A 146      15.261  11.507   7.999  1.00  0.66           C  
ATOM   1075  NH1 ARG A 146      16.463  11.563   7.357  1.00  0.66           N  
ATOM   1076  NH2 ARG A 146      14.405  12.569   7.938  1.00  0.66           N  
ATOM   1077  N   ARG A 147      11.381   8.734   9.902  1.00  0.66           N  
ATOM   1078  CA  ARG A 147      10.972   9.587  10.976  1.00  0.66           C  
ATOM   1079  C   ARG A 147      10.217   8.773  11.972  1.00  0.66           C  
ATOM   1080  O   ARG A 147      10.383   8.947  13.179  1.00  0.66           O  
ATOM   1081  CB  ARG A 147      10.093  10.764  10.538  1.00  0.66           C  
ATOM   1082  CG  ARG A 147       9.727  11.676  11.710  1.00  0.66           C  
ATOM   1083  CD  ARG A 147       9.080  12.993  11.288  1.00  0.66           C  
ATOM   1084  NE  ARG A 147       7.953  12.660  10.375  1.00  0.66           N  
ATOM   1085  CZ  ARG A 147       6.732  12.340  10.891  1.00  0.66           C  
ATOM   1086  NH1 ARG A 147       6.557  12.278  12.243  1.00  0.66           N  
ATOM   1087  NH2 ARG A 147       5.690  12.086  10.047  1.00  0.66           N  
ATOM   1088  N   CYS A 148       9.380   7.838  11.493  1.00  0.72           N  
ATOM   1089  CA  CYS A 148       8.600   7.070  12.415  1.00  0.72           C  
ATOM   1090  C   CYS A 148       9.543   6.333  13.306  1.00  0.72           C  
ATOM   1091  O   CYS A 148       9.366   6.315  14.523  1.00  0.72           O  
ATOM   1092  CB  CYS A 148       7.691   6.035  11.729  1.00  0.72           C  
ATOM   1093  SG  CYS A 148       6.707   5.077  12.919  1.00  0.72           S  
ATOM   1094  N   LEU A 149      10.594   5.718  12.726  1.00  0.62           N  
ATOM   1095  CA  LEU A 149      11.523   5.023  13.568  1.00  0.62           C  
ATOM   1096  C   LEU A 149      12.540   6.020  14.006  1.00  0.62           C  
ATOM   1097  O   LEU A 149      13.540   6.259  13.333  1.00  0.62           O  
ATOM   1098  CB  LEU A 149      12.258   3.879  12.856  1.00  0.62           C  
ATOM   1099  CG  LEU A 149      11.324   2.717  12.483  1.00  0.62           C  
ATOM   1100  CD1 LEU A 149      12.085   1.584  11.778  1.00  0.62           C  
ATOM   1101  CD2 LEU A 149      10.531   2.231  13.705  1.00  0.62           C  
ATOM   1102  N   ALA A 150      12.314   6.609  15.191  1.00  0.68           N  
ATOM   1103  CA  ALA A 150      13.188   7.633  15.667  1.00  0.68           C  
ATOM   1104  C   ALA A 150      12.768   7.908  17.067  1.00  0.68           C  
ATOM   1105  O   ALA A 150      12.045   7.122  17.676  1.00  0.68           O  
ATOM   1106  CB  ALA A 150      13.067   8.950  14.881  1.00  0.68           C  
ATOM   1107  N   ASP A 151      13.241   9.034  17.623  1.00  0.62           N  
ATOM   1108  CA  ASP A 151      12.866   9.371  18.959  1.00  0.62           C  
ATOM   1109  C   ASP A 151      11.380   9.476  18.952  1.00  0.62           C  
ATOM   1110  O   ASP A 151      10.709   9.001  19.865  1.00  0.62           O  
ATOM   1111  CB  ASP A 151      13.422  10.733  19.396  1.00  0.62           C  
ATOM   1112  CG  ASP A 151      14.931  10.584  19.508  1.00  0.62           C  
ATOM   1113  OD1 ASP A 151      15.391   9.433  19.732  1.00  0.62           O  
ATOM   1114  OD2 ASP A 151      15.640  11.615  19.365  1.00  0.62           O  
ATOM   1115  N   ARG A 152      10.824  10.086  17.890  1.00  0.56           N  
ATOM   1116  CA  ARG A 152       9.402  10.205  17.798  1.00  0.56           C  
ATOM   1117  C   ARG A 152       8.890   8.810  17.681  1.00  0.56           C  
ATOM   1118  O   ARG A 152       9.605   7.916  17.228  1.00  0.56           O  
ATOM   1119  CB  ARG A 152       8.947  11.035  16.589  1.00  0.56           C  
ATOM   1120  CG  ARG A 152       9.437  12.482  16.689  1.00  0.56           C  
ATOM   1121  CD  ARG A 152       8.527  13.388  17.520  1.00  0.56           C  
ATOM   1122  NE  ARG A 152       7.413  13.829  16.638  1.00  0.56           N  
ATOM   1123  CZ  ARG A 152       6.265  14.328  17.181  1.00  0.56           C  
ATOM   1124  NH1 ARG A 152       6.079  14.310  18.533  1.00  0.56           N  
ATOM   1125  NH2 ARG A 152       5.302  14.853  16.367  1.00  0.56           N  
ATOM   1126  N   ARG A 153       7.638   8.573  18.104  1.00  0.57           N  
ATOM   1127  CA  ARG A 153       7.187   7.212  18.120  1.00  0.57           C  
ATOM   1128  C   ARG A 153       6.151   6.999  17.066  1.00  0.57           C  
ATOM   1129  O   ARG A 153       5.457   7.917  16.633  1.00  0.57           O  
ATOM   1130  CB  ARG A 153       6.621   6.775  19.481  1.00  0.57           C  
ATOM   1131  CG  ARG A 153       7.660   6.912  20.598  1.00  0.57           C  
ATOM   1132  CD  ARG A 153       7.441   6.012  21.820  1.00  0.57           C  
ATOM   1133  NE  ARG A 153       6.274   6.523  22.592  1.00  0.57           N  
ATOM   1134  CZ  ARG A 153       6.231   6.332  23.943  1.00  0.57           C  
ATOM   1135  NH1 ARG A 153       7.270   5.717  24.580  1.00  0.57           N  
ATOM   1136  NH2 ARG A 153       5.150   6.758  24.661  1.00  0.57           N  
ATOM   1137  N   GLY A 154       6.066   5.726  16.635  1.00  0.69           N  
ATOM   1138  CA  GLY A 154       5.183   5.210  15.631  1.00  0.69           C  
ATOM   1139  C   GLY A 154       5.247   3.743  15.878  1.00  0.69           C  
ATOM   1140  O   GLY A 154       5.138   3.310  17.027  1.00  0.69           O  
ATOM   1141  N   ILE A 155       5.403   2.913  14.829  1.00  0.59           N  
ATOM   1142  CA  ILE A 155       5.573   1.544  15.202  1.00  0.59           C  
ATOM   1143  C   ILE A 155       6.885   1.519  15.909  1.00  0.59           C  
ATOM   1144  O   ILE A 155       7.925   1.865  15.350  1.00  0.59           O  
ATOM   1145  CB  ILE A 155       5.599   0.567  14.052  1.00  0.59           C  
ATOM   1146  CG1 ILE A 155       5.714  -0.873  14.586  1.00  0.59           C  
ATOM   1147  CG2 ILE A 155       6.707   0.973  13.062  1.00  0.59           C  
ATOM   1148  CD1 ILE A 155       5.445  -1.951  13.534  1.00  0.59           C  
ATOM   1149  N   THR A 156       6.861   1.142  17.196  1.00  0.62           N  
ATOM   1150  CA  THR A 156       8.078   1.185  17.937  1.00  0.62           C  
ATOM   1151  C   THR A 156       9.027   0.180  17.386  1.00  0.62           C  
ATOM   1152  O   THR A 156      10.194   0.489  17.157  1.00  0.62           O  
ATOM   1153  CB  THR A 156       7.889   0.927  19.409  1.00  0.62           C  
ATOM   1154  OG1 THR A 156       9.119   1.104  20.097  1.00  0.62           O  
ATOM   1155  CG2 THR A 156       7.349  -0.497  19.625  1.00  0.62           C  
ATOM   1156  N   SER A 157       8.535  -1.050  17.128  1.00  0.61           N  
ATOM   1157  CA  SER A 157       9.399  -2.118  16.726  1.00  0.61           C  
ATOM   1158  C   SER A 157      10.163  -2.453  17.965  1.00  0.61           C  
ATOM   1159  O   SER A 157       9.984  -1.812  19.000  1.00  0.61           O  
ATOM   1160  CB  SER A 157      10.392  -1.759  15.607  1.00  0.61           C  
ATOM   1161  OG  SER A 157      11.198  -2.885  15.293  1.00  0.61           O  
ATOM   1162  N   GLU A 158      11.011  -3.493  17.952  1.00  0.62           N  
ATOM   1163  CA  GLU A 158      11.690  -3.640  19.198  1.00  0.62           C  
ATOM   1164  C   GLU A 158      13.083  -3.137  19.044  1.00  0.62           C  
ATOM   1165  O   GLU A 158      13.996  -3.864  18.655  1.00  0.62           O  
ATOM   1166  CB  GLU A 158      11.705  -5.067  19.772  1.00  0.62           C  
ATOM   1167  CG  GLU A 158      10.345  -5.492  20.338  1.00  0.62           C  
ATOM   1168  CD  GLU A 158       9.985  -4.608  21.535  1.00  0.62           C  
ATOM   1169  OE1 GLU A 158      10.633  -3.542  21.722  1.00  0.62           O  
ATOM   1170  OE2 GLU A 158       9.047  -4.994  22.283  1.00  0.62           O  
ATOM   1171  N   ASN A 159      13.246  -1.838  19.359  1.00  0.63           N  
ATOM   1172  CA  ASN A 159      14.496  -1.142  19.371  1.00  0.63           C  
ATOM   1173  C   ASN A 159      15.302  -1.502  18.169  1.00  0.63           C  
ATOM   1174  O   ASN A 159      16.430  -1.976  18.295  1.00  0.63           O  
ATOM   1175  CB  ASN A 159      15.332  -1.406  20.635  1.00  0.63           C  
ATOM   1176  CG  ASN A 159      16.372  -0.300  20.742  1.00  0.63           C  
ATOM   1177  OD1 ASN A 159      16.498   0.539  19.851  1.00  0.63           O  
ATOM   1178  ND2 ASN A 159      17.139  -0.297  21.865  1.00  0.63           N  
ATOM   1179  N   GLU A 160      14.746  -1.288  16.962  1.00  0.61           N  
ATOM   1180  CA  GLU A 160      15.502  -1.587  15.783  1.00  0.61           C  
ATOM   1181  C   GLU A 160      16.561  -0.549  15.636  1.00  0.61           C  
ATOM   1182  O   GLU A 160      16.476   0.536  16.208  1.00  0.61           O  
ATOM   1183  CB  GLU A 160      14.690  -1.620  14.477  1.00  0.61           C  
ATOM   1184  CG  GLU A 160      13.965  -2.947  14.256  1.00  0.61           C  
ATOM   1185  CD  GLU A 160      15.027  -3.978  13.891  1.00  0.61           C  
ATOM   1186  OE1 GLU A 160      16.117  -3.950  14.524  1.00  0.61           O  
ATOM   1187  OE2 GLU A 160      14.769  -4.799  12.971  1.00  0.61           O  
ATOM   1188  N   ARG A 161      17.615  -0.892  14.875  1.00  0.55           N  
ATOM   1189  CA  ARG A 161      18.715  -0.002  14.661  1.00  0.55           C  
ATOM   1190  C   ARG A 161      18.206   1.169  13.893  1.00  0.55           C  
ATOM   1191  O   ARG A 161      17.233   1.067  13.148  1.00  0.55           O  
ATOM   1192  CB  ARG A 161      19.870  -0.654  13.888  1.00  0.55           C  
ATOM   1193  CG  ARG A 161      20.629  -1.679  14.734  1.00  0.55           C  
ATOM   1194  CD  ARG A 161      21.510  -2.629  13.920  1.00  0.55           C  
ATOM   1195  NE  ARG A 161      20.610  -3.653  13.318  1.00  0.55           N  
ATOM   1196  CZ  ARG A 161      20.992  -4.342  12.203  1.00  0.55           C  
ATOM   1197  NH1 ARG A 161      22.186  -4.067  11.602  1.00  0.55           N  
ATOM   1198  NH2 ARG A 161      20.177  -5.307  11.685  1.00  0.55           N  
ATOM   1199  N   GLU A 162      18.858   2.331  14.089  1.00  0.60           N  
ATOM   1200  CA  GLU A 162      18.397   3.552  13.502  1.00  0.60           C  
ATOM   1201  C   GLU A 162      19.292   3.925  12.364  1.00  0.60           C  
ATOM   1202  O   GLU A 162      20.349   3.327  12.168  1.00  0.60           O  
ATOM   1203  CB  GLU A 162      18.388   4.707  14.517  1.00  0.60           C  
ATOM   1204  CG  GLU A 162      17.594   5.941  14.089  1.00  0.60           C  
ATOM   1205  CD  GLU A 162      17.338   6.758  15.349  1.00  0.60           C  
ATOM   1206  OE1 GLU A 162      17.810   6.321  16.433  1.00  0.60           O  
ATOM   1207  OE2 GLU A 162      16.663   7.817  15.250  1.00  0.60           O  
ATOM   1208  N   VAL A 163      18.819   4.902  11.560  1.00  0.56           N  
ATOM   1209  CA  VAL A 163      19.474   5.491  10.424  1.00  0.56           C  
ATOM   1210  C   VAL A 163      19.781   4.434   9.429  1.00  0.56           C  
ATOM   1211  O   VAL A 163      20.646   4.604   8.572  1.00  0.56           O  
ATOM   1212  CB  VAL A 163      20.733   6.260  10.744  1.00  0.56           C  
ATOM   1213  CG1 VAL A 163      21.888   5.289  11.043  1.00  0.56           C  
ATOM   1214  CG2 VAL A 163      21.021   7.210   9.572  1.00  0.56           C  
ATOM   1215  N   ARG A 164      19.015   3.331   9.507  1.00  0.51           N  
ATOM   1216  CA  ARG A 164      19.142   2.233   8.605  1.00  0.51           C  
ATOM   1217  C   ARG A 164      18.730   2.765   7.285  1.00  0.51           C  
ATOM   1218  O   ARG A 164      19.194   2.317   6.239  1.00  0.51           O  
ATOM   1219  CB  ARG A 164      18.247   1.034   8.958  1.00  0.51           C  
ATOM   1220  CG  ARG A 164      16.748   1.331   8.965  1.00  0.51           C  
ATOM   1221  CD  ARG A 164      15.908   0.097   9.305  1.00  0.51           C  
ATOM   1222  NE  ARG A 164      16.248  -0.957   8.306  1.00  0.51           N  
ATOM   1223  CZ  ARG A 164      17.287  -1.813   8.531  1.00  0.51           C  
ATOM   1224  NH1 ARG A 164      18.009  -1.730   9.687  1.00  0.51           N  
ATOM   1225  NH2 ARG A 164      17.604  -2.757   7.598  1.00  0.51           N  
ATOM   1226  N   GLN A 165      17.859   3.788   7.325  1.00  0.53           N  
ATOM   1227  CA  GLN A 165      17.375   4.407   6.133  1.00  0.53           C  
ATOM   1228  C   GLN A 165      18.602   4.857   5.411  1.00  0.53           C  
ATOM   1229  O   GLN A 165      18.600   4.988   4.190  1.00  0.53           O  
ATOM   1230  CB  GLN A 165      16.457   5.609   6.395  1.00  0.53           C  
ATOM   1231  CG  GLN A 165      15.225   5.241   7.229  1.00  0.53           C  
ATOM   1232  CD  GLN A 165      14.641   3.941   6.681  1.00  0.53           C  
ATOM   1233  OE1 GLN A 165      15.122   2.851   6.988  1.00  0.53           O  
ATOM   1234  NE2 GLN A 165      13.573   4.053   5.849  1.00  0.53           N  
ATOM   1235  N   LEU A 166      19.676   5.170   6.162  1.00  0.47           N  
ATOM   1236  CA  LEU A 166      20.931   5.371   5.501  1.00  0.47           C  
ATOM   1237  C   LEU A 166      21.576   4.019   5.446  1.00  0.47           C  
ATOM   1238  O   LEU A 166      21.925   3.441   6.474  1.00  0.47           O  
ATOM   1239  CB  LEU A 166      21.920   6.270   6.255  1.00  0.47           C  
ATOM   1240  CG  LEU A 166      23.256   6.442   5.508  1.00  0.47           C  
ATOM   1241  CD1 LEU A 166      23.053   7.119   4.145  1.00  0.47           C  
ATOM   1242  CD2 LEU A 166      24.297   7.156   6.383  1.00  0.47           C  
ATOM   1243  N   SER A 167      21.730   3.475   4.225  1.00  0.47           N  
ATOM   1244  CA  SER A 167      22.342   2.195   4.018  1.00  0.47           C  
ATOM   1245  C   SER A 167      22.585   2.096   2.545  1.00  0.47           C  
ATOM   1246  O   SER A 167      22.279   3.017   1.789  1.00  0.47           O  
ATOM   1247  CB  SER A 167      21.460   1.002   4.434  1.00  0.47           C  
ATOM   1248  OG  SER A 167      22.145  -0.228   4.228  1.00  0.47           O  
ATOM   1249  N   SER A 168      23.176   0.976   2.096  1.00  0.46           N  
ATOM   1250  CA  SER A 168      23.466   0.814   0.705  1.00  0.46           C  
ATOM   1251  C   SER A 168      22.188   0.774  -0.071  1.00  0.46           C  
ATOM   1252  O   SER A 168      22.074   1.429  -1.105  1.00  0.46           O  
ATOM   1253  CB  SER A 168      24.243  -0.481   0.411  1.00  0.46           C  
ATOM   1254  OG  SER A 168      25.523  -0.428   1.026  1.00  0.46           O  
ATOM   1255  N   GLU A 169      21.177   0.019   0.407  1.00  0.50           N  
ATOM   1256  CA  GLU A 169      19.973  -0.105  -0.367  1.00  0.50           C  
ATOM   1257  C   GLU A 169      19.340   1.239  -0.518  1.00  0.50           C  
ATOM   1258  O   GLU A 169      19.056   1.682  -1.630  1.00  0.50           O  
ATOM   1259  CB  GLU A 169      18.912  -1.005   0.288  1.00  0.50           C  
ATOM   1260  CG  GLU A 169      19.259  -2.494   0.304  1.00  0.50           C  
ATOM   1261  CD  GLU A 169      18.096  -3.229   0.955  1.00  0.50           C  
ATOM   1262  OE1 GLU A 169      17.151  -2.541   1.426  1.00  0.50           O  
ATOM   1263  OE2 GLU A 169      18.133  -4.488   0.986  1.00  0.50           O  
ATOM   1264  N   THR A 170      19.118   1.939   0.608  1.00  0.50           N  
ATOM   1265  CA  THR A 170      18.511   3.234   0.531  1.00  0.50           C  
ATOM   1266  C   THR A 170      19.334   4.130   1.382  1.00  0.50           C  
ATOM   1267  O   THR A 170      19.904   3.690   2.375  1.00  0.50           O  
ATOM   1268  CB  THR A 170      17.100   3.279   1.040  1.00  0.50           C  
ATOM   1269  OG1 THR A 170      16.519   4.545   0.763  1.00  0.50           O  
ATOM   1270  CG2 THR A 170      17.109   3.011   2.554  1.00  0.50           C  
ATOM   1271  N   ASP A 171      19.416   5.420   1.019  1.00  0.49           N  
ATOM   1272  CA  ASP A 171      20.293   6.301   1.726  1.00  0.49           C  
ATOM   1273  C   ASP A 171      19.537   7.243   2.605  1.00  0.49           C  
ATOM   1274  O   ASP A 171      18.435   7.680   2.278  1.00  0.49           O  
ATOM   1275  CB  ASP A 171      21.158   7.155   0.780  1.00  0.49           C  
ATOM   1276  CG  ASP A 171      20.249   8.000  -0.111  1.00  0.49           C  
ATOM   1277  OD1 ASP A 171      19.024   7.708  -0.191  1.00  0.49           O  
ATOM   1278  OD2 ASP A 171      20.782   8.951  -0.743  1.00  0.49           O  
ATOM   1279  N   LEU A 172      20.131   7.550   3.778  1.00  0.51           N  
ATOM   1280  CA  LEU A 172      19.615   8.572   4.636  1.00  0.51           C  
ATOM   1281  C   LEU A 172      19.756   9.817   3.825  1.00  0.51           C  
ATOM   1282  O   LEU A 172      18.881  10.672   3.866  1.00  0.51           O  
ATOM   1283  CB  LEU A 172      20.454   8.796   5.905  1.00  0.51           C  
ATOM   1284  CG  LEU A 172      19.921   9.918   6.817  1.00  0.51           C  
ATOM   1285  CD1 LEU A 172      18.553   9.558   7.418  1.00  0.51           C  
ATOM   1286  CD2 LEU A 172      20.955  10.317   7.882  1.00  0.51           C  
ATOM   1287  N   GLU A 173      20.859   9.897   3.044  1.00  0.55           N  
ATOM   1288  CA  GLU A 173      21.309  11.009   2.228  1.00  0.55           C  
ATOM   1289  C   GLU A 173      20.453  11.160   0.985  1.00  0.55           C  
ATOM   1290  O   GLU A 173      19.461  10.441   0.852  1.00  0.55           O  
ATOM   1291  CB  GLU A 173      22.765  10.842   1.756  1.00  0.55           C  
ATOM   1292  CG  GLU A 173      22.978   9.660   0.806  1.00  0.55           C  
ATOM   1293  CD  GLU A 173      24.422   9.706   0.325  1.00  0.55           C  
ATOM   1294  OE1 GLU A 173      25.330   9.481   1.169  1.00  0.55           O  
ATOM   1295  OE2 GLU A 173      24.635   9.975  -0.887  1.00  0.55           O  
ATOM   1296  N   ARG A 174      20.797  12.062   0.000  1.00  0.53           N  
ATOM   1297  CA  ARG A 174      21.940  12.958  -0.108  1.00  0.53           C  
ATOM   1298  C   ARG A 174      21.997  14.101   0.866  1.00  0.53           C  
ATOM   1299  O   ARG A 174      22.881  14.139   1.718  1.00  0.53           O  
ATOM   1300  CB  ARG A 174      22.076  13.641  -1.480  1.00  0.53           C  
ATOM   1301  CG  ARG A 174      23.286  14.586  -1.523  1.00  0.53           C  
ATOM   1302  CD  ARG A 174      23.340  15.509  -2.745  1.00  0.53           C  
ATOM   1303  NE  ARG A 174      22.565  16.746  -2.433  1.00  0.53           N  
ATOM   1304  CZ  ARG A 174      23.169  17.807  -1.820  1.00  0.53           C  
ATOM   1305  NH1 ARG A 174      24.491  17.747  -1.481  1.00  0.53           N  
ATOM   1306  NH2 ARG A 174      22.450  18.937  -1.559  1.00  0.53           N  
ATOM   1307  N   ALA A 175      21.052  15.066   0.810  1.00  0.63           N  
ATOM   1308  CA  ALA A 175      21.238  16.185   1.697  1.00  0.63           C  
ATOM   1309  C   ALA A 175      20.189  16.066   2.732  1.00  0.63           C  
ATOM   1310  O   ALA A 175      19.666  17.058   3.236  1.00  0.63           O  
ATOM   1311  CB  ALA A 175      21.028  17.547   1.015  1.00  0.63           C  
ATOM   1312  N   VAL A 176      19.823  14.805   2.990  1.00  0.59           N  
ATOM   1313  CA  VAL A 176      18.864  14.398   3.961  1.00  0.59           C  
ATOM   1314  C   VAL A 176      19.428  14.111   5.339  1.00  0.59           C  
ATOM   1315  O   VAL A 176      18.680  14.206   6.308  1.00  0.59           O  
ATOM   1316  CB  VAL A 176      18.055  13.232   3.491  1.00  0.59           C  
ATOM   1317  CG1 VAL A 176      17.059  12.821   4.589  1.00  0.59           C  
ATOM   1318  CG2 VAL A 176      17.396  13.620   2.158  1.00  0.59           C  
ATOM   1319  N   ARG A 177      20.739  13.760   5.436  1.00  0.57           N  
ATOM   1320  CA  ARG A 177      21.555  13.207   6.509  1.00  0.57           C  
ATOM   1321  C   ARG A 177      21.761  14.059   7.726  1.00  0.57           C  
ATOM   1322  O   ARG A 177      22.334  13.561   8.692  1.00  0.57           O  
ATOM   1323  CB  ARG A 177      22.983  12.840   6.070  1.00  0.57           C  
ATOM   1324  CG  ARG A 177      23.092  11.623   5.154  1.00  0.57           C  
ATOM   1325  CD  ARG A 177      24.543  11.217   4.872  1.00  0.57           C  
ATOM   1326  NE  ARG A 177      25.101  10.617   6.117  1.00  0.57           N  
ATOM   1327  CZ  ARG A 177      26.404  10.208   6.155  1.00  0.57           C  
ATOM   1328  NH1 ARG A 177      27.209  10.369   5.065  1.00  0.57           N  
ATOM   1329  NH2 ARG A 177      26.903   9.633   7.287  1.00  0.57           N  
ATOM   1330  N   LYS A 178      21.406  15.352   7.723  1.00  0.66           N  
ATOM   1331  CA  LYS A 178      21.698  16.218   8.836  1.00  0.66           C  
ATOM   1332  C   LYS A 178      21.204  15.597  10.118  1.00  0.66           C  
ATOM   1333  O   LYS A 178      21.794  15.808  11.176  1.00  0.66           O  
ATOM   1334  CB  LYS A 178      21.070  17.616   8.684  1.00  0.66           C  
ATOM   1335  CG  LYS A 178      21.624  18.632   9.682  1.00  0.66           C  
ATOM   1336  CD  LYS A 178      21.402  20.089   9.275  1.00  0.66           C  
ATOM   1337  CE  LYS A 178      22.106  21.081  10.201  1.00  0.66           C  
ATOM   1338  NZ  LYS A 178      23.563  20.822  10.196  1.00  0.66           N  
ATOM   1339  N   ALA A 179      20.114  14.812  10.055  1.00  0.71           N  
ATOM   1340  CA  ALA A 179      19.551  14.133  11.193  1.00  0.71           C  
ATOM   1341  C   ALA A 179      20.568  13.175  11.743  1.00  0.71           C  
ATOM   1342  O   ALA A 179      20.676  13.002  12.953  1.00  0.71           O  
ATOM   1343  CB  ALA A 179      18.308  13.306  10.823  1.00  0.71           C  
ATOM   1344  N   ALA A 180      21.332  12.516  10.852  1.00  0.68           N  
ATOM   1345  CA  ALA A 180      22.359  11.578  11.192  1.00  0.68           C  
ATOM   1346  C   ALA A 180      23.395  12.294  11.996  1.00  0.68           C  
ATOM   1347  O   ALA A 180      23.949  11.711  12.923  1.00  0.68           O  
ATOM   1348  CB  ALA A 180      23.046  10.982   9.949  1.00  0.68           C  
ATOM   1349  N   LEU A 181      23.677  13.577  11.677  1.00  0.63           N  
ATOM   1350  CA  LEU A 181      24.655  14.328  12.418  1.00  0.63           C  
ATOM   1351  C   LEU A 181      24.238  14.267  13.851  1.00  0.63           C  
ATOM   1352  O   LEU A 181      25.042  13.982  14.736  1.00  0.63           O  
ATOM   1353  CB  LEU A 181      24.610  15.832  12.083  1.00  0.63           C  
ATOM   1354  CG  LEU A 181      25.201  16.252  10.730  1.00  0.63           C  
ATOM   1355  CD1 LEU A 181      24.883  17.720  10.404  1.00  0.63           C  
ATOM   1356  CD2 LEU A 181      26.713  16.022  10.730  1.00  0.63           C  
ATOM   1357  N   VAL A 182      22.944  14.535  14.092  1.00  0.67           N  
ATOM   1358  CA  VAL A 182      22.358  14.534  15.401  1.00  0.67           C  
ATOM   1359  C   VAL A 182      22.354  13.145  15.969  1.00  0.67           C  
ATOM   1360  O   VAL A 182      22.668  12.942  17.141  1.00  0.67           O  
ATOM   1361  CB  VAL A 182      20.941  15.028  15.399  1.00  0.67           C  
ATOM   1362  CG1 VAL A 182      20.367  14.883  16.818  1.00  0.67           C  
ATOM   1363  CG2 VAL A 182      20.932  16.473  14.871  1.00  0.67           C  
ATOM   1364  N   MET A 183      21.998  12.151  15.136  1.00  0.65           N  
ATOM   1365  CA  MET A 183      21.881  10.783  15.551  1.00  0.65           C  
ATOM   1366  C   MET A 183      23.204  10.270  16.014  1.00  0.65           C  
ATOM   1367  O   MET A 183      23.297   9.605  17.046  1.00  0.65           O  
ATOM   1368  CB  MET A 183      21.416   9.876  14.399  1.00  0.65           C  
ATOM   1369  CG  MET A 183      21.386   8.390  14.755  1.00  0.65           C  
ATOM   1370  SD  MET A 183      20.138   7.935  15.992  1.00  0.65           S  
ATOM   1371  CE  MET A 183      20.535   6.163  15.980  1.00  0.65           C  
ATOM   1372  N   TYR A 184      24.274  10.595  15.270  1.00  0.55           N  
ATOM   1373  CA  TYR A 184      25.560  10.069  15.597  1.00  0.55           C  
ATOM   1374  C   TYR A 184      25.917  10.583  16.958  1.00  0.55           C  
ATOM   1375  O   TYR A 184      26.528   9.874  17.758  1.00  0.55           O  
ATOM   1376  CB  TYR A 184      26.690  10.458  14.626  1.00  0.55           C  
ATOM   1377  CG  TYR A 184      26.344   9.993  13.248  1.00  0.55           C  
ATOM   1378  CD1 TYR A 184      25.990   8.685  13.015  1.00  0.55           C  
ATOM   1379  CD2 TYR A 184      26.432  10.851  12.172  1.00  0.55           C  
ATOM   1380  CE1 TYR A 184      25.679   8.255  11.748  1.00  0.55           C  
ATOM   1381  CE2 TYR A 184      26.123  10.429  10.900  1.00  0.55           C  
ATOM   1382  CZ  TYR A 184      25.740   9.127  10.689  1.00  0.55           C  
ATOM   1383  OH  TYR A 184      25.418   8.680   9.391  1.00  0.55           O  
ATOM   1384  N   TRP A 185      25.561  11.852  17.243  1.00  0.50           N  
ATOM   1385  CA  TRP A 185      25.863  12.458  18.510  1.00  0.50           C  
ATOM   1386  C   TRP A 185      25.109  11.737  19.592  1.00  0.50           C  
ATOM   1387  O   TRP A 185      25.660  11.436  20.650  1.00  0.50           O  
ATOM   1388  CB  TRP A 185      25.445  13.937  18.607  1.00  0.50           C  
ATOM   1389  CG  TRP A 185      25.943  14.611  19.867  1.00  0.50           C  
ATOM   1390  CD1 TRP A 185      27.180  14.532  20.438  1.00  0.50           C  
ATOM   1391  CD2 TRP A 185      25.156  15.459  20.721  1.00  0.50           C  
ATOM   1392  NE1 TRP A 185      27.217  15.284  21.587  1.00  0.50           N  
ATOM   1393  CE2 TRP A 185      25.977  15.856  21.775  1.00  0.50           C  
ATOM   1394  CE3 TRP A 185      23.855  15.866  20.636  1.00  0.50           C  
ATOM   1395  CZ2 TRP A 185      25.509  16.673  22.765  1.00  0.50           C  
ATOM   1396  CZ3 TRP A 185      23.387  16.693  21.634  1.00  0.50           C  
ATOM   1397  CH2 TRP A 185      24.199  17.087  22.677  1.00  0.50           C  
ATOM   1398  N   LYS A 186      23.820  11.423  19.341  1.00  0.64           N  
ATOM   1399  CA  LYS A 186      22.981  10.793  20.327  1.00  0.64           C  
ATOM   1400  C   LYS A 186      23.629   9.496  20.697  1.00  0.64           C  
ATOM   1401  O   LYS A 186      23.685   9.107  21.862  1.00  0.64           O  
ATOM   1402  CB  LYS A 186      21.614  10.387  19.749  1.00  0.64           C  
ATOM   1403  CG  LYS A 186      20.832  11.519  19.081  1.00  0.64           C  
ATOM   1404  CD  LYS A 186      19.728  11.009  18.148  1.00  0.64           C  
ATOM   1405  CE  LYS A 186      19.096  12.100  17.280  1.00  0.64           C  
ATOM   1406  NZ  LYS A 186      18.300  11.486  16.192  1.00  0.64           N  
ATOM   1407  N   LEU A 187      24.112   8.810  19.653  1.00  0.60           N  
ATOM   1408  CA  LEU A 187      24.743   7.525  19.590  1.00  0.60           C  
ATOM   1409  C   LEU A 187      26.143   7.512  20.145  1.00  0.60           C  
ATOM   1410  O   LEU A 187      26.695   6.431  20.304  1.00  0.60           O  
ATOM   1411  CB  LEU A 187      24.856   7.009  18.145  1.00  0.60           C  
ATOM   1412  CG  LEU A 187      23.496   6.825  17.451  1.00  0.60           C  
ATOM   1413  CD1 LEU A 187      23.665   6.302  16.014  1.00  0.60           C  
ATOM   1414  CD2 LEU A 187      22.553   5.962  18.301  1.00  0.60           C  
ATOM   1415  N   ASN A 188      26.797   8.675  20.356  1.00  0.55           N  
ATOM   1416  CA  ASN A 188      28.223   8.707  20.602  1.00  0.55           C  
ATOM   1417  C   ASN A 188      28.708   8.764  22.037  1.00  0.55           C  
ATOM   1418  O   ASN A 188      28.755   9.849  22.617  1.00  0.55           O  
ATOM   1419  CB  ASN A 188      28.829   9.932  19.894  1.00  0.55           C  
ATOM   1420  CG  ASN A 188      30.297  10.067  20.245  1.00  0.55           C  
ATOM   1421  OD1 ASN A 188      31.077   9.136  20.064  1.00  0.55           O  
ATOM   1422  ND2 ASN A 188      30.686  11.264  20.761  1.00  0.55           N  
ATOM   1423  N   PRO A 189      29.058   7.668  22.685  1.00  0.51           N  
ATOM   1424  CA  PRO A 189      29.772   7.766  23.928  1.00  0.51           C  
ATOM   1425  C   PRO A 189      31.182   8.254  23.717  1.00  0.51           C  
ATOM   1426  O   PRO A 189      31.542   9.309  24.244  1.00  0.51           O  
ATOM   1427  CB  PRO A 189      29.672   6.394  24.596  1.00  0.51           C  
ATOM   1428  CG  PRO A 189      29.179   5.457  23.475  1.00  0.51           C  
ATOM   1429  CD  PRO A 189      28.396   6.388  22.539  1.00  0.51           C  
ATOM   1430  N   LYS A 190      32.027   7.403  23.081  1.00  0.46           N  
ATOM   1431  CA  LYS A 190      33.361   7.727  22.632  1.00  0.46           C  
ATOM   1432  C   LYS A 190      33.372   8.132  21.193  1.00  0.46           C  
ATOM   1433  O   LYS A 190      33.832   9.207  20.810  1.00  0.46           O  
ATOM   1434  CB  LYS A 190      34.300   6.517  22.729  1.00  0.46           C  
ATOM   1435  CG  LYS A 190      34.506   5.997  24.153  1.00  0.46           C  
ATOM   1436  CD  LYS A 190      35.158   7.007  25.101  1.00  0.46           C  
ATOM   1437  CE  LYS A 190      35.533   6.419  26.464  1.00  0.46           C  
ATOM   1438  NZ  LYS A 190      34.317   5.980  27.186  1.00  0.46           N  
ATOM   1439  N   LYS A 191      32.778   7.191  20.426  1.00  0.48           N  
ATOM   1440  CA  LYS A 191      32.535   6.855  19.050  1.00  0.48           C  
ATOM   1441  C   LYS A 191      33.089   7.677  17.933  1.00  0.48           C  
ATOM   1442  O   LYS A 191      33.176   8.904  17.950  1.00  0.48           O  
ATOM   1443  CB  LYS A 191      31.052   6.624  18.740  1.00  0.48           C  
ATOM   1444  CG  LYS A 191      30.599   5.199  19.031  1.00  0.48           C  
ATOM   1445  CD  LYS A 191      29.094   4.997  18.876  1.00  0.48           C  
ATOM   1446  CE  LYS A 191      28.697   3.523  18.816  1.00  0.48           C  
ATOM   1447  NZ  LYS A 191      27.232   3.397  18.664  1.00  0.48           N  
ATOM   1448  N   LYS A 192      33.448   6.895  16.887  1.00  0.50           N  
ATOM   1449  CA  LYS A 192      33.924   7.281  15.595  1.00  0.50           C  
ATOM   1450  C   LYS A 192      32.788   7.967  14.904  1.00  0.50           C  
ATOM   1451  O   LYS A 192      32.993   8.841  14.068  1.00  0.50           O  
ATOM   1452  CB  LYS A 192      34.302   6.071  14.721  1.00  0.50           C  
ATOM   1453  CG  LYS A 192      35.489   5.260  15.242  1.00  0.50           C  
ATOM   1454  CD  LYS A 192      36.803   6.042  15.289  1.00  0.50           C  
ATOM   1455  CE  LYS A 192      37.409   6.311  13.910  1.00  0.50           C  
ATOM   1456  NZ  LYS A 192      38.726   6.968  14.060  1.00  0.50           N  
ATOM   1457  N   LYS A 193      31.538   7.586  15.227  1.00  0.55           N  
ATOM   1458  CA  LYS A 193      30.421   8.185  14.557  1.00  0.55           C  
ATOM   1459  C   LYS A 193      30.477   9.657  14.783  1.00  0.55           C  
ATOM   1460  O   LYS A 193      30.061  10.436  13.928  1.00  0.55           O  
ATOM   1461  CB  LYS A 193      29.057   7.645  15.019  1.00  0.55           C  
ATOM   1462  CG  LYS A 193      28.766   6.259  14.444  1.00  0.55           C  
ATOM   1463  CD  LYS A 193      27.552   5.565  15.057  1.00  0.55           C  
ATOM   1464  CE  LYS A 193      27.137   4.303  14.298  1.00  0.55           C  
ATOM   1465  NZ  LYS A 193      26.626   4.670  12.956  1.00  0.55           N  
ATOM   1466  N   GLN A 194      30.980  10.086  15.950  1.00  0.52           N  
ATOM   1467  CA  GLN A 194      31.094  11.496  16.168  1.00  0.52           C  
ATOM   1468  C   GLN A 194      32.075  12.044  15.180  1.00  0.52           C  
ATOM   1469  O   GLN A 194      31.873  13.124  14.629  1.00  0.52           O  
ATOM   1470  CB  GLN A 194      31.582  11.867  17.577  1.00  0.52           C  
ATOM   1471  CG  GLN A 194      31.529  13.375  17.824  1.00  0.52           C  
ATOM   1472  CD  GLN A 194      30.061  13.782  17.840  1.00  0.52           C  
ATOM   1473  OE1 GLN A 194      29.255  13.211  18.573  1.00  0.52           O  
ATOM   1474  NE2 GLN A 194      29.698  14.789  17.002  1.00  0.52           N  
ATOM   1475  N   VAL A 195      33.182  11.322  14.915  1.00  0.48           N  
ATOM   1476  CA  VAL A 195      34.108  11.863  13.963  1.00  0.48           C  
ATOM   1477  C   VAL A 195      33.401  11.870  12.649  1.00  0.48           C  
ATOM   1478  O   VAL A 195      33.601  12.762  11.827  1.00  0.48           O  
ATOM   1479  CB  VAL A 195      35.405  11.110  13.806  1.00  0.48           C  
ATOM   1480  CG1 VAL A 195      35.215   9.889  12.896  1.00  0.48           C  
ATOM   1481  CG2 VAL A 195      36.452  12.100  13.272  1.00  0.48           C  
ATOM   1482  N   ALA A 196      32.527  10.867  12.437  1.00  0.57           N  
ATOM   1483  CA  ALA A 196      31.782  10.719  11.221  1.00  0.57           C  
ATOM   1484  C   ALA A 196      30.943  11.941  11.046  1.00  0.57           C  
ATOM   1485  O   ALA A 196      30.731  12.387   9.918  1.00  0.57           O  
ATOM   1486  CB  ALA A 196      30.839   9.503  11.250  1.00  0.57           C  
ATOM   1487  N   VAL A 197      30.415  12.495  12.158  1.00  0.53           N  
ATOM   1488  CA  VAL A 197      29.653  13.704  12.041  1.00  0.53           C  
ATOM   1489  C   VAL A 197      30.652  14.785  11.813  1.00  0.53           C  
ATOM   1490  O   VAL A 197      30.928  15.590  12.699  1.00  0.53           O  
ATOM   1491  CB  VAL A 197      28.924  14.052  13.310  1.00  0.53           C  
ATOM   1492  CG1 VAL A 197      28.236  15.417  13.170  1.00  0.53           C  
ATOM   1493  CG2 VAL A 197      27.954  12.913  13.631  1.00  0.53           C  
ATOM   1494  N   ALA A 198      31.171  14.874  10.577  1.00  0.56           N  
ATOM   1495  CA  ALA A 198      32.191  15.828  10.271  1.00  0.56           C  
ATOM   1496  C   ALA A 198      31.560  17.161  10.407  1.00  0.56           C  
ATOM   1497  O   ALA A 198      30.355  17.251  10.637  1.00  0.56           O  
ATOM   1498  CB  ALA A 198      32.739  15.707   8.837  1.00  0.56           C  
ATOM   1499  N   GLU A 199      32.374  18.232  10.336  1.00  0.55           N  
ATOM   1500  CA  GLU A 199      31.798  19.538  10.418  1.00  0.55           C  
ATOM   1501  C   GLU A 199      30.834  19.573   9.287  1.00  0.55           C  
ATOM   1502  O   GLU A 199      29.701  20.031   9.431  1.00  0.55           O  
ATOM   1503  CB  GLU A 199      32.819  20.668  10.209  1.00  0.55           C  
ATOM   1504  CG  GLU A 199      32.206  22.067  10.294  1.00  0.55           C  
ATOM   1505  CD  GLU A 199      33.331  23.079  10.126  1.00  0.55           C  
ATOM   1506  OE1 GLU A 199      34.411  22.864  10.736  1.00  0.55           O  
ATOM   1507  OE2 GLU A 199      33.122  24.088   9.400  1.00  0.55           O  
ATOM   1508  N   LEU A 200      31.260  19.047   8.127  1.00  0.57           N  
ATOM   1509  CA  LEU A 200      30.332  18.951   7.051  1.00  0.57           C  
ATOM   1510  C   LEU A 200      30.183  17.500   6.737  1.00  0.57           C  
ATOM   1511  O   LEU A 200      31.119  16.865   6.254  1.00  0.57           O  
ATOM   1512  CB  LEU A 200      30.808  19.627   5.753  1.00  0.57           C  
ATOM   1513  CG  LEU A 200      31.013  21.145   5.884  1.00  0.57           C  
ATOM   1514  CD1 LEU A 200      29.690  21.863   6.191  1.00  0.57           C  
ATOM   1515  CD2 LEU A 200      32.129  21.473   6.890  1.00  0.57           C  
ATOM   1516  N   LEU A 201      28.998  16.923   7.019  1.00  0.58           N  
ATOM   1517  CA  LEU A 201      28.795  15.581   6.572  1.00  0.58           C  
ATOM   1518  C   LEU A 201      28.880  15.688   5.103  1.00  0.58           C  
ATOM   1519  O   LEU A 201      29.344  14.765   4.447  1.00  0.58           O  
ATOM   1520  CB  LEU A 201      27.407  14.984   6.860  1.00  0.58           C  
ATOM   1521  CG  LEU A 201      27.214  14.483   8.291  1.00  0.58           C  
ATOM   1522  CD1 LEU A 201      25.802  13.905   8.492  1.00  0.58           C  
ATOM   1523  CD2 LEU A 201      28.322  13.492   8.686  1.00  0.58           C  
ATOM   1524  N   GLU A 202      28.344  16.798   4.556  1.00  0.64           N  
ATOM   1525  CA  GLU A 202      28.520  17.112   3.172  1.00  0.64           C  
ATOM   1526  C   GLU A 202      27.921  18.459   2.934  1.00  0.64           C  
ATOM   1527  O   GLU A 202      26.867  18.789   3.474  1.00  0.64           O  
ATOM   1528  CB  GLU A 202      27.894  16.112   2.183  1.00  0.64           C  
ATOM   1529  CG  GLU A 202      26.377  15.969   2.260  1.00  0.64           C  
ATOM   1530  CD  GLU A 202      25.991  14.994   1.157  1.00  0.64           C  
ATOM   1531  OE1 GLU A 202      26.304  15.295  -0.027  1.00  0.64           O  
ATOM   1532  OE2 GLU A 202      25.397  13.931   1.478  1.00  0.64           O  
ATOM   1533  N   ASN A 203      28.608  19.282   2.120  1.00  0.61           N  
ATOM   1534  CA  ASN A 203      28.131  20.591   1.793  1.00  0.61           C  
ATOM   1535  C   ASN A 203      27.044  20.425   0.784  1.00  0.61           C  
ATOM   1536  O   ASN A 203      27.001  19.428   0.067  1.00  0.61           O  
ATOM   1537  CB  ASN A 203      29.227  21.497   1.199  1.00  0.61           C  
ATOM   1538  CG  ASN A 203      29.846  20.777   0.007  1.00  0.61           C  
ATOM   1539  OD1 ASN A 203      29.431  20.959  -1.136  1.00  0.61           O  
ATOM   1540  ND2 ASN A 203      30.879  19.934   0.281  1.00  0.61           N  
ATOM   1541  N   VAL A 204      26.113  21.395   0.719  1.00  0.60           N  
ATOM   1542  CA  VAL A 204      26.167  22.542   1.573  1.00  0.60           C  
ATOM   1543  C   VAL A 204      25.367  22.224   2.791  1.00  0.60           C  
ATOM   1544  O   VAL A 204      24.354  21.531   2.719  1.00  0.60           O  
ATOM   1545  CB  VAL A 204      25.550  23.769   0.964  1.00  0.60           C  
ATOM   1546  CG1 VAL A 204      25.550  24.896   2.011  1.00  0.60           C  
ATOM   1547  CG2 VAL A 204      26.308  24.116  -0.329  1.00  0.60           C  
ATOM   1548  N   GLY A 205      25.825  22.717   3.958  1.00  0.64           N  
ATOM   1549  CA  GLY A 205      25.103  22.490   5.171  1.00  0.64           C  
ATOM   1550  C   GLY A 205      23.969  23.456   5.156  1.00  0.64           C  
ATOM   1551  O   GLY A 205      23.909  24.321   4.281  1.00  0.64           O  
ATOM   1552  N   GLN A 206      23.053  23.348   6.141  1.00  0.55           N  
ATOM   1553  CA  GLN A 206      21.909  24.212   6.164  1.00  0.55           C  
ATOM   1554  C   GLN A 206      21.246  24.062   4.836  1.00  0.55           C  
ATOM   1555  O   GLN A 206      20.842  25.038   4.207  1.00  0.55           O  
ATOM   1556  CB  GLN A 206      22.274  25.689   6.396  1.00  0.55           C  
ATOM   1557  CG  GLN A 206      22.712  25.994   7.834  1.00  0.55           C  
ATOM   1558  CD  GLN A 206      23.904  25.113   8.186  1.00  0.55           C  
ATOM   1559  OE1 GLN A 206      23.742  23.964   8.596  1.00  0.55           O  
ATOM   1560  NE2 GLN A 206      25.139  25.661   8.025  1.00  0.55           N  
ATOM   1561  N   VAL A 207      21.131  22.799   4.388  1.00  0.58           N  
ATOM   1562  CA  VAL A 207      20.576  22.500   3.104  1.00  0.58           C  
ATOM   1563  C   VAL A 207      19.265  21.822   3.299  1.00  0.58           C  
ATOM   1564  O   VAL A 207      19.021  21.181   4.320  1.00  0.58           O  
ATOM   1565  CB  VAL A 207      21.425  21.558   2.303  1.00  0.58           C  
ATOM   1566  CG1 VAL A 207      21.518  20.226   3.068  1.00  0.58           C  
ATOM   1567  CG2 VAL A 207      20.818  21.419   0.896  1.00  0.58           C  
ATOM   1568  N   ASN A 208      18.363  21.994   2.316  1.00  0.57           N  
ATOM   1569  CA  ASN A 208      17.095  21.337   2.371  1.00  0.57           C  
ATOM   1570  C   ASN A 208      16.862  20.760   1.014  1.00  0.57           C  
ATOM   1571  O   ASN A 208      17.335  21.297   0.014  1.00  0.57           O  
ATOM   1572  CB  ASN A 208      15.918  22.284   2.669  1.00  0.57           C  
ATOM   1573  CG  ASN A 208      14.711  21.420   3.000  1.00  0.57           C  
ATOM   1574  OD1 ASN A 208      13.654  21.535   2.382  1.00  0.57           O  
ATOM   1575  ND2 ASN A 208      14.875  20.526   4.012  1.00  0.57           N  
ATOM   1576  N   GLU A 209      16.152  19.619   0.939  1.00  0.59           N  
ATOM   1577  CA  GLU A 209      15.866  19.097  -0.361  1.00  0.59           C  
ATOM   1578  C   GLU A 209      14.481  19.537  -0.682  1.00  0.59           C  
ATOM   1579  O   GLU A 209      13.511  18.833  -0.406  1.00  0.59           O  
ATOM   1580  CB  GLU A 209      15.881  17.561  -0.431  1.00  0.59           C  
ATOM   1581  CG  GLU A 209      17.275  16.952  -0.292  1.00  0.59           C  
ATOM   1582  CD  GLU A 209      17.126  15.438  -0.329  1.00  0.59           C  
ATOM   1583  OE1 GLU A 209      16.020  14.944   0.016  1.00  0.59           O  
ATOM   1584  OE2 GLU A 209      18.120  14.756  -0.696  1.00  0.59           O  
ATOM   1585  N   HIS A 210      14.358  20.733  -1.281  1.00  0.52           N  
ATOM   1586  CA  HIS A 210      13.070  21.244  -1.632  1.00  0.52           C  
ATOM   1587  C   HIS A 210      13.389  22.379  -2.545  1.00  0.52           C  
ATOM   1588  O   HIS A 210      14.532  22.517  -2.975  1.00  0.52           O  
ATOM   1589  CB  HIS A 210      12.298  21.802  -0.421  1.00  0.52           C  
ATOM   1590  CG  HIS A 210      10.808  21.821  -0.600  1.00  0.52           C  
ATOM   1591  ND1 HIS A 210      10.118  22.692  -1.414  1.00  0.52           N  
ATOM   1592  CD2 HIS A 210       9.864  21.025  -0.024  1.00  0.52           C  
ATOM   1593  CE1 HIS A 210       8.801  22.382  -1.290  1.00  0.52           C  
ATOM   1594  NE2 HIS A 210       8.599  21.377  -0.457  1.00  0.52           N  
ATOM   1595  N   ASP A 211      12.406  23.222  -2.903  1.00  0.55           N  
ATOM   1596  CA  ASP A 211      12.838  24.307  -3.729  1.00  0.55           C  
ATOM   1597  C   ASP A 211      13.533  25.246  -2.807  1.00  0.55           C  
ATOM   1598  O   ASP A 211      12.899  25.978  -2.049  1.00  0.55           O  
ATOM   1599  CB  ASP A 211      11.714  25.073  -4.446  1.00  0.55           C  
ATOM   1600  CG  ASP A 211      12.370  26.030  -5.439  1.00  0.55           C  
ATOM   1601  OD1 ASP A 211      13.215  26.857  -5.004  1.00  0.55           O  
ATOM   1602  OD2 ASP A 211      12.042  25.933  -6.652  1.00  0.55           O  
ATOM   1603  N   GLY A 212      14.878  25.228  -2.846  1.00  0.57           N  
ATOM   1604  CA  GLY A 212      15.644  26.043  -1.955  1.00  0.57           C  
ATOM   1605  C   GLY A 212      15.510  27.461  -2.383  1.00  0.57           C  
ATOM   1606  O   GLY A 212      15.302  27.759  -3.558  1.00  0.57           O  
ATOM   1607  N   GLY A 213      15.654  28.378  -1.411  1.00  0.58           N  
ATOM   1608  CA  GLY A 213      15.562  29.776  -1.681  1.00  0.58           C  
ATOM   1609  C   GLY A 213      16.858  30.361  -1.236  1.00  0.58           C  
ATOM   1610  O   GLY A 213      17.668  29.694  -0.595  1.00  0.58           O  
ATOM   1611  N   ALA A 214      17.078  31.641  -1.567  1.00  0.61           N  
ATOM   1612  CA  ALA A 214      18.325  32.270  -1.274  1.00  0.61           C  
ATOM   1613  C   ALA A 214      18.380  32.732   0.141  1.00  0.61           C  
ATOM   1614  O   ALA A 214      17.410  32.658   0.892  1.00  0.61           O  
ATOM   1615  CB  ALA A 214      18.626  33.483  -2.172  1.00  0.61           C  
ATOM   1616  N   GLN A 215      19.585  33.200   0.520  1.00  0.56           N  
ATOM   1617  CA  GLN A 215      19.929  33.709   1.813  1.00  0.56           C  
ATOM   1618  C   GLN A 215      19.191  35.001   1.958  1.00  0.56           C  
ATOM   1619  O   GLN A 215      18.850  35.641   0.968  1.00  0.56           O  
ATOM   1620  CB  GLN A 215      21.404  34.138   1.884  1.00  0.56           C  
ATOM   1621  CG  GLN A 215      22.400  33.123   1.316  1.00  0.56           C  
ATOM   1622  CD  GLN A 215      22.846  32.180   2.417  1.00  0.56           C  
ATOM   1623  OE1 GLN A 215      22.287  32.166   3.513  1.00  0.56           O  
ATOM   1624  NE2 GLN A 215      23.897  31.371   2.116  1.00  0.56           N  
ATOM   1625  N   PRO A 216      18.901  35.390   3.164  1.00  0.62           N  
ATOM   1626  CA  PRO A 216      18.287  36.675   3.370  1.00  0.62           C  
ATOM   1627  C   PRO A 216      19.356  37.726   3.334  1.00  0.62           C  
ATOM   1628  O   PRO A 216      20.534  37.371   3.376  1.00  0.62           O  
ATOM   1629  CB  PRO A 216      17.541  36.592   4.704  1.00  0.62           C  
ATOM   1630  CG  PRO A 216      18.037  35.288   5.353  1.00  0.62           C  
ATOM   1631  CD  PRO A 216      18.459  34.425   4.155  1.00  0.62           C  
ATOM   1632  N   GLY A 217      18.973  39.018   3.260  1.00  0.69           N  
ATOM   1633  CA  GLY A 217      19.945  40.072   3.233  1.00  0.69           C  
ATOM   1634  C   GLY A 217      20.643  40.018   4.550  1.00  0.69           C  
ATOM   1635  O   GLY A 217      20.147  39.403   5.493  1.00  0.69           O  
ATOM   1636  N   PRO A 218      21.789  40.629   4.650  1.00  0.62           N  
ATOM   1637  CA  PRO A 218      22.504  40.507   5.885  1.00  0.62           C  
ATOM   1638  C   PRO A 218      21.790  41.096   7.056  1.00  0.62           C  
ATOM   1639  O   PRO A 218      21.644  42.315   7.126  1.00  0.62           O  
ATOM   1640  CB  PRO A 218      23.910  41.033   5.613  1.00  0.62           C  
ATOM   1641  CG  PRO A 218      24.110  40.705   4.119  1.00  0.62           C  
ATOM   1642  CD  PRO A 218      22.692  40.740   3.517  1.00  0.62           C  
ATOM   1643  N   VAL A 219      21.338  40.238   7.993  1.00  0.54           N  
ATOM   1644  CA  VAL A 219      20.662  40.727   9.156  1.00  0.54           C  
ATOM   1645  C   VAL A 219      21.624  41.366  10.106  1.00  0.54           C  
ATOM   1646  O   VAL A 219      21.367  42.466  10.594  1.00  0.54           O  
ATOM   1647  CB  VAL A 219      19.888  39.678   9.915  1.00  0.54           C  
ATOM   1648  CG1 VAL A 219      19.288  40.328  11.175  1.00  0.54           C  
ATOM   1649  CG2 VAL A 219      18.851  39.040   8.974  1.00  0.54           C  
ATOM   1650  N   PRO A 220      22.733  40.733  10.391  1.00  0.57           N  
ATOM   1651  CA  PRO A 220      23.571  41.293  11.407  1.00  0.57           C  
ATOM   1652  C   PRO A 220      24.619  42.226  10.950  1.00  0.57           C  
ATOM   1653  O   PRO A 220      24.904  42.319   9.754  1.00  0.57           O  
ATOM   1654  CB  PRO A 220      24.186  40.114  12.164  1.00  0.57           C  
ATOM   1655  CG  PRO A 220      24.090  38.944  11.178  1.00  0.57           C  
ATOM   1656  CD  PRO A 220      22.835  39.281  10.360  1.00  0.57           C  
ATOM   1657  N   LYS A 221      25.143  42.957  11.946  1.00  0.60           N  
ATOM   1658  CA  LYS A 221      26.395  43.616  11.845  1.00  0.60           C  
ATOM   1659  C   LYS A 221      27.220  42.531  12.449  1.00  0.60           C  
ATOM   1660  O   LYS A 221      26.932  42.072  13.553  1.00  0.60           O  
ATOM   1661  CB  LYS A 221      26.510  44.884  12.708  1.00  0.60           C  
ATOM   1662  CG  LYS A 221      25.654  46.045  12.195  1.00  0.60           C  
ATOM   1663  CD  LYS A 221      25.554  47.221  13.170  1.00  0.60           C  
ATOM   1664  CE  LYS A 221      26.813  48.091  13.219  1.00  0.60           C  
ATOM   1665  NZ  LYS A 221      26.586  49.266  14.090  1.00  0.60           N  
ATOM   1666  N   SER A 222      28.257  42.068  11.741  1.00  0.59           N  
ATOM   1667  CA  SER A 222      28.912  40.868  12.166  1.00  0.59           C  
ATOM   1668  C   SER A 222      29.506  40.986  13.531  1.00  0.59           C  
ATOM   1669  O   SER A 222      29.522  40.005  14.271  1.00  0.59           O  
ATOM   1670  CB  SER A 222      30.027  40.421  11.214  1.00  0.59           C  
ATOM   1671  OG  SER A 222      30.616  39.229  11.710  1.00  0.59           O  
ATOM   1672  N   LEU A 223      30.002  42.172  13.920  1.00  0.56           N  
ATOM   1673  CA  LEU A 223      30.638  42.259  15.201  1.00  0.56           C  
ATOM   1674  C   LEU A 223      29.660  41.951  16.287  1.00  0.56           C  
ATOM   1675  O   LEU A 223      30.014  41.310  17.275  1.00  0.56           O  
ATOM   1676  CB  LEU A 223      31.296  43.619  15.476  1.00  0.56           C  
ATOM   1677  CG  LEU A 223      32.579  43.821  14.650  1.00  0.56           C  
ATOM   1678  CD1 LEU A 223      33.277  45.141  15.011  1.00  0.56           C  
ATOM   1679  CD2 LEU A 223      33.507  42.602  14.776  1.00  0.56           C  
ATOM   1680  N   GLN A 224      28.404  42.405  16.148  1.00  0.61           N  
ATOM   1681  CA  GLN A 224      27.442  42.123  17.174  1.00  0.61           C  
ATOM   1682  C   GLN A 224      27.263  40.641  17.249  1.00  0.61           C  
ATOM   1683  O   GLN A 224      27.270  40.054  18.330  1.00  0.61           O  
ATOM   1684  CB  GLN A 224      26.038  42.663  16.860  1.00  0.61           C  
ATOM   1685  CG  GLN A 224      25.939  44.181  16.742  1.00  0.61           C  
ATOM   1686  CD  GLN A 224      24.473  44.516  16.487  1.00  0.61           C  
ATOM   1687  OE1 GLN A 224      24.115  45.671  16.262  1.00  0.61           O  
ATOM   1688  NE2 GLN A 224      23.596  43.477  16.527  1.00  0.61           N  
ATOM   1689  N   LYS A 225      27.124  39.996  16.079  1.00  0.59           N  
ATOM   1690  CA  LYS A 225      26.835  38.594  16.054  1.00  0.59           C  
ATOM   1691  C   LYS A 225      27.950  37.819  16.676  1.00  0.59           C  
ATOM   1692  O   LYS A 225      27.717  36.942  17.506  1.00  0.59           O  
ATOM   1693  CB  LYS A 225      26.638  38.050  14.630  1.00  0.59           C  
ATOM   1694  CG  LYS A 225      26.181  36.590  14.606  1.00  0.59           C  
ATOM   1695  CD  LYS A 225      25.657  36.142  13.242  1.00  0.59           C  
ATOM   1696  CE  LYS A 225      25.222  34.677  13.207  1.00  0.59           C  
ATOM   1697  NZ  LYS A 225      24.621  34.361  11.893  1.00  0.59           N  
ATOM   1698  N   GLN A 226      29.202  38.124  16.298  1.00  0.53           N  
ATOM   1699  CA  GLN A 226      30.276  37.345  16.830  1.00  0.53           C  
ATOM   1700  C   GLN A 226      30.410  37.584  18.296  1.00  0.53           C  
ATOM   1701  O   GLN A 226      30.580  36.645  19.065  1.00  0.53           O  
ATOM   1702  CB  GLN A 226      31.623  37.610  16.136  1.00  0.53           C  
ATOM   1703  CG  GLN A 226      31.631  37.085  14.697  1.00  0.53           C  
ATOM   1704  CD  GLN A 226      33.019  37.275  14.105  1.00  0.53           C  
ATOM   1705  OE1 GLN A 226      33.275  36.892  12.964  1.00  0.53           O  
ATOM   1706  NE2 GLN A 226      33.944  37.880  14.897  1.00  0.53           N  
ATOM   1707  N   ARG A 227      30.313  38.846  18.740  1.00  0.53           N  
ATOM   1708  CA  ARG A 227      30.477  39.115  20.135  1.00  0.53           C  
ATOM   1709  C   ARG A 227      29.373  38.449  20.890  1.00  0.53           C  
ATOM   1710  O   ARG A 227      29.594  37.900  21.969  1.00  0.53           O  
ATOM   1711  CB  ARG A 227      30.503  40.621  20.453  1.00  0.53           C  
ATOM   1712  CG  ARG A 227      29.269  41.402  20.004  1.00  0.53           C  
ATOM   1713  CD  ARG A 227      29.447  42.914  20.163  1.00  0.53           C  
ATOM   1714  NE  ARG A 227      30.749  43.258  19.526  1.00  0.53           N  
ATOM   1715  CZ  ARG A 227      31.178  44.552  19.469  1.00  0.53           C  
ATOM   1716  NH1 ARG A 227      30.421  45.554  20.003  1.00  0.53           N  
ATOM   1717  NH2 ARG A 227      32.368  44.845  18.867  1.00  0.53           N  
ATOM   1718  N   ARG A 228      28.150  38.479  20.334  1.00  0.52           N  
ATOM   1719  CA  ARG A 228      27.023  37.890  20.993  1.00  0.52           C  
ATOM   1720  C   ARG A 228      27.199  36.410  21.117  1.00  0.52           C  
ATOM   1721  O   ARG A 228      26.969  35.840  22.183  1.00  0.52           O  
ATOM   1722  CB  ARG A 228      25.704  38.098  20.226  1.00  0.52           C  
ATOM   1723  CG  ARG A 228      24.490  37.447  20.900  1.00  0.52           C  
ATOM   1724  CD  ARG A 228      24.337  35.953  20.598  1.00  0.52           C  
ATOM   1725  NE  ARG A 228      23.155  35.457  21.357  1.00  0.52           N  
ATOM   1726  CZ  ARG A 228      23.060  34.137  21.694  1.00  0.52           C  
ATOM   1727  NH1 ARG A 228      24.064  33.272  21.365  1.00  0.52           N  
ATOM   1728  NH2 ARG A 228      21.960  33.688  22.365  1.00  0.52           N  
ATOM   1729  N   MET A 229      27.642  35.740  20.039  1.00  0.42           N  
ATOM   1730  CA  MET A 229      27.631  34.309  20.092  1.00  0.42           C  
ATOM   1731  C   MET A 229      28.885  33.775  19.491  1.00  0.42           C  
ATOM   1732  O   MET A 229      29.975  34.288  19.733  1.00  0.42           O  
ATOM   1733  CB  MET A 229      26.419  33.716  19.352  1.00  0.42           C  
ATOM   1734  CG  MET A 229      26.402  33.995  17.848  1.00  0.42           C  
ATOM   1735  SD  MET A 229      24.760  33.836  17.083  1.00  0.42           S  
ATOM   1736  CE  MET A 229      24.468  32.125  17.616  1.00  0.42           C  
ATOM   1737  N   LEU A 230      28.773  32.671  18.729  1.00  0.36           N  
ATOM   1738  CA  LEU A 230      29.971  32.129  18.167  1.00  0.36           C  
ATOM   1739  C   LEU A 230      30.806  31.618  19.282  1.00  0.36           C  
ATOM   1740  O   LEU A 230      30.439  30.682  19.989  1.00  0.36           O  
ATOM   1741  CB  LEU A 230      30.826  33.134  17.374  1.00  0.36           C  
ATOM   1742  CG  LEU A 230      30.326  33.428  15.948  1.00  0.36           C  
ATOM   1743  CD1 LEU A 230      30.567  32.221  15.025  1.00  0.36           C  
ATOM   1744  CD2 LEU A 230      28.864  33.899  15.941  1.00  0.36           C  
ATOM   1745  N   GLU A 231      31.967  32.269  19.456  1.00  0.48           N  
ATOM   1746  CA  GLU A 231      32.961  31.859  20.393  1.00  0.48           C  
ATOM   1747  C   GLU A 231      32.359  31.811  21.759  1.00  0.48           C  
ATOM   1748  O   GLU A 231      32.571  30.833  22.475  1.00  0.48           O  
ATOM   1749  CB  GLU A 231      34.153  32.832  20.407  1.00  0.48           C  
ATOM   1750  CG  GLU A 231      35.398  32.294  21.111  1.00  0.48           C  
ATOM   1751  CD  GLU A 231      36.552  33.224  20.758  1.00  0.48           C  
ATOM   1752  OE1 GLU A 231      36.295  34.238  20.057  1.00  0.48           O  
ATOM   1753  OE2 GLU A 231      37.704  32.929  21.176  1.00  0.48           O  
ATOM   1754  N   ARG A 232      31.540  32.818  22.134  1.00  0.47           N  
ATOM   1755  CA  ARG A 232      31.022  32.824  23.473  1.00  0.47           C  
ATOM   1756  C   ARG A 232      32.237  32.796  24.339  1.00  0.47           C  
ATOM   1757  O   ARG A 232      32.383  31.967  25.235  1.00  0.47           O  
ATOM   1758  CB  ARG A 232      30.150  31.591  23.775  1.00  0.47           C  
ATOM   1759  CG  ARG A 232      29.329  31.696  25.061  1.00  0.47           C  
ATOM   1760  CD  ARG A 232      28.442  30.473  25.317  1.00  0.47           C  
ATOM   1761  NE  ARG A 232      27.503  30.347  24.166  1.00  0.47           N  
ATOM   1762  CZ  ARG A 232      26.268  30.929  24.208  1.00  0.47           C  
ATOM   1763  NH1 ARG A 232      25.873  31.623  25.316  1.00  0.47           N  
ATOM   1764  NH2 ARG A 232      25.424  30.814  23.141  1.00  0.47           N  
ATOM   1765  N   LEU A 233      33.133  33.761  24.071  1.00  0.52           N  
ATOM   1766  CA  LEU A 233      34.448  33.849  24.629  1.00  0.52           C  
ATOM   1767  C   LEU A 233      34.344  33.905  26.113  1.00  0.52           C  
ATOM   1768  O   LEU A 233      35.164  33.322  26.818  1.00  0.52           O  
ATOM   1769  CB  LEU A 233      35.188  35.118  24.168  1.00  0.52           C  
ATOM   1770  CG  LEU A 233      35.338  35.232  22.635  1.00  0.52           C  
ATOM   1771  CD1 LEU A 233      33.978  35.403  21.937  1.00  0.52           C  
ATOM   1772  CD2 LEU A 233      36.331  36.339  22.255  1.00  0.52           C  
ATOM   1773  N   VAL A 234      33.315  34.593  26.632  1.00  0.57           N  
ATOM   1774  CA  VAL A 234      33.183  34.727  28.051  1.00  0.57           C  
ATOM   1775  C   VAL A 234      33.134  33.369  28.668  1.00  0.57           C  
ATOM   1776  O   VAL A 234      33.788  33.123  29.684  1.00  0.57           O  
ATOM   1777  CB  VAL A 234      31.925  35.441  28.443  1.00  0.57           C  
ATOM   1778  CG1 VAL A 234      30.734  34.719  27.789  1.00  0.57           C  
ATOM   1779  CG2 VAL A 234      31.845  35.470  29.978  1.00  0.57           C  
ATOM   1780  N   SER A 235      32.376  32.437  28.059  1.00  0.59           N  
ATOM   1781  CA  SER A 235      32.262  31.138  28.659  1.00  0.59           C  
ATOM   1782  C   SER A 235      33.633  30.559  28.720  1.00  0.59           C  
ATOM   1783  O   SER A 235      34.512  30.927  27.944  1.00  0.59           O  
ATOM   1784  CB  SER A 235      31.351  30.180  27.870  1.00  0.59           C  
ATOM   1785  OG  SER A 235      30.032  30.706  27.812  1.00  0.59           O  
ATOM   1786  N   SER A 236      33.861  29.642  29.680  1.00  0.58           N  
ATOM   1787  CA  SER A 236      35.153  29.064  29.784  1.00  0.58           C  
ATOM   1788  C   SER A 236      35.391  28.278  28.546  1.00  0.58           C  
ATOM   1789  O   SER A 236      34.458  27.740  27.959  1.00  0.58           O  
ATOM   1790  CB  SER A 236      35.313  28.115  30.991  1.00  0.58           C  
ATOM   1791  OG  SER A 236      36.635  27.603  31.033  1.00  0.58           O  
ATOM   1792  N   GLU A 237      36.657  28.227  28.101  1.00  0.55           N  
ATOM   1793  CA  GLU A 237      36.997  27.513  26.912  1.00  0.55           C  
ATOM   1794  C   GLU A 237      38.224  26.725  27.215  1.00  0.55           C  
ATOM   1795  O   GLU A 237      38.598  26.550  28.375  1.00  0.55           O  
ATOM   1796  CB  GLU A 237      37.320  28.416  25.720  1.00  0.55           C  
ATOM   1797  CG  GLU A 237      36.079  29.072  25.108  1.00  0.55           C  
ATOM   1798  CD  GLU A 237      36.527  30.026  24.012  1.00  0.55           C  
ATOM   1799  OE1 GLU A 237      37.429  30.862  24.283  1.00  0.55           O  
ATOM   1800  OE2 GLU A 237      35.957  29.947  22.891  1.00  0.55           O  
ATOM   1801  N   SER A 238      38.877  26.224  26.158  1.00  0.54           N  
ATOM   1802  CA  SER A 238      40.062  25.448  26.343  1.00  0.54           C  
ATOM   1803  C   SER A 238      41.014  26.311  27.094  1.00  0.54           C  
ATOM   1804  O   SER A 238      41.691  25.846  28.009  1.00  0.54           O  
ATOM   1805  CB  SER A 238      40.720  25.045  25.012  1.00  0.54           C  
ATOM   1806  OG  SER A 238      41.889  24.273  25.247  1.00  0.54           O  
ATOM   1807  N   LYS A 239      41.068  27.611  26.749  1.00  0.55           N  
ATOM   1808  CA  LYS A 239      41.970  28.456  27.468  1.00  0.55           C  
ATOM   1809  C   LYS A 239      41.449  28.544  28.867  1.00  0.55           C  
ATOM   1810  O   LYS A 239      40.330  28.993  29.109  1.00  0.55           O  
ATOM   1811  CB  LYS A 239      42.076  29.877  26.885  1.00  0.55           C  
ATOM   1812  CG  LYS A 239      42.647  29.908  25.462  1.00  0.55           C  
ATOM   1813  CD  LYS A 239      44.089  29.404  25.343  1.00  0.55           C  
ATOM   1814  CE  LYS A 239      45.128  30.529  25.343  1.00  0.55           C  
ATOM   1815  NZ  LYS A 239      46.472  29.986  25.042  1.00  0.55           N  
ATOM   1816  N   ASN A 240      42.271  28.078  29.826  1.00  0.53           N  
ATOM   1817  CA  ASN A 240      41.928  28.054  31.217  1.00  0.53           C  
ATOM   1818  C   ASN A 240      41.871  29.446  31.748  1.00  0.53           C  
ATOM   1819  O   ASN A 240      41.054  29.756  32.613  1.00  0.53           O  
ATOM   1820  CB  ASN A 240      42.940  27.283  32.083  1.00  0.53           C  
ATOM   1821  CG  ASN A 240      42.774  25.794  31.816  1.00  0.53           C  
ATOM   1822  OD1 ASN A 240      42.746  25.353  30.668  1.00  0.53           O  
ATOM   1823  ND2 ASN A 240      42.649  24.994  32.910  1.00  0.53           N  
ATOM   1824  N   TYR A 241      42.730  30.339  31.228  1.00  0.46           N  
ATOM   1825  CA  TYR A 241      42.819  31.636  31.827  1.00  0.46           C  
ATOM   1826  C   TYR A 241      42.055  32.600  30.985  1.00  0.46           C  
ATOM   1827  O   TYR A 241      42.201  32.638  29.765  1.00  0.46           O  
ATOM   1828  CB  TYR A 241      44.273  32.136  31.910  1.00  0.46           C  
ATOM   1829  CG  TYR A 241      44.309  33.444  32.623  1.00  0.46           C  
ATOM   1830  CD1 TYR A 241      44.285  33.479  33.999  1.00  0.46           C  
ATOM   1831  CD2 TYR A 241      44.380  34.629  31.927  1.00  0.46           C  
ATOM   1832  CE1 TYR A 241      44.323  34.676  34.672  1.00  0.46           C  
ATOM   1833  CE2 TYR A 241      44.417  35.831  32.595  1.00  0.46           C  
ATOM   1834  CZ  TYR A 241      44.388  35.855  33.970  1.00  0.46           C  
ATOM   1835  OH  TYR A 241      44.428  37.086  34.658  1.00  0.46           O  
ATOM   1836  N   ILE A 242      41.177  33.387  31.637  1.00  0.55           N  
ATOM   1837  CA  ILE A 242      40.423  34.372  30.925  1.00  0.55           C  
ATOM   1838  C   ILE A 242      40.864  35.699  31.455  1.00  0.55           C  
ATOM   1839  O   ILE A 242      40.957  35.907  32.665  1.00  0.55           O  
ATOM   1840  CB  ILE A 242      38.932  34.240  31.094  1.00  0.55           C  
ATOM   1841  CG1 ILE A 242      38.202  35.060  30.022  1.00  0.55           C  
ATOM   1842  CG2 ILE A 242      38.551  34.615  32.536  1.00  0.55           C  
ATOM   1843  CD1 ILE A 242      38.372  34.497  28.610  1.00  0.55           C  
ATOM   1844  N   ALA A 243      41.194  36.626  30.542  1.00  0.68           N  
ATOM   1845  CA  ALA A 243      41.700  37.908  30.933  1.00  0.68           C  
ATOM   1846  C   ALA A 243      40.665  38.665  31.696  1.00  0.68           C  
ATOM   1847  O   ALA A 243      40.958  39.268  32.727  1.00  0.68           O  
ATOM   1848  CB  ALA A 243      42.114  38.779  29.736  1.00  0.68           C  
ATOM   1849  N   LEU A 244      39.405  38.644  31.237  1.00  0.59           N  
ATOM   1850  CA  LEU A 244      38.462  39.478  31.913  1.00  0.59           C  
ATOM   1851  C   LEU A 244      38.245  38.882  33.267  1.00  0.59           C  
ATOM   1852  O   LEU A 244      38.106  37.668  33.405  1.00  0.59           O  
ATOM   1853  CB  LEU A 244      37.131  39.586  31.156  1.00  0.59           C  
ATOM   1854  CG  LEU A 244      36.215  40.733  31.611  1.00  0.59           C  
ATOM   1855  CD1 LEU A 244      35.730  40.539  33.045  1.00  0.59           C  
ATOM   1856  CD2 LEU A 244      36.887  42.097  31.400  1.00  0.59           C  
ATOM   1857  N   ASP A 245      38.237  39.732  34.314  1.00  0.65           N  
ATOM   1858  CA  ASP A 245      38.113  39.217  35.646  1.00  0.65           C  
ATOM   1859  C   ASP A 245      36.802  38.512  35.808  1.00  0.65           C  
ATOM   1860  O   ASP A 245      36.768  37.337  36.169  1.00  0.65           O  
ATOM   1861  CB  ASP A 245      38.247  40.317  36.719  1.00  0.65           C  
ATOM   1862  CG  ASP A 245      37.190  41.393  36.499  1.00  0.65           C  
ATOM   1863  OD1 ASP A 245      37.086  41.898  35.349  1.00  0.65           O  
ATOM   1864  OD2 ASP A 245      36.489  41.743  37.486  1.00  0.65           O  
ATOM   1865  N   ASP A 246      35.686  39.202  35.518  1.00  0.62           N  
ATOM   1866  CA  ASP A 246      34.395  38.584  35.609  1.00  0.62           C  
ATOM   1867  C   ASP A 246      33.573  39.170  34.512  1.00  0.62           C  
ATOM   1868  O   ASP A 246      33.044  40.272  34.653  1.00  0.62           O  
ATOM   1869  CB  ASP A 246      33.659  38.891  36.923  1.00  0.62           C  
ATOM   1870  CG  ASP A 246      34.392  38.170  38.044  1.00  0.62           C  
ATOM   1871  OD1 ASP A 246      34.744  36.976  37.848  1.00  0.62           O  
ATOM   1872  OD2 ASP A 246      34.605  38.801  39.112  1.00  0.62           O  
ATOM   1873  N   PHE A 247      33.449  38.457  33.375  1.00  0.52           N  
ATOM   1874  CA  PHE A 247      32.705  39.020  32.291  1.00  0.52           C  
ATOM   1875  C   PHE A 247      31.291  39.240  32.712  1.00  0.52           C  
ATOM   1876  O   PHE A 247      30.778  40.356  32.617  1.00  0.52           O  
ATOM   1877  CB  PHE A 247      32.607  38.099  31.065  1.00  0.52           C  
ATOM   1878  CG  PHE A 247      33.878  38.093  30.292  1.00  0.52           C  
ATOM   1879  CD1 PHE A 247      34.108  39.063  29.345  1.00  0.52           C  
ATOM   1880  CD2 PHE A 247      34.820  37.113  30.487  1.00  0.52           C  
ATOM   1881  CE1 PHE A 247      35.267  39.066  28.607  1.00  0.52           C  
ATOM   1882  CE2 PHE A 247      35.981  37.109  29.750  1.00  0.52           C  
ATOM   1883  CZ  PHE A 247      36.206  38.084  28.808  1.00  0.52           C  
ATOM   1884  N   VAL A 248      30.622  38.179  33.206  1.00  0.53           N  
ATOM   1885  CA  VAL A 248      29.254  38.366  33.585  1.00  0.53           C  
ATOM   1886  C   VAL A 248      28.575  38.676  32.281  1.00  0.53           C  
ATOM   1887  O   VAL A 248      29.149  38.433  31.224  1.00  0.53           O  
ATOM   1888  CB  VAL A 248      29.101  39.473  34.602  1.00  0.53           C  
ATOM   1889  CG1 VAL A 248      27.633  39.663  35.026  1.00  0.53           C  
ATOM   1890  CG2 VAL A 248      30.030  39.151  35.789  1.00  0.53           C  
ATOM   1891  N   GLU A 249      27.319  39.149  32.291  1.00  0.59           N  
ATOM   1892  CA  GLU A 249      26.795  39.562  31.027  1.00  0.59           C  
ATOM   1893  C   GLU A 249      27.702  40.684  30.646  1.00  0.59           C  
ATOM   1894  O   GLU A 249      28.094  41.477  31.500  1.00  0.59           O  
ATOM   1895  CB  GLU A 249      25.343  40.064  31.110  1.00  0.59           C  
ATOM   1896  CG  GLU A 249      24.367  38.939  31.474  1.00  0.59           C  
ATOM   1897  CD  GLU A 249      22.984  39.526  31.715  1.00  0.59           C  
ATOM   1898  OE1 GLU A 249      22.820  40.761  31.525  1.00  0.59           O  
ATOM   1899  OE2 GLU A 249      22.070  38.745  32.093  1.00  0.59           O  
ATOM   1900  N   ILE A 250      28.087  40.781  29.361  1.00  0.56           N  
ATOM   1901  CA  ILE A 250      29.084  41.758  29.040  1.00  0.56           C  
ATOM   1902  C   ILE A 250      28.433  43.089  28.873  1.00  0.56           C  
ATOM   1903  O   ILE A 250      27.704  43.343  27.916  1.00  0.56           O  
ATOM   1904  CB  ILE A 250      29.855  41.421  27.790  1.00  0.56           C  
ATOM   1905  CG1 ILE A 250      30.962  42.460  27.549  1.00  0.56           C  
ATOM   1906  CG2 ILE A 250      28.874  41.236  26.619  1.00  0.56           C  
ATOM   1907  CD1 ILE A 250      31.985  42.030  26.498  1.00  0.56           C  
ATOM   1908  N   THR A 251      28.678  43.973  29.857  1.00  0.64           N  
ATOM   1909  CA  THR A 251      28.139  45.299  29.842  1.00  0.64           C  
ATOM   1910  C   THR A 251      28.793  46.097  28.770  1.00  0.64           C  
ATOM   1911  O   THR A 251      28.132  46.853  28.063  1.00  0.64           O  
ATOM   1912  CB  THR A 251      28.346  46.054  31.125  1.00  0.64           C  
ATOM   1913  OG1 THR A 251      29.731  46.164  31.417  1.00  0.64           O  
ATOM   1914  CG2 THR A 251      27.603  45.332  32.260  1.00  0.64           C  
ATOM   1915  N   LYS A 252      30.119  45.947  28.611  1.00  0.67           N  
ATOM   1916  CA  LYS A 252      30.824  46.774  27.677  1.00  0.67           C  
ATOM   1917  C   LYS A 252      30.298  46.502  26.306  1.00  0.67           C  
ATOM   1918  O   LYS A 252      29.997  47.420  25.545  1.00  0.67           O  
ATOM   1919  CB  LYS A 252      32.333  46.475  27.678  1.00  0.67           C  
ATOM   1920  CG  LYS A 252      33.192  47.597  27.097  1.00  0.67           C  
ATOM   1921  CD  LYS A 252      33.214  48.845  27.982  1.00  0.67           C  
ATOM   1922  CE  LYS A 252      34.201  49.917  27.518  1.00  0.67           C  
ATOM   1923  NZ  LYS A 252      34.075  51.118  28.371  1.00  0.67           N  
ATOM   1924  N   LYS A 253      30.142  45.210  25.976  1.00  0.68           N  
ATOM   1925  CA  LYS A 253      29.698  44.796  24.680  1.00  0.68           C  
ATOM   1926  C   LYS A 253      28.320  45.330  24.466  1.00  0.68           C  
ATOM   1927  O   LYS A 253      27.991  45.838  23.397  1.00  0.68           O  
ATOM   1928  CB  LYS A 253      29.608  43.266  24.607  1.00  0.68           C  
ATOM   1929  CG  LYS A 253      29.417  42.683  23.212  1.00  0.68           C  
ATOM   1930  CD  LYS A 253      29.610  41.168  23.209  1.00  0.68           C  
ATOM   1931  CE  LYS A 253      30.973  40.739  23.756  1.00  0.68           C  
ATOM   1932  NZ  LYS A 253      31.040  39.264  23.848  1.00  0.68           N  
ATOM   1933  N   TYR A 254      27.481  45.217  25.508  1.00  0.63           N  
ATOM   1934  CA  TYR A 254      26.103  45.611  25.461  1.00  0.63           C  
ATOM   1935  C   TYR A 254      26.012  47.090  25.265  1.00  0.63           C  
ATOM   1936  O   TYR A 254      25.288  47.569  24.393  1.00  0.63           O  
ATOM   1937  CB  TYR A 254      25.396  45.286  26.787  1.00  0.63           C  
ATOM   1938  CG  TYR A 254      23.944  45.591  26.662  1.00  0.63           C  
ATOM   1939  CD1 TYR A 254      23.099  44.659  26.113  1.00  0.63           C  
ATOM   1940  CD2 TYR A 254      23.424  46.789  27.095  1.00  0.63           C  
ATOM   1941  CE1 TYR A 254      21.754  44.910  25.989  1.00  0.63           C  
ATOM   1942  CE2 TYR A 254      22.078  47.048  26.974  1.00  0.63           C  
ATOM   1943  CZ  TYR A 254      21.241  46.108  26.420  1.00  0.63           C  
ATOM   1944  OH  TYR A 254      19.860  46.366  26.292  1.00  0.63           O  
ATOM   1945  N   ALA A 255      26.777  47.853  26.067  1.00  0.70           N  
ATOM   1946  CA  ALA A 255      26.705  49.283  26.034  1.00  0.70           C  
ATOM   1947  C   ALA A 255      27.125  49.747  24.687  1.00  0.70           C  
ATOM   1948  O   ALA A 255      26.485  50.611  24.091  1.00  0.70           O  
ATOM   1949  CB  ALA A 255      27.631  49.954  27.061  1.00  0.70           C  
ATOM   1950  N   LYS A 256      28.218  49.179  24.157  1.00  0.64           N  
ATOM   1951  CA  LYS A 256      28.628  49.609  22.860  1.00  0.64           C  
ATOM   1952  C   LYS A 256      28.408  48.454  21.951  1.00  0.64           C  
ATOM   1953  O   LYS A 256      29.198  47.512  21.935  1.00  0.64           O  
ATOM   1954  CB  LYS A 256      30.125  49.959  22.783  1.00  0.64           C  
ATOM   1955  CG  LYS A 256      30.529  51.167  23.634  1.00  0.64           C  
ATOM   1956  CD  LYS A 256      29.865  52.478  23.208  1.00  0.64           C  
ATOM   1957  CE  LYS A 256      30.352  53.695  23.997  1.00  0.64           C  
ATOM   1958  NZ  LYS A 256      29.690  54.921  23.501  1.00  0.64           N  
ATOM   1959  N   GLY A 257      27.322  48.484  21.156  1.00  0.67           N  
ATOM   1960  CA  GLY A 257      27.177  47.379  20.265  1.00  0.67           C  
ATOM   1961  C   GLY A 257      25.801  46.803  20.344  1.00  0.67           C  
ATOM   1962  O   GLY A 257      24.796  47.506  20.446  1.00  0.67           O  
ATOM   1963  N   VAL A 258      25.770  45.459  20.291  1.00  0.63           N  
ATOM   1964  CA  VAL A 258      24.613  44.616  20.210  1.00  0.63           C  
ATOM   1965  C   VAL A 258      23.759  44.753  21.419  1.00  0.63           C  
ATOM   1966  O   VAL A 258      24.217  45.121  22.498  1.00  0.63           O  
ATOM   1967  CB  VAL A 258      24.959  43.163  20.070  1.00  0.63           C  
ATOM   1968  CG1 VAL A 258      25.676  42.710  21.352  1.00  0.63           C  
ATOM   1969  CG2 VAL A 258      23.672  42.378  19.769  1.00  0.63           C  
ATOM   1970  N   ILE A 259      22.450  44.495  21.233  1.00  0.69           N  
ATOM   1971  CA  ILE A 259      21.555  44.602  22.339  1.00  0.69           C  
ATOM   1972  C   ILE A 259      20.804  43.306  22.453  1.00  0.69           C  
ATOM   1973  O   ILE A 259      20.019  42.941  21.578  1.00  0.69           O  
ATOM   1974  CB  ILE A 259      20.580  45.715  22.129  1.00  0.69           C  
ATOM   1975  CG1 ILE A 259      21.369  46.993  21.792  1.00  0.69           C  
ATOM   1976  CG2 ILE A 259      19.734  45.855  23.404  1.00  0.69           C  
ATOM   1977  CD1 ILE A 259      20.527  48.113  21.190  1.00  0.69           C  
ATOM   1978  N   PRO A 260      21.060  42.601  23.522  1.00  0.75           N  
ATOM   1979  CA  PRO A 260      20.392  41.342  23.758  1.00  0.75           C  
ATOM   1980  C   PRO A 260      19.028  41.490  24.364  1.00  0.75           C  
ATOM   1981  O   PRO A 260      18.676  42.580  24.811  1.00  0.75           O  
ATOM   1982  CB  PRO A 260      21.354  40.483  24.586  1.00  0.75           C  
ATOM   1983  CG  PRO A 260      22.426  41.464  25.087  1.00  0.75           C  
ATOM   1984  CD  PRO A 260      22.424  42.571  24.023  1.00  0.75           C  
ATOM   1985  N   SER A 261      18.258  40.382  24.380  1.00  0.78           N  
ATOM   1986  CA  SER A 261      16.900  40.286  24.849  1.00  0.78           C  
ATOM   1987  C   SER A 261      16.829  40.320  26.348  1.00  0.78           C  
ATOM   1988  O   SER A 261      15.753  40.127  26.911  1.00  0.78           O  
ATOM   1989  CB  SER A 261      16.207  38.982  24.417  1.00  0.78           C  
ATOM   1990  OG  SER A 261      16.054  38.945  23.006  1.00  0.78           O  
ATOM   1991  N   SER A 262      17.951  40.603  27.034  1.00  0.76           N  
ATOM   1992  CA  SER A 262      18.035  40.497  28.468  1.00  0.76           C  
ATOM   1993  C   SER A 262      16.902  41.209  29.152  1.00  0.76           C  
ATOM   1994  O   SER A 262      16.372  40.704  30.139  1.00  0.76           O  
ATOM   1995  CB  SER A 262      19.337  41.103  29.017  1.00  0.76           C  
ATOM   1996  OG  SER A 262      19.369  42.500  28.762  1.00  0.76           O  
ATOM   1997  N   LEU A 263      16.475  42.388  28.667  1.00  0.71           N  
ATOM   1998  CA  LEU A 263      15.407  43.052  29.364  1.00  0.71           C  
ATOM   1999  C   LEU A 263      14.200  42.174  29.318  1.00  0.71           C  
ATOM   2000  O   LEU A 263      13.499  42.013  30.316  1.00  0.71           O  
ATOM   2001  CB  LEU A 263      15.001  44.397  28.736  1.00  0.71           C  
ATOM   2002  CG  LEU A 263      16.105  45.469  28.780  1.00  0.71           C  
ATOM   2003  CD1 LEU A 263      16.461  45.852  30.225  1.00  0.71           C  
ATOM   2004  CD2 LEU A 263      17.325  45.051  27.946  1.00  0.71           C  
ATOM   2005  N   PHE A 264      13.933  41.573  28.146  1.00  0.68           N  
ATOM   2006  CA  PHE A 264      12.780  40.733  28.005  1.00  0.68           C  
ATOM   2007  C   PHE A 264      12.929  39.560  28.911  1.00  0.68           C  
ATOM   2008  O   PHE A 264      11.996  39.198  29.630  1.00  0.68           O  
ATOM   2009  CB  PHE A 264      12.599  40.217  26.570  1.00  0.68           C  
ATOM   2010  CG  PHE A 264      12.201  41.396  25.757  1.00  0.68           C  
ATOM   2011  CD1 PHE A 264      10.882  41.782  25.707  1.00  0.68           C  
ATOM   2012  CD2 PHE A 264      13.138  42.121  25.058  1.00  0.68           C  
ATOM   2013  CE1 PHE A 264      10.498  42.872  24.962  1.00  0.68           C  
ATOM   2014  CE2 PHE A 264      12.760  43.211  24.311  1.00  0.68           C  
ATOM   2015  CZ  PHE A 264      11.439  43.587  24.262  1.00  0.68           C  
ATOM   2016  N   LEU A 265      14.127  38.943  28.926  1.00  0.70           N  
ATOM   2017  CA  LEU A 265      14.309  37.795  29.753  1.00  0.70           C  
ATOM   2018  C   LEU A 265      14.091  38.210  31.167  1.00  0.70           C  
ATOM   2019  O   LEU A 265      13.436  37.502  31.930  1.00  0.70           O  
ATOM   2020  CB  LEU A 265      15.725  37.192  29.628  1.00  0.70           C  
ATOM   2021  CG  LEU A 265      15.945  36.459  28.287  1.00  0.70           C  
ATOM   2022  CD1 LEU A 265      15.738  37.394  27.087  1.00  0.70           C  
ATOM   2023  CD2 LEU A 265      17.306  35.753  28.254  1.00  0.70           C  
ATOM   2024  N   GLN A 266      14.609  39.388  31.556  1.00  0.64           N  
ATOM   2025  CA  GLN A 266      14.396  39.807  32.906  1.00  0.64           C  
ATOM   2026  C   GLN A 266      12.926  39.976  33.041  1.00  0.64           C  
ATOM   2027  O   GLN A 266      12.350  40.933  32.525  1.00  0.64           O  
ATOM   2028  CB  GLN A 266      15.009  41.182  33.238  1.00  0.64           C  
ATOM   2029  CG  GLN A 266      14.730  41.633  34.674  1.00  0.64           C  
ATOM   2030  CD  GLN A 266      15.097  43.106  34.799  1.00  0.64           C  
ATOM   2031  OE1 GLN A 266      14.222  43.967  34.884  1.00  0.64           O  
ATOM   2032  NE2 GLN A 266      16.422  43.410  34.806  1.00  0.64           N  
ATOM   2033  N   ASP A 267      12.272  39.025  33.736  1.00  0.61           N  
ATOM   2034  CA  ASP A 267      10.864  39.160  33.910  1.00  0.61           C  
ATOM   2035  C   ASP A 267      10.544  38.478  35.194  1.00  0.61           C  
ATOM   2036  O   ASP A 267       9.587  37.709  35.282  1.00  0.61           O  
ATOM   2037  CB  ASP A 267      10.069  38.478  32.783  1.00  0.61           C  
ATOM   2038  CG  ASP A 267       8.652  39.035  32.772  1.00  0.61           C  
ATOM   2039  OD1 ASP A 267       8.055  39.162  33.874  1.00  0.61           O  
ATOM   2040  OD2 ASP A 267       8.155  39.354  31.660  1.00  0.61           O  
ATOM   2041  N   ASP A 268      11.350  38.755  36.235  1.00  0.56           N  
ATOM   2042  CA  ASP A 268      11.124  38.137  37.507  1.00  0.56           C  
ATOM   2043  C   ASP A 268      10.396  39.123  38.347  1.00  0.56           C  
ATOM   2044  O   ASP A 268      11.011  39.917  39.058  1.00  0.56           O  
ATOM   2045  CB  ASP A 268      12.423  37.800  38.258  1.00  0.56           C  
ATOM   2046  CG  ASP A 268      12.058  37.153  39.589  1.00  0.56           C  
ATOM   2047  OD1 ASP A 268      10.921  36.622  39.708  1.00  0.56           O  
ATOM   2048  OD2 ASP A 268      12.921  37.180  40.507  1.00  0.56           O  
ATOM   2049  N   GLU A 269       9.053  39.114  38.281  1.00  0.54           N  
ATOM   2050  CA  GLU A 269       8.346  40.040  39.106  1.00  0.54           C  
ATOM   2051  C   GLU A 269       7.532  39.268  40.091  1.00  0.54           C  
ATOM   2052  O   GLU A 269       6.348  39.017  39.876  1.00  0.54           O  
ATOM   2053  CB  GLU A 269       7.400  40.959  38.307  1.00  0.54           C  
ATOM   2054  CG  GLU A 269       6.403  40.215  37.411  1.00  0.54           C  
ATOM   2055  CD  GLU A 269       5.426  41.237  36.843  1.00  0.54           C  
ATOM   2056  OE1 GLU A 269       5.186  42.259  37.537  1.00  0.54           O  
ATOM   2057  OE2 GLU A 269       4.903  41.011  35.718  1.00  0.54           O  
ATOM   2058  N   ASP A 270       8.154  38.857  41.215  1.00  0.56           N  
ATOM   2059  CA  ASP A 270       7.370  38.201  42.216  1.00  0.56           C  
ATOM   2060  C   ASP A 270       6.428  39.252  42.685  1.00  0.56           C  
ATOM   2061  O   ASP A 270       5.213  39.066  42.750  1.00  0.56           O  
ATOM   2062  CB  ASP A 270       8.203  37.778  43.439  1.00  0.56           C  
ATOM   2063  CG  ASP A 270       7.287  37.041  44.406  1.00  0.56           C  
ATOM   2064  OD1 ASP A 270       6.147  36.699  43.991  1.00  0.56           O  
ATOM   2065  OD2 ASP A 270       7.711  36.813  45.571  1.00  0.56           O  
ATOM   2066  N   ASP A 271       7.024  40.412  43.005  1.00  0.56           N  
ATOM   2067  CA  ASP A 271       6.353  41.598  43.429  1.00  0.56           C  
ATOM   2068  C   ASP A 271       7.329  42.681  43.124  1.00  0.56           C  
ATOM   2069  O   ASP A 271       8.516  42.407  42.954  1.00  0.56           O  
ATOM   2070  CB  ASP A 271       6.083  41.667  44.945  1.00  0.56           C  
ATOM   2071  CG  ASP A 271       4.980  40.681  45.304  1.00  0.56           C  
ATOM   2072  OD1 ASP A 271       4.027  40.530  44.495  1.00  0.56           O  
ATOM   2073  OD2 ASP A 271       5.081  40.062  46.397  1.00  0.56           O  
ATOM   2074  N   ASP A 272       6.856  43.939  43.052  1.00  0.51           N  
ATOM   2075  CA  ASP A 272       7.743  45.036  42.795  1.00  0.51           C  
ATOM   2076  C   ASP A 272       8.529  44.755  41.555  1.00  0.51           C  
ATOM   2077  O   ASP A 272       9.757  44.805  41.558  1.00  0.51           O  
ATOM   2078  CB  ASP A 272       8.735  45.273  43.946  1.00  0.51           C  
ATOM   2079  CG  ASP A 272       7.943  45.754  45.153  1.00  0.51           C  
ATOM   2080  OD1 ASP A 272       7.043  46.615  44.964  1.00  0.51           O  
ATOM   2081  OD2 ASP A 272       8.216  45.254  46.277  1.00  0.51           O  
ATOM   2082  N   GLU A 273       7.824  44.451  40.450  1.00  0.52           N  
ATOM   2083  CA  GLU A 273       8.493  44.173  39.216  1.00  0.52           C  
ATOM   2084  C   GLU A 273       9.330  45.361  38.895  1.00  0.52           C  
ATOM   2085  O   GLU A 273       9.019  46.478  39.307  1.00  0.52           O  
ATOM   2086  CB  GLU A 273       7.541  44.009  38.017  1.00  0.52           C  
ATOM   2087  CG  GLU A 273       8.276  43.760  36.696  1.00  0.52           C  
ATOM   2088  CD  GLU A 273       7.318  44.058  35.550  1.00  0.52           C  
ATOM   2089  OE1 GLU A 273       6.126  43.666  35.646  1.00  0.52           O  
ATOM   2090  OE2 GLU A 273       7.768  44.699  34.563  1.00  0.52           O  
ATOM   2091  N   LEU A 274      10.450  45.135  38.179  1.00  0.48           N  
ATOM   2092  CA  LEU A 274      11.244  46.252  37.774  1.00  0.48           C  
ATOM   2093  C   LEU A 274      10.514  46.835  36.613  1.00  0.48           C  
ATOM   2094  O   LEU A 274      10.956  46.744  35.468  1.00  0.48           O  
ATOM   2095  CB  LEU A 274      12.643  45.853  37.265  1.00  0.48           C  
ATOM   2096  CG  LEU A 274      13.604  45.326  38.348  1.00  0.48           C  
ATOM   2097  CD1 LEU A 274      14.041  46.451  39.300  1.00  0.48           C  
ATOM   2098  CD2 LEU A 274      13.020  44.114  39.087  1.00  0.48           C  
ATOM   2099  N   ALA A 275       9.355  47.452  36.903  1.00  0.56           N  
ATOM   2100  CA  ALA A 275       8.545  48.047  35.887  1.00  0.56           C  
ATOM   2101  C   ALA A 275       9.064  49.420  35.653  1.00  0.56           C  
ATOM   2102  O   ALA A 275       9.757  49.987  36.496  1.00  0.56           O  
ATOM   2103  CB  ALA A 275       7.060  48.170  36.277  1.00  0.56           C  
ATOM   2104  N   GLY A 276       8.756  49.983  34.472  1.00  0.61           N  
ATOM   2105  CA  GLY A 276       9.170  51.322  34.190  1.00  0.61           C  
ATOM   2106  C   GLY A 276      10.656  51.332  34.080  1.00  0.61           C  
ATOM   2107  O   GLY A 276      11.269  50.365  33.631  1.00  0.61           O  
ATOM   2108  N   LYS A 277      11.272  52.453  34.499  1.00  0.59           N  
ATOM   2109  CA  LYS A 277      12.692  52.590  34.410  1.00  0.59           C  
ATOM   2110  C   LYS A 277      13.265  51.638  35.402  1.00  0.59           C  
ATOM   2111  O   LYS A 277      12.756  51.507  36.514  1.00  0.59           O  
ATOM   2112  CB  LYS A 277      13.167  54.018  34.741  1.00  0.59           C  
ATOM   2113  CG  LYS A 277      14.556  54.384  34.210  1.00  0.59           C  
ATOM   2114  CD  LYS A 277      14.788  55.899  34.192  1.00  0.59           C  
ATOM   2115  CE  LYS A 277      16.071  56.346  33.483  1.00  0.59           C  
ATOM   2116  NZ  LYS A 277      16.038  57.810  33.261  1.00  0.59           N  
ATOM   2117  N   SER A 278      14.336  50.922  35.016  1.00  0.58           N  
ATOM   2118  CA  SER A 278      14.866  49.961  35.929  1.00  0.58           C  
ATOM   2119  C   SER A 278      16.339  49.893  35.755  1.00  0.58           C  
ATOM   2120  O   SER A 278      16.925  50.453  34.829  1.00  0.58           O  
ATOM   2121  CB  SER A 278      14.319  48.541  35.703  1.00  0.58           C  
ATOM   2122  OG  SER A 278      12.924  48.511  35.964  1.00  0.58           O  
ATOM   2123  N   PRO A 279      16.931  49.227  36.705  1.00  0.58           N  
ATOM   2124  CA  PRO A 279      18.341  49.000  36.648  1.00  0.58           C  
ATOM   2125  C   PRO A 279      18.593  47.999  35.575  1.00  0.58           C  
ATOM   2126  O   PRO A 279      17.765  47.108  35.394  1.00  0.58           O  
ATOM   2127  CB  PRO A 279      18.751  48.544  38.046  1.00  0.58           C  
ATOM   2128  CG  PRO A 279      17.701  49.205  38.958  1.00  0.58           C  
ATOM   2129  CD  PRO A 279      16.447  49.315  38.073  1.00  0.58           C  
ATOM   2130  N   GLU A 280      19.718  48.155  34.852  1.00  0.60           N  
ATOM   2131  CA  GLU A 280      20.097  47.308  33.761  1.00  0.60           C  
ATOM   2132  C   GLU A 280      20.822  48.239  32.855  1.00  0.60           C  
ATOM   2133  O   GLU A 280      21.090  49.379  33.231  1.00  0.60           O  
ATOM   2134  CB  GLU A 280      18.920  46.738  32.946  1.00  0.60           C  
ATOM   2135  CG  GLU A 280      19.281  45.547  32.054  1.00  0.60           C  
ATOM   2136  CD  GLU A 280      19.223  44.290  32.910  1.00  0.60           C  
ATOM   2137  OE1 GLU A 280      20.171  44.071  33.710  1.00  0.60           O  
ATOM   2138  OE2 GLU A 280      18.224  43.533  32.776  1.00  0.60           O  
ATOM   2139  N   ASP A 281      21.182  47.797  31.640  1.00  0.61           N  
ATOM   2140  CA  ASP A 281      21.773  48.774  30.779  1.00  0.61           C  
ATOM   2141  C   ASP A 281      20.632  49.377  30.023  1.00  0.61           C  
ATOM   2142  O   ASP A 281      20.142  48.808  29.050  1.00  0.61           O  
ATOM   2143  CB  ASP A 281      22.779  48.204  29.765  1.00  0.61           C  
ATOM   2144  CG  ASP A 281      23.569  49.377  29.200  1.00  0.61           C  
ATOM   2145  OD1 ASP A 281      23.194  50.538  29.516  1.00  0.61           O  
ATOM   2146  OD2 ASP A 281      24.554  49.133  28.452  1.00  0.61           O  
ATOM   2147  N   LEU A 282      20.174  50.556  30.487  1.00  0.59           N  
ATOM   2148  CA  LEU A 282      19.051  51.254  29.929  1.00  0.59           C  
ATOM   2149  C   LEU A 282      19.584  52.352  29.069  1.00  0.59           C  
ATOM   2150  O   LEU A 282      20.791  52.440  28.845  1.00  0.59           O  
ATOM   2151  CB  LEU A 282      18.155  51.872  31.017  1.00  0.59           C  
ATOM   2152  CG  LEU A 282      17.421  50.822  31.870  1.00  0.59           C  
ATOM   2153  CD1 LEU A 282      16.408  50.025  31.034  1.00  0.59           C  
ATOM   2154  CD2 LEU A 282      18.416  49.912  32.602  1.00  0.59           C  
ATOM   2155  N   PRO A 283      18.704  53.180  28.563  1.00  0.64           N  
ATOM   2156  CA  PRO A 283      19.103  54.278  27.734  1.00  0.64           C  
ATOM   2157  C   PRO A 283      19.874  55.316  28.483  1.00  0.64           C  
ATOM   2158  O   PRO A 283      20.332  56.261  27.852  1.00  0.64           O  
ATOM   2159  CB  PRO A 283      17.826  54.811  27.068  1.00  0.64           C  
ATOM   2160  CG  PRO A 283      16.675  54.049  27.747  1.00  0.64           C  
ATOM   2161  CD  PRO A 283      17.345  52.765  28.252  1.00  0.64           C  
ATOM   2162  N   LEU A 284      20.006  55.236  29.818  1.00  0.57           N  
ATOM   2163  CA  LEU A 284      20.787  56.282  30.411  1.00  0.57           C  
ATOM   2164  C   LEU A 284      22.188  56.194  29.885  1.00  0.57           C  
ATOM   2165  O   LEU A 284      22.765  57.206  29.487  1.00  0.57           O  
ATOM   2166  CB  LEU A 284      20.855  56.211  31.943  1.00  0.57           C  
ATOM   2167  CG  LEU A 284      19.510  56.540  32.617  1.00  0.57           C  
ATOM   2168  CD1 LEU A 284      19.629  56.477  34.148  1.00  0.57           C  
ATOM   2169  CD2 LEU A 284      18.948  57.880  32.111  1.00  0.57           C  
ATOM   2170  N   ARG A 285      22.797  54.988  29.930  1.00  0.56           N  
ATOM   2171  CA  ARG A 285      24.107  54.771  29.373  1.00  0.56           C  
ATOM   2172  C   ARG A 285      23.995  54.674  27.877  1.00  0.56           C  
ATOM   2173  O   ARG A 285      24.856  55.133  27.131  1.00  0.56           O  
ATOM   2174  CB  ARG A 285      24.783  53.490  29.892  1.00  0.56           C  
ATOM   2175  CG  ARG A 285      26.274  53.419  29.552  1.00  0.56           C  
ATOM   2176  CD  ARG A 285      27.012  52.256  30.220  1.00  0.56           C  
ATOM   2177  NE  ARG A 285      28.450  52.360  29.840  1.00  0.56           N  
ATOM   2178  CZ  ARG A 285      29.413  51.750  30.595  1.00  0.56           C  
ATOM   2179  NH1 ARG A 285      29.057  50.995  31.674  1.00  0.56           N  
ATOM   2180  NH2 ARG A 285      30.732  51.901  30.272  1.00  0.56           N  
ATOM   2181  N   LEU A 286      22.893  54.030  27.449  1.00  0.61           N  
ATOM   2182  CA  LEU A 286      22.424  53.662  26.140  1.00  0.61           C  
ATOM   2183  C   LEU A 286      21.852  54.794  25.328  1.00  0.61           C  
ATOM   2184  O   LEU A 286      21.301  54.540  24.262  1.00  0.61           O  
ATOM   2185  CB  LEU A 286      21.415  52.498  26.134  1.00  0.61           C  
ATOM   2186  CG  LEU A 286      22.052  51.149  26.519  1.00  0.61           C  
ATOM   2187  CD1 LEU A 286      21.078  49.982  26.288  1.00  0.61           C  
ATOM   2188  CD2 LEU A 286      23.400  50.948  25.806  1.00  0.61           C  
ATOM   2189  N   LYS A 287      21.923  56.055  25.794  1.00  0.55           N  
ATOM   2190  CA  LYS A 287      21.173  57.180  25.280  1.00  0.55           C  
ATOM   2191  C   LYS A 287      21.132  57.239  23.773  1.00  0.55           C  
ATOM   2192  O   LYS A 287      20.137  57.701  23.220  1.00  0.55           O  
ATOM   2193  CB  LYS A 287      21.754  58.532  25.740  1.00  0.55           C  
ATOM   2194  CG  LYS A 287      21.607  58.823  27.237  1.00  0.55           C  
ATOM   2195  CD  LYS A 287      20.160  58.995  27.705  1.00  0.55           C  
ATOM   2196  CE  LYS A 287      20.039  59.268  29.207  1.00  0.55           C  
ATOM   2197  NZ  LYS A 287      18.613  59.316  29.601  1.00  0.55           N  
ATOM   2198  N   VAL A 288      22.198  56.857  23.052  1.00  0.54           N  
ATOM   2199  CA  VAL A 288      22.153  56.902  21.616  1.00  0.54           C  
ATOM   2200  C   VAL A 288      21.206  55.883  21.040  1.00  0.54           C  
ATOM   2201  O   VAL A 288      20.567  56.155  20.026  1.00  0.54           O  
ATOM   2202  CB  VAL A 288      23.498  56.671  20.991  1.00  0.54           C  
ATOM   2203  CG1 VAL A 288      23.990  55.265  21.368  1.00  0.54           C  
ATOM   2204  CG2 VAL A 288      23.361  56.893  19.477  1.00  0.54           C  
ATOM   2205  N   VAL A 289      21.098  54.689  21.661  1.00  0.60           N  
ATOM   2206  CA  VAL A 289      20.362  53.569  21.139  1.00  0.60           C  
ATOM   2207  C   VAL A 289      18.921  53.563  21.581  1.00  0.60           C  
ATOM   2208  O   VAL A 289      18.588  53.758  22.748  1.00  0.60           O  
ATOM   2209  CB  VAL A 289      20.970  52.256  21.538  1.00  0.60           C  
ATOM   2210  CG1 VAL A 289      20.115  51.115  20.966  1.00  0.60           C  
ATOM   2211  CG2 VAL A 289      22.435  52.235  21.069  1.00  0.60           C  
ATOM   2212  N   LYS A 290      18.025  53.372  20.593  1.00  0.64           N  
ATOM   2213  CA  LYS A 290      16.592  53.302  20.713  1.00  0.64           C  
ATOM   2214  C   LYS A 290      16.108  51.993  21.274  1.00  0.64           C  
ATOM   2215  O   LYS A 290      14.984  51.914  21.768  1.00  0.64           O  
ATOM   2216  CB  LYS A 290      15.870  53.545  19.381  1.00  0.64           C  
ATOM   2217  CG  LYS A 290      15.976  55.005  18.948  1.00  0.64           C  
ATOM   2218  CD  LYS A 290      15.402  55.963  19.992  1.00  0.64           C  
ATOM   2219  CE  LYS A 290      15.649  57.439  19.676  1.00  0.64           C  
ATOM   2220  NZ  LYS A 290      15.084  58.282  20.749  1.00  0.64           N  
ATOM   2221  N   TYR A 291      16.922  50.922  21.166  1.00  0.68           N  
ATOM   2222  CA  TYR A 291      16.495  49.593  21.513  1.00  0.68           C  
ATOM   2223  C   TYR A 291      16.042  49.513  22.939  1.00  0.68           C  
ATOM   2224  O   TYR A 291      14.973  48.975  23.219  1.00  0.68           O  
ATOM   2225  CB  TYR A 291      17.622  48.562  21.367  1.00  0.68           C  
ATOM   2226  CG  TYR A 291      17.054  47.211  21.633  1.00  0.68           C  
ATOM   2227  CD1 TYR A 291      16.959  46.711  22.912  1.00  0.68           C  
ATOM   2228  CD2 TYR A 291      16.603  46.448  20.583  1.00  0.68           C  
ATOM   2229  CE1 TYR A 291      16.432  45.461  23.139  1.00  0.68           C  
ATOM   2230  CE2 TYR A 291      16.075  45.199  20.803  1.00  0.68           C  
ATOM   2231  CZ  TYR A 291      15.991  44.703  22.081  1.00  0.68           C  
ATOM   2232  OH  TYR A 291      15.447  43.420  22.304  1.00  0.68           O  
ATOM   2233  N   SER A 292      16.835  50.035  23.890  1.00  0.73           N  
ATOM   2234  CA  SER A 292      16.438  49.909  25.261  1.00  0.73           C  
ATOM   2235  C   SER A 292      15.222  50.752  25.487  1.00  0.73           C  
ATOM   2236  O   SER A 292      14.418  50.466  26.372  1.00  0.73           O  
ATOM   2237  CB  SER A 292      17.530  50.344  26.251  1.00  0.73           C  
ATOM   2238  OG  SER A 292      17.143  49.997  27.572  1.00  0.73           O  
ATOM   2239  N   LEU A 293      15.064  51.833  24.701  1.00  0.70           N  
ATOM   2240  CA  LEU A 293      13.904  52.673  24.823  1.00  0.70           C  
ATOM   2241  C   LEU A 293      12.724  51.832  24.434  1.00  0.70           C  
ATOM   2242  O   LEU A 293      11.682  51.853  25.088  1.00  0.70           O  
ATOM   2243  CB  LEU A 293      13.971  53.888  23.869  1.00  0.70           C  
ATOM   2244  CG  LEU A 293      12.824  54.922  23.984  1.00  0.70           C  
ATOM   2245  CD1 LEU A 293      11.458  54.347  23.582  1.00  0.70           C  
ATOM   2246  CD2 LEU A 293      12.790  55.579  25.369  1.00  0.70           C  
ATOM   2247  N   HIS A 294      12.890  51.041  23.355  1.00  0.73           N  
ATOM   2248  CA  HIS A 294      11.873  50.188  22.807  1.00  0.73           C  
ATOM   2249  C   HIS A 294      11.472  49.227  23.875  1.00  0.73           C  
ATOM   2250  O   HIS A 294      10.287  48.979  24.097  1.00  0.73           O  
ATOM   2251  CB  HIS A 294      12.439  49.398  21.610  1.00  0.73           C  
ATOM   2252  CG  HIS A 294      11.499  48.455  20.921  1.00  0.73           C  
ATOM   2253  ND1 HIS A 294      10.398  48.835  20.188  1.00  0.73           N  
ATOM   2254  CD2 HIS A 294      11.550  47.097  20.834  1.00  0.73           C  
ATOM   2255  CE1 HIS A 294       9.843  47.699  19.694  1.00  0.73           C  
ATOM   2256  NE2 HIS A 294      10.509  46.618  20.061  1.00  0.73           N  
ATOM   2257  N   ALA A 295      12.473  48.653  24.560  1.00  0.77           N  
ATOM   2258  CA  ALA A 295      12.223  47.721  25.617  1.00  0.77           C  
ATOM   2259  C   ALA A 295      11.545  48.417  26.753  1.00  0.77           C  
ATOM   2260  O   ALA A 295      10.604  47.888  27.343  1.00  0.77           O  
ATOM   2261  CB  ALA A 295      13.518  47.100  26.168  1.00  0.77           C  
ATOM   2262  N   ILE A 296      11.992  49.650  27.066  1.00  0.65           N  
ATOM   2263  CA  ILE A 296      11.528  50.316  28.252  1.00  0.65           C  
ATOM   2264  C   ILE A 296      10.150  50.858  28.102  1.00  0.65           C  
ATOM   2265  O   ILE A 296       9.793  51.476  27.102  1.00  0.65           O  
ATOM   2266  CB  ILE A 296      12.407  51.440  28.717  1.00  0.65           C  
ATOM   2267  CG1 ILE A 296      12.474  52.560  27.663  1.00  0.65           C  
ATOM   2268  CG2 ILE A 296      13.777  50.853  29.092  1.00  0.65           C  
ATOM   2269  CD1 ILE A 296      13.052  53.867  28.207  1.00  0.65           C  
ATOM   2270  N   MET A 297       9.340  50.572  29.137  1.00  0.62           N  
ATOM   2271  CA  MET A 297       7.973  50.958  29.305  1.00  0.62           C  
ATOM   2272  C   MET A 297       7.334  49.740  29.863  1.00  0.62           C  
ATOM   2273  O   MET A 297       8.030  48.872  30.384  1.00  0.62           O  
ATOM   2274  CB  MET A 297       7.217  51.377  28.033  1.00  0.62           C  
ATOM   2275  CG  MET A 297       5.897  52.071  28.379  1.00  0.62           C  
ATOM   2276  SD  MET A 297       4.992  52.796  26.983  1.00  0.62           S  
ATOM   2277  CE  MET A 297       6.097  54.227  26.802  1.00  0.62           C  
ATOM   2278  N   GLU A 298       5.999  49.636  29.796  1.00  0.60           N  
ATOM   2279  CA  GLU A 298       5.444  48.400  30.241  1.00  0.60           C  
ATOM   2280  C   GLU A 298       6.001  47.373  29.318  1.00  0.60           C  
ATOM   2281  O   GLU A 298       6.106  47.598  28.113  1.00  0.60           O  
ATOM   2282  CB  GLU A 298       3.909  48.325  30.152  1.00  0.60           C  
ATOM   2283  CG  GLU A 298       3.175  49.079  31.264  1.00  0.60           C  
ATOM   2284  CD  GLU A 298       3.252  48.225  32.521  1.00  0.60           C  
ATOM   2285  OE1 GLU A 298       4.033  47.238  32.516  1.00  0.60           O  
ATOM   2286  OE2 GLU A 298       2.527  48.546  33.500  1.00  0.60           O  
ATOM   2287  N   ILE A 299       6.404  46.226  29.887  1.00  0.58           N  
ATOM   2288  CA  ILE A 299       6.966  45.152  29.135  1.00  0.58           C  
ATOM   2289  C   ILE A 299       6.032  44.856  28.010  1.00  0.58           C  
ATOM   2290  O   ILE A 299       4.814  44.899  28.165  1.00  0.58           O  
ATOM   2291  CB  ILE A 299       7.137  43.891  29.935  1.00  0.58           C  
ATOM   2292  CG1 ILE A 299       8.023  42.889  29.175  1.00  0.58           C  
ATOM   2293  CG2 ILE A 299       5.736  43.348  30.267  1.00  0.58           C  
ATOM   2294  CD1 ILE A 299       9.473  43.351  29.032  1.00  0.58           C  
ATOM   2295  N   LYS A 300       6.604  44.563  26.830  1.00  0.65           N  
ATOM   2296  CA  LYS A 300       5.844  44.276  25.652  1.00  0.65           C  
ATOM   2297  C   LYS A 300       5.045  43.050  25.938  1.00  0.65           C  
ATOM   2298  O   LYS A 300       3.956  42.858  25.402  1.00  0.65           O  
ATOM   2299  CB  LYS A 300       6.734  44.015  24.425  1.00  0.65           C  
ATOM   2300  CG  LYS A 300       7.549  45.250  24.028  1.00  0.65           C  
ATOM   2301  CD  LYS A 300       6.681  46.466  23.697  1.00  0.65           C  
ATOM   2302  CE  LYS A 300       6.231  46.535  22.237  1.00  0.65           C  
ATOM   2303  NZ  LYS A 300       7.290  47.154  21.409  1.00  0.65           N  
ATOM   2304  N   GLU A 301       5.573  42.201  26.835  1.00  0.62           N  
ATOM   2305  CA  GLU A 301       4.963  40.954  27.183  1.00  0.62           C  
ATOM   2306  C   GLU A 301       3.608  41.246  27.749  1.00  0.62           C  
ATOM   2307  O   GLU A 301       2.739  40.374  27.773  1.00  0.62           O  
ATOM   2308  CB  GLU A 301       5.806  40.114  28.156  1.00  0.62           C  
ATOM   2309  CG  GLU A 301       5.408  38.638  28.149  1.00  0.62           C  
ATOM   2310  CD  GLU A 301       6.621  37.823  28.573  1.00  0.62           C  
ATOM   2311  OE1 GLU A 301       7.743  38.156  28.107  1.00  0.62           O  
ATOM   2312  OE2 GLU A 301       6.447  36.854  29.360  1.00  0.62           O  
ATOM   2313  N   TYR A 302       3.395  42.494  28.208  1.00  0.48           N  
ATOM   2314  CA  TYR A 302       2.107  42.914  28.695  1.00  0.48           C  
ATOM   2315  C   TYR A 302       1.805  42.312  30.025  1.00  0.48           C  
ATOM   2316  O   TYR A 302       0.685  41.863  30.260  1.00  0.48           O  
ATOM   2317  CB  TYR A 302       0.919  42.424  27.847  1.00  0.48           C  
ATOM   2318  CG  TYR A 302       1.072  42.715  26.395  1.00  0.48           C  
ATOM   2319  CD1 TYR A 302       1.048  43.997  25.901  1.00  0.48           C  
ATOM   2320  CD2 TYR A 302       1.194  41.665  25.514  1.00  0.48           C  
ATOM   2321  CE1 TYR A 302       1.169  44.228  24.549  1.00  0.48           C  
ATOM   2322  CE2 TYR A 302       1.313  41.886  24.164  1.00  0.48           C  
ATOM   2323  CZ  TYR A 302       1.303  43.172  23.679  1.00  0.48           C  
ATOM   2324  OH  TYR A 302       1.423  43.403  22.293  1.00  0.48           O  
ATOM   2325  N   LEU A 303       2.787  42.267  30.938  1.00  0.49           N  
ATOM   2326  CA  LEU A 303       2.466  41.756  32.237  1.00  0.49           C  
ATOM   2327  C   LEU A 303       1.477  42.678  32.890  1.00  0.49           C  
ATOM   2328  O   LEU A 303       0.545  42.225  33.552  1.00  0.49           O  
ATOM   2329  CB  LEU A 303       3.689  41.614  33.160  1.00  0.49           C  
ATOM   2330  CG  LEU A 303       4.624  40.459  32.756  1.00  0.49           C  
ATOM   2331  CD1 LEU A 303       3.932  39.098  32.940  1.00  0.49           C  
ATOM   2332  CD2 LEU A 303       5.185  40.656  31.338  1.00  0.49           C  
ATOM   2333  N   ILE A 304       1.637  44.004  32.698  1.00  0.42           N  
ATOM   2334  CA  ILE A 304       0.786  44.962  33.355  1.00  0.42           C  
ATOM   2335  C   ILE A 304       0.091  45.755  32.281  1.00  0.42           C  
ATOM   2336  O   ILE A 304       0.476  45.683  31.116  1.00  0.42           O  
ATOM   2337  CB  ILE A 304       1.563  45.875  34.285  1.00  0.42           C  
ATOM   2338  CG1 ILE A 304       2.250  45.037  35.379  1.00  0.42           C  
ATOM   2339  CG2 ILE A 304       0.631  46.925  34.912  1.00  0.42           C  
ATOM   2340  CD1 ILE A 304       3.409  44.171  34.887  1.00  0.42           C  
ATOM   2341  N   ASP A 305      -0.980  46.496  32.661  1.00  0.46           N  
ATOM   2342  CA  ASP A 305      -1.845  47.266  31.801  1.00  0.46           C  
ATOM   2343  C   ASP A 305      -1.055  47.912  30.714  1.00  0.46           C  
ATOM   2344  O   ASP A 305       0.135  48.186  30.855  1.00  0.46           O  
ATOM   2345  CB  ASP A 305      -2.626  48.375  32.531  1.00  0.46           C  
ATOM   2346  CG  ASP A 305      -3.618  47.716  33.478  1.00  0.46           C  
ATOM   2347  OD1 ASP A 305      -3.643  46.458  33.530  1.00  0.46           O  
ATOM   2348  OD2 ASP A 305      -4.359  48.465  34.170  1.00  0.46           O  
ATOM   2349  N   MET A 306      -1.736  48.167  29.579  1.00  0.51           N  
ATOM   2350  CA  MET A 306      -1.097  48.638  28.389  1.00  0.51           C  
ATOM   2351  C   MET A 306      -0.622  50.045  28.536  1.00  0.51           C  
ATOM   2352  O   MET A 306      -1.397  50.999  28.484  1.00  0.51           O  
ATOM   2353  CB  MET A 306      -2.026  48.606  27.165  1.00  0.51           C  
ATOM   2354  CG  MET A 306      -2.428  47.194  26.746  1.00  0.51           C  
ATOM   2355  SD  MET A 306      -1.066  46.214  26.055  1.00  0.51           S  
ATOM   2356  CE  MET A 306      -1.037  47.058  24.446  1.00  0.51           C  
ATOM   2357  N   ALA A 307       0.700  50.171  28.737  1.00  0.61           N  
ATOM   2358  CA  ALA A 307       1.462  51.384  28.752  1.00  0.61           C  
ATOM   2359  C   ALA A 307       1.510  51.866  27.338  1.00  0.61           C  
ATOM   2360  O   ALA A 307       1.713  53.048  27.062  1.00  0.61           O  
ATOM   2361  CB  ALA A 307       2.914  51.176  29.206  1.00  0.61           C  
ATOM   2362  N   SER A 308       1.307  50.916  26.410  1.00  0.66           N  
ATOM   2363  CA  SER A 308       1.540  51.023  25.001  1.00  0.66           C  
ATOM   2364  C   SER A 308       1.024  52.292  24.407  1.00  0.66           C  
ATOM   2365  O   SER A 308       1.604  52.771  23.434  1.00  0.66           O  
ATOM   2366  CB  SER A 308       0.874  49.882  24.213  1.00  0.66           C  
ATOM   2367  OG  SER A 308      -0.540  50.000  24.292  1.00  0.66           O  
ATOM   2368  N   ARG A 309      -0.061  52.871  24.942  1.00  0.58           N  
ATOM   2369  CA  ARG A 309      -0.561  54.068  24.331  1.00  0.58           C  
ATOM   2370  C   ARG A 309       0.528  55.096  24.382  1.00  0.58           C  
ATOM   2371  O   ARG A 309       0.826  55.756  23.387  1.00  0.58           O  
ATOM   2372  CB  ARG A 309      -1.815  54.582  25.061  1.00  0.58           C  
ATOM   2373  CG  ARG A 309      -2.952  53.557  24.982  1.00  0.58           C  
ATOM   2374  CD  ARG A 309      -4.087  53.751  25.991  1.00  0.58           C  
ATOM   2375  NE  ARG A 309      -4.936  52.523  25.929  1.00  0.58           N  
ATOM   2376  CZ  ARG A 309      -5.395  51.934  27.073  1.00  0.58           C  
ATOM   2377  NH1 ARG A 309      -5.098  52.477  28.289  1.00  0.58           N  
ATOM   2378  NH2 ARG A 309      -6.152  50.799  27.003  1.00  0.58           N  
ATOM   2379  N   ALA A 310       1.180  55.229  25.550  1.00  0.69           N  
ATOM   2380  CA  ALA A 310       2.266  56.149  25.716  1.00  0.69           C  
ATOM   2381  C   ALA A 310       3.415  55.706  24.862  1.00  0.69           C  
ATOM   2382  O   ALA A 310       4.119  56.524  24.272  1.00  0.69           O  
ATOM   2383  CB  ALA A 310       2.769  56.214  27.167  1.00  0.69           C  
ATOM   2384  N   GLY A 311       3.605  54.378  24.752  1.00  0.71           N  
ATOM   2385  CA  GLY A 311       4.745  53.796  24.100  1.00  0.71           C  
ATOM   2386  C   GLY A 311       4.833  54.248  22.685  1.00  0.71           C  
ATOM   2387  O   GLY A 311       5.928  54.466  22.167  1.00  0.71           O  
ATOM   2388  N   MET A 312       3.680  54.427  22.027  1.00  0.65           N  
ATOM   2389  CA  MET A 312       3.669  54.775  20.641  1.00  0.65           C  
ATOM   2390  C   MET A 312       4.445  56.047  20.487  1.00  0.65           C  
ATOM   2391  O   MET A 312       5.169  56.224  19.511  1.00  0.65           O  
ATOM   2392  CB  MET A 312       2.238  55.003  20.128  1.00  0.65           C  
ATOM   2393  CG  MET A 312       2.117  55.084  18.607  1.00  0.65           C  
ATOM   2394  SD  MET A 312       0.415  55.314  18.016  1.00  0.65           S  
ATOM   2395  CE  MET A 312      -0.130  53.637  18.450  1.00  0.65           C  
ATOM   2396  N   HIS A 313       4.329  56.969  21.458  1.00  0.62           N  
ATOM   2397  CA  HIS A 313       5.044  58.206  21.342  1.00  0.62           C  
ATOM   2398  C   HIS A 313       6.515  57.919  21.295  1.00  0.62           C  
ATOM   2399  O   HIS A 313       7.240  58.527  20.512  1.00  0.62           O  
ATOM   2400  CB  HIS A 313       4.799  59.163  22.521  1.00  0.62           C  
ATOM   2401  CG  HIS A 313       3.376  59.632  22.609  1.00  0.62           C  
ATOM   2402  ND1 HIS A 313       2.813  60.559  21.760  1.00  0.62           N  
ATOM   2403  CD2 HIS A 313       2.390  59.280  23.480  1.00  0.62           C  
ATOM   2404  CE1 HIS A 313       1.525  60.720  22.155  1.00  0.62           C  
ATOM   2405  NE2 HIS A 313       1.223  59.965  23.196  1.00  0.62           N  
ATOM   2406  N   TRP A 314       7.002  56.992  22.138  1.00  0.61           N  
ATOM   2407  CA  TRP A 314       8.405  56.676  22.191  1.00  0.61           C  
ATOM   2408  C   TRP A 314       8.828  56.016  20.915  1.00  0.61           C  
ATOM   2409  O   TRP A 314       9.935  56.242  20.428  1.00  0.61           O  
ATOM   2410  CB  TRP A 314       8.753  55.835  23.430  1.00  0.61           C  
ATOM   2411  CG  TRP A 314       8.557  56.669  24.678  1.00  0.61           C  
ATOM   2412  CD1 TRP A 314       8.042  57.929  24.762  1.00  0.61           C  
ATOM   2413  CD2 TRP A 314       8.900  56.284  26.022  1.00  0.61           C  
ATOM   2414  NE1 TRP A 314       8.042  58.356  26.067  1.00  0.61           N  
ATOM   2415  CE2 TRP A 314       8.566  57.355  26.854  1.00  0.61           C  
ATOM   2416  CE3 TRP A 314       9.446  55.138  26.523  1.00  0.61           C  
ATOM   2417  CZ2 TRP A 314       8.777  57.295  28.202  1.00  0.61           C  
ATOM   2418  CZ3 TRP A 314       9.653  55.082  27.885  1.00  0.61           C  
ATOM   2419  CH2 TRP A 314       9.326  56.139  28.709  1.00  0.61           C  
ATOM   2420  N   LEU A 315       7.951  55.188  20.322  1.00  0.68           N  
ATOM   2421  CA  LEU A 315       8.282  54.519  19.095  1.00  0.68           C  
ATOM   2422  C   LEU A 315       8.484  55.516  18.001  1.00  0.68           C  
ATOM   2423  O   LEU A 315       9.237  55.251  17.066  1.00  0.68           O  
ATOM   2424  CB  LEU A 315       7.246  53.487  18.617  1.00  0.68           C  
ATOM   2425  CG  LEU A 315       7.319  52.148  19.374  1.00  0.68           C  
ATOM   2426  CD1 LEU A 315       6.949  52.294  20.853  1.00  0.68           C  
ATOM   2427  CD2 LEU A 315       6.506  51.062  18.663  1.00  0.68           C  
ATOM   2428  N   SER A 316       7.817  56.684  18.068  1.00  0.69           N  
ATOM   2429  CA  SER A 316       7.923  57.635  16.996  1.00  0.69           C  
ATOM   2430  C   SER A 316       9.367  57.963  16.745  1.00  0.69           C  
ATOM   2431  O   SER A 316       9.740  58.232  15.606  1.00  0.69           O  
ATOM   2432  CB  SER A 316       7.192  58.959  17.277  1.00  0.69           C  
ATOM   2433  OG  SER A 316       7.860  59.688  18.296  1.00  0.69           O  
ATOM   2434  N   THR A 317      10.195  58.043  17.806  1.00  0.66           N  
ATOM   2435  CA  THR A 317      11.612  58.264  17.664  1.00  0.66           C  
ATOM   2436  C   THR A 317      12.348  56.997  17.318  1.00  0.66           C  
ATOM   2437  O   THR A 317      13.307  57.001  16.546  1.00  0.66           O  
ATOM   2438  CB  THR A 317      12.229  58.822  18.908  1.00  0.66           C  
ATOM   2439  OG1 THR A 317      13.570  59.192  18.645  1.00  0.66           O  
ATOM   2440  CG2 THR A 317      12.181  57.758  20.017  1.00  0.66           C  
ATOM   2441  N   ILE A 318      11.914  55.873  17.918  1.00  0.61           N  
ATOM   2442  CA  ILE A 318      12.565  54.599  17.806  1.00  0.61           C  
ATOM   2443  C   ILE A 318      12.527  54.130  16.386  1.00  0.61           C  
ATOM   2444  O   ILE A 318      13.531  53.651  15.857  1.00  0.61           O  
ATOM   2445  CB  ILE A 318      11.868  53.553  18.627  1.00  0.61           C  
ATOM   2446  CG1 ILE A 318      11.901  53.929  20.115  1.00  0.61           C  
ATOM   2447  CG2 ILE A 318      12.504  52.188  18.318  1.00  0.61           C  
ATOM   2448  CD1 ILE A 318      10.947  53.089  20.961  1.00  0.61           C  
ATOM   2449  N   ILE A 319      11.364  54.281  15.727  1.00  0.60           N  
ATOM   2450  CA  ILE A 319      11.146  53.776  14.399  1.00  0.60           C  
ATOM   2451  C   ILE A 319      12.128  54.364  13.427  1.00  0.60           C  
ATOM   2452  O   ILE A 319      12.837  53.600  12.772  1.00  0.60           O  
ATOM   2453  CB  ILE A 319       9.809  54.197  13.849  1.00  0.60           C  
ATOM   2454  CG1 ILE A 319       8.660  53.764  14.764  1.00  0.60           C  
ATOM   2455  CG2 ILE A 319       9.693  53.652  12.414  1.00  0.60           C  
ATOM   2456  CD1 ILE A 319       8.527  52.256  14.858  1.00  0.60           C  
ATOM   2457  N   PRO A 320      12.238  55.667  13.293  1.00  0.59           N  
ATOM   2458  CA  PRO A 320      13.112  56.271  12.328  1.00  0.59           C  
ATOM   2459  C   PRO A 320      14.545  55.951  12.581  1.00  0.59           C  
ATOM   2460  O   PRO A 320      15.317  55.928  11.624  1.00  0.59           O  
ATOM   2461  CB  PRO A 320      12.837  57.776  12.397  1.00  0.59           C  
ATOM   2462  CG  PRO A 320      12.268  57.984  13.811  1.00  0.59           C  
ATOM   2463  CD  PRO A 320      11.546  56.660  14.104  1.00  0.59           C  
ATOM   2464  N   THR A 321      14.946  55.741  13.850  1.00  0.56           N  
ATOM   2465  CA  THR A 321      16.336  55.485  14.069  1.00  0.56           C  
ATOM   2466  C   THR A 321      16.710  54.209  13.385  1.00  0.56           C  
ATOM   2467  O   THR A 321      17.614  54.208  12.551  1.00  0.56           O  
ATOM   2468  CB  THR A 321      16.699  55.394  15.522  1.00  0.56           C  
ATOM   2469  OG1 THR A 321      16.006  54.328  16.152  1.00  0.56           O  
ATOM   2470  CG2 THR A 321      16.335  56.733  16.184  1.00  0.56           C  
ATOM   2471  N   HIS A 322      16.016  53.092  13.700  1.00  0.52           N  
ATOM   2472  CA  HIS A 322      16.307  51.872  12.998  1.00  0.52           C  
ATOM   2473  C   HIS A 322      15.551  50.731  13.617  1.00  0.52           C  
ATOM   2474  O   HIS A 322      16.147  49.730  14.011  1.00  0.52           O  
ATOM   2475  CB  HIS A 322      17.808  51.510  13.000  1.00  0.52           C  
ATOM   2476  CG  HIS A 322      18.392  51.323  14.372  1.00  0.52           C  
ATOM   2477  ND1 HIS A 322      18.715  52.354  15.225  1.00  0.52           N  
ATOM   2478  CD2 HIS A 322      18.700  50.177  15.040  1.00  0.52           C  
ATOM   2479  CE1 HIS A 322      19.197  51.787  16.359  1.00  0.52           C  
ATOM   2480  NE2 HIS A 322      19.207  50.469  16.294  1.00  0.52           N  
ATOM   2481  N   HIS A 323      14.207  50.810  13.686  1.00  0.62           N  
ATOM   2482  CA  HIS A 323      13.531  49.713  14.318  1.00  0.62           C  
ATOM   2483  C   HIS A 323      12.344  49.266  13.530  1.00  0.62           C  
ATOM   2484  O   HIS A 323      11.305  49.923  13.525  1.00  0.62           O  
ATOM   2485  CB  HIS A 323      13.025  50.035  15.735  1.00  0.62           C  
ATOM   2486  CG  HIS A 323      14.100  49.931  16.771  1.00  0.62           C  
ATOM   2487  ND1 HIS A 323      14.344  48.781  17.488  1.00  0.62           N  
ATOM   2488  CD2 HIS A 323      15.016  50.840  17.202  1.00  0.62           C  
ATOM   2489  CE1 HIS A 323      15.389  49.048  18.312  1.00  0.62           C  
ATOM   2490  NE2 HIS A 323      15.832  50.285  18.174  1.00  0.62           N  
ATOM   2491  N   ILE A 324      12.484  48.115  12.843  1.00  0.61           N  
ATOM   2492  CA  ILE A 324      11.390  47.517  12.133  1.00  0.61           C  
ATOM   2493  C   ILE A 324      10.401  46.993  13.129  1.00  0.61           C  
ATOM   2494  O   ILE A 324       9.192  47.110  12.939  1.00  0.61           O  
ATOM   2495  CB  ILE A 324      11.790  46.376  11.245  1.00  0.61           C  
ATOM   2496  CG1 ILE A 324      10.560  45.900  10.456  1.00  0.61           C  
ATOM   2497  CG2 ILE A 324      12.431  45.276  12.108  1.00  0.61           C  
ATOM   2498  CD1 ILE A 324       9.985  46.971   9.531  1.00  0.61           C  
ATOM   2499  N   ASN A 325      10.906  46.379  14.219  1.00  0.70           N  
ATOM   2500  CA  ASN A 325      10.070  45.787  15.223  1.00  0.70           C  
ATOM   2501  C   ASN A 325       9.266  46.874  15.853  1.00  0.70           C  
ATOM   2502  O   ASN A 325       8.088  46.700  16.160  1.00  0.70           O  
ATOM   2503  CB  ASN A 325      10.875  45.099  16.335  1.00  0.70           C  
ATOM   2504  CG  ASN A 325      11.606  43.910  15.726  1.00  0.70           C  
ATOM   2505  OD1 ASN A 325      11.201  43.369  14.698  1.00  0.70           O  
ATOM   2506  ND2 ASN A 325      12.721  43.491  16.381  1.00  0.70           N  
ATOM   2507  N   ALA A 326       9.894  48.040  16.059  1.00  0.75           N  
ATOM   2508  CA  ALA A 326       9.210  49.142  16.660  1.00  0.75           C  
ATOM   2509  C   ALA A 326       8.063  49.509  15.774  1.00  0.75           C  
ATOM   2510  O   ALA A 326       6.982  49.841  16.254  1.00  0.75           O  
ATOM   2511  CB  ALA A 326      10.103  50.390  16.789  1.00  0.75           C  
ATOM   2512  N   LEU A 327       8.285  49.473  14.445  1.00  0.66           N  
ATOM   2513  CA  LEU A 327       7.284  49.865  13.486  1.00  0.66           C  
ATOM   2514  C   LEU A 327       6.103  48.958  13.599  1.00  0.66           C  
ATOM   2515  O   LEU A 327       4.959  49.402  13.545  1.00  0.66           O  
ATOM   2516  CB  LEU A 327       7.784  49.784  12.034  1.00  0.66           C  
ATOM   2517  CG  LEU A 327       6.726  50.202  10.997  1.00  0.66           C  
ATOM   2518  CD1 LEU A 327       6.290  51.659  11.197  1.00  0.66           C  
ATOM   2519  CD2 LEU A 327       7.216  49.932   9.565  1.00  0.66           C  
ATOM   2520  N   ILE A 328       6.366  47.654  13.769  1.00  0.58           N  
ATOM   2521  CA  ILE A 328       5.380  46.619  13.869  1.00  0.58           C  
ATOM   2522  C   ILE A 328       4.504  46.907  15.043  1.00  0.58           C  
ATOM   2523  O   ILE A 328       3.279  46.912  14.941  1.00  0.58           O  
ATOM   2524  CB  ILE A 328       6.087  45.345  14.223  1.00  0.58           C  
ATOM   2525  CG1 ILE A 328       6.887  44.798  13.041  1.00  0.58           C  
ATOM   2526  CG2 ILE A 328       5.118  44.376  14.893  1.00  0.58           C  
ATOM   2527  CD1 ILE A 328       7.786  43.631  13.442  1.00  0.58           C  
ATOM   2528  N   PHE A 329       5.134  47.180  16.195  1.00  0.60           N  
ATOM   2529  CA  PHE A 329       4.410  47.393  17.410  1.00  0.60           C  
ATOM   2530  C   PHE A 329       3.603  48.641  17.317  1.00  0.60           C  
ATOM   2531  O   PHE A 329       2.501  48.724  17.855  1.00  0.60           O  
ATOM   2532  CB  PHE A 329       5.306  47.473  18.658  1.00  0.60           C  
ATOM   2533  CG  PHE A 329       5.715  46.074  18.979  1.00  0.60           C  
ATOM   2534  CD1 PHE A 329       6.840  45.506  18.427  1.00  0.60           C  
ATOM   2535  CD2 PHE A 329       4.946  45.323  19.839  1.00  0.60           C  
ATOM   2536  CE1 PHE A 329       7.193  44.212  18.736  1.00  0.60           C  
ATOM   2537  CE2 PHE A 329       5.293  44.030  20.150  1.00  0.60           C  
ATOM   2538  CZ  PHE A 329       6.421  43.471  19.598  1.00  0.60           C  
ATOM   2539  N   PHE A 330       4.152  49.656  16.638  1.00  0.59           N  
ATOM   2540  CA  PHE A 330       3.506  50.923  16.481  1.00  0.59           C  
ATOM   2541  C   PHE A 330       2.176  50.674  15.839  1.00  0.59           C  
ATOM   2542  O   PHE A 330       1.146  51.136  16.328  1.00  0.59           O  
ATOM   2543  CB  PHE A 330       4.344  51.803  15.532  1.00  0.59           C  
ATOM   2544  CG  PHE A 330       3.707  53.133  15.340  1.00  0.59           C  
ATOM   2545  CD1 PHE A 330       2.744  53.304  14.373  1.00  0.59           C  
ATOM   2546  CD2 PHE A 330       4.075  54.204  16.119  1.00  0.59           C  
ATOM   2547  CE1 PHE A 330       2.150  54.529  14.184  1.00  0.59           C  
ATOM   2548  CE2 PHE A 330       3.485  55.431  15.933  1.00  0.59           C  
ATOM   2549  CZ  PHE A 330       2.522  55.596  14.966  1.00  0.59           C  
ATOM   2550  N   PHE A 331       2.174  49.907  14.732  1.00  0.45           N  
ATOM   2551  CA  PHE A 331       0.975  49.596  14.002  1.00  0.45           C  
ATOM   2552  C   PHE A 331       0.065  48.726  14.803  1.00  0.45           C  
ATOM   2553  O   PHE A 331      -1.151  48.902  14.770  1.00  0.45           O  
ATOM   2554  CB  PHE A 331       1.238  48.898  12.655  1.00  0.45           C  
ATOM   2555  CG  PHE A 331       1.660  49.960  11.701  1.00  0.45           C  
ATOM   2556  CD1 PHE A 331       2.933  50.477  11.735  1.00  0.45           C  
ATOM   2557  CD2 PHE A 331       0.769  50.438  10.766  1.00  0.45           C  
ATOM   2558  CE1 PHE A 331       3.311  51.459  10.851  1.00  0.45           C  
ATOM   2559  CE2 PHE A 331       1.141  51.419   9.879  1.00  0.45           C  
ATOM   2560  CZ  PHE A 331       2.414  51.931   9.921  1.00  0.45           C  
ATOM   2561  N   ILE A 332       0.617  47.750  15.541  1.00  0.50           N  
ATOM   2562  CA  ILE A 332      -0.261  46.869  16.249  1.00  0.50           C  
ATOM   2563  C   ILE A 332      -1.059  47.678  17.224  1.00  0.50           C  
ATOM   2564  O   ILE A 332      -2.277  47.533  17.312  1.00  0.50           O  
ATOM   2565  CB  ILE A 332       0.486  45.822  17.025  1.00  0.50           C  
ATOM   2566  CG1 ILE A 332       1.306  44.937  16.071  1.00  0.50           C  
ATOM   2567  CG2 ILE A 332      -0.529  45.035  17.870  1.00  0.50           C  
ATOM   2568  CD1 ILE A 332       2.342  44.067  16.784  1.00  0.50           C  
ATOM   2569  N   VAL A 333      -0.393  48.564  17.983  1.00  0.58           N  
ATOM   2570  CA  VAL A 333      -1.092  49.347  18.958  1.00  0.58           C  
ATOM   2571  C   VAL A 333      -2.025  50.315  18.290  1.00  0.58           C  
ATOM   2572  O   VAL A 333      -3.184  50.435  18.683  1.00  0.58           O  
ATOM   2573  CB  VAL A 333      -0.162  50.136  19.833  1.00  0.58           C  
ATOM   2574  CG1 VAL A 333      -1.002  50.959  20.823  1.00  0.58           C  
ATOM   2575  CG2 VAL A 333       0.821  49.162  20.505  1.00  0.58           C  
ATOM   2576  N   SER A 334      -1.541  51.027  17.253  1.00  0.49           N  
ATOM   2577  CA  SER A 334      -2.333  52.049  16.631  1.00  0.49           C  
ATOM   2578  C   SER A 334      -3.594  51.459  16.111  1.00  0.49           C  
ATOM   2579  O   SER A 334      -4.609  51.461  16.806  1.00  0.49           O  
ATOM   2580  CB  SER A 334      -1.594  52.736  15.470  1.00  0.49           C  
ATOM   2581  OG  SER A 334      -2.374  53.801  14.950  1.00  0.49           O  
ATOM   2582  N   ASN A 335      -3.572  50.908  14.878  1.00  0.41           N  
ATOM   2583  CA  ASN A 335      -4.822  50.384  14.421  1.00  0.41           C  
ATOM   2584  C   ASN A 335      -4.706  49.903  13.017  1.00  0.41           C  
ATOM   2585  O   ASN A 335      -5.480  49.044  12.595  1.00  0.41           O  
ATOM   2586  CB  ASN A 335      -5.959  51.416  14.423  1.00  0.41           C  
ATOM   2587  CG  ASN A 335      -7.247  50.649  14.171  1.00  0.41           C  
ATOM   2588  OD1 ASN A 335      -7.517  49.640  14.821  1.00  0.41           O  
ATOM   2589  ND2 ASN A 335      -8.058  51.130  13.192  1.00  0.41           N  
ATOM   2590  N   LEU A 336      -3.791  50.518  12.244  1.00  0.39           N  
ATOM   2591  CA  LEU A 336      -3.480  50.047  10.937  1.00  0.39           C  
ATOM   2592  C   LEU A 336      -2.696  48.822  11.209  1.00  0.39           C  
ATOM   2593  O   LEU A 336      -1.485  48.778  10.997  1.00  0.39           O  
ATOM   2594  CB  LEU A 336      -2.528  50.998  10.204  1.00  0.39           C  
ATOM   2595  CG  LEU A 336      -3.080  52.423  10.035  1.00  0.39           C  
ATOM   2596  CD1 LEU A 336      -2.070  53.315   9.300  1.00  0.39           C  
ATOM   2597  CD2 LEU A 336      -4.456  52.414   9.351  1.00  0.39           C  
ATOM   2598  N   THR A 337      -3.382  47.775  11.688  1.00  0.39           N  
ATOM   2599  CA  THR A 337      -2.618  46.642  12.068  1.00  0.39           C  
ATOM   2600  C   THR A 337      -2.954  45.487  11.205  1.00  0.39           C  
ATOM   2601  O   THR A 337      -3.726  44.607  11.561  1.00  0.39           O  
ATOM   2602  CB  THR A 337      -2.807  46.271  13.518  1.00  0.39           C  
ATOM   2603  OG1 THR A 337      -2.019  45.135  13.842  1.00  0.39           O  
ATOM   2604  CG2 THR A 337      -4.295  46.025  13.823  1.00  0.39           C  
ATOM   2605  N   ILE A 338      -2.324  45.415  10.032  1.00  0.37           N  
ATOM   2606  CA  ILE A 338      -2.485  44.230   9.256  1.00  0.37           C  
ATOM   2607  C   ILE A 338      -1.411  43.347   9.763  1.00  0.37           C  
ATOM   2608  O   ILE A 338      -0.591  42.824   9.014  1.00  0.37           O  
ATOM   2609  CB  ILE A 338      -2.206  44.476   7.813  1.00  0.37           C  
ATOM   2610  CG1 ILE A 338      -0.830  45.164   7.635  1.00  0.37           C  
ATOM   2611  CG2 ILE A 338      -3.409  45.205   7.216  1.00  0.37           C  
ATOM   2612  CD1 ILE A 338      -0.729  46.629   8.068  1.00  0.37           C  
ATOM   2613  N   ASP A 339      -1.429  43.146  11.089  1.00  0.42           N  
ATOM   2614  CA  ASP A 339      -0.391  42.453  11.760  1.00  0.42           C  
ATOM   2615  C   ASP A 339       0.873  43.108  11.310  1.00  0.42           C  
ATOM   2616  O   ASP A 339       1.877  42.421  11.121  1.00  0.42           O  
ATOM   2617  CB  ASP A 339      -0.345  40.951  11.440  1.00  0.42           C  
ATOM   2618  CG  ASP A 339      -1.608  40.311  12.003  1.00  0.42           C  
ATOM   2619  OD1 ASP A 339      -2.503  41.080  12.441  1.00  0.42           O  
ATOM   2620  OD2 ASP A 339      -1.700  39.054  11.998  1.00  0.42           O  
ATOM   2621  N   PHE A 340       0.824  44.449  11.061  1.00  0.41           N  
ATOM   2622  CA  PHE A 340       1.961  45.251  10.699  1.00  0.41           C  
ATOM   2623  C   PHE A 340       2.637  44.555   9.574  1.00  0.41           C  
ATOM   2624  O   PHE A 340       3.847  44.662   9.386  1.00  0.41           O  
ATOM   2625  CB  PHE A 340       2.928  45.551  11.874  1.00  0.41           C  
ATOM   2626  CG  PHE A 340       3.285  44.266  12.542  1.00  0.41           C  
ATOM   2627  CD1 PHE A 340       4.333  43.494  12.093  1.00  0.41           C  
ATOM   2628  CD2 PHE A 340       2.537  43.823  13.612  1.00  0.41           C  
ATOM   2629  CE1 PHE A 340       4.636  42.305  12.717  1.00  0.41           C  
ATOM   2630  CE2 PHE A 340       2.836  42.636  14.237  1.00  0.41           C  
ATOM   2631  CZ  PHE A 340       3.889  41.877  13.788  1.00  0.41           C  
ATOM   2632  N   PHE A 341       1.843  43.824   8.774  1.00  0.42           N  
ATOM   2633  CA  PHE A 341       2.433  43.062   7.728  1.00  0.42           C  
ATOM   2634  C   PHE A 341       3.018  43.920   6.657  1.00  0.42           C  
ATOM   2635  O   PHE A 341       4.169  43.720   6.288  1.00  0.42           O  
ATOM   2636  CB  PHE A 341       1.499  42.046   7.068  1.00  0.42           C  
ATOM   2637  CG  PHE A 341       1.512  40.740   7.800  1.00  0.42           C  
ATOM   2638  CD1 PHE A 341       2.574  39.881   7.631  1.00  0.42           C  
ATOM   2639  CD2 PHE A 341       0.498  40.351   8.645  1.00  0.42           C  
ATOM   2640  CE1 PHE A 341       2.622  38.670   8.283  1.00  0.42           C  
ATOM   2641  CE2 PHE A 341       0.537  39.140   9.299  1.00  0.42           C  
ATOM   2642  CZ  PHE A 341       1.601  38.294   9.120  1.00  0.42           C  
ATOM   2643  N   ALA A 342       2.290  44.925   6.136  1.00  0.53           N  
ATOM   2644  CA  ALA A 342       2.906  45.616   5.035  1.00  0.53           C  
ATOM   2645  C   ALA A 342       3.270  46.998   5.430  1.00  0.53           C  
ATOM   2646  O   ALA A 342       2.475  47.723   6.021  1.00  0.53           O  
ATOM   2647  CB  ALA A 342       2.008  45.827   3.814  1.00  0.53           C  
ATOM   2648  N   PHE A 343       4.512  47.379   5.087  1.00  0.53           N  
ATOM   2649  CA  PHE A 343       5.009  48.698   5.301  1.00  0.53           C  
ATOM   2650  C   PHE A 343       5.846  49.016   4.107  1.00  0.53           C  
ATOM   2651  O   PHE A 343       6.897  48.413   3.894  1.00  0.53           O  
ATOM   2652  CB  PHE A 343       5.917  48.798   6.540  1.00  0.53           C  
ATOM   2653  CG  PHE A 343       6.238  50.233   6.771  1.00  0.53           C  
ATOM   2654  CD1 PHE A 343       5.306  51.058   7.355  1.00  0.53           C  
ATOM   2655  CD2 PHE A 343       7.463  50.752   6.422  1.00  0.53           C  
ATOM   2656  CE1 PHE A 343       5.585  52.384   7.579  1.00  0.53           C  
ATOM   2657  CE2 PHE A 343       7.748  52.079   6.644  1.00  0.53           C  
ATOM   2658  CZ  PHE A 343       6.807  52.897   7.223  1.00  0.53           C  
ATOM   2659  N   PHE A 344       5.396  49.985   3.290  1.00  0.60           N  
ATOM   2660  CA  PHE A 344       6.144  50.328   2.122  1.00  0.60           C  
ATOM   2661  C   PHE A 344       6.367  51.800   2.204  1.00  0.60           C  
ATOM   2662  O   PHE A 344       5.436  52.559   2.468  1.00  0.60           O  
ATOM   2663  CB  PHE A 344       5.360  49.989   0.841  1.00  0.60           C  
ATOM   2664  CG  PHE A 344       6.212  50.162  -0.368  1.00  0.60           C  
ATOM   2665  CD1 PHE A 344       7.236  49.287  -0.645  1.00  0.60           C  
ATOM   2666  CD2 PHE A 344       5.960  51.183  -1.250  1.00  0.60           C  
ATOM   2667  CE1 PHE A 344       8.008  49.444  -1.771  1.00  0.60           C  
ATOM   2668  CE2 PHE A 344       6.723  51.348  -2.378  1.00  0.60           C  
ATOM   2669  CZ  PHE A 344       7.750  50.476  -2.638  1.00  0.60           C  
ATOM   2670  N   ILE A 345       7.624  52.245   2.018  1.00  0.65           N  
ATOM   2671  CA  ILE A 345       7.896  53.648   2.117  1.00  0.65           C  
ATOM   2672  C   ILE A 345       8.966  53.977   1.125  1.00  0.65           C  
ATOM   2673  O   ILE A 345       9.696  53.102   0.662  1.00  0.65           O  
ATOM   2674  CB  ILE A 345       8.372  54.064   3.483  1.00  0.65           C  
ATOM   2675  CG1 ILE A 345       8.325  55.591   3.641  1.00  0.65           C  
ATOM   2676  CG2 ILE A 345       9.776  53.487   3.696  1.00  0.65           C  
ATOM   2677  CD1 ILE A 345       6.912  56.166   3.609  1.00  0.65           C  
ATOM   2678  N   PRO A 346       9.064  55.230   0.774  1.00  0.72           N  
ATOM   2679  CA  PRO A 346      10.079  55.626  -0.150  1.00  0.72           C  
ATOM   2680  C   PRO A 346      11.445  55.351   0.385  1.00  0.72           C  
ATOM   2681  O   PRO A 346      12.336  55.095  -0.421  1.00  0.72           O  
ATOM   2682  CB  PRO A 346       9.780  57.080  -0.498  1.00  0.72           C  
ATOM   2683  CG  PRO A 346       8.247  57.156  -0.366  1.00  0.72           C  
ATOM   2684  CD  PRO A 346       7.895  56.090   0.688  1.00  0.72           C  
ATOM   2685  N   LEU A 347      11.638  55.398   1.715  1.00  0.69           N  
ATOM   2686  CA  LEU A 347      12.919  55.112   2.295  1.00  0.69           C  
ATOM   2687  C   LEU A 347      13.232  53.678   2.017  1.00  0.69           C  
ATOM   2688  O   LEU A 347      14.359  53.336   1.659  1.00  0.69           O  
ATOM   2689  CB  LEU A 347      12.928  55.230   3.831  1.00  0.69           C  
ATOM   2690  CG  LEU A 347      12.684  56.644   4.386  1.00  0.69           C  
ATOM   2691  CD1 LEU A 347      12.709  56.643   5.925  1.00  0.69           C  
ATOM   2692  CD2 LEU A 347      13.668  57.655   3.782  1.00  0.69           C  
ATOM   2693  N   VAL A 348      12.221  52.801   2.178  1.00  0.72           N  
ATOM   2694  CA  VAL A 348      12.423  51.395   1.983  1.00  0.72           C  
ATOM   2695  C   VAL A 348      12.831  51.199   0.559  1.00  0.72           C  
ATOM   2696  O   VAL A 348      13.736  50.424   0.263  1.00  0.72           O  
ATOM   2697  CB  VAL A 348      11.186  50.564   2.207  1.00  0.72           C  
ATOM   2698  CG1 VAL A 348      11.505  49.106   1.826  1.00  0.72           C  
ATOM   2699  CG2 VAL A 348      10.736  50.709   3.671  1.00  0.72           C  
ATOM   2700  N   ILE A 349      12.160  51.910  -0.365  1.00  0.71           N  
ATOM   2701  CA  ILE A 349      12.447  51.785  -1.762  1.00  0.71           C  
ATOM   2702  C   ILE A 349      13.834  52.267  -2.049  1.00  0.71           C  
ATOM   2703  O   ILE A 349      14.598  51.588  -2.732  1.00  0.71           O  
ATOM   2704  CB  ILE A 349      11.548  52.640  -2.606  1.00  0.71           C  
ATOM   2705  CG1 ILE A 349      10.086  52.235  -2.404  1.00  0.71           C  
ATOM   2706  CG2 ILE A 349      12.031  52.542  -4.062  1.00  0.71           C  
ATOM   2707  CD1 ILE A 349       9.079  53.212  -3.008  1.00  0.71           C  
ATOM   2708  N   PHE A 350      14.199  53.451  -1.519  1.00  0.68           N  
ATOM   2709  CA  PHE A 350      15.467  54.032  -1.856  1.00  0.68           C  
ATOM   2710  C   PHE A 350      16.609  53.188  -1.388  1.00  0.68           C  
ATOM   2711  O   PHE A 350      17.541  52.933  -2.146  1.00  0.68           O  
ATOM   2712  CB  PHE A 350      15.674  55.465  -1.326  1.00  0.68           C  
ATOM   2713  CG  PHE A 350      14.825  56.380  -2.146  1.00  0.68           C  
ATOM   2714  CD1 PHE A 350      15.085  56.547  -3.487  1.00  0.68           C  
ATOM   2715  CD2 PHE A 350      13.796  57.099  -1.582  1.00  0.68           C  
ATOM   2716  CE1 PHE A 350      14.319  57.391  -4.256  1.00  0.68           C  
ATOM   2717  CE2 PHE A 350      13.026  57.945  -2.345  1.00  0.68           C  
ATOM   2718  CZ  PHE A 350      13.285  58.090  -3.687  1.00  0.68           C  
ATOM   2719  N   TYR A 351      16.588  52.727  -0.126  1.00  0.68           N  
ATOM   2720  CA  TYR A 351      17.707  51.960   0.341  1.00  0.68           C  
ATOM   2721  C   TYR A 351      17.801  50.660  -0.403  1.00  0.68           C  
ATOM   2722  O   TYR A 351      18.879  50.265  -0.841  1.00  0.68           O  
ATOM   2723  CB  TYR A 351      17.630  51.659   1.850  1.00  0.68           C  
ATOM   2724  CG  TYR A 351      17.888  52.930   2.589  1.00  0.68           C  
ATOM   2725  CD1 TYR A 351      16.924  53.909   2.695  1.00  0.68           C  
ATOM   2726  CD2 TYR A 351      19.110  53.138   3.189  1.00  0.68           C  
ATOM   2727  CE1 TYR A 351      17.180  55.075   3.381  1.00  0.68           C  
ATOM   2728  CE2 TYR A 351      19.370  54.301   3.876  1.00  0.68           C  
ATOM   2729  CZ  TYR A 351      18.404  55.273   3.973  1.00  0.68           C  
ATOM   2730  OH  TYR A 351      18.669  56.468   4.676  1.00  0.68           O  
ATOM   2731  N   LEU A 352      16.676  49.946  -0.567  1.00  0.73           N  
ATOM   2732  CA  LEU A 352      16.718  48.667  -1.220  1.00  0.73           C  
ATOM   2733  C   LEU A 352      17.047  48.786  -2.680  1.00  0.73           C  
ATOM   2734  O   LEU A 352      17.710  47.912  -3.237  1.00  0.73           O  
ATOM   2735  CB  LEU A 352      15.390  47.907  -1.109  1.00  0.73           C  
ATOM   2736  CG  LEU A 352      15.092  47.343   0.293  1.00  0.73           C  
ATOM   2737  CD1 LEU A 352      15.966  46.117   0.592  1.00  0.73           C  
ATOM   2738  CD2 LEU A 352      15.222  48.421   1.375  1.00  0.73           C  
ATOM   2739  N   SER A 353      16.487  49.797  -3.370  1.00  0.76           N  
ATOM   2740  CA  SER A 353      16.749  49.966  -4.771  1.00  0.76           C  
ATOM   2741  C   SER A 353      18.032  50.696  -5.049  1.00  0.76           C  
ATOM   2742  O   SER A 353      18.824  50.276  -5.893  1.00  0.76           O  
ATOM   2743  CB  SER A 353      15.616  50.732  -5.477  1.00  0.76           C  
ATOM   2744  OG  SER A 353      14.408  49.992  -5.381  1.00  0.76           O  
ATOM   2745  N   PHE A 354      18.179  51.909  -4.473  1.00  0.66           N  
ATOM   2746  CA  PHE A 354      19.351  52.694  -4.730  1.00  0.66           C  
ATOM   2747  C   PHE A 354      20.580  52.429  -3.889  1.00  0.66           C  
ATOM   2748  O   PHE A 354      21.618  52.065  -4.433  1.00  0.66           O  
ATOM   2749  CB  PHE A 354      19.033  54.198  -4.691  1.00  0.66           C  
ATOM   2750  CG  PHE A 354      18.065  54.403  -5.807  1.00  0.66           C  
ATOM   2751  CD1 PHE A 354      16.724  54.154  -5.622  1.00  0.66           C  
ATOM   2752  CD2 PHE A 354      18.496  54.831  -7.042  1.00  0.66           C  
ATOM   2753  CE1 PHE A 354      15.823  54.333  -6.646  1.00  0.66           C  
ATOM   2754  CE2 PHE A 354      17.600  55.012  -8.070  1.00  0.66           C  
ATOM   2755  CZ  PHE A 354      16.262  54.764  -7.874  1.00  0.66           C  
ATOM   2756  N   ILE A 355      20.523  52.674  -2.551  1.00  0.67           N  
ATOM   2757  CA  ILE A 355      21.736  52.613  -1.758  1.00  0.67           C  
ATOM   2758  C   ILE A 355      22.200  51.339  -1.091  1.00  0.67           C  
ATOM   2759  O   ILE A 355      23.300  50.862  -1.355  1.00  0.67           O  
ATOM   2760  CB  ILE A 355      21.822  53.708  -0.738  1.00  0.67           C  
ATOM   2761  CG1 ILE A 355      20.686  53.643   0.280  1.00  0.67           C  
ATOM   2762  CG2 ILE A 355      21.890  55.043  -1.485  1.00  0.67           C  
ATOM   2763  CD1 ILE A 355      20.900  54.669   1.388  1.00  0.67           C  
ATOM   2764  N   SER A 356      21.372  50.745  -0.208  1.00  0.75           N  
ATOM   2765  CA  SER A 356      21.844  49.686   0.655  1.00  0.75           C  
ATOM   2766  C   SER A 356      22.202  48.453  -0.105  1.00  0.75           C  
ATOM   2767  O   SER A 356      23.306  47.926   0.029  1.00  0.75           O  
ATOM   2768  CB  SER A 356      20.808  49.280   1.716  1.00  0.75           C  
ATOM   2769  OG  SER A 356      21.328  48.238   2.530  1.00  0.75           O  
ATOM   2770  N   MET A 357      21.265  47.957  -0.924  1.00  0.72           N  
ATOM   2771  CA  MET A 357      21.491  46.745  -1.643  1.00  0.72           C  
ATOM   2772  C   MET A 357      22.603  46.950  -2.614  1.00  0.72           C  
ATOM   2773  O   MET A 357      23.366  46.024  -2.882  1.00  0.72           O  
ATOM   2774  CB  MET A 357      20.259  46.239  -2.409  1.00  0.72           C  
ATOM   2775  CG  MET A 357      19.194  45.644  -1.487  1.00  0.72           C  
ATOM   2776  SD  MET A 357      17.753  44.941  -2.338  1.00  0.72           S  
ATOM   2777  CE  MET A 357      17.244  43.931  -0.918  1.00  0.72           C  
ATOM   2778  N   VAL A 358      22.713  48.154  -3.207  1.00  0.73           N  
ATOM   2779  CA  VAL A 358      23.781  48.338  -4.143  1.00  0.73           C  
ATOM   2780  C   VAL A 358      25.085  48.258  -3.419  1.00  0.73           C  
ATOM   2781  O   VAL A 358      26.053  47.718  -3.948  1.00  0.73           O  
ATOM   2782  CB  VAL A 358      23.796  49.624  -4.926  1.00  0.73           C  
ATOM   2783  CG1 VAL A 358      22.525  49.694  -5.777  1.00  0.73           C  
ATOM   2784  CG2 VAL A 358      24.021  50.819  -3.996  1.00  0.73           C  
ATOM   2785  N   ILE A 359      25.146  48.786  -2.180  1.00  0.68           N  
ATOM   2786  CA  ILE A 359      26.362  48.816  -1.419  1.00  0.68           C  
ATOM   2787  C   ILE A 359      26.837  47.414  -1.213  1.00  0.68           C  
ATOM   2788  O   ILE A 359      28.022  47.125  -1.373  1.00  0.68           O  
ATOM   2789  CB  ILE A 359      26.168  49.402  -0.049  1.00  0.68           C  
ATOM   2790  CG1 ILE A 359      25.770  50.885  -0.148  1.00  0.68           C  
ATOM   2791  CG2 ILE A 359      27.441  49.132   0.773  1.00  0.68           C  
ATOM   2792  CD1 ILE A 359      25.246  51.468   1.165  1.00  0.68           C  
ATOM   2793  N   CYS A 360      25.918  46.497  -0.867  1.00  0.70           N  
ATOM   2794  CA  CYS A 360      26.303  45.140  -0.616  1.00  0.70           C  
ATOM   2795  C   CYS A 360      26.931  44.579  -1.859  1.00  0.70           C  
ATOM   2796  O   CYS A 360      27.981  43.943  -1.797  1.00  0.70           O  
ATOM   2797  CB  CYS A 360      25.104  44.241  -0.268  1.00  0.70           C  
ATOM   2798  SG  CYS A 360      24.323  44.701   1.308  1.00  0.70           S  
ATOM   2799  N   THR A 361      26.310  44.815  -3.031  1.00  0.69           N  
ATOM   2800  CA  THR A 361      26.828  44.289  -4.266  1.00  0.69           C  
ATOM   2801  C   THR A 361      28.135  44.950  -4.565  1.00  0.69           C  
ATOM   2802  O   THR A 361      29.034  44.339  -5.140  1.00  0.69           O  
ATOM   2803  CB  THR A 361      25.929  44.495  -5.461  1.00  0.69           C  
ATOM   2804  OG1 THR A 361      25.749  45.878  -5.727  1.00  0.69           O  
ATOM   2805  CG2 THR A 361      24.572  43.821  -5.196  1.00  0.69           C  
ATOM   2806  N   LEU A 362      28.261  46.229  -4.180  1.00  0.65           N  
ATOM   2807  CA  LEU A 362      29.435  47.008  -4.431  1.00  0.65           C  
ATOM   2808  C   LEU A 362      30.575  46.323  -3.743  1.00  0.65           C  
ATOM   2809  O   LEU A 362      31.673  46.218  -4.287  1.00  0.65           O  
ATOM   2810  CB  LEU A 362      29.291  48.418  -3.837  1.00  0.65           C  
ATOM   2811  CG  LEU A 362      30.476  49.357  -4.096  1.00  0.65           C  
ATOM   2812  CD1 LEU A 362      30.601  49.692  -5.588  1.00  0.65           C  
ATOM   2813  CD2 LEU A 362      30.379  50.612  -3.215  1.00  0.65           C  
ATOM   2814  N   LYS A 363      30.328  45.810  -2.524  1.00  0.63           N  
ATOM   2815  CA  LYS A 363      31.350  45.137  -1.779  1.00  0.63           C  
ATOM   2816  C   LYS A 363      31.764  43.952  -2.593  1.00  0.63           C  
ATOM   2817  O   LYS A 363      32.937  43.585  -2.636  1.00  0.63           O  
ATOM   2818  CB  LYS A 363      30.847  44.652  -0.406  1.00  0.63           C  
ATOM   2819  CG  LYS A 363      31.949  44.135   0.522  1.00  0.63           C  
ATOM   2820  CD  LYS A 363      31.532  44.076   1.994  1.00  0.63           C  
ATOM   2821  CE  LYS A 363      30.783  42.799   2.383  1.00  0.63           C  
ATOM   2822  NZ  LYS A 363      29.500  42.714   1.649  1.00  0.63           N  
ATOM   2823  N   VAL A 364      30.782  43.339  -3.276  1.00  0.63           N  
ATOM   2824  CA  VAL A 364      30.982  42.188  -4.108  1.00  0.63           C  
ATOM   2825  C   VAL A 364      31.884  42.549  -5.246  1.00  0.63           C  
ATOM   2826  O   VAL A 364      32.724  41.744  -5.647  1.00  0.63           O  
ATOM   2827  CB  VAL A 364      29.688  41.694  -4.688  1.00  0.63           C  
ATOM   2828  CG1 VAL A 364      29.976  40.500  -5.612  1.00  0.63           C  
ATOM   2829  CG2 VAL A 364      28.730  41.376  -3.530  1.00  0.63           C  
ATOM   2830  N   PHE A 365      31.749  43.786  -5.781  1.00  0.58           N  
ATOM   2831  CA  PHE A 365      32.482  44.210  -6.940  1.00  0.58           C  
ATOM   2832  C   PHE A 365      33.930  43.903  -6.836  1.00  0.58           C  
ATOM   2833  O   PHE A 365      34.493  43.790  -5.749  1.00  0.58           O  
ATOM   2834  CB  PHE A 365      32.375  45.713  -7.287  1.00  0.58           C  
ATOM   2835  CG  PHE A 365      31.165  45.945  -8.124  1.00  0.58           C  
ATOM   2836  CD1 PHE A 365      31.171  45.554  -9.445  1.00  0.58           C  
ATOM   2837  CD2 PHE A 365      30.047  46.572  -7.623  1.00  0.58           C  
ATOM   2838  CE1 PHE A 365      30.079  45.768 -10.252  1.00  0.58           C  
ATOM   2839  CE2 PHE A 365      28.951  46.789  -8.427  1.00  0.58           C  
ATOM   2840  CZ  PHE A 365      28.966  46.387  -9.740  1.00  0.58           C  
ATOM   2841  N   GLN A 366      34.523  43.703  -8.030  1.00  0.53           N  
ATOM   2842  CA  GLN A 366      35.903  43.380  -8.205  1.00  0.53           C  
ATOM   2843  C   GLN A 366      35.959  41.909  -8.076  1.00  0.53           C  
ATOM   2844  O   GLN A 366      35.052  41.303  -7.513  1.00  0.53           O  
ATOM   2845  CB  GLN A 366      36.830  44.014  -7.148  1.00  0.53           C  
ATOM   2846  CG  GLN A 366      36.731  45.534  -7.096  1.00  0.53           C  
ATOM   2847  CD  GLN A 366      37.596  46.008  -5.939  1.00  0.53           C  
ATOM   2848  OE1 GLN A 366      37.585  45.422  -4.858  1.00  0.53           O  
ATOM   2849  NE2 GLN A 366      38.376  47.097  -6.172  1.00  0.53           N  
ATOM   2850  N   ASP A 367      37.006  41.265  -8.626  1.00  0.52           N  
ATOM   2851  CA  ASP A 367      37.035  39.850  -8.458  1.00  0.52           C  
ATOM   2852  C   ASP A 367      37.312  39.635  -7.011  1.00  0.52           C  
ATOM   2853  O   ASP A 367      38.455  39.720  -6.564  1.00  0.52           O  
ATOM   2854  CB  ASP A 367      38.129  39.138  -9.279  1.00  0.52           C  
ATOM   2855  CG  ASP A 367      37.748  39.200 -10.756  1.00  0.52           C  
ATOM   2856  OD1 ASP A 367      36.718  39.852 -11.078  1.00  0.52           O  
ATOM   2857  OD2 ASP A 367      38.479  38.592 -11.581  1.00  0.52           O  
ATOM   2858  N   SER A 368      36.248  39.354  -6.235  1.00  0.49           N  
ATOM   2859  CA  SER A 368      36.399  39.215  -4.820  1.00  0.49           C  
ATOM   2860  C   SER A 368      37.246  38.020  -4.557  1.00  0.49           C  
ATOM   2861  O   SER A 368      37.292  37.078  -5.346  1.00  0.49           O  
ATOM   2862  CB  SER A 368      35.070  39.039  -4.062  1.00  0.49           C  
ATOM   2863  OG  SER A 368      34.434  37.836  -4.462  1.00  0.49           O  
ATOM   2864  N   LYS A 369      37.961  38.047  -3.419  1.00  0.40           N  
ATOM   2865  CA  LYS A 369      38.828  36.954  -3.107  1.00  0.40           C  
ATOM   2866  C   LYS A 369      37.952  35.750  -3.036  1.00  0.40           C  
ATOM   2867  O   LYS A 369      38.216  34.752  -3.705  1.00  0.40           O  
ATOM   2868  CB  LYS A 369      39.529  37.150  -1.746  1.00  0.40           C  
ATOM   2869  CG  LYS A 369      40.766  36.272  -1.511  1.00  0.40           C  
ATOM   2870  CD  LYS A 369      40.499  34.769  -1.416  1.00  0.40           C  
ATOM   2871  CE  LYS A 369      41.777  33.941  -1.256  1.00  0.40           C  
ATOM   2872  NZ  LYS A 369      42.582  34.461  -0.127  1.00  0.40           N  
ATOM   2873  N   ALA A 370      36.866  35.856  -2.239  1.00  0.41           N  
ATOM   2874  CA  ALA A 370      35.850  34.844  -2.088  1.00  0.41           C  
ATOM   2875  C   ALA A 370      35.368  34.904  -0.681  1.00  0.41           C  
ATOM   2876  O   ALA A 370      36.046  35.439   0.195  1.00  0.41           O  
ATOM   2877  CB  ALA A 370      36.300  33.400  -2.316  1.00  0.41           C  
ATOM   2878  N   TRP A 371      34.175  34.340  -0.417  1.00  0.19           N  
ATOM   2879  CA  TRP A 371      33.689  34.369   0.930  1.00  0.19           C  
ATOM   2880  C   TRP A 371      34.667  33.569   1.706  1.00  0.19           C  
ATOM   2881  O   TRP A 371      35.189  34.012   2.726  1.00  0.19           O  
ATOM   2882  CB  TRP A 371      32.288  33.743   1.086  1.00  0.19           C  
ATOM   2883  CG  TRP A 371      31.697  33.851   2.477  1.00  0.19           C  
ATOM   2884  CD1 TRP A 371      32.307  34.149   3.660  1.00  0.19           C  
ATOM   2885  CD2 TRP A 371      30.302  33.672   2.775  1.00  0.19           C  
ATOM   2886  NE1 TRP A 371      31.381  34.164   4.678  1.00  0.19           N  
ATOM   2887  CE2 TRP A 371      30.142  33.874   4.146  1.00  0.19           C  
ATOM   2888  CE3 TRP A 371      29.239  33.368   1.971  1.00  0.19           C  
ATOM   2889  CZ2 TRP A 371      28.913  33.777   4.736  1.00  0.19           C  
ATOM   2890  CZ3 TRP A 371      28.003  33.266   2.571  1.00  0.19           C  
ATOM   2891  CH2 TRP A 371      27.842  33.466   3.926  1.00  0.19           C  
ATOM   2892  N   GLU A 372      34.964  32.345   1.222  1.00  0.39           N  
ATOM   2893  CA  GLU A 372      35.960  31.550   1.871  1.00  0.39           C  
ATOM   2894  C   GLU A 372      36.499  30.589   0.857  1.00  0.39           C  
ATOM   2895  O   GLU A 372      35.771  29.729   0.359  1.00  0.39           O  
ATOM   2896  CB  GLU A 372      35.401  30.741   3.054  1.00  0.39           C  
ATOM   2897  CG  GLU A 372      36.440  29.882   3.775  1.00  0.39           C  
ATOM   2898  CD  GLU A 372      35.785  29.310   5.027  1.00  0.39           C  
ATOM   2899  OE1 GLU A 372      35.318  30.123   5.869  1.00  0.39           O  
ATOM   2900  OE2 GLU A 372      35.742  28.059   5.159  1.00  0.39           O  
ATOM   2901  N   ASN A 373      37.803  30.726   0.537  1.00  0.33           N  
ATOM   2902  CA  ASN A 373      38.480  29.861  -0.390  1.00  0.33           C  
ATOM   2903  C   ASN A 373      37.660  29.657  -1.619  1.00  0.33           C  
ATOM   2904  O   ASN A 373      37.314  28.531  -1.974  1.00  0.33           O  
ATOM   2905  CB  ASN A 373      38.864  28.488   0.190  1.00  0.33           C  
ATOM   2906  CG  ASN A 373      40.009  28.709   1.169  1.00  0.33           C  
ATOM   2907  OD1 ASN A 373      40.386  29.844   1.458  1.00  0.33           O  
ATOM   2908  ND2 ASN A 373      40.592  27.594   1.682  1.00  0.33           N  
ATOM   2909  N   PHE A 374      37.336  30.765  -2.307  1.00  0.25           N  
ATOM   2910  CA  PHE A 374      36.589  30.734  -3.530  1.00  0.25           C  
ATOM   2911  C   PHE A 374      35.197  30.267  -3.266  1.00  0.25           C  
ATOM   2912  O   PHE A 374      34.966  29.227  -2.653  1.00  0.25           O  
ATOM   2913  CB  PHE A 374      37.184  29.832  -4.626  1.00  0.25           C  
ATOM   2914  CG  PHE A 374      38.492  30.407  -5.049  1.00  0.25           C  
ATOM   2915  CD1 PHE A 374      38.539  31.434  -5.963  1.00  0.25           C  
ATOM   2916  CD2 PHE A 374      39.667  29.928  -4.517  1.00  0.25           C  
ATOM   2917  CE1 PHE A 374      39.745  31.967  -6.352  1.00  0.25           C  
ATOM   2918  CE2 PHE A 374      40.876  30.457  -4.903  1.00  0.25           C  
ATOM   2919  CZ  PHE A 374      40.916  31.478  -5.823  1.00  0.25           C  
ATOM   2920  N   ARG A 375      34.225  31.072  -3.724  1.00  0.39           N  
ATOM   2921  CA  ARG A 375      32.843  30.725  -3.633  1.00  0.39           C  
ATOM   2922  C   ARG A 375      32.596  29.621  -4.599  1.00  0.39           C  
ATOM   2923  O   ARG A 375      31.720  28.784  -4.393  1.00  0.39           O  
ATOM   2924  CB  ARG A 375      31.880  31.870  -3.976  1.00  0.39           C  
ATOM   2925  CG  ARG A 375      31.768  32.905  -2.859  1.00  0.39           C  
ATOM   2926  CD  ARG A 375      30.330  33.393  -2.695  1.00  0.39           C  
ATOM   2927  NE  ARG A 375      29.498  32.159  -2.611  1.00  0.39           N  
ATOM   2928  CZ  ARG A 375      28.357  32.129  -1.863  1.00  0.39           C  
ATOM   2929  NH1 ARG A 375      27.955  33.242  -1.184  1.00  0.39           N  
ATOM   2930  NH2 ARG A 375      27.625  30.979  -1.795  1.00  0.39           N  
ATOM   2931  N   THR A 376      33.388  29.596  -5.682  1.00  0.47           N  
ATOM   2932  CA  THR A 376      33.180  28.658  -6.741  1.00  0.47           C  
ATOM   2933  C   THR A 376      33.192  27.292  -6.165  1.00  0.47           C  
ATOM   2934  O   THR A 376      32.362  26.457  -6.522  1.00  0.47           O  
ATOM   2935  CB  THR A 376      34.257  28.732  -7.785  1.00  0.47           C  
ATOM   2936  OG1 THR A 376      35.508  28.354  -7.229  1.00  0.47           O  
ATOM   2937  CG2 THR A 376      34.327  30.180  -8.303  1.00  0.47           C  
ATOM   2938  N   LEU A 377      34.119  27.007  -5.233  1.00  0.41           N  
ATOM   2939  CA  LEU A 377      34.100  25.673  -4.720  1.00  0.41           C  
ATOM   2940  C   LEU A 377      32.963  25.542  -3.769  1.00  0.41           C  
ATOM   2941  O   LEU A 377      33.064  25.884  -2.595  1.00  0.41           O  
ATOM   2942  CB  LEU A 377      35.374  25.271  -3.966  1.00  0.41           C  
ATOM   2943  CG  LEU A 377      36.605  25.102  -4.876  1.00  0.41           C  
ATOM   2944  CD1 LEU A 377      36.447  23.887  -5.805  1.00  0.41           C  
ATOM   2945  CD2 LEU A 377      36.910  26.399  -5.639  1.00  0.41           C  
ATOM   2946  N   THR A 378      31.819  25.062  -4.280  1.00  0.51           N  
ATOM   2947  CA  THR A 378      30.655  24.858  -3.481  1.00  0.51           C  
ATOM   2948  C   THR A 378      29.551  24.669  -4.452  1.00  0.51           C  
ATOM   2949  O   THR A 378      29.793  24.578  -5.655  1.00  0.51           O  
ATOM   2950  CB  THR A 378      30.294  26.000  -2.574  1.00  0.51           C  
ATOM   2951  OG1 THR A 378      29.319  25.577  -1.633  1.00  0.51           O  
ATOM   2952  CG2 THR A 378      29.744  27.149  -3.427  1.00  0.51           C  
ATOM   2953  N   ASP A 379      28.299  24.578  -3.972  1.00  0.56           N  
ATOM   2954  CA  ASP A 379      27.277  24.542  -4.966  1.00  0.56           C  
ATOM   2955  C   ASP A 379      27.384  25.882  -5.600  1.00  0.56           C  
ATOM   2956  O   ASP A 379      27.452  26.905  -4.920  1.00  0.56           O  
ATOM   2957  CB  ASP A 379      25.859  24.343  -4.409  1.00  0.56           C  
ATOM   2958  CG  ASP A 379      25.758  22.881  -3.999  1.00  0.56           C  
ATOM   2959  OD1 ASP A 379      26.558  22.066  -4.532  1.00  0.56           O  
ATOM   2960  OD2 ASP A 379      24.883  22.557  -3.152  1.00  0.56           O  
ATOM   2961  N   LEU A 380      27.432  25.908  -6.939  1.00  0.53           N  
ATOM   2962  CA  LEU A 380      27.682  27.144  -7.608  1.00  0.53           C  
ATOM   2963  C   LEU A 380      26.536  28.073  -7.389  1.00  0.53           C  
ATOM   2964  O   LEU A 380      25.374  27.683  -7.490  1.00  0.53           O  
ATOM   2965  CB  LEU A 380      27.841  26.981  -9.128  1.00  0.53           C  
ATOM   2966  CG  LEU A 380      28.959  26.001  -9.528  1.00  0.53           C  
ATOM   2967  CD1 LEU A 380      29.134  25.956 -11.054  1.00  0.53           C  
ATOM   2968  CD2 LEU A 380      30.268  26.295  -8.778  1.00  0.53           C  
ATOM   2969  N   LEU A 381      26.856  29.342  -7.062  1.00  0.56           N  
ATOM   2970  CA  LEU A 381      25.843  30.350  -6.967  1.00  0.56           C  
ATOM   2971  C   LEU A 381      25.346  30.468  -8.360  1.00  0.56           C  
ATOM   2972  O   LEU A 381      24.166  30.706  -8.614  1.00  0.56           O  
ATOM   2973  CB  LEU A 381      26.373  31.736  -6.565  1.00  0.56           C  
ATOM   2974  CG  LEU A 381      26.906  31.813  -5.123  1.00  0.56           C  
ATOM   2975  CD1 LEU A 381      25.783  31.581  -4.097  1.00  0.56           C  
ATOM   2976  CD2 LEU A 381      28.107  30.877  -4.924  1.00  0.56           C  
ATOM   2977  N   LEU A 382      26.290  30.294  -9.302  1.00  0.56           N  
ATOM   2978  CA  LEU A 382      26.025  30.355 -10.705  1.00  0.56           C  
ATOM   2979  C   LEU A 382      25.043  29.271 -10.992  1.00  0.56           C  
ATOM   2980  O   LEU A 382      24.087  29.466 -11.740  1.00  0.56           O  
ATOM   2981  CB  LEU A 382      27.324  30.097 -11.507  1.00  0.56           C  
ATOM   2982  CG  LEU A 382      27.261  30.177 -13.053  1.00  0.56           C  
ATOM   2983  CD1 LEU A 382      28.651  29.892 -13.643  1.00  0.56           C  
ATOM   2984  CD2 LEU A 382      26.206  29.253 -13.682  1.00  0.56           C  
ATOM   2985  N   ARG A 383      25.235  28.087 -10.374  1.00  0.50           N  
ATOM   2986  CA  ARG A 383      24.338  27.001 -10.633  1.00  0.50           C  
ATOM   2987  C   ARG A 383      22.965  27.435 -10.243  1.00  0.50           C  
ATOM   2988  O   ARG A 383      22.701  27.718  -9.075  1.00  0.50           O  
ATOM   2989  CB  ARG A 383      24.723  25.741  -9.833  1.00  0.50           C  
ATOM   2990  CG  ARG A 383      23.641  24.666  -9.774  1.00  0.50           C  
ATOM   2991  CD  ARG A 383      22.660  24.932  -8.636  1.00  0.50           C  
ATOM   2992  NE  ARG A 383      23.474  25.172  -7.409  1.00  0.50           N  
ATOM   2993  CZ  ARG A 383      22.914  25.784  -6.325  1.00  0.50           C  
ATOM   2994  NH1 ARG A 383      21.592  26.120  -6.341  1.00  0.50           N  
ATOM   2995  NH2 ARG A 383      23.676  26.057  -5.226  1.00  0.50           N  
ATOM   2996  N   PHE A 384      22.051  27.452 -11.241  1.00  0.44           N  
ATOM   2997  CA  PHE A 384      20.683  27.852 -11.072  1.00  0.44           C  
ATOM   2998  C   PHE A 384      20.684  29.297 -10.720  1.00  0.44           C  
ATOM   2999  O   PHE A 384      21.506  29.770  -9.937  1.00  0.44           O  
ATOM   3000  CB  PHE A 384      19.889  27.026 -10.036  1.00  0.44           C  
ATOM   3001  CG  PHE A 384      19.518  25.728 -10.681  1.00  0.44           C  
ATOM   3002  CD1 PHE A 384      20.420  24.694 -10.768  1.00  0.44           C  
ATOM   3003  CD2 PHE A 384      18.251  25.539 -11.191  1.00  0.44           C  
ATOM   3004  CE1 PHE A 384      20.076  23.503 -11.362  1.00  0.44           C  
ATOM   3005  CE2 PHE A 384      17.897  24.351 -11.786  1.00  0.44           C  
ATOM   3006  CZ  PHE A 384      18.812  23.328 -11.875  1.00  0.44           C  
ATOM   3007  N   GLU A 385      19.767  30.068 -11.323  1.00  0.56           N  
ATOM   3008  CA  GLU A 385      19.804  31.472 -11.075  1.00  0.56           C  
ATOM   3009  C   GLU A 385      19.516  31.710  -9.621  1.00  0.56           C  
ATOM   3010  O   GLU A 385      20.187  32.516  -8.976  1.00  0.56           O  
ATOM   3011  CB  GLU A 385      18.805  32.241 -11.963  1.00  0.56           C  
ATOM   3012  CG  GLU A 385      19.074  32.024 -13.453  1.00  0.56           C  
ATOM   3013  CD  GLU A 385      17.925  32.633 -14.238  1.00  0.56           C  
ATOM   3014  OE1 GLU A 385      17.624  33.833 -14.002  1.00  0.56           O  
ATOM   3015  OE2 GLU A 385      17.335  31.908 -15.084  1.00  0.56           O  
ATOM   3016  N   PRO A 386      18.546  31.030  -9.075  1.00  0.58           N  
ATOM   3017  CA  PRO A 386      18.254  31.144  -7.669  1.00  0.58           C  
ATOM   3018  C   PRO A 386      19.152  30.257  -6.870  1.00  0.58           C  
ATOM   3019  O   PRO A 386      19.833  29.422  -7.456  1.00  0.58           O  
ATOM   3020  CB  PRO A 386      16.774  30.799  -7.503  1.00  0.58           C  
ATOM   3021  CG  PRO A 386      16.391  30.080  -8.805  1.00  0.58           C  
ATOM   3022  CD  PRO A 386      17.354  30.680  -9.835  1.00  0.58           C  
ATOM   3023  N   ASN A 387      19.184  30.414  -5.531  1.00  0.56           N  
ATOM   3024  CA  ASN A 387      20.037  29.559  -4.760  1.00  0.56           C  
ATOM   3025  C   ASN A 387      19.185  28.668  -3.926  1.00  0.56           C  
ATOM   3026  O   ASN A 387      18.288  29.134  -3.225  1.00  0.56           O  
ATOM   3027  CB  ASN A 387      20.944  30.305  -3.768  1.00  0.56           C  
ATOM   3028  CG  ASN A 387      21.939  31.134  -4.559  1.00  0.56           C  
ATOM   3029  OD1 ASN A 387      22.175  30.882  -5.740  1.00  0.56           O  
ATOM   3030  ND2 ASN A 387      22.544  32.152  -3.891  1.00  0.56           N  
ATOM   3031  N   LEU A 388      19.436  27.349  -4.038  1.00  0.54           N  
ATOM   3032  CA  LEU A 388      18.820  26.344  -3.224  1.00  0.54           C  
ATOM   3033  C   LEU A 388      19.390  26.490  -1.853  1.00  0.54           C  
ATOM   3034  O   LEU A 388      18.716  26.277  -0.847  1.00  0.54           O  
ATOM   3035  CB  LEU A 388      19.154  24.907  -3.662  1.00  0.54           C  
ATOM   3036  CG  LEU A 388      18.576  24.489  -5.024  1.00  0.54           C  
ATOM   3037  CD1 LEU A 388      18.892  23.015  -5.326  1.00  0.54           C  
ATOM   3038  CD2 LEU A 388      17.074  24.801  -5.114  1.00  0.54           C  
ATOM   3039  N   ASP A 389      20.675  26.884  -1.802  1.00  0.56           N  
ATOM   3040  CA  ASP A 389      21.426  26.925  -0.585  1.00  0.56           C  
ATOM   3041  C   ASP A 389      20.682  27.718   0.434  1.00  0.56           C  
ATOM   3042  O   ASP A 389      19.864  28.572   0.100  1.00  0.56           O  
ATOM   3043  CB  ASP A 389      22.812  27.570  -0.755  1.00  0.56           C  
ATOM   3044  CG  ASP A 389      23.605  26.715  -1.732  1.00  0.56           C  
ATOM   3045  OD1 ASP A 389      23.050  25.680  -2.191  1.00  0.56           O  
ATOM   3046  OD2 ASP A 389      24.769  27.085  -2.038  1.00  0.56           O  
ATOM   3047  N   VAL A 390      20.964  27.390   1.716  1.00  0.52           N  
ATOM   3048  CA  VAL A 390      20.415  27.961   2.916  1.00  0.52           C  
ATOM   3049  C   VAL A 390      18.933  27.848   2.916  1.00  0.52           C  
ATOM   3050  O   VAL A 390      18.293  27.688   1.880  1.00  0.52           O  
ATOM   3051  CB  VAL A 390      20.817  29.378   3.234  1.00  0.52           C  
ATOM   3052  CG1 VAL A 390      22.334  29.394   3.474  1.00  0.52           C  
ATOM   3053  CG2 VAL A 390      20.325  30.337   2.138  1.00  0.52           C  
ATOM   3054  N   GLU A 391      18.346  27.895   4.126  1.00  0.53           N  
ATOM   3055  CA  GLU A 391      16.929  27.747   4.243  1.00  0.53           C  
ATOM   3056  C   GLU A 391      16.323  29.109   4.361  1.00  0.53           C  
ATOM   3057  O   GLU A 391      16.485  29.795   5.367  1.00  0.53           O  
ATOM   3058  CB  GLU A 391      16.522  26.948   5.491  1.00  0.53           C  
ATOM   3059  CG  GLU A 391      15.017  26.720   5.621  1.00  0.53           C  
ATOM   3060  CD  GLU A 391      14.624  25.625   4.644  1.00  0.53           C  
ATOM   3061  OE1 GLU A 391      15.440  25.320   3.734  1.00  0.53           O  
ATOM   3062  OE2 GLU A 391      13.498  25.079   4.797  1.00  0.53           O  
ATOM   3063  N   GLN A 392      15.614  29.533   3.298  1.00  0.50           N  
ATOM   3064  CA  GLN A 392      14.911  30.785   3.254  1.00  0.50           C  
ATOM   3065  C   GLN A 392      14.725  31.053   1.797  1.00  0.50           C  
ATOM   3066  O   GLN A 392      15.260  30.306   0.983  1.00  0.50           O  
ATOM   3067  CB  GLN A 392      15.674  31.977   3.858  1.00  0.50           C  
ATOM   3068  CG  GLN A 392      14.801  33.225   4.011  1.00  0.50           C  
ATOM   3069  CD  GLN A 392      13.834  32.984   5.166  1.00  0.50           C  
ATOM   3070  OE1 GLN A 392      14.248  32.729   6.296  1.00  0.50           O  
ATOM   3071  NE2 GLN A 392      12.507  33.060   4.875  1.00  0.50           N  
ATOM   3072  N   ALA A 393      13.946  32.085   1.414  1.00  0.59           N  
ATOM   3073  CA  ALA A 393      13.821  32.342   0.004  1.00  0.59           C  
ATOM   3074  C   ALA A 393      13.108  33.647  -0.177  1.00  0.59           C  
ATOM   3075  O   ALA A 393      12.432  34.114   0.737  1.00  0.59           O  
ATOM   3076  CB  ALA A 393      12.995  31.284  -0.742  1.00  0.59           C  
ATOM   3077  N   GLU A 394      13.253  34.280  -1.361  1.00  0.63           N  
ATOM   3078  CA  GLU A 394      12.501  35.481  -1.549  1.00  0.63           C  
ATOM   3079  C   GLU A 394      11.131  35.009  -1.918  1.00  0.63           C  
ATOM   3080  O   GLU A 394      10.757  35.062  -3.090  1.00  0.63           O  
ATOM   3081  CB  GLU A 394      12.976  36.374  -2.714  1.00  0.63           C  
ATOM   3082  CG  GLU A 394      14.343  37.030  -2.504  1.00  0.63           C  
ATOM   3083  CD  GLU A 394      15.411  36.069  -3.002  1.00  0.63           C  
ATOM   3084  OE1 GLU A 394      15.042  34.935  -3.406  1.00  0.63           O  
ATOM   3085  OE2 GLU A 394      16.609  36.459  -2.995  1.00  0.63           O  
ATOM   3086  N   VAL A 395      10.334  34.577  -0.911  1.00  0.63           N  
ATOM   3087  CA  VAL A 395       9.023  34.061  -1.167  1.00  0.63           C  
ATOM   3088  C   VAL A 395       8.066  35.185  -1.343  1.00  0.63           C  
ATOM   3089  O   VAL A 395       7.249  35.463  -0.470  1.00  0.63           O  
ATOM   3090  CB  VAL A 395       8.524  33.225  -0.035  1.00  0.63           C  
ATOM   3091  CG1 VAL A 395       7.112  32.728  -0.371  1.00  0.63           C  
ATOM   3092  CG2 VAL A 395       9.545  32.103   0.217  1.00  0.63           C  
ATOM   3093  N   ASN A 396       8.101  35.822  -2.525  1.00  0.71           N  
ATOM   3094  CA  ASN A 396       7.199  36.888  -2.825  1.00  0.71           C  
ATOM   3095  C   ASN A 396       5.857  36.246  -2.845  1.00  0.71           C  
ATOM   3096  O   ASN A 396       4.839  36.860  -2.530  1.00  0.71           O  
ATOM   3097  CB  ASN A 396       7.400  37.489  -4.223  1.00  0.71           C  
ATOM   3098  CG  ASN A 396       8.755  38.175  -4.288  1.00  0.71           C  
ATOM   3099  OD1 ASN A 396       9.393  38.435  -3.269  1.00  0.71           O  
ATOM   3100  ND2 ASN A 396       9.209  38.482  -5.531  1.00  0.71           N  
ATOM   3101  N   PHE A 397       5.875  34.947  -3.191  1.00  0.69           N  
ATOM   3102  CA  PHE A 397       4.754  34.067  -3.316  1.00  0.69           C  
ATOM   3103  C   PHE A 397       3.941  34.008  -2.063  1.00  0.69           C  
ATOM   3104  O   PHE A 397       2.715  34.059  -2.138  1.00  0.69           O  
ATOM   3105  CB  PHE A 397       5.218  32.640  -3.648  1.00  0.69           C  
ATOM   3106  CG  PHE A 397       4.056  31.714  -3.562  1.00  0.69           C  
ATOM   3107  CD1 PHE A 397       3.141  31.630  -4.584  1.00  0.69           C  
ATOM   3108  CD2 PHE A 397       3.896  30.912  -2.454  1.00  0.69           C  
ATOM   3109  CE1 PHE A 397       2.076  30.764  -4.493  1.00  0.69           C  
ATOM   3110  CE2 PHE A 397       2.835  30.045  -2.359  1.00  0.69           C  
ATOM   3111  CZ  PHE A 397       1.921  29.971  -3.382  1.00  0.69           C  
ATOM   3112  N   GLY A 398       4.554  33.892  -0.874  1.00  0.81           N  
ATOM   3113  CA  GLY A 398       3.657  33.754   0.231  1.00  0.81           C  
ATOM   3114  C   GLY A 398       3.667  34.972   1.095  1.00  0.81           C  
ATOM   3115  O   GLY A 398       4.049  34.908   2.262  1.00  0.81           O  
ATOM   3116  N   TRP A 399       3.231  36.125   0.552  1.00  0.66           N  
ATOM   3117  CA  TRP A 399       3.068  37.251   1.419  1.00  0.66           C  
ATOM   3118  C   TRP A 399       1.872  38.000   0.938  1.00  0.66           C  
ATOM   3119  O   TRP A 399       1.647  38.154  -0.264  1.00  0.66           O  
ATOM   3120  CB  TRP A 399       4.242  38.259   1.471  1.00  0.66           C  
ATOM   3121  CG  TRP A 399       5.569  37.771   2.032  1.00  0.66           C  
ATOM   3122  CD1 TRP A 399       6.686  37.446   1.324  1.00  0.66           C  
ATOM   3123  CD2 TRP A 399       5.914  37.572   3.420  1.00  0.66           C  
ATOM   3124  NE1 TRP A 399       7.695  37.052   2.168  1.00  0.66           N  
ATOM   3125  CE2 TRP A 399       7.237  37.129   3.463  1.00  0.66           C  
ATOM   3126  CE3 TRP A 399       5.200  37.745   4.566  1.00  0.66           C  
ATOM   3127  CZ2 TRP A 399       7.857  36.855   4.650  1.00  0.66           C  
ATOM   3128  CZ3 TRP A 399       5.825  37.468   5.763  1.00  0.66           C  
ATOM   3129  CH2 TRP A 399       7.131  37.030   5.807  1.00  0.66           C  
ATOM   3130  N   ASN A 400       1.028  38.431   1.893  1.00  0.65           N  
ATOM   3131  CA  ASN A 400      -0.058  39.295   1.558  1.00  0.65           C  
ATOM   3132  C   ASN A 400       0.245  40.530   2.320  1.00  0.65           C  
ATOM   3133  O   ASN A 400      -0.606  41.102   3.000  1.00  0.65           O  
ATOM   3134  CB  ASN A 400      -1.422  38.748   2.003  1.00  0.65           C  
ATOM   3135  CG  ASN A 400      -1.759  37.607   1.051  1.00  0.65           C  
ATOM   3136  OD1 ASN A 400      -2.515  37.782   0.097  1.00  0.65           O  
ATOM   3137  ND2 ASN A 400      -1.157  36.413   1.297  1.00  0.65           N  
ATOM   3138  N   HIS A 401       1.516  40.964   2.207  1.00  0.56           N  
ATOM   3139  CA  HIS A 401       1.974  42.075   2.971  1.00  0.56           C  
ATOM   3140  C   HIS A 401       2.999  42.747   2.104  1.00  0.56           C  
ATOM   3141  O   HIS A 401       3.986  42.132   1.700  1.00  0.56           O  
ATOM   3142  CB  HIS A 401       2.647  41.565   4.255  1.00  0.56           C  
ATOM   3143  CG  HIS A 401       1.998  40.278   4.714  1.00  0.56           C  
ATOM   3144  ND1 HIS A 401       0.687  40.138   5.120  1.00  0.56           N  
ATOM   3145  CD2 HIS A 401       2.526  39.029   4.770  1.00  0.56           C  
ATOM   3146  CE1 HIS A 401       0.496  38.826   5.397  1.00  0.56           C  
ATOM   3147  NE2 HIS A 401       1.585  38.111   5.199  1.00  0.56           N  
ATOM   3148  N   LEU A 402       2.782  44.039   1.800  1.00  0.63           N  
ATOM   3149  CA  LEU A 402       3.624  44.820   0.941  1.00  0.63           C  
ATOM   3150  C   LEU A 402       5.006  44.992   1.483  1.00  0.63           C  
ATOM   3151  O   LEU A 402       5.955  44.936   0.706  1.00  0.63           O  
ATOM   3152  CB  LEU A 402       3.087  46.233   0.659  1.00  0.63           C  
ATOM   3153  CG  LEU A 402       1.932  46.274  -0.360  1.00  0.63           C  
ATOM   3154  CD1 LEU A 402       1.443  47.710  -0.592  1.00  0.63           C  
ATOM   3155  CD2 LEU A 402       2.345  45.622  -1.689  1.00  0.63           C  
ATOM   3156  N   GLU A 403       5.187  45.223   2.801  1.00  0.69           N  
ATOM   3157  CA  GLU A 403       6.545  45.468   3.213  1.00  0.69           C  
ATOM   3158  C   GLU A 403       7.373  44.268   2.941  1.00  0.69           C  
ATOM   3159  O   GLU A 403       8.467  44.395   2.393  1.00  0.69           O  
ATOM   3160  CB  GLU A 403       6.776  45.780   4.699  1.00  0.69           C  
ATOM   3161  CG  GLU A 403       8.254  46.018   5.008  1.00  0.69           C  
ATOM   3162  CD  GLU A 403       8.396  46.317   6.491  1.00  0.69           C  
ATOM   3163  OE1 GLU A 403       7.509  45.892   7.278  1.00  0.69           O  
ATOM   3164  OE2 GLU A 403       9.403  46.982   6.854  1.00  0.69           O  
ATOM   3165  N   PRO A 404       6.924  43.103   3.286  1.00  0.70           N  
ATOM   3166  CA  PRO A 404       7.755  41.995   2.984  1.00  0.70           C  
ATOM   3167  C   PRO A 404       7.803  41.818   1.506  1.00  0.70           C  
ATOM   3168  O   PRO A 404       8.838  41.406   0.989  1.00  0.70           O  
ATOM   3169  CB  PRO A 404       7.176  40.805   3.744  1.00  0.70           C  
ATOM   3170  CG  PRO A 404       6.510  41.460   4.964  1.00  0.70           C  
ATOM   3171  CD  PRO A 404       6.111  42.855   4.462  1.00  0.70           C  
ATOM   3172  N   TYR A 405       6.709  42.149   0.800  1.00  0.67           N  
ATOM   3173  CA  TYR A 405       6.674  41.911  -0.612  1.00  0.67           C  
ATOM   3174  C   TYR A 405       7.731  42.728  -1.271  1.00  0.67           C  
ATOM   3175  O   TYR A 405       8.535  42.222  -2.051  1.00  0.67           O  
ATOM   3176  CB  TYR A 405       5.332  42.327  -1.241  1.00  0.67           C  
ATOM   3177  CG  TYR A 405       5.411  42.088  -2.711  1.00  0.67           C  
ATOM   3178  CD1 TYR A 405       5.258  40.820  -3.221  1.00  0.67           C  
ATOM   3179  CD2 TYR A 405       5.622  43.133  -3.584  1.00  0.67           C  
ATOM   3180  CE1 TYR A 405       5.328  40.599  -4.575  1.00  0.67           C  
ATOM   3181  CE2 TYR A 405       5.693  42.917  -4.941  1.00  0.67           C  
ATOM   3182  CZ  TYR A 405       5.547  41.645  -5.438  1.00  0.67           C  
ATOM   3183  OH  TYR A 405       5.617  41.411  -6.828  1.00  0.67           O  
ATOM   3184  N   ALA A 406       7.765  44.026  -0.938  1.00  0.75           N  
ATOM   3185  CA  ALA A 406       8.689  44.932  -1.540  1.00  0.75           C  
ATOM   3186  C   ALA A 406      10.079  44.528  -1.178  1.00  0.75           C  
ATOM   3187  O   ALA A 406      10.972  44.535  -2.023  1.00  0.75           O  
ATOM   3188  CB  ALA A 406       8.499  46.376  -1.050  1.00  0.75           C  
ATOM   3189  N   HIS A 407      10.301  44.149   0.094  1.00  0.72           N  
ATOM   3190  CA  HIS A 407      11.642  43.849   0.493  1.00  0.72           C  
ATOM   3191  C   HIS A 407      12.141  42.680  -0.296  1.00  0.72           C  
ATOM   3192  O   HIS A 407      13.246  42.714  -0.834  1.00  0.72           O  
ATOM   3193  CB  HIS A 407      11.797  43.497   1.982  1.00  0.72           C  
ATOM   3194  CG  HIS A 407      13.239  43.425   2.394  1.00  0.72           C  
ATOM   3195  ND1 HIS A 407      13.920  44.457   3.001  1.00  0.72           N  
ATOM   3196  CD2 HIS A 407      14.145  42.417   2.252  1.00  0.72           C  
ATOM   3197  CE1 HIS A 407      15.192  44.027   3.196  1.00  0.72           C  
ATOM   3198  NE2 HIS A 407      15.376  42.796   2.757  1.00  0.72           N  
ATOM   3199  N   PHE A 408      11.321  41.616  -0.398  1.00  0.68           N  
ATOM   3200  CA  PHE A 408      11.687  40.415  -1.097  1.00  0.68           C  
ATOM   3201  C   PHE A 408      11.868  40.697  -2.558  1.00  0.68           C  
ATOM   3202  O   PHE A 408      12.794  40.182  -3.182  1.00  0.68           O  
ATOM   3203  CB  PHE A 408      10.634  39.290  -0.972  1.00  0.68           C  
ATOM   3204  CG  PHE A 408      10.752  38.591   0.346  1.00  0.68           C  
ATOM   3205  CD1 PHE A 408      10.232  39.113   1.504  1.00  0.68           C  
ATOM   3206  CD2 PHE A 408      11.379  37.369   0.413  1.00  0.68           C  
ATOM   3207  CE1 PHE A 408      10.347  38.443   2.699  1.00  0.68           C  
ATOM   3208  CE2 PHE A 408      11.500  36.688   1.600  1.00  0.68           C  
ATOM   3209  CZ  PHE A 408      10.984  37.226   2.751  1.00  0.68           C  
ATOM   3210  N   LEU A 409      10.982  41.522  -3.145  1.00  0.73           N  
ATOM   3211  CA  LEU A 409      11.022  41.804  -4.553  1.00  0.73           C  
ATOM   3212  C   LEU A 409      12.326  42.451  -4.887  1.00  0.73           C  
ATOM   3213  O   LEU A 409      12.969  42.118  -5.882  1.00  0.73           O  
ATOM   3214  CB  LEU A 409       9.897  42.768  -4.965  1.00  0.73           C  
ATOM   3215  CG  LEU A 409       9.875  43.122  -6.462  1.00  0.73           C  
ATOM   3216  CD1 LEU A 409       9.646  41.883  -7.342  1.00  0.73           C  
ATOM   3217  CD2 LEU A 409       8.865  44.246  -6.738  1.00  0.73           C  
ATOM   3218  N   LEU A 410      12.744  43.402  -4.045  1.00  0.74           N  
ATOM   3219  CA  LEU A 410      13.963  44.120  -4.237  1.00  0.74           C  
ATOM   3220  C   LEU A 410      15.103  43.165  -4.073  1.00  0.74           C  
ATOM   3221  O   LEU A 410      16.142  43.316  -4.715  1.00  0.74           O  
ATOM   3222  CB  LEU A 410      14.051  45.300  -3.256  1.00  0.74           C  
ATOM   3223  CG  LEU A 410      12.918  46.315  -3.540  1.00  0.74           C  
ATOM   3224  CD1 LEU A 410      12.852  47.445  -2.506  1.00  0.74           C  
ATOM   3225  CD2 LEU A 410      13.020  46.860  -4.975  1.00  0.74           C  
ATOM   3226  N   SER A 411      14.944  42.157  -3.194  1.00  0.75           N  
ATOM   3227  CA  SER A 411      15.983  41.185  -3.000  1.00  0.75           C  
ATOM   3228  C   SER A 411      16.192  40.444  -4.288  1.00  0.75           C  
ATOM   3229  O   SER A 411      17.316  40.075  -4.623  1.00  0.75           O  
ATOM   3230  CB  SER A 411      15.652  40.148  -1.912  1.00  0.75           C  
ATOM   3231  OG  SER A 411      15.584  40.777  -0.640  1.00  0.75           O  
ATOM   3232  N   VAL A 412      15.108  40.202  -5.051  1.00  0.71           N  
ATOM   3233  CA  VAL A 412      15.216  39.523  -6.309  1.00  0.71           C  
ATOM   3234  C   VAL A 412      16.043  40.366  -7.225  1.00  0.71           C  
ATOM   3235  O   VAL A 412      16.856  39.855  -7.990  1.00  0.71           O  
ATOM   3236  CB  VAL A 412      13.890  39.297  -6.972  1.00  0.71           C  
ATOM   3237  CG1 VAL A 412      14.143  38.742  -8.387  1.00  0.71           C  
ATOM   3238  CG2 VAL A 412      13.049  38.364  -6.081  1.00  0.71           C  
ATOM   3239  N   PHE A 413      15.859  41.695  -7.173  1.00  0.69           N  
ATOM   3240  CA  PHE A 413      16.606  42.552  -8.042  1.00  0.69           C  
ATOM   3241  C   PHE A 413      18.057  42.446  -7.666  1.00  0.69           C  
ATOM   3242  O   PHE A 413      18.945  42.515  -8.515  1.00  0.69           O  
ATOM   3243  CB  PHE A 413      16.176  44.025  -7.967  1.00  0.69           C  
ATOM   3244  CG  PHE A 413      14.732  44.130  -8.352  1.00  0.69           C  
ATOM   3245  CD1 PHE A 413      14.254  43.584  -9.523  1.00  0.69           C  
ATOM   3246  CD2 PHE A 413      13.855  44.830  -7.557  1.00  0.69           C  
ATOM   3247  CE1 PHE A 413      12.932  43.700  -9.879  1.00  0.69           C  
ATOM   3248  CE2 PHE A 413      12.531  44.952  -7.905  1.00  0.69           C  
ATOM   3249  CZ  PHE A 413      12.064  44.385  -9.066  1.00  0.69           C  
ATOM   3250  N   PHE A 414      18.325  42.294  -6.359  1.00  0.68           N  
ATOM   3251  CA  PHE A 414      19.651  42.181  -5.827  1.00  0.68           C  
ATOM   3252  C   PHE A 414      20.299  40.967  -6.429  1.00  0.68           C  
ATOM   3253  O   PHE A 414      21.442  41.021  -6.881  1.00  0.68           O  
ATOM   3254  CB  PHE A 414      19.600  41.972  -4.303  1.00  0.68           C  
ATOM   3255  CG  PHE A 414      20.964  42.085  -3.724  1.00  0.68           C  
ATOM   3256  CD1 PHE A 414      21.840  41.025  -3.722  1.00  0.68           C  
ATOM   3257  CD2 PHE A 414      21.359  43.271  -3.162  1.00  0.68           C  
ATOM   3258  CE1 PHE A 414      23.094  41.152  -3.173  1.00  0.68           C  
ATOM   3259  CE2 PHE A 414      22.610  43.402  -2.612  1.00  0.68           C  
ATOM   3260  CZ  PHE A 414      23.483  42.344  -2.615  1.00  0.68           C  
ATOM   3261  N   VAL A 415      19.575  39.829  -6.460  1.00  0.69           N  
ATOM   3262  CA  VAL A 415      20.158  38.619  -6.966  1.00  0.69           C  
ATOM   3263  C   VAL A 415      20.451  38.772  -8.416  1.00  0.69           C  
ATOM   3264  O   VAL A 415      21.462  38.266  -8.898  1.00  0.69           O  
ATOM   3265  CB  VAL A 415      19.310  37.383  -6.808  1.00  0.69           C  
ATOM   3266  CG1 VAL A 415      18.980  37.209  -5.319  1.00  0.69           C  
ATOM   3267  CG2 VAL A 415      18.097  37.432  -7.744  1.00  0.69           C  
ATOM   3268  N   ILE A 416      19.576  39.471  -9.164  1.00  0.66           N  
ATOM   3269  CA  ILE A 416      19.836  39.535 -10.569  1.00  0.66           C  
ATOM   3270  C   ILE A 416      21.126  40.261 -10.793  1.00  0.66           C  
ATOM   3271  O   ILE A 416      21.854  39.961 -11.735  1.00  0.66           O  
ATOM   3272  CB  ILE A 416      18.775  40.135 -11.450  1.00  0.66           C  
ATOM   3273  CG1 ILE A 416      18.611  41.644 -11.313  1.00  0.66           C  
ATOM   3274  CG2 ILE A 416      17.480  39.375 -11.150  1.00  0.66           C  
ATOM   3275  CD1 ILE A 416      17.923  42.192 -12.564  1.00  0.66           C  
ATOM   3276  N   PHE A 417      21.437  41.273  -9.966  1.00  0.64           N  
ATOM   3277  CA  PHE A 417      22.684  41.958 -10.144  1.00  0.64           C  
ATOM   3278  C   PHE A 417      23.838  41.015  -9.944  1.00  0.64           C  
ATOM   3279  O   PHE A 417      24.766  40.990 -10.751  1.00  0.64           O  
ATOM   3280  CB  PHE A 417      22.869  43.129  -9.162  1.00  0.64           C  
ATOM   3281  CG  PHE A 417      24.300  43.541  -9.225  1.00  0.64           C  
ATOM   3282  CD1 PHE A 417      24.760  44.383 -10.208  1.00  0.64           C  
ATOM   3283  CD2 PHE A 417      25.193  43.059  -8.300  1.00  0.64           C  
ATOM   3284  CE1 PHE A 417      26.085  44.746 -10.254  1.00  0.64           C  
ATOM   3285  CE2 PHE A 417      26.518  43.419  -8.339  1.00  0.64           C  
ATOM   3286  CZ  PHE A 417      26.966  44.267  -9.319  1.00  0.64           C  
ATOM   3287  N   SER A 418      23.804  40.209  -8.863  1.00  0.69           N  
ATOM   3288  CA  SER A 418      24.894  39.349  -8.479  1.00  0.69           C  
ATOM   3289  C   SER A 418      25.106  38.192  -9.414  1.00  0.69           C  
ATOM   3290  O   SER A 418      26.245  37.788  -9.647  1.00  0.69           O  
ATOM   3291  CB  SER A 418      24.712  38.781  -7.060  1.00  0.69           C  
ATOM   3292  OG  SER A 418      24.709  39.836  -6.109  1.00  0.69           O  
ATOM   3293  N   PHE A 419      24.032  37.650 -10.012  1.00  0.60           N  
ATOM   3294  CA  PHE A 419      24.139  36.417 -10.748  1.00  0.60           C  
ATOM   3295  C   PHE A 419      25.103  36.504 -11.898  1.00  0.60           C  
ATOM   3296  O   PHE A 419      25.900  35.586 -12.076  1.00  0.60           O  
ATOM   3297  CB  PHE A 419      22.793  35.933 -11.308  1.00  0.60           C  
ATOM   3298  CG  PHE A 419      23.015  34.543 -11.794  1.00  0.60           C  
ATOM   3299  CD1 PHE A 419      22.952  33.486 -10.913  1.00  0.60           C  
ATOM   3300  CD2 PHE A 419      23.290  34.294 -13.118  1.00  0.60           C  
ATOM   3301  CE1 PHE A 419      23.155  32.197 -11.346  1.00  0.60           C  
ATOM   3302  CE2 PHE A 419      23.495  33.007 -13.559  1.00  0.60           C  
ATOM   3303  CZ  PHE A 419      23.426  31.960 -12.672  1.00  0.60           C  
ATOM   3304  N   PRO A 420      25.097  37.533 -12.699  1.00  0.68           N  
ATOM   3305  CA  PRO A 420      25.971  37.602 -13.838  1.00  0.68           C  
ATOM   3306  C   PRO A 420      27.409  37.612 -13.443  1.00  0.68           C  
ATOM   3307  O   PRO A 420      28.250  37.242 -14.261  1.00  0.68           O  
ATOM   3308  CB  PRO A 420      25.516  38.817 -14.652  1.00  0.68           C  
ATOM   3309  CG  PRO A 420      24.518  39.554 -13.733  1.00  0.68           C  
ATOM   3310  CD  PRO A 420      23.981  38.449 -12.810  1.00  0.68           C  
ATOM   3311  N   ILE A 421      27.719  38.053 -12.214  1.00  0.62           N  
ATOM   3312  CA  ILE A 421      29.074  38.030 -11.762  1.00  0.62           C  
ATOM   3313  C   ILE A 421      29.462  36.590 -11.737  1.00  0.62           C  
ATOM   3314  O   ILE A 421      30.562  36.223 -12.135  1.00  0.62           O  
ATOM   3315  CB  ILE A 421      29.221  38.602 -10.381  1.00  0.62           C  
ATOM   3316  CG1 ILE A 421      28.904  40.108 -10.414  1.00  0.62           C  
ATOM   3317  CG2 ILE A 421      30.622  38.262  -9.844  1.00  0.62           C  
ATOM   3318  CD1 ILE A 421      28.741  40.741  -9.034  1.00  0.62           C  
ATOM   3319  N   ALA A 422      28.544  35.726 -11.273  1.00  0.67           N  
ATOM   3320  CA  ALA A 422      28.801  34.317 -11.240  1.00  0.67           C  
ATOM   3321  C   ALA A 422      29.009  33.889 -12.654  1.00  0.67           C  
ATOM   3322  O   ALA A 422      29.854  33.044 -12.941  1.00  0.67           O  
ATOM   3323  CB  ALA A 422      27.634  33.498 -10.663  1.00  0.67           C  
ATOM   3324  N   SER A 423      28.246  34.493 -13.582  1.00  0.62           N  
ATOM   3325  CA  SER A 423      28.325  34.188 -14.983  1.00  0.62           C  
ATOM   3326  C   SER A 423      29.631  34.694 -15.525  1.00  0.62           C  
ATOM   3327  O   SER A 423      29.872  34.628 -16.730  1.00  0.62           O  
ATOM   3328  CB  SER A 423      27.205  34.836 -15.817  1.00  0.62           C  
ATOM   3329  OG  SER A 423      25.946  34.263 -15.493  1.00  0.62           O  
ATOM   3330  N   LYS A 424      30.521  35.185 -14.642  1.00  0.62           N  
ATOM   3331  CA  LYS A 424      31.775  35.773 -15.026  1.00  0.62           C  
ATOM   3332  C   LYS A 424      32.545  34.807 -15.860  1.00  0.62           C  
ATOM   3333  O   LYS A 424      33.261  35.236 -16.764  1.00  0.62           O  
ATOM   3334  CB  LYS A 424      32.691  36.121 -13.837  1.00  0.62           C  
ATOM   3335  CG  LYS A 424      33.029  34.920 -12.947  1.00  0.62           C  
ATOM   3336  CD  LYS A 424      34.174  35.176 -11.961  1.00  0.62           C  
ATOM   3337  CE  LYS A 424      34.449  34.002 -11.019  1.00  0.62           C  
ATOM   3338  NZ  LYS A 424      35.671  34.262 -10.226  1.00  0.62           N  
ATOM   3339  N   ASP A 425      32.423  33.490 -15.584  1.00  0.54           N  
ATOM   3340  CA  ASP A 425      33.206  32.521 -16.303  1.00  0.54           C  
ATOM   3341  C   ASP A 425      32.976  32.718 -17.760  1.00  0.54           C  
ATOM   3342  O   ASP A 425      33.926  32.908 -18.517  1.00  0.54           O  
ATOM   3343  CB  ASP A 425      32.795  31.069 -16.005  1.00  0.54           C  
ATOM   3344  CG  ASP A 425      33.593  30.140 -16.915  1.00  0.54           C  
ATOM   3345  OD1 ASP A 425      34.648  30.573 -17.454  1.00  0.54           O  
ATOM   3346  OD2 ASP A 425      33.144  28.976 -17.091  1.00  0.54           O  
ATOM   3347  N   CYS A 426      31.709  32.714 -18.194  1.00  0.44           N  
ATOM   3348  CA  CYS A 426      31.503  32.959 -19.582  1.00  0.44           C  
ATOM   3349  C   CYS A 426      30.672  34.184 -19.659  1.00  0.44           C  
ATOM   3350  O   CYS A 426      29.490  34.123 -19.991  1.00  0.44           O  
ATOM   3351  CB  CYS A 426      30.740  31.831 -20.290  1.00  0.44           C  
ATOM   3352  SG  CYS A 426      31.698  30.288 -20.334  1.00  0.44           S  
ATOM   3353  N   ILE A 427      31.272  35.344 -19.342  1.00  0.48           N  
ATOM   3354  CA  ILE A 427      30.464  36.515 -19.408  1.00  0.48           C  
ATOM   3355  C   ILE A 427      31.195  37.556 -20.186  1.00  0.48           C  
ATOM   3356  O   ILE A 427      32.383  37.809 -19.999  1.00  0.48           O  
ATOM   3357  CB  ILE A 427      30.120  37.082 -18.055  1.00  0.48           C  
ATOM   3358  CG1 ILE A 427      28.910  38.023 -18.156  1.00  0.48           C  
ATOM   3359  CG2 ILE A 427      31.374  37.738 -17.453  1.00  0.48           C  
ATOM   3360  CD1 ILE A 427      27.603  37.285 -18.439  1.00  0.48           C  
ATOM   3361  N   PRO A 428      30.493  38.106 -21.126  1.00  0.52           N  
ATOM   3362  CA  PRO A 428      31.014  39.228 -21.846  1.00  0.52           C  
ATOM   3363  C   PRO A 428      30.585  40.421 -21.059  1.00  0.52           C  
ATOM   3364  O   PRO A 428      29.773  40.266 -20.149  1.00  0.52           O  
ATOM   3365  CB  PRO A 428      30.394  39.169 -23.242  1.00  0.52           C  
ATOM   3366  CG  PRO A 428      29.183  38.235 -23.086  1.00  0.52           C  
ATOM   3367  CD  PRO A 428      29.603  37.300 -21.944  1.00  0.52           C  
ATOM   3368  N   CYS A 429      31.105  41.615 -21.387  1.00  0.50           N  
ATOM   3369  CA  CYS A 429      32.116  41.684 -22.389  1.00  0.50           C  
ATOM   3370  C   CYS A 429      33.370  41.119 -21.814  1.00  0.50           C  
ATOM   3371  O   CYS A 429      33.960  40.180 -22.343  1.00  0.50           O  
ATOM   3372  CB  CYS A 429      32.418  43.131 -22.814  1.00  0.50           C  
ATOM   3373  SG  CYS A 429      33.711  43.240 -24.087  1.00  0.50           S  
ATOM   3374  N   SER A 430      33.766  41.656 -20.647  1.00  0.52           N  
ATOM   3375  CA  SER A 430      34.990  41.259 -20.027  1.00  0.52           C  
ATOM   3376  C   SER A 430      34.776  40.059 -19.180  1.00  0.52           C  
ATOM   3377  O   SER A 430      33.650  39.685 -18.862  1.00  0.52           O  
ATOM   3378  CB  SER A 430      35.595  42.358 -19.134  1.00  0.52           C  
ATOM   3379  OG  SER A 430      36.808  41.917 -18.542  1.00  0.52           O  
ATOM   3380  N   GLU A 431      35.902  39.429 -18.805  1.00  0.53           N  
ATOM   3381  CA  GLU A 431      35.916  38.318 -17.909  1.00  0.53           C  
ATOM   3382  C   GLU A 431      35.396  38.906 -16.648  1.00  0.53           C  
ATOM   3383  O   GLU A 431      34.749  38.245 -15.838  1.00  0.53           O  
ATOM   3384  CB  GLU A 431      37.344  37.835 -17.605  1.00  0.53           C  
ATOM   3385  CG  GLU A 431      38.119  37.363 -18.835  1.00  0.53           C  
ATOM   3386  CD  GLU A 431      39.538  37.045 -18.385  1.00  0.53           C  
ATOM   3387  OE1 GLU A 431      39.735  36.850 -17.155  1.00  0.53           O  
ATOM   3388  OE2 GLU A 431      40.444  36.992 -19.258  1.00  0.53           O  
ATOM   3389  N   LEU A 432      35.683  40.210 -16.482  1.00  0.51           N  
ATOM   3390  CA  LEU A 432      35.307  40.926 -15.310  1.00  0.51           C  
ATOM   3391  C   LEU A 432      33.838  40.773 -15.121  1.00  0.51           C  
ATOM   3392  O   LEU A 432      33.033  41.021 -16.017  1.00  0.51           O  
ATOM   3393  CB  LEU A 432      35.605  42.430 -15.415  1.00  0.51           C  
ATOM   3394  CG  LEU A 432      37.092  42.744 -15.673  1.00  0.51           C  
ATOM   3395  CD1 LEU A 432      37.333  44.257 -15.768  1.00  0.51           C  
ATOM   3396  CD2 LEU A 432      37.998  42.058 -14.642  1.00  0.51           C  
ATOM   3397  N   ALA A 433      33.470  40.328 -13.912  1.00  0.62           N  
ATOM   3398  CA  ALA A 433      32.107  40.149 -13.530  1.00  0.62           C  
ATOM   3399  C   ALA A 433      31.475  41.497 -13.530  1.00  0.62           C  
ATOM   3400  O   ALA A 433      30.307  41.651 -13.885  1.00  0.62           O  
ATOM   3401  CB  ALA A 433      31.967  39.580 -12.111  1.00  0.62           C  
ATOM   3402  N   VAL A 434      32.257  42.516 -13.125  1.00  0.57           N  
ATOM   3403  CA  VAL A 434      31.729  43.840 -13.016  1.00  0.57           C  
ATOM   3404  C   VAL A 434      31.172  44.210 -14.344  1.00  0.57           C  
ATOM   3405  O   VAL A 434      30.016  44.615 -14.448  1.00  0.57           O  
ATOM   3406  CB  VAL A 434      32.785  44.852 -12.681  1.00  0.57           C  
ATOM   3407  CG1 VAL A 434      32.161  46.256 -12.740  1.00  0.57           C  
ATOM   3408  CG2 VAL A 434      33.391  44.492 -11.314  1.00  0.57           C  
ATOM   3409  N   ILE A 435      31.971  44.018 -15.405  1.00  0.52           N  
ATOM   3410  CA  ILE A 435      31.519  44.362 -16.717  1.00  0.52           C  
ATOM   3411  C   ILE A 435      30.498  43.344 -17.119  1.00  0.52           C  
ATOM   3412  O   ILE A 435      30.622  42.168 -16.792  1.00  0.52           O  
ATOM   3413  CB  ILE A 435      32.615  44.365 -17.741  1.00  0.52           C  
ATOM   3414  CG1 ILE A 435      33.699  45.387 -17.352  1.00  0.52           C  
ATOM   3415  CG2 ILE A 435      31.976  44.636 -19.113  1.00  0.52           C  
ATOM   3416  CD1 ILE A 435      35.006  45.222 -18.125  1.00  0.52           C  
ATOM   3417  N   THR A 436      29.401  43.774 -17.776  1.00  0.56           N  
ATOM   3418  CA  THR A 436      29.178  45.157 -18.051  1.00  0.56           C  
ATOM   3419  C   THR A 436      28.975  45.795 -16.720  1.00  0.56           C  
ATOM   3420  O   THR A 436      28.048  45.461 -15.984  1.00  0.56           O  
ATOM   3421  CB  THR A 436      27.964  45.379 -18.896  1.00  0.56           C  
ATOM   3422  OG1 THR A 436      26.818  44.850 -18.245  1.00  0.56           O  
ATOM   3423  CG2 THR A 436      28.173  44.705 -20.263  1.00  0.56           C  
ATOM   3424  N   GLY A 437      29.878  46.731 -16.383  1.00  0.60           N  
ATOM   3425  CA  GLY A 437      29.900  47.280 -15.067  1.00  0.60           C  
ATOM   3426  C   GLY A 437      28.622  47.968 -14.764  1.00  0.60           C  
ATOM   3427  O   GLY A 437      28.209  48.892 -15.464  1.00  0.60           O  
ATOM   3428  N   PHE A 438      27.955  47.513 -13.688  1.00  0.57           N  
ATOM   3429  CA  PHE A 438      26.837  48.261 -13.224  1.00  0.57           C  
ATOM   3430  C   PHE A 438      25.754  48.276 -14.245  1.00  0.57           C  
ATOM   3431  O   PHE A 438      24.833  49.076 -14.128  1.00  0.57           O  
ATOM   3432  CB  PHE A 438      27.174  49.748 -13.012  1.00  0.57           C  
ATOM   3433  CG  PHE A 438      28.233  49.890 -11.977  1.00  0.57           C  
ATOM   3434  CD1 PHE A 438      29.547  49.614 -12.282  1.00  0.57           C  
ATOM   3435  CD2 PHE A 438      27.914  50.330 -10.714  1.00  0.57           C  
ATOM   3436  CE1 PHE A 438      30.527  49.754 -11.328  1.00  0.57           C  
ATOM   3437  CE2 PHE A 438      28.891  50.472  -9.758  1.00  0.57           C  
ATOM   3438  CZ  PHE A 438      30.199  50.183 -10.064  1.00  0.57           C  
ATOM   3439  N   PHE A 439      25.790  47.407 -15.267  1.00  0.55           N  
ATOM   3440  CA  PHE A 439      24.692  47.500 -16.183  1.00  0.55           C  
ATOM   3441  C   PHE A 439      23.422  47.135 -15.490  1.00  0.55           C  
ATOM   3442  O   PHE A 439      22.400  47.795 -15.671  1.00  0.55           O  
ATOM   3443  CB  PHE A 439      24.856  46.680 -17.469  1.00  0.55           C  
ATOM   3444  CG  PHE A 439      25.418  47.630 -18.473  1.00  0.55           C  
ATOM   3445  CD1 PHE A 439      26.738  48.010 -18.460  1.00  0.55           C  
ATOM   3446  CD2 PHE A 439      24.581  48.181 -19.415  1.00  0.55           C  
ATOM   3447  CE1 PHE A 439      27.222  48.895 -19.395  1.00  0.55           C  
ATOM   3448  CE2 PHE A 439      25.056  49.066 -20.353  1.00  0.55           C  
ATOM   3449  CZ  PHE A 439      26.382  49.422 -20.347  1.00  0.55           C  
ATOM   3450  N   THR A 440      23.441  46.080 -14.661  1.00  0.66           N  
ATOM   3451  CA  THR A 440      22.224  45.743 -13.983  1.00  0.66           C  
ATOM   3452  C   THR A 440      21.874  46.892 -13.095  1.00  0.66           C  
ATOM   3453  O   THR A 440      20.717  47.294 -12.993  1.00  0.66           O  
ATOM   3454  CB  THR A 440      22.347  44.543 -13.091  1.00  0.66           C  
ATOM   3455  OG1 THR A 440      22.752  43.407 -13.838  1.00  0.66           O  
ATOM   3456  CG2 THR A 440      20.983  44.284 -12.429  1.00  0.66           C  
ATOM   3457  N   VAL A 441      22.892  47.468 -12.437  1.00  0.69           N  
ATOM   3458  CA  VAL A 441      22.655  48.540 -11.514  1.00  0.69           C  
ATOM   3459  C   VAL A 441      22.045  49.711 -12.223  1.00  0.69           C  
ATOM   3460  O   VAL A 441      21.160  50.373 -11.686  1.00  0.69           O  
ATOM   3461  CB  VAL A 441      23.907  49.000 -10.824  1.00  0.69           C  
ATOM   3462  CG1 VAL A 441      23.577  50.273 -10.033  1.00  0.69           C  
ATOM   3463  CG2 VAL A 441      24.427  47.866  -9.928  1.00  0.69           C  
ATOM   3464  N   THR A 442      22.481  49.997 -13.460  1.00  0.67           N  
ATOM   3465  CA  THR A 442      21.977  51.152 -14.146  1.00  0.67           C  
ATOM   3466  C   THR A 442      20.505  51.004 -14.355  1.00  0.67           C  
ATOM   3467  O   THR A 442      19.769  51.987 -14.302  1.00  0.67           O  
ATOM   3468  CB  THR A 442      22.639  51.396 -15.473  1.00  0.67           C  
ATOM   3469  OG1 THR A 442      22.447  50.291 -16.344  1.00  0.67           O  
ATOM   3470  CG2 THR A 442      24.139  51.639 -15.228  1.00  0.67           C  
ATOM   3471  N   SER A 443      20.025  49.773 -14.610  1.00  0.70           N  
ATOM   3472  CA  SER A 443      18.620  49.611 -14.856  1.00  0.70           C  
ATOM   3473  C   SER A 443      17.831  50.004 -13.637  1.00  0.70           C  
ATOM   3474  O   SER A 443      16.747  50.571 -13.752  1.00  0.70           O  
ATOM   3475  CB  SER A 443      18.226  48.170 -15.225  1.00  0.70           C  
ATOM   3476  OG  SER A 443      18.395  47.311 -14.108  1.00  0.70           O  
ATOM   3477  N   TYR A 444      18.308  49.660 -12.427  1.00  0.67           N  
ATOM   3478  CA  TYR A 444      17.591  50.026 -11.232  1.00  0.67           C  
ATOM   3479  C   TYR A 444      17.704  51.487 -10.918  1.00  0.67           C  
ATOM   3480  O   TYR A 444      16.721  52.142 -10.577  1.00  0.67           O  
ATOM   3481  CB  TYR A 444      18.084  49.287  -9.986  1.00  0.67           C  
ATOM   3482  CG  TYR A 444      17.735  47.863 -10.190  1.00  0.67           C  
ATOM   3483  CD1 TYR A 444      16.477  47.424  -9.862  1.00  0.67           C  
ATOM   3484  CD2 TYR A 444      18.651  46.987 -10.725  1.00  0.67           C  
ATOM   3485  CE1 TYR A 444      16.139  46.111 -10.048  1.00  0.67           C  
ATOM   3486  CE2 TYR A 444      18.319  45.669 -10.913  1.00  0.67           C  
ATOM   3487  CZ  TYR A 444      17.061  45.238 -10.570  1.00  0.67           C  
ATOM   3488  OH  TYR A 444      16.714  43.891 -10.757  1.00  0.67           O  
ATOM   3489  N   LEU A 445      18.938  52.011 -10.997  1.00  0.69           N  
ATOM   3490  CA  LEU A 445      19.303  53.362 -10.669  1.00  0.69           C  
ATOM   3491  C   LEU A 445      18.757  54.335 -11.669  1.00  0.69           C  
ATOM   3492  O   LEU A 445      18.580  55.511 -11.357  1.00  0.69           O  
ATOM   3493  CB  LEU A 445      20.825  53.541 -10.542  1.00  0.69           C  
ATOM   3494  CG  LEU A 445      21.409  52.882  -9.273  1.00  0.69           C  
ATOM   3495  CD1 LEU A 445      21.024  53.663  -8.011  1.00  0.69           C  
ATOM   3496  CD2 LEU A 445      21.000  51.408  -9.157  1.00  0.69           C  
ATOM   3497  N   SER A 446      18.491  53.876 -12.906  1.00  0.62           N  
ATOM   3498  CA  SER A 446      18.026  54.749 -13.946  1.00  0.62           C  
ATOM   3499  C   SER A 446      19.087  55.764 -14.219  1.00  0.62           C  
ATOM   3500  O   SER A 446      18.803  56.953 -14.362  1.00  0.62           O  
ATOM   3501  CB  SER A 446      16.728  55.499 -13.593  1.00  0.62           C  
ATOM   3502  OG  SER A 446      15.658  54.579 -13.435  1.00  0.62           O  
ATOM   3503  N   LEU A 447      20.352  55.300 -14.283  1.00  0.58           N  
ATOM   3504  CA  LEU A 447      21.454  56.169 -14.575  1.00  0.58           C  
ATOM   3505  C   LEU A 447      21.827  55.932 -16.001  1.00  0.58           C  
ATOM   3506  O   LEU A 447      22.904  55.416 -16.293  1.00  0.58           O  
ATOM   3507  CB  LEU A 447      22.704  55.804 -13.763  1.00  0.58           C  
ATOM   3508  CG  LEU A 447      22.500  55.875 -12.240  1.00  0.58           C  
ATOM   3509  CD1 LEU A 447      23.795  55.499 -11.502  1.00  0.58           C  
ATOM   3510  CD2 LEU A 447      21.954  57.247 -11.809  1.00  0.58           C  
ATOM   3511  N   SER A 448      20.965  56.345 -16.943  1.00  0.58           N  
ATOM   3512  CA  SER A 448      21.253  56.082 -18.314  1.00  0.58           C  
ATOM   3513  C   SER A 448      20.432  57.044 -19.084  1.00  0.58           C  
ATOM   3514  O   SER A 448      19.629  57.787 -18.524  1.00  0.58           O  
ATOM   3515  CB  SER A 448      20.812  54.678 -18.772  1.00  0.58           C  
ATOM   3516  OG  SER A 448      21.490  53.677 -18.028  1.00  0.58           O  
ATOM   3517  N   THR A 449      20.632  57.056 -20.406  1.00  0.53           N  
ATOM   3518  CA  THR A 449      19.863  57.921 -21.235  1.00  0.53           C  
ATOM   3519  C   THR A 449      18.450  57.461 -21.146  1.00  0.53           C  
ATOM   3520  O   THR A 449      17.519  58.265 -21.132  1.00  0.53           O  
ATOM   3521  CB  THR A 449      20.259  57.837 -22.679  1.00  0.53           C  
ATOM   3522  OG1 THR A 449      20.009  56.531 -23.178  1.00  0.53           O  
ATOM   3523  CG2 THR A 449      21.755  58.173 -22.798  1.00  0.53           C  
ATOM   3524  N   HIS A 450      18.260  56.134 -21.053  1.00  0.44           N  
ATOM   3525  CA  HIS A 450      16.938  55.599 -21.130  1.00  0.44           C  
ATOM   3526  C   HIS A 450      16.145  55.899 -19.909  1.00  0.44           C  
ATOM   3527  O   HIS A 450      16.306  55.272 -18.862  1.00  0.44           O  
ATOM   3528  CB  HIS A 450      16.906  54.081 -21.357  1.00  0.44           C  
ATOM   3529  CG  HIS A 450      17.467  53.711 -22.694  1.00  0.44           C  
ATOM   3530  ND1 HIS A 450      16.792  53.885 -23.882  1.00  0.44           N  
ATOM   3531  CD2 HIS A 450      18.676  53.183 -23.027  1.00  0.44           C  
ATOM   3532  CE1 HIS A 450      17.621  53.459 -24.868  1.00  0.44           C  
ATOM   3533  NE2 HIS A 450      18.776  53.023 -24.398  1.00  0.44           N  
ATOM   3534  N   ALA A 451      15.249  56.895 -20.032  1.00  0.54           N  
ATOM   3535  CA  ALA A 451      14.325  57.113 -18.971  1.00  0.54           C  
ATOM   3536  C   ALA A 451      13.174  56.264 -19.386  1.00  0.54           C  
ATOM   3537  O   ALA A 451      12.503  56.543 -20.377  1.00  0.54           O  
ATOM   3538  CB  ALA A 451      13.831  58.567 -18.858  1.00  0.54           C  
ATOM   3539  N   GLU A 452      12.935  55.183 -18.628  1.00  0.52           N  
ATOM   3540  CA  GLU A 452      11.936  54.227 -18.990  1.00  0.52           C  
ATOM   3541  C   GLU A 452      11.342  53.736 -17.705  1.00  0.52           C  
ATOM   3542  O   GLU A 452      11.369  54.456 -16.708  1.00  0.52           O  
ATOM   3543  CB  GLU A 452      12.535  53.047 -19.795  1.00  0.52           C  
ATOM   3544  CG  GLU A 452      12.765  53.345 -21.280  1.00  0.52           C  
ATOM   3545  CD  GLU A 452      12.944  52.008 -21.992  1.00  0.52           C  
ATOM   3546  OE1 GLU A 452      13.057  50.971 -21.285  1.00  0.52           O  
ATOM   3547  OE2 GLU A 452      12.958  52.005 -23.253  1.00  0.52           O  
ATOM   3548  N   PRO A 453      10.788  52.555 -17.674  1.00  0.64           N  
ATOM   3549  CA  PRO A 453      10.283  52.079 -16.426  1.00  0.64           C  
ATOM   3550  C   PRO A 453      11.370  51.836 -15.438  1.00  0.64           C  
ATOM   3551  O   PRO A 453      11.073  51.338 -14.357  1.00  0.64           O  
ATOM   3552  CB  PRO A 453       9.408  50.858 -16.736  1.00  0.64           C  
ATOM   3553  CG  PRO A 453       9.457  50.714 -18.268  1.00  0.64           C  
ATOM   3554  CD  PRO A 453       9.901  52.103 -18.740  1.00  0.64           C  
ATOM   3555  N   TYR A 454      12.636  52.139 -15.768  1.00  0.59           N  
ATOM   3556  CA  TYR A 454      13.644  51.906 -14.781  1.00  0.59           C  
ATOM   3557  C   TYR A 454      13.298  52.737 -13.577  1.00  0.59           C  
ATOM   3558  O   TYR A 454      13.294  52.236 -12.453  1.00  0.59           O  
ATOM   3559  CB  TYR A 454      15.039  52.309 -15.281  1.00  0.59           C  
ATOM   3560  CG  TYR A 454      15.307  51.461 -16.476  1.00  0.59           C  
ATOM   3561  CD1 TYR A 454      14.935  51.884 -17.732  1.00  0.59           C  
ATOM   3562  CD2 TYR A 454      15.915  50.235 -16.342  1.00  0.59           C  
ATOM   3563  CE1 TYR A 454      15.179  51.103 -18.837  1.00  0.59           C  
ATOM   3564  CE2 TYR A 454      16.161  49.450 -17.443  1.00  0.59           C  
ATOM   3565  CZ  TYR A 454      15.794  49.883 -18.694  1.00  0.59           C  
ATOM   3566  OH  TYR A 454      16.047  49.076 -19.823  1.00  0.59           O  
ATOM   3567  N   THR A 455      12.994  54.034 -13.785  1.00  0.67           N  
ATOM   3568  CA  THR A 455      12.578  54.909 -12.723  1.00  0.67           C  
ATOM   3569  C   THR A 455      11.187  54.542 -12.314  1.00  0.67           C  
ATOM   3570  O   THR A 455      10.843  54.559 -11.133  1.00  0.67           O  
ATOM   3571  CB  THR A 455      12.541  56.350 -13.142  1.00  0.67           C  
ATOM   3572  OG1 THR A 455      11.597  56.537 -14.184  1.00  0.67           O  
ATOM   3573  CG2 THR A 455      13.942  56.767 -13.615  1.00  0.67           C  
ATOM   3574  N   ARG A 456      10.362  54.170 -13.310  1.00  0.62           N  
ATOM   3575  CA  ARG A 456       8.963  53.913 -13.143  1.00  0.62           C  
ATOM   3576  C   ARG A 456       8.767  52.778 -12.191  1.00  0.62           C  
ATOM   3577  O   ARG A 456       7.814  52.781 -11.416  1.00  0.62           O  
ATOM   3578  CB  ARG A 456       8.285  53.577 -14.482  1.00  0.62           C  
ATOM   3579  CG  ARG A 456       8.573  54.650 -15.539  1.00  0.62           C  
ATOM   3580  CD  ARG A 456       7.658  54.623 -16.765  1.00  0.62           C  
ATOM   3581  NE  ARG A 456       6.644  55.696 -16.570  1.00  0.62           N  
ATOM   3582  CZ  ARG A 456       6.591  56.756 -17.430  1.00  0.62           C  
ATOM   3583  NH1 ARG A 456       7.440  56.815 -18.498  1.00  0.62           N  
ATOM   3584  NH2 ARG A 456       5.689  57.760 -17.218  1.00  0.62           N  
ATOM   3585  N   ARG A 457       9.660  51.770 -12.212  1.00  0.67           N  
ATOM   3586  CA  ARG A 457       9.456  50.643 -11.352  1.00  0.67           C  
ATOM   3587  C   ARG A 457       9.444  51.131  -9.937  1.00  0.67           C  
ATOM   3588  O   ARG A 457       8.543  50.800  -9.169  1.00  0.67           O  
ATOM   3589  CB  ARG A 457      10.539  49.554 -11.464  1.00  0.67           C  
ATOM   3590  CG  ARG A 457      11.948  50.012 -11.088  1.00  0.67           C  
ATOM   3591  CD  ARG A 457      12.951  48.858 -11.026  1.00  0.67           C  
ATOM   3592  NE  ARG A 457      12.963  48.209 -12.366  1.00  0.67           N  
ATOM   3593  CZ  ARG A 457      12.093  47.194 -12.637  1.00  0.67           C  
ATOM   3594  NH1 ARG A 457      11.228  46.763 -11.672  1.00  0.67           N  
ATOM   3595  NH2 ARG A 457      12.089  46.606 -13.869  1.00  0.67           N  
ATOM   3596  N   ALA A 458      10.445  51.946  -9.563  1.00  0.77           N  
ATOM   3597  CA  ALA A 458      10.517  52.494  -8.239  1.00  0.77           C  
ATOM   3598  C   ALA A 458       9.358  53.420  -8.060  1.00  0.77           C  
ATOM   3599  O   ALA A 458       8.743  53.467  -6.994  1.00  0.77           O  
ATOM   3600  CB  ALA A 458      11.800  53.303  -7.990  1.00  0.77           C  
ATOM   3601  N   LEU A 459       9.017  54.153  -9.138  1.00  0.64           N  
ATOM   3602  CA  LEU A 459       7.996  55.157  -9.114  1.00  0.64           C  
ATOM   3603  C   LEU A 459       6.775  54.475  -8.619  1.00  0.64           C  
ATOM   3604  O   LEU A 459       6.128  54.906  -7.665  1.00  0.64           O  
ATOM   3605  CB  LEU A 459       7.725  55.647 -10.553  1.00  0.64           C  
ATOM   3606  CG  LEU A 459       6.649  56.735 -10.718  1.00  0.64           C  
ATOM   3607  CD1 LEU A 459       5.227  56.229 -10.402  1.00  0.64           C  
ATOM   3608  CD2 LEU A 459       7.055  57.986  -9.930  1.00  0.64           C  
ATOM   3609  N   ALA A 460       6.417  53.373  -9.279  1.00  0.70           N  
ATOM   3610  CA  ALA A 460       5.344  52.619  -8.743  1.00  0.70           C  
ATOM   3611  C   ALA A 460       5.111  51.528  -9.686  1.00  0.70           C  
ATOM   3612  O   ALA A 460       4.391  51.726 -10.655  1.00  0.70           O  
ATOM   3613  CB  ALA A 460       4.044  53.423  -8.674  1.00  0.70           C  
ATOM   3614  N   THR A 461       5.709  50.351  -9.454  1.00  0.63           N  
ATOM   3615  CA  THR A 461       5.192  49.288 -10.238  1.00  0.63           C  
ATOM   3616  C   THR A 461       3.829  49.254  -9.671  1.00  0.63           C  
ATOM   3617  O   THR A 461       2.812  49.256 -10.362  1.00  0.63           O  
ATOM   3618  CB  THR A 461       5.831  47.966  -9.919  1.00  0.63           C  
ATOM   3619  OG1 THR A 461       7.234  48.029 -10.119  1.00  0.63           O  
ATOM   3620  CG2 THR A 461       5.211  46.887 -10.823  1.00  0.63           C  
ATOM   3621  N   GLU A 462       3.846  49.244  -8.330  1.00  0.53           N  
ATOM   3622  CA  GLU A 462       2.700  49.268  -7.497  1.00  0.53           C  
ATOM   3623  C   GLU A 462       2.050  50.619  -7.286  1.00  0.53           C  
ATOM   3624  O   GLU A 462       0.849  50.709  -7.507  1.00  0.53           O  
ATOM   3625  CB  GLU A 462       3.044  48.642  -6.140  1.00  0.53           C  
ATOM   3626  CG  GLU A 462       3.264  47.130  -6.251  1.00  0.53           C  
ATOM   3627  CD  GLU A 462       4.003  46.646  -5.013  1.00  0.53           C  
ATOM   3628  OE1 GLU A 462       5.140  47.138  -4.784  1.00  0.53           O  
ATOM   3629  OE2 GLU A 462       3.451  45.776  -4.286  1.00  0.53           O  
ATOM   3630  N   VAL A 463       2.788  51.689  -6.824  1.00  0.49           N  
ATOM   3631  CA  VAL A 463       2.260  52.956  -6.303  1.00  0.49           C  
ATOM   3632  C   VAL A 463       1.315  52.598  -5.204  1.00  0.49           C  
ATOM   3633  O   VAL A 463       0.424  53.357  -4.818  1.00  0.49           O  
ATOM   3634  CB  VAL A 463       1.532  53.866  -7.224  1.00  0.49           C  
ATOM   3635  CG1 VAL A 463       0.149  53.327  -7.567  1.00  0.49           C  
ATOM   3636  CG2 VAL A 463       1.410  55.236  -6.544  1.00  0.49           C  
ATOM   3637  N   THR A 464       1.523  51.375  -4.703  1.00  0.51           N  
ATOM   3638  CA  THR A 464       0.824  50.704  -3.674  1.00  0.51           C  
ATOM   3639  C   THR A 464       1.294  51.258  -2.387  1.00  0.51           C  
ATOM   3640  O   THR A 464       0.626  51.058  -1.375  1.00  0.51           O  
ATOM   3641  CB  THR A 464       0.992  49.214  -3.619  1.00  0.51           C  
ATOM   3642  OG1 THR A 464       2.358  48.867  -3.456  1.00  0.51           O  
ATOM   3643  CG2 THR A 464       0.384  48.595  -4.891  1.00  0.51           C  
ATOM   3644  N   ALA A 465       2.452  51.948  -2.373  1.00  0.53           N  
ATOM   3645  CA  ALA A 465       2.813  52.620  -1.157  1.00  0.53           C  
ATOM   3646  C   ALA A 465       1.693  53.585  -0.902  1.00  0.53           C  
ATOM   3647  O   ALA A 465       1.170  53.669   0.207  1.00  0.53           O  
ATOM   3648  CB  ALA A 465       4.095  53.460  -1.288  1.00  0.53           C  
ATOM   3649  N   GLY A 466       1.282  54.330  -1.951  1.00  0.40           N  
ATOM   3650  CA  GLY A 466       0.124  55.174  -1.856  1.00  0.40           C  
ATOM   3651  C   GLY A 466      -0.964  54.205  -2.126  1.00  0.40           C  
ATOM   3652  O   GLY A 466      -0.663  53.037  -2.221  1.00  0.40           O  
ATOM   3653  N   LEU A 467      -2.243  54.574  -2.229  1.00  0.34           N  
ATOM   3654  CA  LEU A 467      -3.241  53.572  -2.526  1.00  0.34           C  
ATOM   3655  C   LEU A 467      -3.500  52.775  -1.269  1.00  0.34           C  
ATOM   3656  O   LEU A 467      -4.623  52.326  -1.045  1.00  0.34           O  
ATOM   3657  CB  LEU A 467      -2.826  52.719  -3.764  1.00  0.34           C  
ATOM   3658  CG  LEU A 467      -3.636  51.499  -4.211  1.00  0.34           C  
ATOM   3659  CD1 LEU A 467      -4.971  51.867  -4.851  1.00  0.34           C  
ATOM   3660  CD2 LEU A 467      -2.778  50.666  -5.168  1.00  0.34           C  
ATOM   3661  N   LEU A 468      -2.473  52.535  -0.419  1.00  0.42           N  
ATOM   3662  CA  LEU A 468      -2.703  51.996   0.889  1.00  0.42           C  
ATOM   3663  C   LEU A 468      -3.086  53.106   1.822  1.00  0.42           C  
ATOM   3664  O   LEU A 468      -4.083  53.039   2.538  1.00  0.42           O  
ATOM   3665  CB  LEU A 468      -1.458  51.337   1.484  1.00  0.42           C  
ATOM   3666  CG  LEU A 468      -0.985  50.102   0.706  1.00  0.42           C  
ATOM   3667  CD1 LEU A 468       0.197  49.447   1.433  1.00  0.42           C  
ATOM   3668  CD2 LEU A 468      -2.140  49.127   0.425  1.00  0.42           C  
ATOM   3669  N   SER A 469      -2.238  54.158   1.843  1.00  0.46           N  
ATOM   3670  CA  SER A 469      -2.415  55.272   2.728  1.00  0.46           C  
ATOM   3671  C   SER A 469      -3.478  56.179   2.214  1.00  0.46           C  
ATOM   3672  O   SER A 469      -4.397  56.571   2.932  1.00  0.46           O  
ATOM   3673  CB  SER A 469      -1.128  56.092   2.920  1.00  0.46           C  
ATOM   3674  OG  SER A 469      -1.301  57.027   3.974  1.00  0.46           O  
ATOM   3675  N   LEU A 470      -3.318  56.565   0.938  1.00  0.37           N  
ATOM   3676  CA  LEU A 470      -4.187  57.458   0.254  1.00  0.37           C  
ATOM   3677  C   LEU A 470      -5.422  56.775  -0.174  1.00  0.37           C  
ATOM   3678  O   LEU A 470      -6.300  57.430  -0.712  1.00  0.37           O  
ATOM   3679  CB  LEU A 470      -3.569  58.164  -0.947  1.00  0.37           C  
ATOM   3680  CG  LEU A 470      -2.125  58.678  -0.719  1.00  0.37           C  
ATOM   3681  CD1 LEU A 470      -1.141  57.513  -0.594  1.00  0.37           C  
ATOM   3682  CD2 LEU A 470      -1.655  59.724  -1.731  1.00  0.37           C  
ATOM   3683  N   LEU A 471      -5.454  55.435  -0.170  1.00  0.39           N  
ATOM   3684  CA  LEU A 471      -6.685  54.802  -0.542  1.00  0.39           C  
ATOM   3685  C   LEU A 471      -7.116  53.779   0.494  1.00  0.39           C  
ATOM   3686  O   LEU A 471      -6.622  52.660   0.482  1.00  0.39           O  
ATOM   3687  CB  LEU A 471      -6.588  54.099  -1.906  1.00  0.39           C  
ATOM   3688  CG  LEU A 471      -6.355  55.086  -3.073  1.00  0.39           C  
ATOM   3689  CD1 LEU A 471      -5.040  55.867  -2.934  1.00  0.39           C  
ATOM   3690  CD2 LEU A 471      -6.424  54.374  -4.423  1.00  0.39           C  
ATOM   3691  N   PRO A 472      -8.048  54.101   1.369  1.00  0.52           N  
ATOM   3692  CA  PRO A 472      -8.514  53.198   2.375  1.00  0.52           C  
ATOM   3693  C   PRO A 472      -9.341  52.079   1.894  1.00  0.52           C  
ATOM   3694  O   PRO A 472      -9.689  51.238   2.717  1.00  0.52           O  
ATOM   3695  CB  PRO A 472      -9.255  53.996   3.432  1.00  0.52           C  
ATOM   3696  CG  PRO A 472      -8.527  55.318   3.390  1.00  0.52           C  
ATOM   3697  CD  PRO A 472      -8.012  55.384   1.956  1.00  0.52           C  
ATOM   3698  N   SER A 473      -9.729  52.086   0.616  1.00  0.52           N  
ATOM   3699  CA  SER A 473     -10.569  51.048   0.133  1.00  0.52           C  
ATOM   3700  C   SER A 473      -9.754  49.801   0.064  1.00  0.52           C  
ATOM   3701  O   SER A 473     -10.286  48.696   0.051  1.00  0.52           O  
ATOM   3702  CB  SER A 473     -11.096  51.319  -1.272  1.00  0.52           C  
ATOM   3703  OG  SER A 473     -11.976  50.275  -1.643  1.00  0.52           O  
ATOM   3704  N   MET A 474      -8.422  49.952  -0.023  1.00  0.51           N  
ATOM   3705  CA  MET A 474      -7.550  48.811  -0.075  1.00  0.51           C  
ATOM   3706  C   MET A 474      -7.361  48.245   1.289  1.00  0.51           C  
ATOM   3707  O   MET A 474      -7.555  48.900   2.312  1.00  0.51           O  
ATOM   3708  CB  MET A 474      -6.114  49.111  -0.528  1.00  0.51           C  
ATOM   3709  CG  MET A 474      -5.912  49.043  -2.027  1.00  0.51           C  
ATOM   3710  SD  MET A 474      -6.796  50.292  -2.973  1.00  0.51           S  
ATOM   3711  CE  MET A 474      -6.453  49.353  -4.490  1.00  0.51           C  
ATOM   3712  N   PRO A 475      -6.960  47.002   1.277  1.00  0.55           N  
ATOM   3713  CA  PRO A 475      -6.597  46.338   2.495  1.00  0.55           C  
ATOM   3714  C   PRO A 475      -5.373  47.025   3.003  1.00  0.55           C  
ATOM   3715  O   PRO A 475      -4.569  47.501   2.206  1.00  0.55           O  
ATOM   3716  CB  PRO A 475      -6.417  44.869   2.123  1.00  0.55           C  
ATOM   3717  CG  PRO A 475      -7.391  44.684   0.942  1.00  0.55           C  
ATOM   3718  CD  PRO A 475      -7.454  46.070   0.277  1.00  0.55           C  
ATOM   3719  N   LEU A 476      -5.186  47.054   4.328  1.00  0.45           N  
ATOM   3720  CA  LEU A 476      -4.152  47.847   4.917  1.00  0.45           C  
ATOM   3721  C   LEU A 476      -2.791  47.402   4.464  1.00  0.45           C  
ATOM   3722  O   LEU A 476      -1.864  48.209   4.450  1.00  0.45           O  
ATOM   3723  CB  LEU A 476      -4.238  47.910   6.451  1.00  0.45           C  
ATOM   3724  CG  LEU A 476      -5.597  48.446   6.950  1.00  0.45           C  
ATOM   3725  CD1 LEU A 476      -5.632  48.555   8.482  1.00  0.45           C  
ATOM   3726  CD2 LEU A 476      -5.991  49.756   6.245  1.00  0.45           C  
ATOM   3727  N   ASN A 477      -2.596  46.106   4.141  1.00  0.50           N  
ATOM   3728  CA  ASN A 477      -1.282  45.714   3.696  1.00  0.50           C  
ATOM   3729  C   ASN A 477      -1.346  44.829   2.483  1.00  0.50           C  
ATOM   3730  O   ASN A 477      -0.696  43.786   2.452  1.00  0.50           O  
ATOM   3731  CB  ASN A 477      -0.583  44.855   4.749  1.00  0.50           C  
ATOM   3732  CG  ASN A 477      -1.432  43.629   5.076  1.00  0.50           C  
ATOM   3733  OD1 ASN A 477      -2.659  43.663   5.064  1.00  0.50           O  
ATOM   3734  ND2 ASN A 477      -0.756  42.494   5.370  1.00  0.50           N  
ATOM   3735  N   TRP A 478      -2.024  45.249   1.406  1.00  0.57           N  
ATOM   3736  CA  TRP A 478      -2.230  44.342   0.311  1.00  0.57           C  
ATOM   3737  C   TRP A 478      -1.070  44.429  -0.644  1.00  0.57           C  
ATOM   3738  O   TRP A 478      -0.683  45.506  -1.093  1.00  0.57           O  
ATOM   3739  CB  TRP A 478      -3.570  44.708  -0.349  1.00  0.57           C  
ATOM   3740  CG  TRP A 478      -4.180  43.730  -1.309  1.00  0.57           C  
ATOM   3741  CD1 TRP A 478      -4.543  43.879  -2.612  1.00  0.57           C  
ATOM   3742  CD2 TRP A 478      -4.482  42.378  -0.944  1.00  0.57           C  
ATOM   3743  NE1 TRP A 478      -5.119  42.719  -3.065  1.00  0.57           N  
ATOM   3744  CE2 TRP A 478      -5.064  41.777  -2.056  1.00  0.57           C  
ATOM   3745  CE3 TRP A 478      -4.289  41.697   0.223  1.00  0.57           C  
ATOM   3746  CZ2 TRP A 478      -5.459  40.470  -2.020  1.00  0.57           C  
ATOM   3747  CZ3 TRP A 478      -4.691  40.381   0.260  1.00  0.57           C  
ATOM   3748  CH2 TRP A 478      -5.265  39.782  -0.842  1.00  0.57           C  
ATOM   3749  N   PRO A 479      -0.468  43.296  -0.909  1.00  0.65           N  
ATOM   3750  CA  PRO A 479       0.683  43.148  -1.769  1.00  0.65           C  
ATOM   3751  C   PRO A 479       0.507  43.426  -3.238  1.00  0.65           C  
ATOM   3752  O   PRO A 479       1.442  43.945  -3.847  1.00  0.65           O  
ATOM   3753  CB  PRO A 479       1.175  41.718  -1.539  1.00  0.65           C  
ATOM   3754  CG  PRO A 479      -0.084  40.966  -1.067  1.00  0.65           C  
ATOM   3755  CD  PRO A 479      -0.888  42.040  -0.313  1.00  0.65           C  
ATOM   3756  N   TYR A 480      -0.634  43.064  -3.858  1.00  0.63           N  
ATOM   3757  CA  TYR A 480      -0.720  43.286  -5.277  1.00  0.63           C  
ATOM   3758  C   TYR A 480      -1.858  44.199  -5.564  1.00  0.63           C  
ATOM   3759  O   TYR A 480      -3.010  43.769  -5.639  1.00  0.63           O  
ATOM   3760  CB  TYR A 480      -0.933  41.998  -6.087  1.00  0.63           C  
ATOM   3761  CG  TYR A 480       0.367  41.277  -6.181  1.00  0.63           C  
ATOM   3762  CD1 TYR A 480       1.177  41.100  -5.082  1.00  0.63           C  
ATOM   3763  CD2 TYR A 480       0.753  40.728  -7.380  1.00  0.63           C  
ATOM   3764  CE1 TYR A 480       2.367  40.418  -5.193  1.00  0.63           C  
ATOM   3765  CE2 TYR A 480       1.937  40.045  -7.493  1.00  0.63           C  
ATOM   3766  CZ  TYR A 480       2.748  39.891  -6.402  1.00  0.63           C  
ATOM   3767  OH  TYR A 480       3.960  39.184  -6.535  1.00  0.63           O  
ATOM   3768  N   LEU A 481      -1.547  45.489  -5.787  1.00  0.50           N  
ATOM   3769  CA  LEU A 481      -2.590  46.427  -6.068  1.00  0.50           C  
ATOM   3770  C   LEU A 481      -2.544  46.885  -7.485  1.00  0.50           C  
ATOM   3771  O   LEU A 481      -1.486  46.986  -8.106  1.00  0.50           O  
ATOM   3772  CB  LEU A 481      -2.596  47.720  -5.235  1.00  0.50           C  
ATOM   3773  CG  LEU A 481      -3.154  47.549  -3.819  1.00  0.50           C  
ATOM   3774  CD1 LEU A 481      -4.626  47.120  -3.854  1.00  0.50           C  
ATOM   3775  CD2 LEU A 481      -2.293  46.599  -2.999  1.00  0.50           C  
ATOM   3776  N   LYS A 482      -3.761  47.136  -8.003  1.00  0.44           N  
ATOM   3777  CA  LYS A 482      -4.130  47.672  -9.284  1.00  0.44           C  
ATOM   3778  C   LYS A 482      -5.547  48.055  -8.990  1.00  0.44           C  
ATOM   3779  O   LYS A 482      -6.314  47.222  -8.528  1.00  0.44           O  
ATOM   3780  CB  LYS A 482      -4.236  46.596 -10.377  1.00  0.44           C  
ATOM   3781  CG  LYS A 482      -2.971  45.759 -10.570  1.00  0.44           C  
ATOM   3782  CD  LYS A 482      -3.230  44.406 -11.245  1.00  0.44           C  
ATOM   3783  CE  LYS A 482      -3.187  44.426 -12.774  1.00  0.44           C  
ATOM   3784  NZ  LYS A 482      -3.445  43.064 -13.298  1.00  0.44           N  
ATOM   3785  N   VAL A 483      -5.997  49.276  -9.281  1.00  0.44           N  
ATOM   3786  CA  VAL A 483      -7.245  49.623  -8.687  1.00  0.44           C  
ATOM   3787  C   VAL A 483      -8.203  50.295  -9.595  1.00  0.44           C  
ATOM   3788  O   VAL A 483      -7.851  50.668 -10.696  1.00  0.44           O  
ATOM   3789  CB  VAL A 483      -7.085  50.526  -7.544  1.00  0.44           C  
ATOM   3790  CG1 VAL A 483      -6.948  51.963  -8.067  1.00  0.44           C  
ATOM   3791  CG2 VAL A 483      -8.260  50.226  -6.641  1.00  0.44           C  
ATOM   3792  N   LEU A 484      -9.475  50.466  -9.174  1.00  0.43           N  
ATOM   3793  CA  LEU A 484     -10.400  51.050 -10.102  1.00  0.43           C  
ATOM   3794  C   LEU A 484     -10.747  52.427  -9.735  1.00  0.43           C  
ATOM   3795  O   LEU A 484     -10.895  52.775  -8.567  1.00  0.43           O  
ATOM   3796  CB  LEU A 484     -11.773  50.391 -10.192  1.00  0.43           C  
ATOM   3797  CG  LEU A 484     -12.652  51.052 -11.272  1.00  0.43           C  
ATOM   3798  CD1 LEU A 484     -11.993  50.945 -12.658  1.00  0.43           C  
ATOM   3799  CD2 LEU A 484     -14.083  50.496 -11.257  1.00  0.43           C  
ATOM   3800  N   GLY A 485     -10.926  53.238 -10.782  1.00  0.53           N  
ATOM   3801  CA  GLY A 485     -11.363  54.566 -10.571  1.00  0.53           C  
ATOM   3802  C   GLY A 485     -11.298  55.247 -11.882  1.00  0.53           C  
ATOM   3803  O   GLY A 485     -10.661  54.791 -12.829  1.00  0.53           O  
ATOM   3804  N   GLN A 486     -12.119  56.287 -11.976  1.00  0.60           N  
ATOM   3805  CA  GLN A 486     -12.210  57.245 -13.030  1.00  0.60           C  
ATOM   3806  C   GLN A 486     -11.207  58.344 -12.846  1.00  0.60           C  
ATOM   3807  O   GLN A 486     -10.728  58.918 -13.820  1.00  0.60           O  
ATOM   3808  CB  GLN A 486     -13.589  57.922 -13.092  1.00  0.60           C  
ATOM   3809  CG  GLN A 486     -14.730  56.967 -13.448  1.00  0.60           C  
ATOM   3810  CD  GLN A 486     -14.534  56.530 -14.893  1.00  0.60           C  
ATOM   3811  OE1 GLN A 486     -13.740  55.636 -15.182  1.00  0.60           O  
ATOM   3812  NE2 GLN A 486     -15.274  57.177 -15.832  1.00  0.60           N  
ATOM   3813  N   THR A 487     -10.899  58.707 -11.583  1.00  0.56           N  
ATOM   3814  CA  THR A 487     -10.093  59.876 -11.366  1.00  0.56           C  
ATOM   3815  C   THR A 487      -9.048  59.535 -10.362  1.00  0.56           C  
ATOM   3816  O   THR A 487      -9.059  58.443  -9.800  1.00  0.56           O  
ATOM   3817  CB  THR A 487     -10.924  61.025 -10.844  1.00  0.56           C  
ATOM   3818  OG1 THR A 487     -12.022  61.252 -11.714  1.00  0.56           O  
ATOM   3819  CG2 THR A 487     -10.081  62.312 -10.781  1.00  0.56           C  
ATOM   3820  N   PHE A 488      -8.083  60.449 -10.127  1.00  0.32           N  
ATOM   3821  CA  PHE A 488      -7.081  60.070  -9.199  1.00  0.32           C  
ATOM   3822  C   PHE A 488      -6.288  61.273  -8.769  1.00  0.32           C  
ATOM   3823  O   PHE A 488      -5.998  62.185  -9.539  1.00  0.32           O  
ATOM   3824  CB  PHE A 488      -6.179  59.062  -9.897  1.00  0.32           C  
ATOM   3825  CG  PHE A 488      -5.561  59.778 -11.037  1.00  0.32           C  
ATOM   3826  CD1 PHE A 488      -6.183  59.820 -12.262  1.00  0.32           C  
ATOM   3827  CD2 PHE A 488      -4.357  60.410 -10.885  1.00  0.32           C  
ATOM   3828  CE1 PHE A 488      -5.610  60.483 -13.319  1.00  0.32           C  
ATOM   3829  CE2 PHE A 488      -3.781  61.071 -11.941  1.00  0.32           C  
ATOM   3830  CZ  PHE A 488      -4.401  61.113 -13.163  1.00  0.32           C  
ATOM   3831  N   ILE A 489      -5.927  61.283  -7.478  1.00  0.35           N  
ATOM   3832  CA  ILE A 489      -5.063  62.222  -6.840  1.00  0.35           C  
ATOM   3833  C   ILE A 489      -3.719  61.637  -6.890  1.00  0.35           C  
ATOM   3834  O   ILE A 489      -3.420  60.521  -6.529  1.00  0.35           O  
ATOM   3835  CB  ILE A 489      -5.324  62.561  -5.411  1.00  0.35           C  
ATOM   3836  CG1 ILE A 489      -6.521  63.486  -5.230  1.00  0.35           C  
ATOM   3837  CG2 ILE A 489      -4.056  63.230  -4.917  1.00  0.35           C  
ATOM   3838  CD1 ILE A 489      -6.799  63.769  -3.753  1.00  0.35           C  
ATOM   3839  N   THR A 490      -2.853  62.473  -7.346  1.00  0.38           N  
ATOM   3840  CA  THR A 490      -1.553  62.374  -7.787  1.00  0.38           C  
ATOM   3841  C   THR A 490      -0.638  62.910  -6.708  1.00  0.38           C  
ATOM   3842  O   THR A 490      -0.160  64.007  -6.814  1.00  0.38           O  
ATOM   3843  CB  THR A 490      -1.866  63.168  -9.055  1.00  0.38           C  
ATOM   3844  OG1 THR A 490      -2.913  62.475  -9.707  1.00  0.38           O  
ATOM   3845  CG2 THR A 490      -0.850  63.491 -10.083  1.00  0.38           C  
ATOM   3846  N   VAL A 491      -0.190  62.148  -5.682  1.00  0.42           N  
ATOM   3847  CA  VAL A 491       0.617  62.843  -4.702  1.00  0.42           C  
ATOM   3848  C   VAL A 491       1.994  62.280  -4.490  1.00  0.42           C  
ATOM   3849  O   VAL A 491       2.124  61.102  -4.192  1.00  0.42           O  
ATOM   3850  CB  VAL A 491      -0.059  62.867  -3.364  1.00  0.42           C  
ATOM   3851  CG1 VAL A 491       0.825  63.608  -2.357  1.00  0.42           C  
ATOM   3852  CG2 VAL A 491      -1.455  63.478  -3.548  1.00  0.42           C  
ATOM   3853  N   PRO A 492       3.066  63.028  -4.655  1.00  0.36           N  
ATOM   3854  CA  PRO A 492       4.385  62.545  -4.348  1.00  0.36           C  
ATOM   3855  C   PRO A 492       4.404  62.529  -2.842  1.00  0.36           C  
ATOM   3856  O   PRO A 492       3.512  63.129  -2.250  1.00  0.36           O  
ATOM   3857  CB  PRO A 492       5.334  63.646  -4.784  1.00  0.36           C  
ATOM   3858  CG  PRO A 492       4.517  64.900  -4.435  1.00  0.36           C  
ATOM   3859  CD  PRO A 492       3.060  64.472  -4.687  1.00  0.36           C  
ATOM   3860  N   VAL A 493       5.374  61.888  -2.158  1.00  0.46           N  
ATOM   3861  CA  VAL A 493       6.445  61.125  -2.707  1.00  0.46           C  
ATOM   3862  C   VAL A 493       7.460  62.085  -3.239  1.00  0.46           C  
ATOM   3863  O   VAL A 493       7.918  62.984  -2.534  1.00  0.46           O  
ATOM   3864  CB  VAL A 493       6.062  60.154  -3.770  1.00  0.46           C  
ATOM   3865  CG1 VAL A 493       7.249  59.201  -3.942  1.00  0.46           C  
ATOM   3866  CG2 VAL A 493       4.739  59.485  -3.393  1.00  0.46           C  
ATOM   3867  N   GLY A 494       7.854  61.885  -4.511  1.00  0.50           N  
ATOM   3868  CA  GLY A 494       8.843  62.690  -5.158  1.00  0.50           C  
ATOM   3869  C   GLY A 494       9.146  61.994  -6.442  1.00  0.50           C  
ATOM   3870  O   GLY A 494       8.349  62.006  -7.379  1.00  0.50           O  
ATOM   3871  N   HIS A 495      10.330  61.363  -6.505  1.00  0.53           N  
ATOM   3872  CA  HIS A 495      10.734  60.645  -7.673  1.00  0.53           C  
ATOM   3873  C   HIS A 495       9.745  59.537  -7.849  1.00  0.53           C  
ATOM   3874  O   HIS A 495       9.446  59.133  -8.973  1.00  0.53           O  
ATOM   3875  CB  HIS A 495      12.144  60.055  -7.534  1.00  0.53           C  
ATOM   3876  CG  HIS A 495      13.149  61.137  -7.273  1.00  0.53           C  
ATOM   3877  ND1 HIS A 495      13.601  62.014  -8.233  1.00  0.53           N  
ATOM   3878  CD2 HIS A 495      13.773  61.497  -6.118  1.00  0.53           C  
ATOM   3879  CE1 HIS A 495      14.469  62.857  -7.618  1.00  0.53           C  
ATOM   3880  NE2 HIS A 495      14.605  62.581  -6.333  1.00  0.53           N  
ATOM   3881  N   LEU A 496       9.237  58.992  -6.725  1.00  0.51           N  
ATOM   3882  CA  LEU A 496       8.259  57.941  -6.778  1.00  0.51           C  
ATOM   3883  C   LEU A 496       6.904  58.598  -6.798  1.00  0.51           C  
ATOM   3884  O   LEU A 496       6.791  59.813  -6.638  1.00  0.51           O  
ATOM   3885  CB  LEU A 496       8.280  56.990  -5.563  1.00  0.51           C  
ATOM   3886  CG  LEU A 496       9.674  56.491  -5.132  1.00  0.51           C  
ATOM   3887  CD1 LEU A 496      10.401  55.726  -6.247  1.00  0.51           C  
ATOM   3888  CD2 LEU A 496      10.503  57.634  -4.531  1.00  0.51           C  
ATOM   3889  N   VAL A 497       5.833  57.805  -7.015  1.00  0.42           N  
ATOM   3890  CA  VAL A 497       4.495  58.320  -7.043  1.00  0.42           C  
ATOM   3891  C   VAL A 497       3.638  57.667  -5.998  1.00  0.42           C  
ATOM   3892  O   VAL A 497       3.726  56.460  -5.815  1.00  0.42           O  
ATOM   3893  CB  VAL A 497       3.799  58.071  -8.354  1.00  0.42           C  
ATOM   3894  CG1 VAL A 497       2.288  58.257  -8.157  1.00  0.42           C  
ATOM   3895  CG2 VAL A 497       4.366  59.043  -9.401  1.00  0.42           C  
ATOM   3896  N   VAL A 498       2.794  58.436  -5.256  1.00  0.47           N  
ATOM   3897  CA  VAL A 498       1.859  57.739  -4.422  1.00  0.47           C  
ATOM   3898  C   VAL A 498       0.461  58.085  -4.785  1.00  0.47           C  
ATOM   3899  O   VAL A 498       0.055  59.242  -4.893  1.00  0.47           O  
ATOM   3900  CB  VAL A 498       1.997  57.776  -2.908  1.00  0.47           C  
ATOM   3901  CG1 VAL A 498       3.299  57.077  -2.515  1.00  0.47           C  
ATOM   3902  CG2 VAL A 498       1.803  59.174  -2.316  1.00  0.47           C  
ATOM   3903  N   LEU A 499      -0.303  56.997  -4.948  1.00  0.32           N  
ATOM   3904  CA  LEU A 499      -1.677  56.909  -5.304  1.00  0.32           C  
ATOM   3905  C   LEU A 499      -2.498  57.687  -4.366  1.00  0.32           C  
ATOM   3906  O   LEU A 499      -2.301  57.494  -3.189  1.00  0.32           O  
ATOM   3907  CB  LEU A 499      -2.107  55.429  -5.374  1.00  0.32           C  
ATOM   3908  CG  LEU A 499      -3.602  55.055  -5.462  1.00  0.32           C  
ATOM   3909  CD1 LEU A 499      -4.561  56.180  -5.818  1.00  0.32           C  
ATOM   3910  CD2 LEU A 499      -3.752  53.957  -6.511  1.00  0.32           C  
ATOM   3911  N   ASN A 500      -3.393  58.597  -4.846  1.00  0.44           N  
ATOM   3912  CA  ASN A 500      -4.294  59.358  -3.991  1.00  0.44           C  
ATOM   3913  C   ASN A 500      -5.604  59.572  -4.715  1.00  0.44           C  
ATOM   3914  O   ASN A 500      -5.672  59.329  -5.907  1.00  0.44           O  
ATOM   3915  CB  ASN A 500      -3.733  60.707  -3.543  1.00  0.44           C  
ATOM   3916  CG  ASN A 500      -4.504  61.267  -2.346  1.00  0.44           C  
ATOM   3917  OD1 ASN A 500      -5.443  60.662  -1.834  1.00  0.44           O  
ATOM   3918  ND2 ASN A 500      -4.084  62.471  -1.877  1.00  0.44           N  
ATOM   3919  N   VAL A 501      -6.694  59.983  -4.016  1.00  0.46           N  
ATOM   3920  CA  VAL A 501      -8.016  60.193  -4.578  1.00  0.46           C  
ATOM   3921  C   VAL A 501      -8.608  61.477  -4.058  1.00  0.46           C  
ATOM   3922  O   VAL A 501      -8.708  61.685  -2.851  1.00  0.46           O  
ATOM   3923  CB  VAL A 501      -8.989  59.142  -4.147  1.00  0.46           C  
ATOM   3924  CG1 VAL A 501      -8.855  58.960  -2.628  1.00  0.46           C  
ATOM   3925  CG2 VAL A 501     -10.398  59.638  -4.496  1.00  0.46           C  
ATOM   3926  N   SER A 502      -9.066  62.364  -4.969  1.00  0.55           N  
ATOM   3927  CA  SER A 502      -9.621  63.640  -4.588  1.00  0.55           C  
ATOM   3928  C   SER A 502     -11.111  63.504  -4.494  1.00  0.55           C  
ATOM   3929  O   SER A 502     -11.670  62.440  -4.752  1.00  0.55           O  
ATOM   3930  CB  SER A 502      -9.307  64.755  -5.599  1.00  0.55           C  
ATOM   3931  OG  SER A 502      -9.854  64.426  -6.868  1.00  0.55           O  
ATOM   3932  N   VAL A 503     -11.794  64.600  -4.104  1.00  0.68           N  
ATOM   3933  CA  VAL A 503     -13.217  64.571  -3.939  1.00  0.68           C  
ATOM   3934  C   VAL A 503     -13.892  64.290  -5.252  1.00  0.68           C  
ATOM   3935  O   VAL A 503     -14.794  63.454  -5.291  1.00  0.68           O  
ATOM   3936  CB  VAL A 503     -13.766  65.866  -3.415  1.00  0.68           C  
ATOM   3937  CG1 VAL A 503     -15.301  65.769  -3.382  1.00  0.68           C  
ATOM   3938  CG2 VAL A 503     -13.129  66.154  -2.044  1.00  0.68           C  
ATOM   3939  N   PRO A 504     -13.530  64.940  -6.332  1.00  0.74           N  
ATOM   3940  CA  PRO A 504     -14.180  64.669  -7.583  1.00  0.74           C  
ATOM   3941  C   PRO A 504     -13.810  63.327  -8.096  1.00  0.74           C  
ATOM   3942  O   PRO A 504     -14.581  62.736  -8.847  1.00  0.74           O  
ATOM   3943  CB  PRO A 504     -13.835  65.835  -8.515  1.00  0.74           C  
ATOM   3944  CG  PRO A 504     -12.706  66.590  -7.790  1.00  0.74           C  
ATOM   3945  CD  PRO A 504     -12.939  66.266  -6.302  1.00  0.74           C  
ATOM   3946  N   CYS A 505     -12.632  62.834  -7.698  1.00  0.66           N  
ATOM   3947  CA  CYS A 505     -12.159  61.553  -8.112  1.00  0.66           C  
ATOM   3948  C   CYS A 505     -13.148  60.527  -7.660  1.00  0.66           C  
ATOM   3949  O   CYS A 505     -13.558  59.654  -8.423  1.00  0.66           O  
ATOM   3950  CB  CYS A 505     -10.831  61.242  -7.421  1.00  0.66           C  
ATOM   3951  SG  CYS A 505     -10.410  59.497  -7.545  1.00  0.66           S  
ATOM   3952  N   LEU A 506     -13.545  60.616  -6.380  1.00  0.68           N  
ATOM   3953  CA  LEU A 506     -14.470  59.699  -5.775  1.00  0.68           C  
ATOM   3954  C   LEU A 506     -15.833  59.859  -6.357  1.00  0.68           C  
ATOM   3955  O   LEU A 506     -16.505  58.878  -6.677  1.00  0.68           O  
ATOM   3956  CB  LEU A 506     -14.625  59.954  -4.272  1.00  0.68           C  
ATOM   3957  CG  LEU A 506     -13.335  59.607  -3.535  1.00  0.68           C  
ATOM   3958  CD1 LEU A 506     -13.452  59.795  -2.014  1.00  0.68           C  
ATOM   3959  CD2 LEU A 506     -12.913  58.202  -3.968  1.00  0.68           C  
ATOM   3960  N   LEU A 507     -16.278  61.118  -6.494  1.00  0.73           N  
ATOM   3961  CA  LEU A 507     -17.608  61.368  -6.955  1.00  0.73           C  
ATOM   3962  C   LEU A 507     -17.715  60.926  -8.377  1.00  0.73           C  
ATOM   3963  O   LEU A 507     -18.750  60.400  -8.788  1.00  0.73           O  
ATOM   3964  CB  LEU A 507     -18.014  62.848  -6.853  1.00  0.73           C  
ATOM   3965  CG  LEU A 507     -18.089  63.337  -5.391  1.00  0.73           C  
ATOM   3966  CD1 LEU A 507     -18.572  64.793  -5.304  1.00  0.73           C  
ATOM   3967  CD2 LEU A 507     -18.922  62.379  -4.523  1.00  0.73           C  
ATOM   3968  N   TYR A 508     -16.639  61.111  -9.167  1.00  0.73           N  
ATOM   3969  CA  TYR A 508     -16.732  60.740 -10.548  1.00  0.73           C  
ATOM   3970  C   TYR A 508     -17.019  59.281 -10.691  1.00  0.73           C  
ATOM   3971  O   TYR A 508     -17.851  58.903 -11.512  1.00  0.73           O  
ATOM   3972  CB  TYR A 508     -15.491  61.053 -11.419  1.00  0.73           C  
ATOM   3973  CG  TYR A 508     -15.490  62.509 -11.755  1.00  0.73           C  
ATOM   3974  CD1 TYR A 508     -16.588  63.060 -12.374  1.00  0.73           C  
ATOM   3975  CD2 TYR A 508     -14.393  63.309 -11.520  1.00  0.73           C  
ATOM   3976  CE1 TYR A 508     -16.614  64.395 -12.709  1.00  0.73           C  
ATOM   3977  CE2 TYR A 508     -14.413  64.646 -11.853  1.00  0.73           C  
ATOM   3978  CZ  TYR A 508     -15.528  65.195 -12.445  1.00  0.73           C  
ATOM   3979  OH  TYR A 508     -15.558  66.565 -12.790  1.00  0.73           O  
ATOM   3980  N   VAL A 509     -16.358  58.415  -9.904  1.00  0.72           N  
ATOM   3981  CA  VAL A 509     -16.587  57.011 -10.102  1.00  0.72           C  
ATOM   3982  C   VAL A 509     -18.033  56.691  -9.835  1.00  0.72           C  
ATOM   3983  O   VAL A 509     -18.648  55.921 -10.573  1.00  0.72           O  
ATOM   3984  CB  VAL A 509     -15.726  56.127  -9.242  1.00  0.72           C  
ATOM   3985  CG1 VAL A 509     -16.217  56.178  -7.789  1.00  0.72           C  
ATOM   3986  CG2 VAL A 509     -15.733  54.718  -9.856  1.00  0.72           C  
ATOM   3987  N   TYR A 510     -18.621  57.281  -8.774  1.00  0.73           N  
ATOM   3988  CA  TYR A 510     -19.988  57.024  -8.402  1.00  0.73           C  
ATOM   3989  C   TYR A 510     -20.860  57.539  -9.505  1.00  0.73           C  
ATOM   3990  O   TYR A 510     -21.833  56.898  -9.897  1.00  0.73           O  
ATOM   3991  CB  TYR A 510     -20.361  57.734  -7.075  1.00  0.73           C  
ATOM   3992  CG  TYR A 510     -21.698  57.296  -6.557  1.00  0.73           C  
ATOM   3993  CD1 TYR A 510     -21.880  56.008  -6.108  1.00  0.73           C  
ATOM   3994  CD2 TYR A 510     -22.755  58.174  -6.464  1.00  0.73           C  
ATOM   3995  CE1 TYR A 510     -23.094  55.593  -5.613  1.00  0.73           C  
ATOM   3996  CE2 TYR A 510     -23.973  57.766  -5.968  1.00  0.73           C  
ATOM   3997  CZ  TYR A 510     -24.148  56.472  -5.544  1.00  0.73           C  
ATOM   3998  OH  TYR A 510     -25.395  56.051  -5.036  1.00  0.73           O  
ATOM   3999  N   LEU A 511     -20.518  58.718 -10.049  1.00  0.77           N  
ATOM   4000  CA  LEU A 511     -21.302  59.322 -11.086  1.00  0.77           C  
ATOM   4001  C   LEU A 511     -21.289  58.448 -12.309  1.00  0.77           C  
ATOM   4002  O   LEU A 511     -22.306  58.317 -12.989  1.00  0.77           O  
ATOM   4003  CB  LEU A 511     -20.778  60.709 -11.498  1.00  0.77           C  
ATOM   4004  CG  LEU A 511     -20.858  61.751 -10.366  1.00  0.77           C  
ATOM   4005  CD1 LEU A 511     -20.325  63.115 -10.830  1.00  0.77           C  
ATOM   4006  CD2 LEU A 511     -22.277  61.832  -9.779  1.00  0.77           C  
ATOM   4007  N   LEU A 512     -20.132  57.829 -12.625  1.00  0.77           N  
ATOM   4008  CA  LEU A 512     -19.998  57.012 -13.803  1.00  0.77           C  
ATOM   4009  C   LEU A 512     -20.899  55.828 -13.676  1.00  0.77           C  
ATOM   4010  O   LEU A 512     -21.509  55.396 -14.656  1.00  0.77           O  
ATOM   4011  CB  LEU A 512     -18.553  56.518 -14.029  1.00  0.77           C  
ATOM   4012  CG  LEU A 512     -18.320  55.711 -15.328  1.00  0.77           C  
ATOM   4013  CD1 LEU A 512     -18.957  54.312 -15.285  1.00  0.77           C  
ATOM   4014  CD2 LEU A 512     -18.755  56.518 -16.560  1.00  0.77           C  
ATOM   4015  N   TYR A 513     -21.001  55.270 -12.456  1.00  0.72           N  
ATOM   4016  CA  TYR A 513     -21.824  54.111 -12.258  1.00  0.72           C  
ATOM   4017  C   TYR A 513     -23.227  54.476 -12.626  1.00  0.72           C  
ATOM   4018  O   TYR A 513     -23.889  53.752 -13.365  1.00  0.72           O  
ATOM   4019  CB  TYR A 513     -21.899  53.635 -10.791  1.00  0.72           C  
ATOM   4020  CG  TYR A 513     -20.580  53.120 -10.318  1.00  0.72           C  
ATOM   4021  CD1 TYR A 513     -20.051  51.965 -10.846  1.00  0.72           C  
ATOM   4022  CD2 TYR A 513     -19.889  53.765  -9.318  1.00  0.72           C  
ATOM   4023  CE1 TYR A 513     -18.844  51.476 -10.405  1.00  0.72           C  
ATOM   4024  CE2 TYR A 513     -18.681  53.280  -8.870  1.00  0.72           C  
ATOM   4025  CZ  TYR A 513     -18.155  52.134  -9.416  1.00  0.72           C  
ATOM   4026  OH  TYR A 513     -16.917  51.633  -8.959  1.00  0.72           O  
ATOM   4027  N   LEU A 514     -23.707  55.623 -12.106  1.00  0.76           N  
ATOM   4028  CA  LEU A 514     -25.042  56.093 -12.340  1.00  0.76           C  
ATOM   4029  C   LEU A 514     -25.213  56.502 -13.773  1.00  0.76           C  
ATOM   4030  O   LEU A 514     -26.278  56.301 -14.353  1.00  0.76           O  
ATOM   4031  CB  LEU A 514     -25.414  57.299 -11.456  1.00  0.76           C  
ATOM   4032  CG  LEU A 514     -25.623  56.943  -9.969  1.00  0.76           C  
ATOM   4033  CD1 LEU A 514     -26.936  56.179  -9.752  1.00  0.76           C  
ATOM   4034  CD2 LEU A 514     -24.427  56.171  -9.400  1.00  0.76           C  
ATOM   4035  N   PHE A 515     -24.165  57.088 -14.380  1.00  0.77           N  
ATOM   4036  CA  PHE A 515     -24.240  57.608 -15.718  1.00  0.77           C  
ATOM   4037  C   PHE A 515     -24.587  56.489 -16.652  1.00  0.77           C  
ATOM   4038  O   PHE A 515     -25.427  56.642 -17.538  1.00  0.77           O  
ATOM   4039  CB  PHE A 515     -22.892  58.196 -16.173  1.00  0.77           C  
ATOM   4040  CG  PHE A 515     -23.067  58.881 -17.485  1.00  0.77           C  
ATOM   4041  CD1 PHE A 515     -23.463  60.197 -17.532  1.00  0.77           C  
ATOM   4042  CD2 PHE A 515     -22.828  58.215 -18.664  1.00  0.77           C  
ATOM   4043  CE1 PHE A 515     -23.622  60.842 -18.736  1.00  0.77           C  
ATOM   4044  CE2 PHE A 515     -22.986  58.853 -19.871  1.00  0.77           C  
ATOM   4045  CZ  PHE A 515     -23.384  60.168 -19.908  1.00  0.77           C  
ATOM   4046  N   PHE A 516     -23.924  55.330 -16.485  1.00  0.74           N  
ATOM   4047  CA  PHE A 516     -24.175  54.188 -17.312  1.00  0.74           C  
ATOM   4048  C   PHE A 516     -25.573  53.689 -17.092  1.00  0.74           C  
ATOM   4049  O   PHE A 516     -26.280  53.365 -18.045  1.00  0.74           O  
ATOM   4050  CB  PHE A 516     -23.186  53.044 -17.020  1.00  0.74           C  
ATOM   4051  CG  PHE A 516     -23.507  51.899 -17.917  1.00  0.74           C  
ATOM   4052  CD1 PHE A 516     -23.174  51.936 -19.252  1.00  0.74           C  
ATOM   4053  CD2 PHE A 516     -24.123  50.777 -17.409  1.00  0.74           C  
ATOM   4054  CE1 PHE A 516     -23.469  50.875 -20.073  1.00  0.74           C  
ATOM   4055  CE2 PHE A 516     -24.419  49.713 -18.227  1.00  0.74           C  
ATOM   4056  CZ  PHE A 516     -24.094  49.762 -19.561  1.00  0.74           C  
ATOM   4057  N   ARG A 517     -26.001  53.619 -15.817  1.00  0.71           N  
ATOM   4058  CA  ARG A 517     -27.299  53.129 -15.434  1.00  0.71           C  
ATOM   4059  C   ARG A 517     -28.359  54.004 -16.032  1.00  0.71           C  
ATOM   4060  O   ARG A 517     -29.341  53.516 -16.592  1.00  0.71           O  
ATOM   4061  CB  ARG A 517     -27.482  53.213 -13.908  1.00  0.71           C  
ATOM   4062  CG  ARG A 517     -28.817  52.694 -13.377  1.00  0.71           C  
ATOM   4063  CD  ARG A 517     -29.344  53.518 -12.196  1.00  0.71           C  
ATOM   4064  NE  ARG A 517     -28.251  53.666 -11.193  1.00  0.71           N  
ATOM   4065  CZ  ARG A 517     -28.213  52.883 -10.074  1.00  0.71           C  
ATOM   4066  NH1 ARG A 517     -29.187  51.954  -9.853  1.00  0.71           N  
ATOM   4067  NH2 ARG A 517     -27.200  53.039  -9.170  1.00  0.71           N  
ATOM   4068  N   MET A 518     -28.172  55.332 -15.932  1.00  0.75           N  
ATOM   4069  CA  MET A 518     -29.146  56.288 -16.374  1.00  0.75           C  
ATOM   4070  C   MET A 518     -29.296  56.230 -17.856  1.00  0.75           C  
ATOM   4071  O   MET A 518     -30.385  56.468 -18.377  1.00  0.75           O  
ATOM   4072  CB  MET A 518     -28.825  57.734 -15.965  1.00  0.75           C  
ATOM   4073  CG  MET A 518     -29.983  58.689 -16.260  1.00  0.75           C  
ATOM   4074  SD  MET A 518     -29.886  60.286 -15.394  1.00  0.75           S  
ATOM   4075  CE  MET A 518     -31.248  61.078 -16.299  1.00  0.75           C  
ATOM   4076  N   ALA A 519     -28.206  55.928 -18.583  1.00  0.79           N  
ATOM   4077  CA  ALA A 519     -28.306  55.892 -20.011  1.00  0.79           C  
ATOM   4078  C   ALA A 519     -29.348  54.874 -20.354  1.00  0.79           C  
ATOM   4079  O   ALA A 519     -30.175  55.097 -21.236  1.00  0.79           O  
ATOM   4080  CB  ALA A 519     -26.991  55.457 -20.679  1.00  0.79           C  
ATOM   4081  N   GLN A 520     -29.325  53.716 -19.666  1.00  0.72           N  
ATOM   4082  CA  GLN A 520     -30.305  52.687 -19.883  1.00  0.72           C  
ATOM   4083  C   GLN A 520     -31.653  53.098 -19.370  1.00  0.72           C  
ATOM   4084  O   GLN A 520     -32.674  52.796 -19.985  1.00  0.72           O  
ATOM   4085  CB  GLN A 520     -29.956  51.353 -19.217  1.00  0.72           C  
ATOM   4086  CG  GLN A 520     -28.914  50.577 -20.012  1.00  0.72           C  
ATOM   4087  CD  GLN A 520     -29.599  50.086 -21.280  1.00  0.72           C  
ATOM   4088  OE1 GLN A 520     -29.173  50.394 -22.391  1.00  0.72           O  
ATOM   4089  NE2 GLN A 520     -30.698  49.301 -21.108  1.00  0.72           N  
ATOM   4090  N   LEU A 521     -31.695  53.795 -18.219  1.00  0.73           N  
ATOM   4091  CA  LEU A 521     -32.948  54.174 -17.627  1.00  0.73           C  
ATOM   4092  C   LEU A 521     -33.654  55.059 -18.596  1.00  0.73           C  
ATOM   4093  O   LEU A 521     -34.870  54.982 -18.756  1.00  0.73           O  
ATOM   4094  CB  LEU A 521     -32.789  54.989 -16.331  1.00  0.73           C  
ATOM   4095  CG  LEU A 521     -32.105  54.217 -15.190  1.00  0.73           C  
ATOM   4096  CD1 LEU A 521     -31.980  55.088 -13.930  1.00  0.73           C  
ATOM   4097  CD2 LEU A 521     -32.802  52.872 -14.932  1.00  0.73           C  
ATOM   4098  N   ARG A 522     -32.881  55.924 -19.274  1.00  0.71           N  
ATOM   4099  CA  ARG A 522     -33.397  56.843 -20.242  1.00  0.71           C  
ATOM   4100  C   ARG A 522     -33.938  56.034 -21.369  1.00  0.71           C  
ATOM   4101  O   ARG A 522     -34.803  56.484 -22.117  1.00  0.71           O  
ATOM   4102  CB  ARG A 522     -32.341  57.823 -20.766  1.00  0.71           C  
ATOM   4103  CG  ARG A 522     -31.832  58.765 -19.672  1.00  0.71           C  
ATOM   4104  CD  ARG A 522     -32.816  59.876 -19.287  1.00  0.71           C  
ATOM   4105  NE  ARG A 522     -34.089  59.240 -18.839  1.00  0.71           N  
ATOM   4106  CZ  ARG A 522     -34.206  58.756 -17.568  1.00  0.71           C  
ATOM   4107  NH1 ARG A 522     -33.156  58.851 -16.701  1.00  0.71           N  
ATOM   4108  NH2 ARG A 522     -35.370  58.167 -17.166  1.00  0.71           N  
ATOM   4109  N   ASN A 523     -33.435  54.794 -21.495  1.00  0.71           N  
ATOM   4110  CA  ASN A 523     -33.848  53.879 -22.511  1.00  0.71           C  
ATOM   4111  C   ASN A 523     -33.289  54.276 -23.830  1.00  0.71           C  
ATOM   4112  O   ASN A 523     -33.940  54.103 -24.860  1.00  0.71           O  
ATOM   4113  CB  ASN A 523     -35.375  53.771 -22.640  1.00  0.71           C  
ATOM   4114  CG  ASN A 523     -35.894  53.136 -21.357  1.00  0.71           C  
ATOM   4115  OD1 ASN A 523     -35.275  52.229 -20.802  1.00  0.71           O  
ATOM   4116  ND2 ASN A 523     -37.063  53.629 -20.867  1.00  0.71           N  
ATOM   4117  N   PHE A 524     -32.064  54.837 -23.837  1.00  0.67           N  
ATOM   4118  CA  PHE A 524     -31.487  55.017 -25.130  1.00  0.67           C  
ATOM   4119  C   PHE A 524     -31.346  53.606 -25.594  1.00  0.67           C  
ATOM   4120  O   PHE A 524     -30.581  52.837 -25.013  1.00  0.67           O  
ATOM   4121  CB  PHE A 524     -30.072  55.618 -25.112  1.00  0.67           C  
ATOM   4122  CG  PHE A 524     -30.143  56.960 -24.472  1.00  0.67           C  
ATOM   4123  CD1 PHE A 524     -30.392  58.084 -25.225  1.00  0.67           C  
ATOM   4124  CD2 PHE A 524     -29.965  57.090 -23.115  1.00  0.67           C  
ATOM   4125  CE1 PHE A 524     -30.458  59.321 -24.630  1.00  0.67           C  
ATOM   4126  CE2 PHE A 524     -30.028  58.326 -22.518  1.00  0.67           C  
ATOM   4127  CZ  PHE A 524     -30.275  59.444 -23.275  1.00  0.67           C  
ATOM   4128  N   LYS A 525     -32.088  53.224 -26.651  1.00  0.68           N  
ATOM   4129  CA  LYS A 525     -32.048  51.857 -27.074  1.00  0.68           C  
ATOM   4130  C   LYS A 525     -31.679  51.820 -28.514  1.00  0.68           C  
ATOM   4131  O   LYS A 525     -31.794  52.816 -29.225  1.00  0.68           O  
ATOM   4132  CB  LYS A 525     -33.391  51.116 -26.902  1.00  0.68           C  
ATOM   4133  CG  LYS A 525     -34.582  51.759 -27.623  1.00  0.68           C  
ATOM   4134  CD  LYS A 525     -34.552  51.641 -29.149  1.00  0.68           C  
ATOM   4135  CE  LYS A 525     -35.768  52.272 -29.831  1.00  0.68           C  
ATOM   4136  NZ  LYS A 525     -35.715  53.746 -29.695  1.00  0.68           N  
ATOM   4137  N   GLY A 526     -31.201  50.651 -28.976  1.00  0.70           N  
ATOM   4138  CA  GLY A 526     -30.818  50.540 -30.349  1.00  0.70           C  
ATOM   4139  C   GLY A 526     -29.567  51.334 -30.492  1.00  0.70           C  
ATOM   4140  O   GLY A 526     -28.843  51.548 -29.522  1.00  0.70           O  
ATOM   4141  N   THR A 527     -29.281  51.800 -31.721  1.00  0.65           N  
ATOM   4142  CA  THR A 527     -28.095  52.579 -31.891  1.00  0.65           C  
ATOM   4143  C   THR A 527     -28.337  53.882 -31.210  1.00  0.65           C  
ATOM   4144  O   THR A 527     -29.283  54.596 -31.538  1.00  0.65           O  
ATOM   4145  CB  THR A 527     -27.764  52.876 -33.323  1.00  0.65           C  
ATOM   4146  OG1 THR A 527     -28.800  53.643 -33.919  1.00  0.65           O  
ATOM   4147  CG2 THR A 527     -27.585  51.549 -34.077  1.00  0.65           C  
ATOM   4148  N   TYR A 528     -27.493  54.212 -30.215  1.00  0.61           N  
ATOM   4149  CA  TYR A 528     -27.674  55.455 -29.527  1.00  0.61           C  
ATOM   4150  C   TYR A 528     -26.324  56.034 -29.268  1.00  0.61           C  
ATOM   4151  O   TYR A 528     -25.326  55.323 -29.166  1.00  0.61           O  
ATOM   4152  CB  TYR A 528     -28.375  55.303 -28.168  1.00  0.61           C  
ATOM   4153  CG  TYR A 528     -27.421  54.627 -27.245  1.00  0.61           C  
ATOM   4154  CD1 TYR A 528     -27.300  53.256 -27.234  1.00  0.61           C  
ATOM   4155  CD2 TYR A 528     -26.631  55.374 -26.400  1.00  0.61           C  
ATOM   4156  CE1 TYR A 528     -26.413  52.641 -26.381  1.00  0.61           C  
ATOM   4157  CE2 TYR A 528     -25.745  54.764 -25.545  1.00  0.61           C  
ATOM   4158  CZ  TYR A 528     -25.636  53.394 -25.535  1.00  0.61           C  
ATOM   4159  OH  TYR A 528     -24.728  52.763 -24.659  1.00  0.61           O  
ATOM   4160  N   CYS A 529     -26.251  57.367 -29.137  1.00  0.66           N  
ATOM   4161  CA  CYS A 529     -24.962  57.950 -28.927  1.00  0.66           C  
ATOM   4162  C   CYS A 529     -24.981  58.622 -27.598  1.00  0.66           C  
ATOM   4163  O   CYS A 529     -25.621  58.156 -26.658  1.00  0.66           O  
ATOM   4164  CB  CYS A 529     -24.599  59.012 -29.979  1.00  0.66           C  
ATOM   4165  SG  CYS A 529     -25.780  60.394 -30.006  1.00  0.66           S  
ATOM   4166  N   TYR A 530     -24.232  59.735 -27.492  1.00  0.70           N  
ATOM   4167  CA  TYR A 530     -24.175  60.506 -26.292  1.00  0.70           C  
ATOM   4168  C   TYR A 530     -24.724  61.854 -26.601  1.00  0.70           C  
ATOM   4169  O   TYR A 530     -24.680  62.310 -27.742  1.00  0.70           O  
ATOM   4170  CB  TYR A 530     -22.775  60.588 -25.666  1.00  0.70           C  
ATOM   4171  CG  TYR A 530     -22.674  59.304 -24.918  1.00  0.70           C  
ATOM   4172  CD1 TYR A 530     -22.414  58.110 -25.553  1.00  0.70           C  
ATOM   4173  CD2 TYR A 530     -22.859  59.307 -23.557  1.00  0.70           C  
ATOM   4174  CE1 TYR A 530     -22.345  56.937 -24.832  1.00  0.70           C  
ATOM   4175  CE2 TYR A 530     -22.790  58.143 -22.834  1.00  0.70           C  
ATOM   4176  CZ  TYR A 530     -22.536  56.955 -23.470  1.00  0.70           C  
ATOM   4177  OH  TYR A 530     -22.477  55.764 -22.716  1.00  0.70           O  
ATOM   4178  N   LEU A 531     -25.300  62.512 -25.575  1.00  0.75           N  
ATOM   4179  CA  LEU A 531     -26.007  63.734 -25.806  1.00  0.75           C  
ATOM   4180  C   LEU A 531     -25.039  64.865 -25.895  1.00  0.75           C  
ATOM   4181  O   LEU A 531     -24.735  65.532 -24.906  1.00  0.75           O  
ATOM   4182  CB  LEU A 531     -26.997  64.052 -24.678  1.00  0.75           C  
ATOM   4183  CG  LEU A 531     -28.037  62.936 -24.458  1.00  0.75           C  
ATOM   4184  CD1 LEU A 531     -29.026  63.309 -23.342  1.00  0.75           C  
ATOM   4185  CD2 LEU A 531     -28.728  62.542 -25.774  1.00  0.75           C  
ATOM   4186  N   VAL A 532     -24.576  65.120 -27.130  1.00  0.76           N  
ATOM   4187  CA  VAL A 532     -23.632  66.147 -27.449  1.00  0.76           C  
ATOM   4188  C   VAL A 532     -24.208  67.501 -27.152  1.00  0.76           C  
ATOM   4189  O   VAL A 532     -23.507  68.353 -26.609  1.00  0.76           O  
ATOM   4190  CB  VAL A 532     -23.253  66.131 -28.901  1.00  0.76           C  
ATOM   4191  CG1 VAL A 532     -22.310  67.316 -29.177  1.00  0.76           C  
ATOM   4192  CG2 VAL A 532     -22.656  64.754 -29.236  1.00  0.76           C  
ATOM   4193  N   PRO A 533     -25.448  67.757 -27.481  1.00  0.76           N  
ATOM   4194  CA  PRO A 533     -25.980  69.070 -27.247  1.00  0.76           C  
ATOM   4195  C   PRO A 533     -25.942  69.428 -25.800  1.00  0.76           C  
ATOM   4196  O   PRO A 533     -25.726  70.596 -25.485  1.00  0.76           O  
ATOM   4197  CB  PRO A 533     -27.366  69.068 -27.885  1.00  0.76           C  
ATOM   4198  CG  PRO A 533     -27.210  68.066 -29.047  1.00  0.76           C  
ATOM   4199  CD  PRO A 533     -26.118  67.089 -28.584  1.00  0.76           C  
ATOM   4200  N   TYR A 534     -26.183  68.452 -24.908  1.00  0.76           N  
ATOM   4201  CA  TYR A 534     -26.134  68.699 -23.498  1.00  0.76           C  
ATOM   4202  C   TYR A 534     -24.710  68.885 -23.076  1.00  0.76           C  
ATOM   4203  O   TYR A 534     -24.418  69.700 -22.203  1.00  0.76           O  
ATOM   4204  CB  TYR A 534     -26.741  67.571 -22.656  1.00  0.76           C  
ATOM   4205  CG  TYR A 534     -28.202  67.514 -22.939  1.00  0.76           C  
ATOM   4206  CD1 TYR A 534     -28.660  66.884 -24.073  1.00  0.76           C  
ATOM   4207  CD2 TYR A 534     -29.112  68.077 -22.073  1.00  0.76           C  
ATOM   4208  CE1 TYR A 534     -30.006  66.816 -24.341  1.00  0.76           C  
ATOM   4209  CE2 TYR A 534     -30.461  68.013 -22.338  1.00  0.76           C  
ATOM   4210  CZ  TYR A 534     -30.910  67.380 -23.474  1.00  0.76           C  
ATOM   4211  OH  TYR A 534     -32.290  67.307 -23.754  1.00  0.76           O  
ATOM   4212  N   LEU A 535     -23.789  68.112 -23.687  1.00  0.78           N  
ATOM   4213  CA  LEU A 535     -22.395  68.127 -23.332  1.00  0.78           C  
ATOM   4214  C   LEU A 535     -21.857  69.506 -23.553  1.00  0.78           C  
ATOM   4215  O   LEU A 535     -21.099  70.030 -22.739  1.00  0.78           O  
ATOM   4216  CB  LEU A 535     -21.560  67.183 -24.217  1.00  0.78           C  
ATOM   4217  CG  LEU A 535     -21.959  65.698 -24.126  1.00  0.78           C  
ATOM   4218  CD1 LEU A 535     -21.082  64.823 -25.037  1.00  0.78           C  
ATOM   4219  CD2 LEU A 535     -21.964  65.207 -22.669  1.00  0.78           C  
ATOM   4220  N   VAL A 536     -22.212  70.132 -24.684  1.00  0.78           N  
ATOM   4221  CA  VAL A 536     -21.725  71.452 -24.954  1.00  0.78           C  
ATOM   4222  C   VAL A 536     -22.347  72.425 -23.997  1.00  0.78           C  
ATOM   4223  O   VAL A 536     -21.704  73.383 -23.569  1.00  0.78           O  
ATOM   4224  CB  VAL A 536     -22.032  71.911 -26.346  1.00  0.78           C  
ATOM   4225  CG1 VAL A 536     -21.285  70.997 -27.331  1.00  0.78           C  
ATOM   4226  CG2 VAL A 536     -23.556  71.918 -26.532  1.00  0.78           C  
ATOM   4227  N   CYS A 537     -23.620  72.192 -23.625  1.00  0.77           N  
ATOM   4228  CA  CYS A 537     -24.356  73.139 -22.837  1.00  0.77           C  
ATOM   4229  C   CYS A 537     -23.709  73.409 -21.517  1.00  0.77           C  
ATOM   4230  O   CYS A 537     -23.577  74.569 -21.129  1.00  0.77           O  
ATOM   4231  CB  CYS A 537     -25.797  72.686 -22.534  1.00  0.77           C  
ATOM   4232  SG  CYS A 537     -26.886  72.742 -23.988  1.00  0.77           S  
ATOM   4233  N   PHE A 538     -23.272  72.370 -20.781  1.00  0.76           N  
ATOM   4234  CA  PHE A 538     -22.757  72.683 -19.479  1.00  0.76           C  
ATOM   4235  C   PHE A 538     -21.533  73.526 -19.627  1.00  0.76           C  
ATOM   4236  O   PHE A 538     -21.332  74.483 -18.880  1.00  0.76           O  
ATOM   4237  CB  PHE A 538     -22.471  71.462 -18.577  1.00  0.76           C  
ATOM   4238  CG  PHE A 538     -21.330  70.652 -19.084  1.00  0.76           C  
ATOM   4239  CD1 PHE A 538     -20.042  70.971 -18.723  1.00  0.76           C  
ATOM   4240  CD2 PHE A 538     -21.546  69.566 -19.900  1.00  0.76           C  
ATOM   4241  CE1 PHE A 538     -18.983  70.223 -19.178  1.00  0.76           C  
ATOM   4242  CE2 PHE A 538     -20.491  68.814 -20.358  1.00  0.76           C  
ATOM   4243  CZ  PHE A 538     -19.208  69.144 -19.997  1.00  0.76           C  
ATOM   4244  N   MET A 539     -20.687  73.200 -20.618  1.00  0.75           N  
ATOM   4245  CA  MET A 539     -19.484  73.936 -20.860  1.00  0.75           C  
ATOM   4246  C   MET A 539     -19.871  75.330 -21.273  1.00  0.75           C  
ATOM   4247  O   MET A 539     -19.206  76.296 -20.907  1.00  0.75           O  
ATOM   4248  CB  MET A 539     -18.622  73.294 -21.957  1.00  0.75           C  
ATOM   4249  CG  MET A 539     -17.212  73.874 -22.059  1.00  0.75           C  
ATOM   4250  SD  MET A 539     -16.071  72.866 -23.054  1.00  0.75           S  
ATOM   4251  CE  MET A 539     -16.991  73.070 -24.605  1.00  0.75           C  
ATOM   4252  N   TRP A 540     -20.980  75.466 -22.012  1.00  0.68           N  
ATOM   4253  CA  TRP A 540     -21.409  76.753 -22.481  1.00  0.68           C  
ATOM   4254  C   TRP A 540     -21.601  77.630 -21.301  1.00  0.68           C  
ATOM   4255  O   TRP A 540     -21.326  78.827 -21.387  1.00  0.68           O  
ATOM   4256  CB  TRP A 540     -22.768  76.733 -23.204  1.00  0.68           C  
ATOM   4257  CG  TRP A 540     -23.293  78.117 -23.507  1.00  0.68           C  
ATOM   4258  CD1 TRP A 540     -23.974  78.961 -22.677  1.00  0.68           C  
ATOM   4259  CD2 TRP A 540     -23.199  78.785 -24.774  1.00  0.68           C  
ATOM   4260  NE1 TRP A 540     -24.306  80.114 -23.346  1.00  0.68           N  
ATOM   4261  CE2 TRP A 540     -23.838  80.018 -24.640  1.00  0.68           C  
ATOM   4262  CE3 TRP A 540     -22.634  78.401 -25.956  1.00  0.68           C  
ATOM   4263  CZ2 TRP A 540     -23.923  80.890 -25.689  1.00  0.68           C  
ATOM   4264  CZ3 TRP A 540     -22.717  79.285 -27.009  1.00  0.68           C  
ATOM   4265  CH2 TRP A 540     -23.349  80.505 -26.880  1.00  0.68           C  
ATOM   4266  N   CYS A 541     -22.101  77.057 -20.185  1.00  0.71           N  
ATOM   4267  CA  CYS A 541     -22.306  77.840 -19.004  1.00  0.71           C  
ATOM   4268  C   CYS A 541     -20.967  78.418 -18.724  1.00  0.71           C  
ATOM   4269  O   CYS A 541     -19.966  77.761 -18.984  1.00  0.71           O  
ATOM   4270  CB  CYS A 541     -22.763  77.019 -17.791  1.00  0.71           C  
ATOM   4271  SG  CYS A 541     -24.419  76.313 -18.040  1.00  0.71           S  
ATOM   4272  N   GLU A 542     -20.958  79.665 -18.210  1.00  0.62           N  
ATOM   4273  CA  GLU A 542     -19.802  80.513 -18.070  1.00  0.62           C  
ATOM   4274  C   GLU A 542     -18.551  79.747 -17.808  1.00  0.62           C  
ATOM   4275  O   GLU A 542     -18.182  79.483 -16.665  1.00  0.62           O  
ATOM   4276  CB  GLU A 542     -19.951  81.577 -16.967  1.00  0.62           C  
ATOM   4277  CG  GLU A 542     -20.243  80.990 -15.586  1.00  0.62           C  
ATOM   4278  CD  GLU A 542     -21.746  80.772 -15.482  1.00  0.62           C  
ATOM   4279  OE1 GLU A 542     -22.489  81.789 -15.466  1.00  0.62           O  
ATOM   4280  OE2 GLU A 542     -22.170  79.587 -15.411  1.00  0.62           O  
ATOM   4281  N   LEU A 543     -17.879  79.349 -18.910  1.00  0.63           N  
ATOM   4282  CA  LEU A 543     -16.584  78.761 -18.796  1.00  0.63           C  
ATOM   4283  C   LEU A 543     -15.770  79.880 -18.281  1.00  0.63           C  
ATOM   4284  O   LEU A 543     -14.876  79.703 -17.456  1.00  0.63           O  
ATOM   4285  CB  LEU A 543     -15.946  78.329 -20.128  1.00  0.63           C  
ATOM   4286  CG  LEU A 543     -16.594  77.087 -20.757  1.00  0.63           C  
ATOM   4287  CD1 LEU A 543     -15.906  76.699 -22.076  1.00  0.63           C  
ATOM   4288  CD2 LEU A 543     -16.658  75.927 -19.749  1.00  0.63           C  
ATOM   4289  N   SER A 544     -16.085  81.091 -18.767  1.00  0.56           N  
ATOM   4290  CA  SER A 544     -15.360  82.217 -18.288  1.00  0.56           C  
ATOM   4291  C   SER A 544     -15.908  82.506 -16.938  1.00  0.56           C  
ATOM   4292  O   SER A 544     -17.094  82.777 -16.766  1.00  0.56           O  
ATOM   4293  CB  SER A 544     -15.526  83.483 -19.145  1.00  0.56           C  
ATOM   4294  OG  SER A 544     -14.954  83.276 -20.428  1.00  0.56           O  
ATOM   4295  N   VAL A 545     -15.022  82.437 -15.936  1.00  0.50           N  
ATOM   4296  CA  VAL A 545     -15.407  82.661 -14.582  1.00  0.50           C  
ATOM   4297  C   VAL A 545     -14.263  83.417 -13.985  1.00  0.50           C  
ATOM   4298  O   VAL A 545     -13.583  84.164 -14.685  1.00  0.50           O  
ATOM   4299  CB  VAL A 545     -15.657  81.389 -13.821  1.00  0.50           C  
ATOM   4300  CG1 VAL A 545     -14.337  80.625 -13.659  1.00  0.50           C  
ATOM   4301  CG2 VAL A 545     -16.377  81.724 -12.504  1.00  0.50           C  
ATOM   4302  N   VAL A 546     -14.013  83.254 -12.678  1.00  0.48           N  
ATOM   4303  CA  VAL A 546     -12.956  83.989 -12.057  1.00  0.48           C  
ATOM   4304  C   VAL A 546     -11.693  83.633 -12.767  1.00  0.48           C  
ATOM   4305  O   VAL A 546     -10.759  84.431 -12.836  1.00  0.48           O  
ATOM   4306  CB  VAL A 546     -12.765  83.647 -10.611  1.00  0.48           C  
ATOM   4307  CG1 VAL A 546     -12.318  82.179 -10.512  1.00  0.48           C  
ATOM   4308  CG2 VAL A 546     -11.764  84.647 -10.007  1.00  0.48           C  
ATOM   4309  N   ILE A 547     -11.656  82.416 -13.334  1.00  0.48           N  
ATOM   4310  CA  ILE A 547     -10.480  81.847 -13.923  1.00  0.48           C  
ATOM   4311  C   ILE A 547      -9.950  82.714 -15.022  1.00  0.48           C  
ATOM   4312  O   ILE A 547      -8.778  83.083 -15.012  1.00  0.48           O  
ATOM   4313  CB  ILE A 547     -10.780  80.574 -14.656  1.00  0.48           C  
ATOM   4314  CG1 ILE A 547     -11.588  79.577 -13.811  1.00  0.48           C  
ATOM   4315  CG2 ILE A 547      -9.440  80.023 -15.167  1.00  0.48           C  
ATOM   4316  CD1 ILE A 547     -10.925  79.131 -12.519  1.00  0.48           C  
ATOM   4317  N   LEU A 548     -10.807  83.104 -15.984  1.00  0.50           N  
ATOM   4318  CA  LEU A 548     -10.284  83.746 -17.156  1.00  0.50           C  
ATOM   4319  C   LEU A 548      -9.750  85.087 -16.753  1.00  0.50           C  
ATOM   4320  O   LEU A 548     -10.292  85.742 -15.864  1.00  0.50           O  
ATOM   4321  CB  LEU A 548     -11.338  83.869 -18.281  1.00  0.50           C  
ATOM   4322  CG  LEU A 548     -10.782  84.199 -19.683  1.00  0.50           C  
ATOM   4323  CD1 LEU A 548     -10.180  85.606 -19.765  1.00  0.50           C  
ATOM   4324  CD2 LEU A 548      -9.811  83.107 -20.166  1.00  0.50           C  
ATOM   4325  N   LEU A 549      -8.642  85.516 -17.395  1.00  0.47           N  
ATOM   4326  CA  LEU A 549      -8.003  86.748 -17.028  1.00  0.47           C  
ATOM   4327  C   LEU A 549      -8.946  87.889 -17.221  1.00  0.47           C  
ATOM   4328  O   LEU A 549      -9.139  88.689 -16.308  1.00  0.47           O  
ATOM   4329  CB  LEU A 549      -6.742  87.045 -17.863  1.00  0.47           C  
ATOM   4330  CG  LEU A 549      -5.573  86.085 -17.565  1.00  0.47           C  
ATOM   4331  CD1 LEU A 549      -4.336  86.429 -18.413  1.00  0.47           C  
ATOM   4332  CD2 LEU A 549      -5.260  86.042 -16.061  1.00  0.47           C  
ATOM   4333  N   GLU A 550      -9.581  87.998 -18.402  1.00  0.53           N  
ATOM   4334  CA  GLU A 550     -10.484  89.097 -18.560  1.00  0.53           C  
ATOM   4335  C   GLU A 550     -11.805  88.566 -19.004  1.00  0.53           C  
ATOM   4336  O   GLU A 550     -11.902  87.798 -19.961  1.00  0.53           O  
ATOM   4337  CB  GLU A 550     -10.020  90.154 -19.582  1.00  0.53           C  
ATOM   4338  CG  GLU A 550     -10.936  91.380 -19.644  1.00  0.53           C  
ATOM   4339  CD  GLU A 550     -10.163  92.514 -20.306  1.00  0.53           C  
ATOM   4340  OE1 GLU A 550      -9.003  92.760 -19.879  1.00  0.53           O  
ATOM   4341  OE2 GLU A 550     -10.716  93.150 -21.241  1.00  0.53           O  
ATOM   4342  N   SER A 551     -12.859  88.966 -18.272  1.00  0.52           N  
ATOM   4343  CA  SER A 551     -14.214  88.620 -18.569  1.00  0.52           C  
ATOM   4344  C   SER A 551     -14.987  89.813 -18.125  1.00  0.52           C  
ATOM   4345  O   SER A 551     -14.438  90.678 -17.446  1.00  0.52           O  
ATOM   4346  CB  SER A 551     -14.736  87.416 -17.768  1.00  0.52           C  
ATOM   4347  OG  SER A 551     -14.012  86.246 -18.122  1.00  0.52           O  
ATOM   4348  N   THR A 552     -16.274  89.918 -18.505  1.00  0.50           N  
ATOM   4349  CA  THR A 552     -16.997  91.070 -18.052  1.00  0.50           C  
ATOM   4350  C   THR A 552     -17.020  90.999 -16.562  1.00  0.50           C  
ATOM   4351  O   THR A 552     -16.762  91.985 -15.874  1.00  0.50           O  
ATOM   4352  CB  THR A 552     -18.417  91.126 -18.533  1.00  0.50           C  
ATOM   4353  OG1 THR A 552     -19.153  90.019 -18.036  1.00  0.50           O  
ATOM   4354  CG2 THR A 552     -18.420  91.129 -20.071  1.00  0.50           C  
ATOM   4355  N   GLY A 553     -17.313  89.803 -16.022  1.00  0.51           N  
ATOM   4356  CA  GLY A 553     -17.302  89.657 -14.597  1.00  0.51           C  
ATOM   4357  C   GLY A 553     -16.942  88.240 -14.308  1.00  0.51           C  
ATOM   4358  O   GLY A 553     -17.616  87.313 -14.755  1.00  0.51           O  
ATOM   4359  N   LEU A 554     -15.859  88.042 -13.532  1.00  0.45           N  
ATOM   4360  CA  LEU A 554     -15.444  86.729 -13.179  1.00  0.45           C  
ATOM   4361  C   LEU A 554     -16.526  86.159 -12.323  1.00  0.45           C  
ATOM   4362  O   LEU A 554     -16.903  84.997 -12.467  1.00  0.45           O  
ATOM   4363  CB  LEU A 554     -14.147  86.725 -12.331  1.00  0.45           C  
ATOM   4364  CG  LEU A 554     -12.924  87.272 -13.088  1.00  0.45           C  
ATOM   4365  CD1 LEU A 554     -13.110  88.753 -13.460  1.00  0.45           C  
ATOM   4366  CD2 LEU A 554     -11.630  87.018 -12.300  1.00  0.45           C  
ATOM   4367  N   GLY A 555     -17.083  87.003 -11.435  1.00  0.51           N  
ATOM   4368  CA  GLY A 555     -18.141  86.588 -10.565  1.00  0.51           C  
ATOM   4369  C   GLY A 555     -19.445  86.903 -11.227  1.00  0.51           C  
ATOM   4370  O   GLY A 555     -19.490  87.447 -12.328  1.00  0.51           O  
ATOM   4371  N   LEU A 556     -20.561  86.547 -10.547  1.00  0.49           N  
ATOM   4372  CA  LEU A 556     -21.897  86.737 -11.045  1.00  0.49           C  
ATOM   4373  C   LEU A 556     -22.417  88.072 -10.609  1.00  0.49           C  
ATOM   4374  O   LEU A 556     -21.692  88.885 -10.042  1.00  0.49           O  
ATOM   4375  CB  LEU A 556     -22.888  85.651 -10.592  1.00  0.49           C  
ATOM   4376  CG  LEU A 556     -22.542  84.255 -11.145  1.00  0.49           C  
ATOM   4377  CD1 LEU A 556     -21.195  83.759 -10.599  1.00  0.49           C  
ATOM   4378  CD2 LEU A 556     -23.683  83.252 -10.913  1.00  0.49           C  
ATOM   4379  N   LEU A 557     -23.705  88.332 -10.919  1.00  0.50           N  
ATOM   4380  CA  LEU A 557     -24.354  89.583 -10.635  1.00  0.50           C  
ATOM   4381  C   LEU A 557     -24.388  89.842  -9.161  1.00  0.50           C  
ATOM   4382  O   LEU A 557     -24.077  90.950  -8.729  1.00  0.50           O  
ATOM   4383  CB  LEU A 557     -25.809  89.622 -11.138  1.00  0.50           C  
ATOM   4384  CG  LEU A 557     -25.938  89.617 -12.673  1.00  0.50           C  
ATOM   4385  CD1 LEU A 557     -25.405  90.924 -13.282  1.00  0.50           C  
ATOM   4386  CD2 LEU A 557     -25.292  88.365 -13.287  1.00  0.50           C  
ATOM   4387  N   ARG A 558     -24.752  88.844  -8.333  1.00  0.52           N  
ATOM   4388  CA  ARG A 558     -24.814  89.168  -6.936  1.00  0.52           C  
ATOM   4389  C   ARG A 558     -23.883  88.281  -6.175  1.00  0.52           C  
ATOM   4390  O   ARG A 558     -23.614  87.149  -6.566  1.00  0.52           O  
ATOM   4391  CB  ARG A 558     -26.214  89.033  -6.317  1.00  0.52           C  
ATOM   4392  CG  ARG A 558     -26.240  89.383  -4.828  1.00  0.52           C  
ATOM   4393  CD  ARG A 558     -27.651  89.549  -4.260  1.00  0.52           C  
ATOM   4394  NE  ARG A 558     -28.559  88.669  -5.044  1.00  0.52           N  
ATOM   4395  CZ  ARG A 558     -29.165  89.168  -6.160  1.00  0.52           C  
ATOM   4396  NH1 ARG A 558     -28.928  90.459  -6.533  1.00  0.52           N  
ATOM   4397  NH2 ARG A 558     -29.999  88.383  -6.903  1.00  0.52           N  
ATOM   4398  N   ALA A 559     -23.346  88.803  -5.057  1.00  0.64           N  
ATOM   4399  CA  ALA A 559     -22.421  88.073  -4.241  1.00  0.64           C  
ATOM   4400  C   ALA A 559     -23.121  86.884  -3.670  1.00  0.64           C  
ATOM   4401  O   ALA A 559     -22.541  85.804  -3.559  1.00  0.64           O  
ATOM   4402  CB  ALA A 559     -21.868  88.900  -3.065  1.00  0.64           C  
ATOM   4403  N   SER A 560     -24.406  87.044  -3.308  1.00  0.61           N  
ATOM   4404  CA  SER A 560     -25.118  85.971  -2.679  1.00  0.61           C  
ATOM   4405  C   SER A 560     -25.156  84.792  -3.599  1.00  0.61           C  
ATOM   4406  O   SER A 560     -25.093  83.652  -3.144  1.00  0.61           O  
ATOM   4407  CB  SER A 560     -26.579  86.333  -2.356  1.00  0.61           C  
ATOM   4408  OG  SER A 560     -26.625  87.437  -1.464  1.00  0.61           O  
ATOM   4409  N   ILE A 561     -25.221  85.023  -4.924  1.00  0.56           N  
ATOM   4410  CA  ILE A 561     -25.270  83.893  -5.804  1.00  0.56           C  
ATOM   4411  C   ILE A 561     -24.034  83.076  -5.620  1.00  0.56           C  
ATOM   4412  O   ILE A 561     -24.104  81.848  -5.551  1.00  0.56           O  
ATOM   4413  CB  ILE A 561     -25.415  84.227  -7.268  1.00  0.56           C  
ATOM   4414  CG1 ILE A 561     -25.894  82.981  -8.025  1.00  0.56           C  
ATOM   4415  CG2 ILE A 561     -24.091  84.774  -7.824  1.00  0.56           C  
ATOM   4416  CD1 ILE A 561     -26.346  83.277  -9.453  1.00  0.56           C  
ATOM   4417  N   GLY A 562     -22.863  83.728  -5.512  1.00  0.62           N  
ATOM   4418  CA  GLY A 562     -21.641  82.991  -5.376  1.00  0.62           C  
ATOM   4419  C   GLY A 562     -21.705  82.197  -4.113  1.00  0.62           C  
ATOM   4420  O   GLY A 562     -21.262  81.051  -4.069  1.00  0.62           O  
ATOM   4421  N   TYR A 563     -22.270  82.794  -3.050  1.00  0.53           N  
ATOM   4422  CA  TYR A 563     -22.316  82.153  -1.769  1.00  0.53           C  
ATOM   4423  C   TYR A 563     -23.153  80.921  -1.880  1.00  0.53           C  
ATOM   4424  O   TYR A 563     -22.866  79.911  -1.239  1.00  0.53           O  
ATOM   4425  CB  TYR A 563     -22.899  83.030  -0.651  1.00  0.53           C  
ATOM   4426  CG  TYR A 563     -22.665  82.270   0.611  1.00  0.53           C  
ATOM   4427  CD1 TYR A 563     -21.417  82.268   1.192  1.00  0.53           C  
ATOM   4428  CD2 TYR A 563     -23.678  81.562   1.215  1.00  0.53           C  
ATOM   4429  CE1 TYR A 563     -21.181  81.571   2.353  1.00  0.53           C  
ATOM   4430  CE2 TYR A 563     -23.450  80.863   2.378  1.00  0.53           C  
ATOM   4431  CZ  TYR A 563     -22.199  80.867   2.947  1.00  0.53           C  
ATOM   4432  OH  TYR A 563     -21.963  80.151   4.139  1.00  0.53           O  
ATOM   4433  N   PHE A 564     -24.205  80.969  -2.718  1.00  0.58           N  
ATOM   4434  CA  PHE A 564     -25.099  79.855  -2.833  1.00  0.58           C  
ATOM   4435  C   PHE A 564     -24.277  78.669  -3.239  1.00  0.58           C  
ATOM   4436  O   PHE A 564     -24.552  77.548  -2.816  1.00  0.58           O  
ATOM   4437  CB  PHE A 564     -26.215  80.011  -3.894  1.00  0.58           C  
ATOM   4438  CG  PHE A 564     -27.101  81.177  -3.583  1.00  0.58           C  
ATOM   4439  CD1 PHE A 564     -27.819  81.262  -2.413  1.00  0.58           C  
ATOM   4440  CD2 PHE A 564     -27.260  82.176  -4.513  1.00  0.58           C  
ATOM   4441  CE1 PHE A 564     -28.634  82.346  -2.165  1.00  0.58           C  
ATOM   4442  CE2 PHE A 564     -28.069  83.263  -4.280  1.00  0.58           C  
ATOM   4443  CZ  PHE A 564     -28.757  83.353  -3.096  1.00  0.58           C  
ATOM   4444  N   LEU A 565     -23.218  78.898  -4.041  1.00  0.67           N  
ATOM   4445  CA  LEU A 565     -22.404  77.836  -4.566  1.00  0.67           C  
ATOM   4446  C   LEU A 565     -21.932  77.005  -3.410  1.00  0.67           C  
ATOM   4447  O   LEU A 565     -21.973  75.778  -3.472  1.00  0.67           O  
ATOM   4448  CB  LEU A 565     -21.161  78.388  -5.299  1.00  0.67           C  
ATOM   4449  CG  LEU A 565     -20.287  77.353  -6.044  1.00  0.67           C  
ATOM   4450  CD1 LEU A 565     -19.610  76.352  -5.093  1.00  0.67           C  
ATOM   4451  CD2 LEU A 565     -21.070  76.676  -7.178  1.00  0.67           C  
ATOM   4452  N   PHE A 566     -21.476  77.644  -2.317  1.00  0.60           N  
ATOM   4453  CA  PHE A 566     -21.066  76.897  -1.160  1.00  0.60           C  
ATOM   4454  C   PHE A 566     -22.242  76.206  -0.561  1.00  0.60           C  
ATOM   4455  O   PHE A 566     -22.134  75.072  -0.098  1.00  0.60           O  
ATOM   4456  CB  PHE A 566     -20.421  77.738  -0.045  1.00  0.60           C  
ATOM   4457  CG  PHE A 566     -18.976  77.858  -0.373  1.00  0.60           C  
ATOM   4458  CD1 PHE A 566     -18.139  76.808  -0.079  1.00  0.60           C  
ATOM   4459  CD2 PHE A 566     -18.454  78.989  -0.953  1.00  0.60           C  
ATOM   4460  CE1 PHE A 566     -16.797  76.875  -0.361  1.00  0.60           C  
ATOM   4461  CE2 PHE A 566     -17.110  79.062  -1.238  1.00  0.60           C  
ATOM   4462  CZ  PHE A 566     -16.282  78.006  -0.942  1.00  0.60           C  
ATOM   4463  N   LEU A 567     -23.404  76.878  -0.546  1.00  0.65           N  
ATOM   4464  CA  LEU A 567     -24.562  76.304   0.063  1.00  0.65           C  
ATOM   4465  C   LEU A 567     -24.889  75.037  -0.659  1.00  0.65           C  
ATOM   4466  O   LEU A 567     -25.330  74.067  -0.044  1.00  0.65           O  
ATOM   4467  CB  LEU A 567     -25.792  77.226   0.005  1.00  0.65           C  
ATOM   4468  CG  LEU A 567     -25.630  78.496   0.860  1.00  0.65           C  
ATOM   4469  CD1 LEU A 567     -26.887  79.378   0.800  1.00  0.65           C  
ATOM   4470  CD2 LEU A 567     -25.226  78.142   2.301  1.00  0.65           C  
ATOM   4471  N   PHE A 568     -24.714  75.024  -1.993  1.00  0.66           N  
ATOM   4472  CA  PHE A 568     -24.998  73.848  -2.763  1.00  0.66           C  
ATOM   4473  C   PHE A 568     -24.029  72.760  -2.400  1.00  0.66           C  
ATOM   4474  O   PHE A 568     -24.409  71.617  -2.146  1.00  0.66           O  
ATOM   4475  CB  PHE A 568     -24.848  74.074  -4.281  1.00  0.66           C  
ATOM   4476  CG  PHE A 568     -25.769  75.171  -4.697  1.00  0.66           C  
ATOM   4477  CD1 PHE A 568     -27.133  75.003  -4.636  1.00  0.66           C  
ATOM   4478  CD2 PHE A 568     -25.266  76.360  -5.178  1.00  0.66           C  
ATOM   4479  CE1 PHE A 568     -27.979  76.016  -5.026  1.00  0.66           C  
ATOM   4480  CE2 PHE A 568     -26.107  77.374  -5.569  1.00  0.66           C  
ATOM   4481  CZ  PHE A 568     -27.469  77.205  -5.492  1.00  0.66           C  
ATOM   4482  N   ALA A 569     -22.731  73.109  -2.354  1.00  0.74           N  
ATOM   4483  CA  ALA A 569     -21.671  72.159  -2.166  1.00  0.74           C  
ATOM   4484  C   ALA A 569     -21.709  71.483  -0.827  1.00  0.74           C  
ATOM   4485  O   ALA A 569     -21.510  70.272  -0.740  1.00  0.74           O  
ATOM   4486  CB  ALA A 569     -20.280  72.804  -2.306  1.00  0.74           C  
ATOM   4487  N   LEU A 570     -21.985  72.230   0.256  1.00  0.66           N  
ATOM   4488  CA  LEU A 570     -21.830  71.653   1.564  1.00  0.66           C  
ATOM   4489  C   LEU A 570     -22.712  70.459   1.783  1.00  0.66           C  
ATOM   4490  O   LEU A 570     -22.197  69.414   2.180  1.00  0.66           O  
ATOM   4491  CB  LEU A 570     -22.066  72.683   2.692  1.00  0.66           C  
ATOM   4492  CG  LEU A 570     -21.920  72.142   4.132  1.00  0.66           C  
ATOM   4493  CD1 LEU A 570     -23.129  71.299   4.571  1.00  0.66           C  
ATOM   4494  CD2 LEU A 570     -20.594  71.388   4.302  1.00  0.66           C  
ATOM   4495  N   PRO A 571     -23.994  70.510   1.554  1.00  0.69           N  
ATOM   4496  CA  PRO A 571     -24.760  69.330   1.845  1.00  0.69           C  
ATOM   4497  C   PRO A 571     -24.443  68.201   0.930  1.00  0.69           C  
ATOM   4498  O   PRO A 571     -24.458  67.052   1.369  1.00  0.69           O  
ATOM   4499  CB  PRO A 571     -26.223  69.767   1.833  1.00  0.69           C  
ATOM   4500  CG  PRO A 571     -26.152  71.247   2.253  1.00  0.69           C  
ATOM   4501  CD  PRO A 571     -24.774  71.722   1.755  1.00  0.69           C  
ATOM   4502  N   ILE A 572     -24.162  68.503  -0.348  1.00  0.67           N  
ATOM   4503  CA  ILE A 572     -23.871  67.468  -1.286  1.00  0.67           C  
ATOM   4504  C   ILE A 572     -22.568  66.836  -0.919  1.00  0.67           C  
ATOM   4505  O   ILE A 572     -22.417  65.619  -0.996  1.00  0.67           O  
ATOM   4506  CB  ILE A 572     -23.839  67.943  -2.719  1.00  0.67           C  
ATOM   4507  CG1 ILE A 572     -22.758  69.008  -2.979  1.00  0.67           C  
ATOM   4508  CG2 ILE A 572     -25.259  68.405  -3.073  1.00  0.67           C  
ATOM   4509  CD1 ILE A 572     -21.349  68.452  -3.182  1.00  0.67           C  
ATOM   4510  N   LEU A 573     -21.591  67.658  -0.490  1.00  0.69           N  
ATOM   4511  CA  LEU A 573     -20.275  67.178  -0.184  1.00  0.69           C  
ATOM   4512  C   LEU A 573     -20.346  66.215   0.952  1.00  0.69           C  
ATOM   4513  O   LEU A 573     -19.705  65.165   0.917  1.00  0.69           O  
ATOM   4514  CB  LEU A 573     -19.306  68.297   0.236  1.00  0.69           C  
ATOM   4515  CG  LEU A 573     -18.959  69.286  -0.893  1.00  0.69           C  
ATOM   4516  CD1 LEU A 573     -17.993  70.373  -0.398  1.00  0.69           C  
ATOM   4517  CD2 LEU A 573     -18.434  68.556  -2.138  1.00  0.69           C  
ATOM   4518  N   VAL A 574     -21.147  66.515   1.991  1.00  0.68           N  
ATOM   4519  CA  VAL A 574     -21.165  65.580   3.075  1.00  0.68           C  
ATOM   4520  C   VAL A 574     -21.853  64.371   2.549  1.00  0.68           C  
ATOM   4521  O   VAL A 574     -21.737  63.278   3.101  1.00  0.68           O  
ATOM   4522  CB  VAL A 574     -21.952  66.072   4.255  1.00  0.68           C  
ATOM   4523  CG1 VAL A 574     -23.419  66.238   3.826  1.00  0.68           C  
ATOM   4524  CG2 VAL A 574     -21.754  65.090   5.421  1.00  0.68           C  
ATOM   4525  N   ALA A 575     -22.572  64.550   1.426  1.00  0.73           N  
ATOM   4526  CA  ALA A 575     -23.202  63.442   0.790  1.00  0.73           C  
ATOM   4527  C   ALA A 575     -22.148  62.771  -0.021  1.00  0.73           C  
ATOM   4528  O   ALA A 575     -21.249  63.415  -0.560  1.00  0.73           O  
ATOM   4529  CB  ALA A 575     -24.340  63.847  -0.161  1.00  0.73           C  
ATOM   4530  N   GLY A 576     -22.214  61.436  -0.101  1.00  0.74           N  
ATOM   4531  CA  GLY A 576     -21.261  60.717  -0.884  1.00  0.74           C  
ATOM   4532  C   GLY A 576     -20.160  60.345   0.042  1.00  0.74           C  
ATOM   4533  O   GLY A 576     -19.599  59.253  -0.049  1.00  0.74           O  
ATOM   4534  N   LEU A 577     -19.823  61.253   0.979  1.00  0.69           N  
ATOM   4535  CA  LEU A 577     -18.812  60.884   1.921  1.00  0.69           C  
ATOM   4536  C   LEU A 577     -19.392  59.767   2.716  1.00  0.69           C  
ATOM   4537  O   LEU A 577     -18.753  58.743   2.950  1.00  0.69           O  
ATOM   4538  CB  LEU A 577     -18.433  61.992   2.919  1.00  0.69           C  
ATOM   4539  CG  LEU A 577     -17.627  63.148   2.301  1.00  0.69           C  
ATOM   4540  CD1 LEU A 577     -17.221  64.175   3.370  1.00  0.69           C  
ATOM   4541  CD2 LEU A 577     -16.425  62.620   1.501  1.00  0.69           C  
ATOM   4542  N   ALA A 578     -20.655  59.948   3.140  1.00  0.70           N  
ATOM   4543  CA  ALA A 578     -21.334  58.938   3.890  1.00  0.70           C  
ATOM   4544  C   ALA A 578     -21.484  57.765   2.981  1.00  0.70           C  
ATOM   4545  O   ALA A 578     -21.344  56.613   3.394  1.00  0.70           O  
ATOM   4546  CB  ALA A 578     -22.740  59.370   4.340  1.00  0.70           C  
ATOM   4547  N   LEU A 579     -21.733  58.079   1.695  1.00  0.65           N  
ATOM   4548  CA  LEU A 579     -22.041  57.158   0.640  1.00  0.65           C  
ATOM   4549  C   LEU A 579     -20.948  56.187   0.379  1.00  0.65           C  
ATOM   4550  O   LEU A 579     -19.777  56.401   0.674  1.00  0.65           O  
ATOM   4551  CB  LEU A 579     -22.250  57.840  -0.727  1.00  0.65           C  
ATOM   4552  CG  LEU A 579     -23.579  58.584  -0.936  1.00  0.65           C  
ATOM   4553  CD1 LEU A 579     -23.563  59.361  -2.260  1.00  0.65           C  
ATOM   4554  CD2 LEU A 579     -24.765  57.610  -0.897  1.00  0.65           C  
ATOM   4555  N   VAL A 580     -21.382  55.023  -0.123  1.00  0.64           N  
ATOM   4556  CA  VAL A 580     -22.804  54.903  -0.134  1.00  0.64           C  
ATOM   4557  C   VAL A 580     -23.076  53.769   0.782  1.00  0.64           C  
ATOM   4558  O   VAL A 580     -22.826  52.609   0.458  1.00  0.64           O  
ATOM   4559  CB  VAL A 580     -23.449  54.688  -1.486  1.00  0.64           C  
ATOM   4560  CG1 VAL A 580     -22.938  53.405  -2.157  1.00  0.64           C  
ATOM   4561  CG2 VAL A 580     -24.972  54.694  -1.279  1.00  0.64           C  
ATOM   4562  N   GLY A 581     -23.581  54.093   1.984  1.00  0.62           N  
ATOM   4563  CA  GLY A 581     -23.785  53.048   2.932  1.00  0.62           C  
ATOM   4564  C   GLY A 581     -22.441  52.438   3.163  1.00  0.62           C  
ATOM   4565  O   GLY A 581     -22.318  51.216   3.120  1.00  0.62           O  
ATOM   4566  N   VAL A 582     -21.405  53.283   3.404  1.00  0.59           N  
ATOM   4567  CA  VAL A 582     -20.076  52.805   3.576  1.00  0.59           C  
ATOM   4568  C   VAL A 582     -19.713  51.806   2.538  1.00  0.59           C  
ATOM   4569  O   VAL A 582     -19.689  50.600   2.782  1.00  0.59           O  
ATOM   4570  CB  VAL A 582     -19.744  52.275   4.941  1.00  0.59           C  
ATOM   4571  CG1 VAL A 582     -19.814  53.456   5.920  1.00  0.59           C  
ATOM   4572  CG2 VAL A 582     -20.664  51.099   5.293  1.00  0.59           C  
ATOM   4573  N   LEU A 583     -19.462  52.311   1.319  1.00  0.62           N  
ATOM   4574  CA  LEU A 583     -18.988  51.462   0.272  1.00  0.62           C  
ATOM   4575  C   LEU A 583     -17.658  50.955   0.724  1.00  0.62           C  
ATOM   4576  O   LEU A 583     -17.282  49.826   0.414  1.00  0.62           O  
ATOM   4577  CB  LEU A 583     -18.824  52.176  -1.077  1.00  0.62           C  
ATOM   4578  CG  LEU A 583     -20.180  52.470  -1.737  1.00  0.62           C  
ATOM   4579  CD1 LEU A 583     -20.013  53.182  -3.088  1.00  0.62           C  
ATOM   4580  CD2 LEU A 583     -21.027  51.186  -1.841  1.00  0.62           C  
ATOM   4581  N   GLN A 584     -16.904  51.780   1.479  1.00  0.64           N  
ATOM   4582  CA  GLN A 584     -15.632  51.309   1.943  1.00  0.64           C  
ATOM   4583  C   GLN A 584     -15.860  50.101   2.776  1.00  0.64           C  
ATOM   4584  O   GLN A 584     -15.041  49.187   2.781  1.00  0.64           O  
ATOM   4585  CB  GLN A 584     -14.865  52.236   2.897  1.00  0.64           C  
ATOM   4586  CG  GLN A 584     -13.605  51.539   3.422  1.00  0.64           C  
ATOM   4587  CD  GLN A 584     -12.658  52.551   4.044  1.00  0.64           C  
ATOM   4588  OE1 GLN A 584     -11.980  53.285   3.330  1.00  0.64           O  
ATOM   4589  NE2 GLN A 584     -12.576  52.586   5.400  1.00  0.64           N  
ATOM   4590  N   PHE A 585     -16.926  50.117   3.588  1.00  0.53           N  
ATOM   4591  CA  PHE A 585     -17.231  48.988   4.419  1.00  0.53           C  
ATOM   4592  C   PHE A 585     -17.755  47.848   3.593  1.00  0.53           C  
ATOM   4593  O   PHE A 585     -17.231  46.735   3.623  1.00  0.53           O  
ATOM   4594  CB  PHE A 585     -18.290  49.368   5.472  1.00  0.53           C  
ATOM   4595  CG  PHE A 585     -18.430  48.302   6.503  1.00  0.53           C  
ATOM   4596  CD1 PHE A 585     -17.407  48.053   7.387  1.00  0.53           C  
ATOM   4597  CD2 PHE A 585     -19.601  47.588   6.618  1.00  0.53           C  
ATOM   4598  CE1 PHE A 585     -17.531  47.081   8.350  1.00  0.53           C  
ATOM   4599  CE2 PHE A 585     -19.734  46.615   7.581  1.00  0.53           C  
ATOM   4600  CZ  PHE A 585     -18.697  46.360   8.445  1.00  0.53           C  
ATOM   4601  N   ALA A 586     -18.777  48.144   2.767  1.00  0.66           N  
ATOM   4602  CA  ALA A 586     -19.538  47.167   2.041  1.00  0.66           C  
ATOM   4603  C   ALA A 586     -18.702  46.427   1.048  1.00  0.66           C  
ATOM   4604  O   ALA A 586     -18.907  45.231   0.848  1.00  0.66           O  
ATOM   4605  CB  ALA A 586     -20.738  47.777   1.295  1.00  0.66           C  
ATOM   4606  N   ARG A 587     -17.720  47.104   0.424  1.00  0.60           N  
ATOM   4607  CA  ARG A 587     -16.995  46.521  -0.669  1.00  0.60           C  
ATOM   4608  C   ARG A 587     -16.426  45.184  -0.299  1.00  0.60           C  
ATOM   4609  O   ARG A 587     -16.490  44.263  -1.107  1.00  0.60           O  
ATOM   4610  CB  ARG A 587     -15.801  47.381  -1.100  1.00  0.60           C  
ATOM   4611  CG  ARG A 587     -14.856  47.622   0.074  1.00  0.60           C  
ATOM   4612  CD  ARG A 587     -13.395  47.799  -0.308  1.00  0.60           C  
ATOM   4613  NE  ARG A 587     -12.658  47.955   0.973  1.00  0.60           N  
ATOM   4614  CZ  ARG A 587     -12.555  49.201   1.506  1.00  0.60           C  
ATOM   4615  NH1 ARG A 587     -13.203  50.223   0.881  1.00  0.60           N  
ATOM   4616  NH2 ARG A 587     -11.829  49.423   2.641  1.00  0.60           N  
ATOM   4617  N   TRP A 588     -15.731  45.056   0.844  1.00  0.52           N  
ATOM   4618  CA  TRP A 588     -15.264  43.763   1.262  1.00  0.52           C  
ATOM   4619  C   TRP A 588     -16.288  43.031   2.078  1.00  0.52           C  
ATOM   4620  O   TRP A 588     -16.501  41.830   1.926  1.00  0.52           O  
ATOM   4621  CB  TRP A 588     -13.934  43.848   2.030  1.00  0.52           C  
ATOM   4622  CG  TRP A 588     -13.990  44.606   3.330  1.00  0.52           C  
ATOM   4623  CD1 TRP A 588     -14.092  45.948   3.557  1.00  0.52           C  
ATOM   4624  CD2 TRP A 588     -13.854  43.984   4.616  1.00  0.52           C  
ATOM   4625  NE1 TRP A 588     -14.051  46.199   4.908  1.00  0.52           N  
ATOM   4626  CE2 TRP A 588     -13.897  45.000   5.570  1.00  0.52           C  
ATOM   4627  CE3 TRP A 588     -13.696  42.675   4.968  1.00  0.52           C  
ATOM   4628  CZ2 TRP A 588     -13.783  44.719   6.901  1.00  0.52           C  
ATOM   4629  CZ3 TRP A 588     -13.589  42.393   6.311  1.00  0.52           C  
ATOM   4630  CH2 TRP A 588     -13.632  43.397   7.257  1.00  0.52           C  
ATOM   4631  N   PHE A 589     -16.966  43.790   2.960  1.00  0.52           N  
ATOM   4632  CA  PHE A 589     -17.807  43.294   4.012  1.00  0.52           C  
ATOM   4633  C   PHE A 589     -18.969  42.516   3.464  1.00  0.52           C  
ATOM   4634  O   PHE A 589     -19.251  41.403   3.906  1.00  0.52           O  
ATOM   4635  CB  PHE A 589     -18.365  44.474   4.826  1.00  0.52           C  
ATOM   4636  CG  PHE A 589     -18.543  44.037   6.234  1.00  0.52           C  
ATOM   4637  CD1 PHE A 589     -17.448  44.027   7.066  1.00  0.52           C  
ATOM   4638  CD2 PHE A 589     -19.766  43.661   6.734  1.00  0.52           C  
ATOM   4639  CE1 PHE A 589     -17.561  43.637   8.379  1.00  0.52           C  
ATOM   4640  CE2 PHE A 589     -19.887  43.269   8.047  1.00  0.52           C  
ATOM   4641  CZ  PHE A 589     -18.785  43.257   8.869  1.00  0.52           C  
ATOM   4642  N   THR A 590     -19.650  43.081   2.452  1.00  0.56           N  
ATOM   4643  CA  THR A 590     -20.870  42.552   1.910  1.00  0.56           C  
ATOM   4644  C   THR A 590     -20.677  41.227   1.242  1.00  0.56           C  
ATOM   4645  O   THR A 590     -21.611  40.425   1.246  1.00  0.56           O  
ATOM   4646  CB  THR A 590     -21.515  43.470   0.917  1.00  0.56           C  
ATOM   4647  OG1 THR A 590     -20.663  43.659  -0.203  1.00  0.56           O  
ATOM   4648  CG2 THR A 590     -21.799  44.814   1.609  1.00  0.56           C  
ATOM   4649  N   SER A 591     -19.481  40.971   0.658  1.00  0.55           N  
ATOM   4650  CA  SER A 591     -19.227  39.783  -0.122  1.00  0.55           C  
ATOM   4651  C   SER A 591     -19.690  38.603   0.660  1.00  0.55           C  
ATOM   4652  O   SER A 591     -20.686  37.977   0.303  1.00  0.55           O  
ATOM   4653  CB  SER A 591     -17.734  39.568  -0.418  1.00  0.55           C  
ATOM   4654  OG  SER A 591     -17.560  38.386  -1.185  1.00  0.55           O  
ATOM   4655  N   LEU A 592     -19.011  38.261   1.766  1.00  0.49           N  
ATOM   4656  CA  LEU A 592     -19.669  37.250   2.521  1.00  0.49           C  
ATOM   4657  C   LEU A 592     -20.770  38.057   3.107  1.00  0.49           C  
ATOM   4658  O   LEU A 592     -20.497  39.067   3.754  1.00  0.49           O  
ATOM   4659  CB  LEU A 592     -18.818  36.683   3.676  1.00  0.49           C  
ATOM   4660  CG  LEU A 592     -19.428  35.473   4.420  1.00  0.49           C  
ATOM   4661  CD1 LEU A 592     -18.509  35.019   5.563  1.00  0.49           C  
ATOM   4662  CD2 LEU A 592     -20.868  35.713   4.886  1.00  0.49           C  
ATOM   4663  N   GLU A 593     -22.043  37.680   2.870  1.00  0.53           N  
ATOM   4664  CA  GLU A 593     -23.042  38.536   3.429  1.00  0.53           C  
ATOM   4665  C   GLU A 593     -22.886  38.406   4.895  1.00  0.53           C  
ATOM   4666  O   GLU A 593     -23.013  37.320   5.455  1.00  0.53           O  
ATOM   4667  CB  GLU A 593     -24.494  38.200   3.047  1.00  0.53           C  
ATOM   4668  CG  GLU A 593     -25.468  39.297   3.488  1.00  0.53           C  
ATOM   4669  CD  GLU A 593     -26.828  39.046   2.851  1.00  0.53           C  
ATOM   4670  OE1 GLU A 593     -27.025  39.485   1.685  1.00  0.53           O  
ATOM   4671  OE2 GLU A 593     -27.692  38.421   3.521  1.00  0.53           O  
ATOM   4672  N   LEU A 594     -22.589  39.532   5.558  1.00  0.45           N  
ATOM   4673  CA  LEU A 594     -22.311  39.396   6.944  1.00  0.45           C  
ATOM   4674  C   LEU A 594     -23.415  40.012   7.723  1.00  0.45           C  
ATOM   4675  O   LEU A 594     -23.995  41.026   7.338  1.00  0.45           O  
ATOM   4676  CB  LEU A 594     -20.963  40.012   7.359  1.00  0.45           C  
ATOM   4677  CG  LEU A 594     -20.599  39.765   8.833  1.00  0.45           C  
ATOM   4678  CD1 LEU A 594     -20.659  38.269   9.179  1.00  0.45           C  
ATOM   4679  CD2 LEU A 594     -19.215  40.354   9.150  1.00  0.45           C  
ATOM   4680  N   THR A 595     -23.749  39.357   8.844  1.00  0.53           N  
ATOM   4681  CA  THR A 595     -24.763  39.816   9.737  1.00  0.53           C  
ATOM   4682  C   THR A 595     -24.247  41.090  10.313  1.00  0.53           C  
ATOM   4683  O   THR A 595     -25.011  41.993  10.645  1.00  0.53           O  
ATOM   4684  CB  THR A 595     -25.012  38.863  10.868  1.00  0.53           C  
ATOM   4685  OG1 THR A 595     -25.380  37.588  10.362  1.00  0.53           O  
ATOM   4686  CG2 THR A 595     -26.146  39.425  11.741  1.00  0.53           C  
ATOM   4687  N   LYS A 596     -22.908  41.158  10.442  1.00  0.53           N  
ATOM   4688  CA  LYS A 596     -22.154  42.250  10.994  1.00  0.53           C  
ATOM   4689  C   LYS A 596     -22.256  43.478  10.134  1.00  0.53           C  
ATOM   4690  O   LYS A 596     -21.983  44.578  10.605  1.00  0.53           O  
ATOM   4691  CB  LYS A 596     -20.650  41.960  11.156  1.00  0.53           C  
ATOM   4692  CG  LYS A 596     -20.282  40.986  12.279  1.00  0.53           C  
ATOM   4693  CD  LYS A 596     -18.821  40.528  12.214  1.00  0.53           C  
ATOM   4694  CE  LYS A 596     -18.322  39.812  13.473  1.00  0.53           C  
ATOM   4695  NZ  LYS A 596     -18.797  38.411  13.495  1.00  0.53           N  
ATOM   4696  N   ILE A 597     -22.674  43.336   8.864  1.00  0.48           N  
ATOM   4697  CA  ILE A 597     -22.616  44.395   7.885  1.00  0.48           C  
ATOM   4698  C   ILE A 597     -23.264  45.666   8.359  1.00  0.48           C  
ATOM   4699  O   ILE A 597     -22.885  46.744   7.909  1.00  0.48           O  
ATOM   4700  CB  ILE A 597     -23.252  44.048   6.565  1.00  0.48           C  
ATOM   4701  CG1 ILE A 597     -24.761  43.808   6.715  1.00  0.48           C  
ATOM   4702  CG2 ILE A 597     -22.494  42.860   5.959  1.00  0.48           C  
ATOM   4703  CD1 ILE A 597     -25.492  43.753   5.374  1.00  0.48           C  
ATOM   4704  N   ALA A 598     -24.257  45.601   9.259  1.00  0.57           N  
ATOM   4705  CA  ALA A 598     -25.029  46.760   9.619  1.00  0.57           C  
ATOM   4706  C   ALA A 598     -24.191  47.917  10.103  1.00  0.57           C  
ATOM   4707  O   ALA A 598     -24.529  49.056   9.785  1.00  0.57           O  
ATOM   4708  CB  ALA A 598     -26.059  46.454  10.723  1.00  0.57           C  
ATOM   4709  N   VAL A 599     -23.103  47.713  10.880  1.00  0.47           N  
ATOM   4710  CA  VAL A 599     -22.436  48.895  11.373  1.00  0.47           C  
ATOM   4711  C   VAL A 599     -21.223  49.258  10.555  1.00  0.47           C  
ATOM   4712  O   VAL A 599     -20.210  48.564  10.573  1.00  0.47           O  
ATOM   4713  CB  VAL A 599     -22.026  48.794  12.818  1.00  0.47           C  
ATOM   4714  CG1 VAL A 599     -21.038  47.631  13.006  1.00  0.47           C  
ATOM   4715  CG2 VAL A 599     -21.462  50.156  13.248  1.00  0.47           C  
ATOM   4716  N   THR A 600     -21.328  50.400   9.835  1.00  0.55           N  
ATOM   4717  CA  THR A 600     -20.438  51.018   8.886  1.00  0.55           C  
ATOM   4718  C   THR A 600     -19.282  51.782   9.497  1.00  0.55           C  
ATOM   4719  O   THR A 600     -18.247  51.956   8.856  1.00  0.55           O  
ATOM   4720  CB  THR A 600     -21.214  51.987   8.053  1.00  0.55           C  
ATOM   4721  OG1 THR A 600     -21.586  53.114   8.833  1.00  0.55           O  
ATOM   4722  CG2 THR A 600     -22.495  51.265   7.589  1.00  0.55           C  
ATOM   4723  N   VAL A 601     -19.421  52.226  10.761  1.00  0.58           N  
ATOM   4724  CA  VAL A 601     -18.646  53.263  11.412  1.00  0.58           C  
ATOM   4725  C   VAL A 601     -17.146  53.187  11.328  1.00  0.58           C  
ATOM   4726  O   VAL A 601     -16.532  54.214  11.043  1.00  0.58           O  
ATOM   4727  CB  VAL A 601     -18.943  53.355  12.879  1.00  0.58           C  
ATOM   4728  CG1 VAL A 601     -20.412  53.756  13.063  1.00  0.58           C  
ATOM   4729  CG2 VAL A 601     -18.566  52.017  13.538  1.00  0.58           C  
ATOM   4730  N   ALA A 602     -16.494  52.033  11.568  1.00  0.64           N  
ATOM   4731  CA  ALA A 602     -15.055  52.066  11.651  1.00  0.64           C  
ATOM   4732  C   ALA A 602     -14.459  52.567  10.369  1.00  0.64           C  
ATOM   4733  O   ALA A 602     -13.567  53.410  10.378  1.00  0.64           O  
ATOM   4734  CB  ALA A 602     -14.444  50.682  11.939  1.00  0.64           C  
ATOM   4735  N   VAL A 603     -14.930  52.025   9.238  1.00  0.61           N  
ATOM   4736  CA  VAL A 603     -14.543  52.360   7.898  1.00  0.61           C  
ATOM   4737  C   VAL A 603     -15.220  53.602   7.420  1.00  0.61           C  
ATOM   4738  O   VAL A 603     -14.904  54.078   6.336  1.00  0.61           O  
ATOM   4739  CB  VAL A 603     -14.880  51.277   6.923  1.00  0.61           C  
ATOM   4740  CG1 VAL A 603     -14.069  50.022   7.286  1.00  0.61           C  
ATOM   4741  CG2 VAL A 603     -16.400  51.066   6.961  1.00  0.61           C  
ATOM   4742  N   CYS A 604     -16.322  54.020   8.063  1.00  0.62           N  
ATOM   4743  CA  CYS A 604     -16.953  55.244   7.654  1.00  0.62           C  
ATOM   4744  C   CYS A 604     -16.126  56.403   8.111  1.00  0.62           C  
ATOM   4745  O   CYS A 604     -15.808  57.310   7.343  1.00  0.62           O  
ATOM   4746  CB  CYS A 604     -18.361  55.394   8.252  1.00  0.62           C  
ATOM   4747  SG  CYS A 604     -19.217  56.892   7.682  1.00  0.62           S  
ATOM   4748  N   SER A 605     -15.732  56.359   9.398  1.00  0.70           N  
ATOM   4749  CA  SER A 605     -15.026  57.432  10.030  1.00  0.70           C  
ATOM   4750  C   SER A 605     -13.694  57.614   9.381  1.00  0.70           C  
ATOM   4751  O   SER A 605     -13.319  58.739   9.067  1.00  0.70           O  
ATOM   4752  CB  SER A 605     -14.770  57.172  11.527  1.00  0.70           C  
ATOM   4753  OG  SER A 605     -14.067  58.263  12.102  1.00  0.70           O  
ATOM   4754  N   VAL A 606     -12.957  56.517   9.115  1.00  0.67           N  
ATOM   4755  CA  VAL A 606     -11.612  56.689   8.641  1.00  0.67           C  
ATOM   4756  C   VAL A 606     -11.575  57.474   7.356  1.00  0.67           C  
ATOM   4757  O   VAL A 606     -10.814  58.433   7.277  1.00  0.67           O  
ATOM   4758  CB  VAL A 606     -10.877  55.387   8.447  1.00  0.67           C  
ATOM   4759  CG1 VAL A 606      -9.487  55.686   7.860  1.00  0.67           C  
ATOM   4760  CG2 VAL A 606     -10.841  54.636   9.789  1.00  0.67           C  
ATOM   4761  N   PRO A 607     -12.329  57.159   6.340  1.00  0.69           N  
ATOM   4762  CA  PRO A 607     -12.259  57.941   5.135  1.00  0.69           C  
ATOM   4763  C   PRO A 607     -12.780  59.327   5.317  1.00  0.69           C
[truncated: 192,950 more chars]
