# Supplementary material for: Phenotype Prediction of Pathogenic Nonsynonymous Single Nucleotide Polymorphisms in WFS1
Source: Sci Rep. 2015 Oct 5;5:14731. doi: 10.1038/srep14731 (PMC4592972; doi:10.1038/srep14731)
Supplement: Supplementary PDB files [file srep14731-s2.zip › PDB files/modelS443I.pdb]

TITLE     SWISS-MODEL SERVER (http://swissmodel.expasy.org)
TITLE    2 S443I
EXPDTA    THEORETICAL MODEL (SWISS-MODEL SERVER)
AUTHOR    SWISS-MODEL SERVER (SEE REFERENCE IN JRNL Records)
REVDAT   1   24-NOV-14 1MOD    1       13:23
JRNL        AUTH   M.BIASINI,S.BIENERT,A.WATERHOUSE,K.ARNOLD,G.STUDER,
JRNL        AUTH 2 T.SCHMIDT,F.KIEFER,T.GALLO CASSARINO,M.BERTONI,L.BORDOLI,
JRNL        AUTH 3 T.SCHWEDE
JRNL        TITL   SWISS-MODEL: MODELLING PROTEIN TERTIARY AND QUATERNARY
JRNL        TITL 2 STRUCTURE USING EVOLUTIONARY INFORMATION
JRNL        REF    NUCLEIC.ACIDS.RES                          2014
JRNL        REFN                   ISSN 0305-1048
JRNL        PMID   24782522
JRNL        DOI    10.1093/nar/gku340
REMARK   1
REMARK   1 REFERENCE 1
REMARK   1   AUTH   K.ARNOLD,L.BORDOLI,J.KOPP,T.SCHWEDE
REMARK   1  TITL   SWISS-MODEL WORKSPACE: A WEB-BASED ENVIRONMENT FOR PROTEIN
REMARK   1  TITL 2 STRUCTURE HOMOLOGY MODELLING
REMARK   1  REF    BIOINFORMATICS                V.  22   195 2006
REMARK   1  REFN                   ISSN 1367-4803
REMARK   1  PMID   16301204
REMARK   1  DOI    10.1093/bioinformatics/bti770
REMARK   1
REMARK   1 REFERENCE 2
REMARK   1  AUTH   P.BENKERT,,M.BIASINI,T.SCHWEDE 
REMARK   1  TITL   TOWARD THE ESTIMATION OF THE ABSOLUTE QUALITY OF INDIVIDUAL
REMARK   1  TITL 2 PROTEIN STRUCTURE MODELS
REMARK   1  REF    BIOINFORMATICS                V.   3 343   2011
REMARK   1  REFN                   ISSN 1367-4803
REMARK   1  PMID   21134891
REMARK   1  DOI    10.1093/bioinformatics/btq662
REMARK   1
REMARK   1 REFERENCE 3
REMARK   1  AUTH   F.KIEFER,K.ARNOLD,M.KUENZLI,L.BORDOLI,T.SCHWEDE
REMARK   1  TITL   THE SWISS-MODEL REPOSITORY AND ASSOCIATED RESOURCES
REMARK   1  REF    NUCLEIC.ACIDS.RES             V.  37 D387  2009
REMARK   1  REFN                   ISSN 0305-1048
REMARK   1  PMID   18931379
REMARK   1  DOI    10.1093/nar/gkn750
REMARK   1
REMARK   1
REMARK   1 REFERENCE 4
REMARK   1  AUTH   N.ESWAR,M.A.MARTI-RENOM,B.WEBB,M.S.MADHUSUDHAN,D.ERAMIAN,
REMARK   1  AUTH 2 M.SHEN,U.PIEPER,A.SALI
REMARK   1  TITL   COMPARATIVE PROTEIN STRUCTURE MODELING WITH MODELLER
REMARK   1  REF    CURR.PROTOC.PROTEIN.SCI.                   2006
REMARK   1  REFN                   ISSN
REMARK   1  DOI    10.1002/0471140864.ps0209s50
REMARK   1
REMARK   1 REFERENCE 5
REMARK   1  AUTH   T.SCHWEDE,J.KOPP,N.GUEX,M.C.PEITSCH                          
REMARK   1  TITL   SWISS_MODEL: AN AUTOMATED PROTEIN HOMOLOGY-MODELING          
REMARK   1  TITL 2 SERVER                                                       
REMARK   1  REF    NUCLEIC.ACIDS.RES.            V.  31 3381  2003              
REMARK   1  REFN                   ISSN 0305-1048
REMARK   1  PMID   12824332
REMARK   1  DOI    10.1093/nar/gkg520
REMARK   1
REMARK   1 REFERENCE 6
REMARK   1  AUTH   M.C.PEITSCH,N.GUEX                                           
REMARK   1  TITL   SWISS-MODEL AND THE SWISS-PDBVIEWER: AN ENVIRONMENT
REMARK   1  TITL 2 FOR COMPARATIVE PROTEIN MODELLING                            
REMARK   1  REF    ELECTROPHORESIS               V.  18 2714  1997   
REMARK   1  REFN                   ISSN
REMARK   1  DOI    10.1002/elps.1150181505
REMARK   1  PMID   9504803 
REMARK   1
REMARK   1 REFERENCE 7
REMARK   1  AUTH   M.C.PEITSCH
REMARK   1  TITL   PROTEIN MODELING BY E-MAIL
REMARK   1  REF    BIO/TECHNOLOGY                V.  13 658   1995
REMARK   1  REFN                   ISSN 1087-0156
REMARK   1  DOI    10.1038/nbt0795-658
REMARK   1
REMARK   1 DISCLAIMER
REMARK   1 The SWISS-MODEL SERVER produces theoretical models for proteins.
REMARK   1 The results of any theoretical modelling procedure is
REMARK   1 NON-EXPERIMENTAL and MUST be considered with care. These models may
REMARK   1 contain significant errors. This is especially true for automated
REMARK   1 modeling since there is no human intervention during model
REMARK   1 building. Please read the header section and the logfile carefully
REMARK   1 to know what templates and alignments were used during the model
REMARK   1 building process. All information by the SWISS-MODEL SERVER is
REMARK   1 provided "AS-IS", without any warranty, expressed or implied.
REMARK   2
REMARK   2 COPYRIGHT NOTICE
REMARK   2 This SWISS-MODEL protein model is copyright. It is produced by the
REMARK   2 SWISS-MODEL Server Group at Swiss Institute of Bioinformatics. There
REMARK   2 are no restrictions on the use of individual models for your or your
REMARK   2 employer's research projects. If you publish or patent any results
REMARK   2 obtained from this model, please cite the papers mentioned under
REMARK   2 JRNL.
REMARK   2
REMARK   2 FAIR USE NOTICE
REMARK   2 Downloading the entire data-base or substantial portions of it,
REMARK   2 systematic or automatic submission of data, mirroring the
REMARK   2 repository, or further redistribution of substantial portions data
REMARK   2 obtained from SWISS-MODEL is prohibited and requires written
REMARK   2 permission from the SWISS-MODEL Server Group at Swiss Institute of
REMARK   2 Bioinformatics.
REMARK   3 
REMARK   3 MODEL INFORMATION
REMARK   3  ENGIN   MODELLER
REMARK   3  VERSN   9v10
REMARK   3  OSTAT   MONOMER
REMARK   3  OSRSN   PREDICTION
REMARK   3  GMQE    NA
REMARK   3  QMN4    -9.32
REMARK   3 
REMARK   3 MODEL LIGAND 1
REMARK   3  NAME    ASP
REMARK   3  BIND    A.781
REMARK   3  BIND 2  A.788
REMARK   3  BIND 3  A.789
REMARK   3  BIND 4  A.790
REMARK   3  BIND 5  _.121
REMARK   3 
REMARK   3 MODEL LIGAND 2
REMARK   3  NAME    GLY
REMARK   3  BIND    A.525
REMARK   3  BIND 2  A.526
REMARK   3  BIND 3  A.527
REMARK   3  BIND 4  A.528
REMARK   3  BIND 5  A.659
REMARK   3  BIND 6  A.662
REMARK   3  BIND 7  _.88
REMARK   3 
REMARK   3 MODEL LIGAND 3
REMARK   3  NAME    GLY
REMARK   3  BIND    A.545
REMARK   3  BIND 2  A.700
REMARK   3  BIND 3  A.701
REMARK   3  BIND 4  A.702
REMARK   3  BIND 5  A.703
REMARK   3  BIND 6  _.105
REMARK   3 
REMARK   3 MODEL LIGAND 4
REMARK   3  NAME    GLY
REMARK   3  BIND    A.512
REMARK   3  BIND 2  A.645
REMARK   3  BIND 3  A.724
REMARK   3  BIND 4  A.725
REMARK   3  BIND 5  A.726
REMARK   3  BIND 6  A.727
REMARK   3  BIND 7  A.730
REMARK   3  BIND 8  _.109
REMARK   3 
REMARK   3 MODEL LIGAND 5
REMARK   3  NAME    GLY
REMARK   3  BIND    A.654
REMARK   3  BIND 2  A.656
REMARK   3  BIND 3  A.733
REMARK   3  BIND 4  A.734
REMARK   3  BIND 5  A.735
REMARK   3  BIND 6  _.111
REMARK   3 
REMARK   3 MODEL LIGAND 6
REMARK   3  NAME    GLU
REMARK   3  BIND    A.116
REMARK   3  BIND 2  A.117
REMARK   3  BIND 3  A.120
REMARK   3  BIND 4  A.121
REMARK   3  BIND 5  A.122
REMARK   3  BIND 6  _.30
REMARK   3 
REMARK   3 MODEL LIGAND 7
REMARK   3  NAME    GLU
REMARK   3  BIND    A.159
REMARK   3  BIND 2  A.160
REMARK   3  BIND 3  A.161
REMARK   3  BIND 4  A.162
REMARK   3  BIND 5  A.163
REMARK   3  BIND 6  A.164
REMARK   3  BIND 7  A.166
REMARK   3  BIND 8  A.167
REMARK   3  BIND 9  _.37
REMARK   3 
REMARK   3 MODEL LIGAND 8
REMARK   3  NAME    GLU
REMARK   3  BIND    A.213
REMARK   3  BIND 2  A.389
REMARK   3  BIND 3  A.390
REMARK   3  BIND 4  A.391
REMARK   3  BIND 5  A.392
REMARK   3  BIND 6  A.393
REMARK   3  BIND 7  A.394
REMARK   3  BIND 8  A.395
REMARK   3  BIND 9  A.396
REMARK   3  BIND 10  A.397
REMARK   3  BIND 11  A.398
REMARK   3  BIND 12  _.77
REMARK   3 
REMARK   3 MODEL LIGAND 9
REMARK   3  NAME    ALA
REMARK   3  BIND    A.297
REMARK   3  BIND 2  A.307
REMARK   3  BIND 3  A.308
REMARK   3  BIND 4  A.309
REMARK   3  BIND 5  A.312
REMARK   3  BIND 6  A.313
REMARK   3  BIND 7  A.314
REMARK   3  BIND 8  _.198
REMARK   3 
REMARK   3 MODEL LIGAND 10
REMARK   3  NAME    ILE
REMARK   3  BIND    A.298
REMARK   3  BIND 2  A.300
REMARK   3  BIND 3  A.304
REMARK   3  BIND 4  A.307
REMARK   3  BIND 5  _.199
REMARK   3 
REMARK   3 MODEL LIGAND 11
REMARK   3  NAME    VAL
REMARK   3  BIND    A.506
REMARK   3  BIND 2  A.576
REMARK   3  BIND 3  A.577
REMARK   3  BIND 4  A.578
REMARK   3  BIND 5  A.579
REMARK   3  BIND 6  A.582
REMARK   3  BIND 7  A.583
REMARK   3  BIND 8  A.584
REMARK   3  BIND 9  A.607
REMARK   3  BIND 10  A.763
REMARK   3  BIND 11  _.172
REMARK   3 
REMARK   3 TEMPLATE 1
REMARK   3  PDBID   template_upload
REMARK   3  CHAIN    
REMARK   3  MMCIF    
REMARK   3  PDBV    2014-11-14
REMARK   3  SMTLE   template_upload.1.A
REMARK   3  SMTLV   2014-11-19
REMARK   3  MTHD    Unknown
REMARK   3  FOUND   TEMPLATE_UPLOAD
REMARK   3  GMQE    0.81
REMARK   3  SIM     0.60
REMARK   3  SID     99.22
REMARK   3  OSTAT   monomer
REMARK   3  LIGND   ASP
REMARK   3  LIGND 2 ASP
REMARK   3  LIGND 3 ASP
REMARK   3  LIGND 4 ASP
REMARK   3  LIGND 5 ASP
REMARK   3  LIGND 6 ASP
REMARK   3  LIGND 7 ASP
REMARK   3  LIGND 8 ASP
REMARK   3  LIGND 9 ASP
REMARK   3  LIGND 10 ASP
REMARK   3  LIGND 11 ASP
REMARK   3  LIGND 12 ASP
REMARK   3  LIGND 13 ASP
REMARK   3  LIGND 14 ASP
REMARK   3  LIGND 15 ASP
REMARK   3  LIGND 16 ASP
REMARK   3  LIGND 17 ASP
REMARK   3  LIGND 18 ASP
REMARK   3  LIGND 19 ASP
REMARK   3  LIGND 20 ASP
REMARK   3  LIGND 21 ASP
REMARK   3  LIGND 22 ASP
REMARK   3  LIGND 23 ASP
REMARK   3  LIGND 24 ASP
REMARK   3  LIGND 25 ASP
REMARK   3  LIGND 26 ASP
REMARK   3  LIGND 27 ASP
REMARK   3  LIGND 28 ASP
REMARK   3  LIGND 29 ASP
REMARK   3  LIGND 30 ASP
REMARK   3  LIGND 31 ASP
REMARK   3  LIGND 32 ASP
REMARK   3  LIGND 33 ASP
REMARK   3  LIGND 34 ASP
REMARK   3  LIGND 35 ASP
REMARK   3  LIGND 36 GLY
REMARK   3  LIGND 37 GLY
REMARK   3  LIGND 38 GLY
REMARK   3  LIGND 39 GLY
REMARK   3  LIGND 40 GLY
REMARK   3  LIGND 41 GLY
REMARK   3  LIGND 42 GLY
REMARK   3  LIGND 43 GLY
REMARK   3  LIGND 44 GLY
REMARK   3  LIGND 45 GLY
REMARK   3  LIGND 46 GLY
REMARK   3  LIGND 47 GLY
REMARK   3  LIGND 48 GLY
REMARK   3  LIGND 49 GLY
REMARK   3  LIGND 50 GLY
REMARK   3  LIGND 51 GLY
REMARK   3  LIGND 52 GLY
REMARK   3  LIGND 53 GLY
REMARK   3  LIGND 54 GLY
REMARK   3  LIGND 55 GLY
REMARK   3  LIGND 56 GLY
REMARK   3  LIGND 57 GLY
REMARK   3  LIGND 58 GLY
REMARK   3  LIGND 59 GLY
REMARK   3  LIGND 60 GLY
REMARK   3  LIGND 61 GLY
REMARK   3  LIGND 62 GLY
REMARK   3  LIGND 63 GLY
REMARK   3  LIGND 64 GLY
REMARK   3  LIGND 65 GLY
REMARK   3  LIGND 66 GLY
REMARK   3  LIGND 67 GLY
REMARK   3  LIGND 68 GLY
REMARK   3  LIGND 69 GLY
REMARK   3  LIGND 70 GLY
REMARK   3  LIGND 71 GLY
REMARK   3  LIGND 72 GLY
REMARK   3  LIGND 73 GLY
REMARK   3  LIGND 74 GLY
REMARK   3  LIGND 75 GLY
REMARK   3  LIGND 76 GLY
REMARK   3  LIGND 77 GLY
REMARK   3  LIGND 78 GLY
REMARK   3  LIGND 79 GLY
REMARK   3  LIGND 80 GLY
REMARK   3  LIGND 81 GLY
REMARK   3  LIGND 82 GLY
REMARK   3  LIGND 83 GLU
REMARK   3  LIGND 84 GLU
REMARK   3  LIGND 85 GLU
REMARK   3  LIGND 86 GLU
REMARK   3  LIGND 87 GLU
REMARK   3  LIGND 88 GLU
REMARK   3  LIGND 89 GLU
REMARK   3  LIGND 90 GLU
REMARK   3  LIGND 91 GLU
REMARK   3  LIGND 92 GLU
REMARK   3  LIGND 93 GLU
REMARK   3  LIGND 94 GLU
REMARK   3  LIGND 95 GLU
REMARK   3  LIGND 96 GLU
REMARK   3  LIGND 97 GLU
REMARK   3  LIGND 98 GLU
REMARK   3  LIGND 99 GLU
REMARK   3  LIGND 100 GLU
REMARK   3  LIGND 101 GLU
REMARK   3  LIGND 102 GLU
REMARK   3  LIGND 103 GLU
REMARK   3  LIGND 104 GLU
REMARK   3  LIGND 105 GLU
REMARK   3  LIGND 106 GLU
REMARK   3  LIGND 107 GLU
REMARK   3  LIGND 108 GLU
REMARK   3  LIGND 109 GLU
REMARK   3  LIGND 110 GLU
REMARK   3  LIGND 111 GLU
REMARK   3  LIGND 112 GLU
REMARK   3  LIGND 113 GLU
REMARK   3  LIGND 114 GLU
REMARK   3  LIGND 115 GLU
REMARK   3  LIGND 116 GLU
REMARK   3  LIGND 117 GLU
REMARK   3  LIGND 118 GLU
REMARK   3  LIGND 119 GLU
REMARK   3  LIGND 120 GLU
REMARK   3  LIGND 121 GLU
REMARK   3  LIGND 122 GLU
REMARK   3  LIGND 123 GLU
REMARK   3  LIGND 124 GLU
REMARK   3  LIGND 125 GLU
REMARK   3  LIGND 126 GLU
REMARK   3  LIGND 127 GLU
REMARK   3  LIGND 128 GLU
REMARK   3  LIGND 129 GLU
REMARK   3  LIGND 130 GLU
REMARK   3  LIGND 131 GLU
REMARK   3  LIGND 132 GLU
REMARK   3  LIGND 133 GLU
REMARK   3  LIGND 134 GLU
REMARK   3  LIGND 135 GLU
REMARK   3  LIGND 136 GLU
REMARK   3  LIGND 137 GLU
REMARK   3  LIGND 138 GLU
REMARK   3  LIGND 139 ALA
REMARK   3  LIGND 140 ALA
REMARK   3  LIGND 141 ALA
REMARK   3  LIGND 142 ALA
REMARK   3  LIGND 143 ALA
REMARK   3  LIGND 144 ALA
REMARK   3  LIGND 145 ALA
REMARK   3  LIGND 146 ALA
REMARK   3  LIGND 147 ALA
REMARK   3  LIGND 148 ALA
REMARK   3  LIGND 149 ALA
REMARK   3  LIGND 150 ALA
REMARK   3  LIGND 151 ALA
REMARK   3  LIGND 152 ALA
REMARK   3  LIGND 153 ALA
REMARK   3  LIGND 154 ALA
REMARK   3  LIGND 155 ALA
REMARK   3  LIGND 156 PHE
REMARK   3  LIGND 157 PHE
REMARK   3  LIGND 158 PHE
REMARK   3  LIGND 159 PHE
REMARK   3  LIGND 160 PHE
REMARK   3  LIGND 161 PHE
REMARK   3  LIGND 162 PHE
REMARK   3  LIGND 163 HIS
REMARK   3  LIGND 164 HIS
REMARK   3  LIGND 165 HIS
REMARK   3  LIGND 166 ILE
REMARK   3  LIGND 167 ILE
REMARK   3  LIGND 168 ILE
REMARK   3  LIGND 169 ILE
REMARK   3  LIGND 170 ILE
REMARK   3  LIGND 171 ILE
REMARK   3  LIGND 172 ILE
REMARK   3  LIGND 173 LEU
REMARK   3  LIGND 174 LEU
REMARK   3  LIGND 175 LEU
REMARK   3  LIGND 176 LEU
REMARK   3  LIGND 177 LEU
REMARK   3  LIGND 178 LEU
REMARK   3  LIGND 179 LEU
REMARK   3  LIGND 180 LEU
REMARK   3  LIGND 181 LEU
REMARK   3  LIGND 182 LEU
REMARK   3  LIGND 183 LEU
REMARK   3  LIGND 184 LEU
REMARK   3  LIGND 185 LEU
REMARK   3  LIGND 186 LEU
REMARK   3  LIGND 187 LEU
REMARK   3  LIGND 188 LEU
REMARK   3  LIGND 189 GLN
REMARK   3  LIGND 190 GLN
REMARK   3  LIGND 191 GLN
REMARK   3  LIGND 192 GLN
REMARK   3  LIGND 193 GLN
REMARK   3  LIGND 194 SER
REMARK   3  LIGND 195 SER
REMARK   3  LIGND 196 SER
REMARK   3  LIGND 197 SER
REMARK   3  LIGND 198 SER
REMARK   3  LIGND 199 SER
REMARK   3  LIGND 200 SER
REMARK   3  LIGND 201 SER
REMARK   3  LIGND 202 LYS
REMARK   3  LIGND 203 LYS
REMARK   3  LIGND 204 LYS
REMARK   3  LIGND 205 LYS
REMARK   3  LIGND 206 LYS
REMARK   3  LIGND 207 LYS
REMARK   3  LIGND 208 LYS
REMARK   3  LIGND 209 ARG
REMARK   3  LIGND 210 ARG
REMARK   3  LIGND 211 ARG
REMARK   3  LIGND 212 ARG
REMARK   3  LIGND 213 ARG
REMARK   3  LIGND 214 ARG
REMARK   3  LIGND 215 VAL
REMARK   3  LIGND 216 VAL
REMARK   3  LIGND 217 VAL
REMARK   3  LIGND 218 VAL
REMARK   3  LIGND 219 VAL
REMARK   3  LIGND 220 VAL
REMARK   3  LIGND 221 VAL
REMARK   3  LIGND 222 VAL
REMARK   3  LIGND 223 VAL
REMARK   3  LIGND 224 PRO
REMARK   3  LIGND 225 PRO
REMARK   3  LIGND 226 PRO
REMARK   3  LIGND 227 PRO
REMARK   3  LIGND 228 PRO
REMARK   3  LIGND 229 PRO
REMARK   3  LIGND 230 TYR
REMARK   3  LIGND 231 TYR
REMARK   3  LIGND 232 THR
REMARK   3  LIGND 233 THR
REMARK   3  LIGND 234 THR
REMARK   3  LIGND 235 THR
REMARK   3  LIGND 236 THR
REMARK   3  LIGND 237 THR
REMARK   3  LIGND 238 THR
REMARK   3  LIGND 239 THR
REMARK   3  LIGND 240 THR
REMARK   3  LIGND 241 THR
REMARK   3  LIGND 242 CYS
REMARK   3  LIGND 243 CYS
REMARK   3  LIGND 244 TRP
REMARK   3  LIGND 245 MET
REMARK   3  LIGND 246 MET
REMARK   3  LIGND 247 ASN
REMARK   3  LIGND 248 ASN
ATOM      1  N   SER A   3       2.277  17.874  23.174  1.00  0.40           N  
ATOM      2  CA  SER A   3       3.184  16.833  22.783  1.00  0.40           C  
ATOM      3  C   SER A   3       3.142  16.645  21.306  1.00  0.40           C  
ATOM      4  O   SER A   3       4.182  16.659  20.649  1.00  0.40           O  
ATOM      5  CB  SER A   3       2.848  15.475  23.420  1.00  0.40           C  
ATOM      6  OG  SER A   3       3.783  14.496  22.995  1.00  0.40           O  
ATOM      7  N   ASN A   4       1.940  16.476  20.725  1.00  0.42           N  
ATOM      8  CA  ASN A   4       1.956  16.290  19.310  1.00  0.42           C  
ATOM      9  C   ASN A   4       2.258  17.632  18.742  1.00  0.42           C  
ATOM     10  O   ASN A   4       1.469  18.569  18.844  1.00  0.42           O  
ATOM     11  CB  ASN A   4       0.641  15.735  18.718  1.00  0.42           C  
ATOM     12  CG  ASN A   4      -0.512  16.698  18.969  1.00  0.42           C  
ATOM     13  OD1 ASN A   4      -1.122  17.205  18.029  1.00  0.42           O  
ATOM     14  ND2 ASN A   4      -0.812  16.969  20.267  1.00  0.42           N  
ATOM     15  N   THR A   5       3.458  17.782  18.161  1.00  0.51           N  
ATOM     16  CA  THR A   5       3.764  19.096  17.699  1.00  0.51           C  
ATOM     17  C   THR A   5       4.622  19.015  16.491  1.00  0.51           C  
ATOM     18  O   THR A   5       5.331  18.034  16.272  1.00  0.51           O  
ATOM     19  CB  THR A   5       4.530  19.897  18.708  1.00  0.51           C  
ATOM     20  OG1 THR A   5       4.648  21.247  18.284  1.00  0.51           O  
ATOM     21  CG2 THR A   5       5.925  19.267  18.871  1.00  0.51           C  
ATOM     22  N   ALA A   6       4.543  20.064  15.655  1.00  0.63           N  
ATOM     23  CA  ALA A   6       5.407  20.156  14.524  1.00  0.63           C  
ATOM     24  C   ALA A   6       6.669  20.786  15.016  1.00  0.63           C  
ATOM     25  O   ALA A   6       6.661  21.545  15.984  1.00  0.63           O  
ATOM     26  CB  ALA A   6       4.850  21.038  13.394  1.00  0.63           C  
ATOM     27  N   PRO A   7       7.760  20.461  14.388  1.00  0.61           N  
ATOM     28  CA  PRO A   7       9.001  21.068  14.782  1.00  0.61           C  
ATOM     29  C   PRO A   7       9.070  22.436  14.192  1.00  0.61           C  
ATOM     30  O   PRO A   7       8.261  22.748  13.320  1.00  0.61           O  
ATOM     31  CB  PRO A   7      10.106  20.143  14.279  1.00  0.61           C  
ATOM     32  CG  PRO A   7       9.429  18.765  14.240  1.00  0.61           C  
ATOM     33  CD  PRO A   7       7.949  19.081  13.969  1.00  0.61           C  
ATOM     34  N   LEU A   8      10.008  23.278  14.663  1.00  0.52           N  
ATOM     35  CA  LEU A   8      10.121  24.583  14.088  1.00  0.52           C  
ATOM     36  C   LEU A   8      11.156  24.468  13.018  1.00  0.52           C  
ATOM     37  O   LEU A   8      12.307  24.143  13.304  1.00  0.52           O  
ATOM     38  CB  LEU A   8      10.673  25.640  15.063  1.00  0.52           C  
ATOM     39  CG  LEU A   8       9.871  25.817  16.366  1.00  0.52           C  
ATOM     40  CD1 LEU A   8      10.493  26.912  17.250  1.00  0.52           C  
ATOM     41  CD2 LEU A   8       8.376  26.042  16.094  1.00  0.52           C  
ATOM     42  N   GLY A   9      10.789  24.714  11.746  1.00  0.68           N  
ATOM     43  CA  GLY A   9      11.837  24.646  10.773  1.00  0.68           C  
ATOM     44  C   GLY A   9      11.277  24.378   9.416  1.00  0.68           C  
ATOM     45  O   GLY A   9      10.185  23.845   9.218  1.00  0.68           O  
ATOM     46  N   PRO A  10      12.108  24.759   8.489  1.00  0.67           N  
ATOM     47  CA  PRO A  10      11.895  24.639   7.074  1.00  0.67           C  
ATOM     48  C   PRO A  10      11.836  23.195   6.707  1.00  0.67           C  
ATOM     49  O   PRO A  10      11.393  22.875   5.605  1.00  0.67           O  
ATOM     50  CB  PRO A  10      13.104  25.319   6.431  1.00  0.67           C  
ATOM     51  CG  PRO A  10      14.213  25.164   7.489  1.00  0.67           C  
ATOM     52  CD  PRO A  10      13.451  25.200   8.821  1.00  0.67           C  
ATOM     53  N   SER A  11      12.288  22.311   7.612  1.00  0.68           N  
ATOM     54  CA  SER A  11      12.383  20.910   7.332  1.00  0.68           C  
ATOM     55  C   SER A  11      11.027  20.369   6.997  1.00  0.68           C  
ATOM     56  O   SER A  11      10.916  19.418   6.226  1.00  0.68           O  
ATOM     57  CB  SER A  11      12.918  20.110   8.530  1.00  0.68           C  
ATOM     58  OG  SER A  11      14.228  20.550   8.860  1.00  0.68           O  
ATOM     59  N   CYS A  12       9.951  20.960   7.550  1.00  0.69           N  
ATOM     60  CA  CYS A  12       8.657  20.396   7.291  1.00  0.69           C  
ATOM     61  C   CYS A  12       8.018  21.079   6.126  1.00  0.69           C  
ATOM     62  O   CYS A  12       8.166  22.278   5.894  1.00  0.69           O  
ATOM     63  CB  CYS A  12       7.689  20.496   8.482  1.00  0.69           C  
ATOM     64  SG  CYS A  12       7.288  22.213   8.923  1.00  0.69           S  
ATOM     65  N   PRO A  13       7.321  20.272   5.374  1.00  0.68           N  
ATOM     66  CA  PRO A  13       6.591  20.777   4.246  1.00  0.68           C  
ATOM     67  C   PRO A  13       5.382  21.474   4.762  1.00  0.68           C  
ATOM     68  O   PRO A  13       4.989  21.223   5.900  1.00  0.68           O  
ATOM     69  CB  PRO A  13       6.265  19.564   3.378  1.00  0.68           C  
ATOM     70  CG  PRO A  13       7.394  18.571   3.704  1.00  0.68           C  
ATOM     71  CD  PRO A  13       7.794  18.916   5.149  1.00  0.68           C  
ATOM     72  N   GLN A  14       4.777  22.363   3.961  1.00  0.65           N  
ATOM     73  CA  GLN A  14       3.632  23.048   4.468  1.00  0.65           C  
ATOM     74  C   GLN A  14       2.650  23.196   3.355  1.00  0.65           C  
ATOM     75  O   GLN A  14       2.908  22.822   2.211  1.00  0.65           O  
ATOM     76  CB  GLN A  14       3.995  24.416   5.061  1.00  0.65           C  
ATOM     77  CG  GLN A  14       4.886  24.237   6.295  1.00  0.65           C  
ATOM     78  CD  GLN A  14       5.535  25.560   6.651  1.00  0.65           C  
ATOM     79  OE1 GLN A  14       4.857  26.547   6.931  1.00  0.65           O  
ATOM     80  NE2 GLN A  14       6.894  25.578   6.637  1.00  0.65           N  
ATOM     81  N   PRO A  15       1.508  23.715   3.695  1.00  0.71           N  
ATOM     82  CA  PRO A  15       0.456  23.862   2.729  1.00  0.71           C  
ATOM     83  C   PRO A  15       0.780  24.914   1.722  1.00  0.71           C  
ATOM     84  O   PRO A  15       1.629  25.761   1.992  1.00  0.71           O  
ATOM     85  CB  PRO A  15      -0.807  24.157   3.535  1.00  0.71           C  
ATOM     86  CG  PRO A  15      -0.539  23.481   4.891  1.00  0.71           C  
ATOM     87  CD  PRO A  15       0.990  23.524   5.041  1.00  0.71           C  
ATOM     88  N   PRO A  16       0.149  24.860   0.580  1.00  0.71           N  
ATOM     89  CA  PRO A  16       0.410  25.847  -0.432  1.00  0.71           C  
ATOM     90  C   PRO A  16      -0.137  27.181  -0.030  1.00  0.71           C  
ATOM     91  O   PRO A  16      -1.137  27.237   0.684  1.00  0.71           O  
ATOM     92  CB  PRO A  16      -0.180  25.287  -1.724  1.00  0.71           C  
ATOM     93  CG  PRO A  16      -0.101  23.762  -1.524  1.00  0.71           C  
ATOM     94  CD  PRO A  16      -0.205  23.573  -0.001  1.00  0.71           C  
ATOM     95  N   PRO A  17       0.510  28.227  -0.463  1.00  0.72           N  
ATOM     96  CA  PRO A  17       0.109  29.570  -0.128  1.00  0.72           C  
ATOM     97  C   PRO A  17      -1.028  30.057  -0.966  1.00  0.72           C  
ATOM     98  O   PRO A  17      -1.272  29.499  -2.034  1.00  0.72           O  
ATOM     99  CB  PRO A  17       1.365  30.433  -0.268  1.00  0.72           C  
ATOM    100  CG  PRO A  17       2.328  29.585  -1.117  1.00  0.72           C  
ATOM    101  CD  PRO A  17       1.927  28.143  -0.776  1.00  0.72           C  
ATOM    102  N   ALA A  18      -1.730  31.107  -0.489  1.00  0.80           N  
ATOM    103  CA  ALA A  18      -2.838  31.672  -1.207  1.00  0.80           C  
ATOM    104  C   ALA A  18      -2.300  32.414  -2.390  1.00  0.80           C  
ATOM    105  O   ALA A  18      -1.167  32.893  -2.392  1.00  0.80           O  
ATOM    106  CB  ALA A  18      -3.675  32.663  -0.379  1.00  0.80           C  
ATOM    107  N   PRO A  19      -3.104  32.486  -3.417  1.00  0.80           N  
ATOM    108  CA  PRO A  19      -2.744  33.160  -4.634  1.00  0.80           C  
ATOM    109  C   PRO A  19      -2.841  34.640  -4.482  1.00  0.80           C  
ATOM    110  O   PRO A  19      -3.630  35.112  -3.664  1.00  0.80           O  
ATOM    111  CB  PRO A  19      -3.687  32.617  -5.712  1.00  0.80           C  
ATOM    112  CG  PRO A  19      -4.860  32.009  -4.923  1.00  0.80           C  
ATOM    113  CD  PRO A  19      -4.213  31.564  -3.603  1.00  0.80           C  
ATOM    114  N   GLN A  20      -2.042  35.393  -5.259  1.00  0.75           N  
ATOM    115  CA  GLN A  20      -2.115  36.823  -5.224  1.00  0.75           C  
ATOM    116  C   GLN A  20      -3.175  37.201  -6.204  1.00  0.75           C  
ATOM    117  O   GLN A  20      -3.631  36.376  -6.992  1.00  0.75           O  
ATOM    118  CB  GLN A  20      -0.798  37.523  -5.591  1.00  0.75           C  
ATOM    119  CG  GLN A  20       0.271  37.312  -4.517  1.00  0.75           C  
ATOM    120  CD  GLN A  20       0.635  35.839  -4.497  1.00  0.75           C  
ATOM    121  OE1 GLN A  20       0.651  35.207  -3.442  1.00  0.75           O  
ATOM    122  NE2 GLN A  20       0.923  35.278  -5.702  1.00  0.75           N  
ATOM    123  N   PRO A  21      -3.588  38.429  -6.169  1.00  0.81           N  
ATOM    124  CA  PRO A  21      -4.677  38.854  -7.000  1.00  0.81           C  
ATOM    125  C   PRO A  21      -4.454  38.686  -8.471  1.00  0.81           C  
ATOM    126  O   PRO A  21      -5.434  38.466  -9.182  1.00  0.81           O  
ATOM    127  CB  PRO A  21      -5.046  40.261  -6.525  1.00  0.81           C  
ATOM    128  CG  PRO A  21      -4.032  40.569  -5.406  1.00  0.81           C  
ATOM    129  CD  PRO A  21      -3.522  39.204  -4.949  1.00  0.81           C  
ATOM    130  N   GLN A  22      -3.209  38.802  -8.969  1.00  0.77           N  
ATOM    131  CA  GLN A  22      -3.036  38.581 -10.376  1.00  0.77           C  
ATOM    132  C   GLN A  22      -3.290  37.131 -10.624  1.00  0.77           C  
ATOM    133  O   GLN A  22      -3.923  36.753 -11.609  1.00  0.77           O  
ATOM    134  CB  GLN A  22      -1.624  38.872 -10.905  1.00  0.77           C  
ATOM    135  CG  GLN A  22      -0.570  37.886 -10.407  1.00  0.77           C  
ATOM    136  CD  GLN A  22       0.737  38.192 -11.125  1.00  0.77           C  
ATOM    137  OE1 GLN A  22       0.855  39.197 -11.822  1.00  0.77           O  
ATOM    138  NE2 GLN A  22       1.749  37.300 -10.953  1.00  0.77           N  
ATOM    139  N   ALA A  23      -2.790  36.278  -9.712  1.00  0.83           N  
ATOM    140  CA  ALA A  23      -2.944  34.863  -9.856  1.00  0.83           C  
ATOM    141  C   ALA A  23      -4.403  34.564  -9.806  1.00  0.83           C  
ATOM    142  O   ALA A  23      -4.903  33.778 -10.606  1.00  0.83           O  
ATOM    143  CB  ALA A  23      -2.269  34.069  -8.722  1.00  0.83           C  
ATOM    144  N   ARG A  24      -5.134  35.227  -8.890  1.00  0.74           N  
ATOM    145  CA  ARG A  24      -6.532  34.958  -8.716  1.00  0.74           C  
ATOM    146  C   ARG A  24      -7.234  35.270  -9.997  1.00  0.74           C  
ATOM    147  O   ARG A  24      -8.162  34.564 -10.387  1.00  0.74           O  
ATOM    148  CB  ARG A  24      -7.187  35.808  -7.616  1.00  0.74           C  
ATOM    149  CG  ARG A  24      -6.609  35.571  -6.220  1.00  0.74           C  
ATOM    150  CD  ARG A  24      -7.242  36.485  -5.172  1.00  0.74           C  
ATOM    151  NE  ARG A  24      -6.362  36.503  -3.971  1.00  0.74           N  
ATOM    152  CZ  ARG A  24      -6.710  35.824  -2.841  1.00  0.74           C  
ATOM    153  NH1 ARG A  24      -7.820  35.031  -2.830  1.00  0.74           N  
ATOM    154  NH2 ARG A  24      -5.959  35.958  -1.710  1.00  0.74           N  
ATOM    155  N   SER A  25      -6.814  36.342 -10.691  1.00  0.77           N  
ATOM    156  CA  SER A  25      -7.459  36.689 -11.925  1.00  0.77           C  
ATOM    157  C   SER A  25      -7.287  35.549 -12.881  1.00  0.77           C  
ATOM    158  O   SER A  25      -8.207  35.217 -13.629  1.00  0.77           O  
ATOM    159  CB  SER A  25      -6.858  37.937 -12.593  1.00  0.77           C  
ATOM    160  OG  SER A  25      -7.117  39.087 -11.802  1.00  0.77           O  
ATOM    161  N   ARG A  26      -6.094  34.918 -12.876  1.00  0.70           N  
ATOM    162  CA  ARG A  26      -5.808  33.816 -13.753  1.00  0.70           C  
ATOM    163  C   ARG A  26      -6.732  32.694 -13.396  1.00  0.70           C  
ATOM    164  O   ARG A  26      -7.270  32.017 -14.271  1.00  0.70           O  
ATOM    165  CB  ARG A  26      -4.371  33.282 -13.589  1.00  0.70           C  
ATOM    166  CG  ARG A  26      -3.279  34.290 -13.954  1.00  0.70           C  
ATOM    167  CD  ARG A  26      -1.869  33.822 -13.575  1.00  0.70           C  
ATOM    168  NE  ARG A  26      -1.314  33.041 -14.716  1.00  0.70           N  
ATOM    169  CZ  ARG A  26      -0.576  33.671 -15.675  1.00  0.70           C  
ATOM    170  NH1 ARG A  26      -0.332  35.011 -15.576  1.00  0.70           N  
ATOM    171  NH2 ARG A  26      -0.072  32.962 -16.727  1.00  0.70           N  
ATOM    172  N   LEU A  27      -6.941  32.486 -12.082  1.00  0.69           N  
ATOM    173  CA  LEU A  27      -7.793  31.449 -11.571  1.00  0.69           C  
ATOM    174  C   LEU A  27      -9.178  31.672 -12.080  1.00  0.69           C  
ATOM    175  O   LEU A  27      -9.849  30.737 -12.515  1.00  0.69           O  
ATOM    176  CB  LEU A  27      -7.898  31.497 -10.034  1.00  0.69           C  
ATOM    177  CG  LEU A  27      -6.739  30.859  -9.242  1.00  0.69           C  
ATOM    178  CD1 LEU A  27      -6.943  29.345  -9.130  1.00  0.69           C  
ATOM    179  CD2 LEU A  27      -5.364  31.198  -9.834  1.00  0.69           C  
ATOM    180  N   ASN A  28      -9.638  32.933 -12.050  1.00  0.68           N  
ATOM    181  CA  ASN A  28     -10.981  33.225 -12.445  1.00  0.68           C  
ATOM    182  C   ASN A  28     -11.139  32.803 -13.869  1.00  0.68           C  
ATOM    183  O   ASN A  28     -12.081  32.093 -14.218  1.00  0.68           O  
ATOM    184  CB  ASN A  28     -11.270  34.736 -12.395  1.00  0.68           C  
ATOM    185  CG  ASN A  28     -10.967  35.228 -10.985  1.00  0.68           C  
ATOM    186  OD1 ASN A  28     -11.088  34.485 -10.013  1.00  0.68           O  
ATOM    187  ND2 ASN A  28     -10.545  36.516 -10.870  1.00  0.68           N  
ATOM    188  N   ALA A  29     -10.191  33.214 -14.730  1.00  0.69           N  
ATOM    189  CA  ALA A  29     -10.300  32.904 -16.123  1.00  0.69           C  
ATOM    190  C   ALA A  29     -10.242  31.424 -16.314  1.00  0.69           C  
ATOM    191  O   ALA A  29     -11.053  30.850 -17.041  1.00  0.69           O  
ATOM    192  CB  ALA A  29      -9.158  33.510 -16.957  1.00  0.69           C  
ATOM    193  N   THR A  30      -9.297  30.756 -15.628  1.00  0.65           N  
ATOM    194  CA  THR A  30      -9.100  29.354 -15.847  1.00  0.65           C  
ATOM    195  C   THR A  30     -10.336  28.608 -15.475  1.00  0.65           C  
ATOM    196  O   THR A  30     -10.782  27.728 -16.211  1.00  0.65           O  
ATOM    197  CB  THR A  30      -7.977  28.775 -15.033  1.00  0.65           C  
ATOM    198  OG1 THR A  30      -8.261  28.897 -13.647  1.00  0.65           O  
ATOM    199  CG2 THR A  30      -6.673  29.516 -15.378  1.00  0.65           C  
ATOM    200  N   ALA A  31     -10.943  28.958 -14.329  1.00  0.67           N  
ATOM    201  CA  ALA A  31     -12.065  28.200 -13.869  1.00  0.67           C  
ATOM    202  C   ALA A  31     -13.172  28.271 -14.868  1.00  0.67           C  
ATOM    203  O   ALA A  31     -13.749  27.244 -15.221  1.00  0.67           O  
ATOM    204  CB  ALA A  31     -12.620  28.711 -12.530  1.00  0.67           C  
ATOM    205  N   SER A  32     -13.487  29.472 -15.386  1.00  0.60           N  
ATOM    206  CA  SER A  32     -14.596  29.522 -16.291  1.00  0.60           C  
ATOM    207  C   SER A  32     -14.122  30.011 -17.612  1.00  0.60           C  
ATOM    208  O   SER A  32     -13.494  31.062 -17.714  1.00  0.60           O  
ATOM    209  CB  SER A  32     -15.715  30.476 -15.840  1.00  0.60           C  
ATOM    210  OG  SER A  32     -16.773  30.471 -16.787  1.00  0.60           O  
ATOM    211  N   LEU A  33     -14.410  29.244 -18.676  1.00  0.52           N  
ATOM    212  CA  LEU A  33     -14.026  29.702 -19.972  1.00  0.52           C  
ATOM    213  C   LEU A  33     -15.214  29.396 -20.823  1.00  0.52           C  
ATOM    214  O   LEU A  33     -15.945  28.447 -20.543  1.00  0.52           O  
ATOM    215  CB  LEU A  33     -12.804  28.948 -20.530  1.00  0.52           C  
ATOM    216  CG  LEU A  33     -12.048  29.655 -21.679  1.00  0.52           C  
ATOM    217  CD1 LEU A  33     -12.882  29.830 -22.949  1.00  0.52           C  
ATOM    218  CD2 LEU A  33     -11.438  30.977 -21.193  1.00  0.52           C  
ATOM    219  N   GLU A  34     -15.464  30.202 -21.872  1.00  0.54           N  
ATOM    220  CA  GLU A  34     -16.597  29.917 -22.699  1.00  0.54           C  
ATOM    221  C   GLU A  34     -16.358  28.554 -23.256  1.00  0.54           C  
ATOM    222  O   GLU A  34     -17.250  27.709 -23.280  1.00  0.54           O  
ATOM    223  CB  GLU A  34     -16.741  30.880 -23.892  1.00  0.54           C  
ATOM    224  CG  GLU A  34     -17.087  32.317 -23.492  1.00  0.54           C  
ATOM    225  CD  GLU A  34     -18.458  32.299 -22.833  1.00  0.54           C  
ATOM    226  OE1 GLU A  34     -18.598  31.614 -21.784  1.00  0.54           O  
ATOM    227  OE2 GLU A  34     -19.385  32.965 -23.368  1.00  0.54           O  
ATOM    228  N   GLN A  35     -15.116  28.301 -23.700  1.00  0.50           N  
ATOM    229  CA  GLN A  35     -14.764  27.017 -24.216  1.00  0.50           C  
ATOM    230  C   GLN A  35     -13.885  26.378 -23.192  1.00  0.50           C  
ATOM    231  O   GLN A  35     -13.010  27.026 -22.619  1.00  0.50           O  
ATOM    232  CB  GLN A  35     -13.960  27.089 -25.525  1.00  0.50           C  
ATOM    233  CG  GLN A  35     -13.587  25.715 -26.080  1.00  0.50           C  
ATOM    234  CD  GLN A  35     -12.667  25.927 -27.273  1.00  0.50           C  
ATOM    235  OE1 GLN A  35     -12.456  27.055 -27.717  1.00  0.50           O  
ATOM    236  NE2 GLN A  35     -12.097  24.814 -27.805  1.00  0.50           N  
ATOM    237  N   GLU A  36     -14.115  25.081 -22.915  1.00  0.53           N  
ATOM    238  CA  GLU A  36     -13.304  24.412 -21.942  1.00  0.53           C  
ATOM    239  C   GLU A  36     -12.828  23.142 -22.558  1.00  0.53           C  
ATOM    240  O   GLU A  36     -13.353  22.698 -23.578  1.00  0.53           O  
ATOM    241  CB  GLU A  36     -14.050  24.037 -20.651  1.00  0.53           C  
ATOM    242  CG  GLU A  36     -13.115  23.543 -19.545  1.00  0.53           C  
ATOM    243  CD  GLU A  36     -12.381  24.755 -18.989  1.00  0.53           C  
ATOM    244  OE1 GLU A  36     -13.015  25.536 -18.231  1.00  0.53           O  
ATOM    245  OE2 GLU A  36     -11.176  24.918 -19.318  1.00  0.53           O  
ATOM    246  N   ARG A  37     -11.787  22.533 -21.958  1.00  0.47           N  
ATOM    247  CA  ARG A  37     -11.278  21.307 -22.495  1.00  0.47           C  
ATOM    248  C   ARG A  37     -12.385  20.310 -22.438  1.00  0.47           C  
ATOM    249  O   ARG A  37     -12.680  19.635 -23.422  1.00  0.47           O  
ATOM    250  CB  ARG A  37     -10.098  20.752 -21.684  1.00  0.47           C  
ATOM    251  CG  ARG A  37      -8.822  21.581 -21.838  1.00  0.47           C  
ATOM    252  CD  ARG A  37      -7.686  21.145 -20.912  1.00  0.47           C  
ATOM    253  NE  ARG A  37      -6.470  21.908 -21.310  1.00  0.47           N  
ATOM    254  CZ  ARG A  37      -6.277  23.181 -20.860  1.00  0.47           C  
ATOM    255  NH1 ARG A  37      -7.215  23.773 -20.065  1.00  0.47           N  
ATOM    256  NH2 ARG A  37      -5.147  23.864 -21.208  1.00  0.47           N  
ATOM    257  N   SER A  38     -13.049  20.214 -21.274  1.00  0.55           N  
ATOM    258  CA  SER A  38     -14.136  19.294 -21.156  1.00  0.55           C  
ATOM    259  C   SER A  38     -15.341  20.150 -20.979  1.00  0.55           C  
ATOM    260  O   SER A  38     -15.346  21.055 -20.148  1.00  0.55           O  
ATOM    261  CB  SER A  38     -14.029  18.377 -19.926  1.00  0.55           C  
ATOM    262  OG  SER A  38     -14.073  19.150 -18.736  1.00  0.55           O  
ATOM    263  N   GLU A  39     -16.403  19.903 -21.767  1.00  0.55           N  
ATOM    264  CA  GLU A  39     -17.529  20.761 -21.583  1.00  0.55           C  
ATOM    265  C   GLU A  39     -18.347  20.201 -20.478  1.00  0.55           C  
ATOM    266  O   GLU A  39     -19.337  19.510 -20.706  1.00  0.55           O  
ATOM    267  CB  GLU A  39     -18.464  20.865 -22.797  1.00  0.55           C  
ATOM    268  CG  GLU A  39     -19.648  21.798 -22.533  1.00  0.55           C  
ATOM    269  CD  GLU A  39     -20.568  21.763 -23.742  1.00  0.55           C  
ATOM    270  OE1 GLU A  39     -20.338  20.906 -24.636  1.00  0.55           O  
ATOM    271  OE2 GLU A  39     -21.516  22.591 -23.786  1.00  0.55           O  
ATOM    272  N   ARG A  40     -17.939  20.503 -19.236  1.00  0.51           N  
ATOM    273  CA  ARG A  40     -18.692  20.083 -18.101  1.00  0.51           C  
ATOM    274  C   ARG A  40     -18.606  21.232 -17.160  1.00  0.51           C  
ATOM    275  O   ARG A  40     -17.587  21.919 -17.102  1.00  0.51           O  
ATOM    276  CB  ARG A  40     -18.115  18.845 -17.389  1.00  0.51           C  
ATOM    277  CG  ARG A  40     -18.138  17.560 -18.230  1.00  0.51           C  
ATOM    278  CD  ARG A  40     -19.513  16.889 -18.327  1.00  0.51           C  
ATOM    279  NE  ARG A  40     -20.058  17.160 -19.688  1.00  0.51           N  
ATOM    280  CZ  ARG A  40     -19.801  16.295 -20.712  1.00  0.51           C  
ATOM    281  NH1 ARG A  40     -19.084  15.157 -20.480  1.00  0.51           N  
ATOM    282  NH2 ARG A  40     -20.262  16.564 -21.969  1.00  0.51           N  
ATOM    283  N   PRO A  41     -19.651  21.482 -16.436  1.00  0.58           N  
ATOM    284  CA  PRO A  41     -19.588  22.590 -15.530  1.00  0.58           C  
ATOM    285  C   PRO A  41     -18.673  22.273 -14.397  1.00  0.58           C  
ATOM    286  O   PRO A  41     -18.502  21.097 -14.076  1.00  0.58           O  
ATOM    287  CB  PRO A  41     -21.032  22.884 -15.134  1.00  0.58           C  
ATOM    288  CG  PRO A  41     -21.834  22.439 -16.372  1.00  0.58           C  
ATOM    289  CD  PRO A  41     -20.984  21.320 -16.995  1.00  0.58           C  
ATOM    290  N   ARG A  42     -18.056  23.306 -13.793  1.00  0.52           N  
ATOM    291  CA  ARG A  42     -17.169  23.072 -12.696  1.00  0.52           C  
ATOM    292  C   ARG A  42     -17.808  23.630 -11.469  1.00  0.52           C  
ATOM    293  O   ARG A  42     -18.635  24.537 -11.537  1.00  0.52           O  
ATOM    294  CB  ARG A  42     -15.780  23.714 -12.858  1.00  0.52           C  
ATOM    295  CG  ARG A  42     -14.886  22.967 -13.851  1.00  0.52           C  
ATOM    296  CD  ARG A  42     -14.223  21.729 -13.241  1.00  0.52           C  
ATOM    297  NE  ARG A  42     -15.263  20.666 -13.145  1.00  0.52           N  
ATOM    298  CZ  ARG A  42     -15.400  19.745 -14.143  1.00  0.52           C  
ATOM    299  NH1 ARG A  42     -14.521  19.732 -15.188  1.00  0.52           N  
ATOM    300  NH2 ARG A  42     -16.412  18.830 -14.090  1.00  0.52           N  
ATOM    301  N   ALA A  43     -17.437  23.065 -10.306  1.00  0.65           N  
ATOM    302  CA  ALA A  43     -18.016  23.431  -9.048  1.00  0.65           C  
ATOM    303  C   ALA A  43     -17.549  24.792  -8.658  1.00  0.65           C  
ATOM    304  O   ALA A  43     -16.530  25.298  -9.129  1.00  0.65           O  
ATOM    305  CB  ALA A  43     -17.644  22.473  -7.904  1.00  0.65           C  
ATOM    306  N   PRO A  44     -18.341  25.405  -7.823  1.00  0.63           N  
ATOM    307  CA  PRO A  44     -17.993  26.695  -7.296  1.00  0.63           C  
ATOM    308  C   PRO A  44     -16.947  26.472  -6.255  1.00  0.63           C  
ATOM    309  O   PRO A  44     -16.886  25.369  -5.715  1.00  0.63           O  
ATOM    310  CB  PRO A  44     -19.286  27.276  -6.723  1.00  0.63           C  
ATOM    311  CG  PRO A  44     -20.397  26.572  -7.521  1.00  0.63           C  
ATOM    312  CD  PRO A  44     -19.782  25.216  -7.904  1.00  0.63           C  
ATOM    313  N   GLY A  45     -16.104  27.479  -5.955  1.00  0.66           N  
ATOM    314  CA  GLY A  45     -15.133  27.237  -4.929  1.00  0.66           C  
ATOM    315  C   GLY A  45     -14.119  28.330  -4.953  1.00  0.66           C  
ATOM    316  O   GLY A  45     -14.100  29.196  -5.827  1.00  0.66           O  
ATOM    317  N   PRO A  46     -13.282  28.282  -3.956  1.00  0.66           N  
ATOM    318  CA  PRO A  46     -12.213  29.233  -3.855  1.00  0.66           C  
ATOM    319  C   PRO A  46     -11.142  28.871  -4.833  1.00  0.66           C  
ATOM    320  O   PRO A  46     -11.146  27.745  -5.328  1.00  0.66           O  
ATOM    321  CB  PRO A  46     -11.750  29.199  -2.402  1.00  0.66           C  
ATOM    322  CG  PRO A  46     -13.002  28.745  -1.633  1.00  0.66           C  
ATOM    323  CD  PRO A  46     -13.766  27.877  -2.644  1.00  0.66           C  
ATOM    324  N   GLN A  47     -10.230  29.810  -5.146  1.00  0.65           N  
ATOM    325  CA  GLN A  47      -9.187  29.508  -6.084  1.00  0.65           C  
ATOM    326  C   GLN A  47      -7.945  29.167  -5.337  1.00  0.65           C  
ATOM    327  O   GLN A  47      -7.374  30.006  -4.647  1.00  0.65           O  
ATOM    328  CB  GLN A  47      -8.881  30.661  -7.061  1.00  0.65           C  
ATOM    329  CG  GLN A  47      -8.528  31.986  -6.384  1.00  0.65           C  
ATOM    330  CD  GLN A  47      -9.844  32.703  -6.121  1.00  0.65           C  
ATOM    331  OE1 GLN A  47     -10.695  32.798  -7.004  1.00  0.65           O  
ATOM    332  NE2 GLN A  47     -10.027  33.215  -4.874  1.00  0.65           N  
ATOM    333  N   ALA A  48      -7.524  27.889  -5.421  1.00  0.75           N  
ATOM    334  CA  ALA A  48      -6.315  27.468  -4.776  1.00  0.75           C  
ATOM    335  C   ALA A  48      -5.147  28.107  -5.458  1.00  0.75           C  
ATOM    336  O   ALA A  48      -4.259  28.653  -4.804  1.00  0.75           O  
ATOM    337  CB  ALA A  48      -6.104  25.946  -4.837  1.00  0.75           C  
ATOM    338  N   GLY A  49      -5.134  28.078  -6.807  1.00  0.76           N  
ATOM    339  CA  GLY A  49      -4.018  28.626  -7.523  1.00  0.76           C  
ATOM    340  C   GLY A  49      -4.191  28.300  -8.973  1.00  0.76           C  
ATOM    341  O   GLY A  49      -4.984  27.444  -9.362  1.00  0.76           O  
ATOM    342  N   PRO A  50      -3.387  28.944  -9.767  1.00  0.74           N  
ATOM    343  CA  PRO A  50      -3.470  28.895 -11.200  1.00  0.74           C  
ATOM    344  C   PRO A  50      -3.542  27.502 -11.731  1.00  0.74           C  
ATOM    345  O   PRO A  50      -2.842  26.623 -11.231  1.00  0.74           O  
ATOM    346  CB  PRO A  50      -2.215  29.601 -11.717  1.00  0.74           C  
ATOM    347  CG  PRO A  50      -1.664  30.369 -10.500  1.00  0.74           C  
ATOM    348  CD  PRO A  50      -2.155  29.551  -9.297  1.00  0.74           C  
ATOM    349  N   GLY A  51      -4.408  27.295 -12.742  1.00  0.69           N  
ATOM    350  CA  GLY A  51      -4.541  26.037 -13.416  1.00  0.69           C  
ATOM    351  C   GLY A  51      -4.955  24.970 -12.454  1.00  0.69           C  
ATOM    352  O   GLY A  51      -4.477  23.842 -12.577  1.00  0.69           O  
ATOM    353  N   PRO A  52      -5.814  25.246 -11.508  1.00  0.67           N  
ATOM    354  CA  PRO A  52      -6.177  24.245 -10.545  1.00  0.67           C  
ATOM    355  C   PRO A  52      -6.757  23.069 -11.269  1.00  0.67           C  
ATOM    356  O   PRO A  52      -7.345  23.258 -12.332  1.00  0.67           O  
ATOM    357  CB  PRO A  52      -7.248  24.898  -9.679  1.00  0.67           C  
ATOM    358  CG  PRO A  52      -7.976  25.812 -10.681  1.00  0.67           C  
ATOM    359  CD  PRO A  52      -6.874  26.234 -11.669  1.00  0.67           C  
ATOM    360  N   GLY A  53      -6.577  21.850 -10.724  1.00  0.65           N  
ATOM    361  CA  GLY A  53      -7.160  20.681 -11.315  1.00  0.65           C  
ATOM    362  C   GLY A  53      -6.159  20.039 -12.218  1.00  0.65           C  
ATOM    363  O   GLY A  53      -5.221  20.680 -12.691  1.00  0.65           O  
ATOM    364  N   VAL A  54      -6.355  18.730 -12.481  1.00  0.57           N  
ATOM    365  CA  VAL A  54      -5.469  18.011 -13.344  1.00  0.57           C  
ATOM    366  C   VAL A  54      -6.302  17.317 -14.375  1.00  0.57           C  
ATOM    367  O   VAL A  54      -7.480  17.041 -14.159  1.00  0.57           O  
ATOM    368  CB  VAL A  54      -4.668  16.952 -12.636  1.00  0.57           C  
ATOM    369  CG1 VAL A  54      -5.634  15.884 -12.094  1.00  0.57           C  
ATOM    370  CG2 VAL A  54      -3.614  16.406 -13.612  1.00  0.57           C  
ATOM    371  N   ARG A  55      -5.694  17.041 -15.547  1.00  0.45           N  
ATOM    372  CA  ARG A  55      -6.383  16.390 -16.624  1.00  0.45           C  
ATOM    373  C   ARG A  55      -5.885  14.980 -16.625  1.00  0.45           C  
ATOM    374  O   ARG A  55      -5.073  14.609 -15.778  1.00  0.45           O  
ATOM    375  CB  ARG A  55      -6.067  16.952 -18.023  1.00  0.45           C  
ATOM    376  CG  ARG A  55      -6.514  18.397 -18.263  1.00  0.45           C  
ATOM    377  CD  ARG A  55      -8.033  18.608 -18.282  1.00  0.45           C  
ATOM    378  NE  ARG A  55      -8.625  17.711 -19.317  1.00  0.45           N  
ATOM    379  CZ  ARG A  55      -9.156  16.510 -18.946  1.00  0.45           C  
ATOM    380  NH1 ARG A  55      -9.151  16.142 -17.632  1.00  0.45           N  
ATOM    381  NH2 ARG A  55      -9.711  15.686 -19.883  1.00  0.45           N  
ATOM    382  N   ASP A  56      -6.380  14.148 -17.562  1.00  0.42           N  
ATOM    383  CA  ASP A  56      -5.909  12.795 -17.612  1.00  0.42           C  
ATOM    384  C   ASP A  56      -4.436  12.895 -17.822  1.00  0.42           C  
ATOM    385  O   ASP A  56      -3.960  13.809 -18.493  1.00  0.42           O  
ATOM    386  CB  ASP A  56      -6.488  11.974 -18.777  1.00  0.42           C  
ATOM    387  CG  ASP A  56      -7.968  11.730 -18.516  1.00  0.42           C  
ATOM    388  OD1 ASP A  56      -8.298  11.243 -17.402  1.00  0.42           O  
ATOM    389  OD2 ASP A  56      -8.786  12.015 -19.432  1.00  0.42           O  
ATOM    390  N   ALA A  57      -3.665  11.965 -17.231  1.00  0.46           N  
ATOM    391  CA  ALA A  57      -2.247  12.120 -17.347  1.00  0.46           C  
ATOM    392  C   ALA A  57      -1.589  11.086 -16.495  1.00  0.46           C  
ATOM    393  O   ALA A  57      -1.839   9.889 -16.617  1.00  0.46           O  
ATOM    394  CB  ALA A  57      -1.743  13.490 -16.868  1.00  0.46           C  
ATOM    395  N   ALA A  58      -0.694  11.569 -15.615  1.00  0.54           N  
ATOM    396  CA  ALA A  58       0.123  10.805 -14.718  1.00  0.54           C  
ATOM    397  C   ALA A  58      -0.750  10.007 -13.809  1.00  0.54           C  
ATOM    398  O   ALA A  58      -0.348   8.948 -13.330  1.00  0.54           O  
ATOM    399  CB  ALA A  58       1.023  11.683 -13.833  1.00  0.54           C  
ATOM    400  N   ALA A  59      -1.977  10.490 -13.552  1.00  0.59           N  
ATOM    401  CA  ALA A  59      -2.829   9.874 -12.578  1.00  0.59           C  
ATOM    402  C   ALA A  59      -2.997   8.413 -12.874  1.00  0.59           C  
ATOM    403  O   ALA A  59      -2.959   7.609 -11.944  1.00  0.59           O  
ATOM    404  CB  ALA A  59      -4.233  10.505 -12.550  1.00  0.59           C  
ATOM    405  N   PRO A  60      -3.184   7.991 -14.088  1.00  0.49           N  
ATOM    406  CA  PRO A  60      -3.351   6.582 -14.289  1.00  0.49           C  
ATOM    407  C   PRO A  60      -2.204   5.702 -13.883  1.00  0.49           C  
ATOM    408  O   PRO A  60      -2.441   4.741 -13.153  1.00  0.49           O  
ATOM    409  CB  PRO A  60      -3.831   6.413 -15.737  1.00  0.49           C  
ATOM    410  CG  PRO A  60      -3.832   7.844 -16.320  1.00  0.49           C  
ATOM    411  CD  PRO A  60      -3.915   8.752 -15.082  1.00  0.49           C  
ATOM    412  N   ALA A  61      -0.963   5.992 -14.326  1.00  0.58           N  
ATOM    413  CA  ALA A  61       0.117   5.109 -13.978  1.00  0.58           C  
ATOM    414  C   ALA A  61       0.395   5.181 -12.512  1.00  0.58           C  
ATOM    415  O   ALA A  61       0.421   4.166 -11.819  1.00  0.58           O  
ATOM    416  CB  ALA A  61       1.428   5.452 -14.705  1.00  0.58           C  
ATOM    417  N   GLU A  62       0.586   6.412 -12.005  1.00  0.61           N  
ATOM    418  CA  GLU A  62       0.852   6.638 -10.615  1.00  0.61           C  
ATOM    419  C   GLU A  62       0.215   7.952 -10.339  1.00  0.61           C  
ATOM    420  O   GLU A  62       0.547   8.963 -10.956  1.00  0.61           O  
ATOM    421  CB  GLU A  62       2.356   6.749 -10.299  1.00  0.61           C  
ATOM    422  CG  GLU A  62       3.099   5.420 -10.465  1.00  0.61           C  
ATOM    423  CD  GLU A  62       4.593   5.669 -10.311  1.00  0.61           C  
ATOM    424  OE1 GLU A  62       5.049   6.792 -10.656  1.00  0.61           O  
ATOM    425  OE2 GLU A  62       5.302   4.731  -9.858  1.00  0.61           O  
ATOM    426  N   PRO A  63      -0.720   7.954  -9.444  1.00  0.63           N  
ATOM    427  CA  PRO A  63      -1.445   9.172  -9.246  1.00  0.63           C  
ATOM    428  C   PRO A  63      -0.681  10.318  -8.665  1.00  0.63           C  
ATOM    429  O   PRO A  63      -0.740  10.510  -7.451  1.00  0.63           O  
ATOM    430  CB  PRO A  63      -2.676   8.765  -8.444  1.00  0.63           C  
ATOM    431  CG  PRO A  63      -2.937   7.310  -8.874  1.00  0.63           C  
ATOM    432  CD  PRO A  63      -1.545   6.776  -9.240  1.00  0.63           C  
ATOM    433  N   GLN A  64       0.035  11.103  -9.496  1.00  0.68           N  
ATOM    434  CA  GLN A  64       0.636  12.303  -8.995  1.00  0.68           C  
ATOM    435  C   GLN A  64      -0.475  13.292  -8.879  1.00  0.68           C  
ATOM    436  O   GLN A  64      -0.621  14.004  -7.886  1.00  0.68           O  
ATOM    437  CB  GLN A  64       1.708  12.879  -9.945  1.00  0.68           C  
ATOM    438  CG  GLN A  64       1.171  13.344 -11.302  1.00  0.68           C  
ATOM    439  CD  GLN A  64       2.353  13.769 -12.162  1.00  0.68           C  
ATOM    440  OE1 GLN A  64       3.505  13.500 -11.825  1.00  0.68           O  
ATOM    441  NE2 GLN A  64       2.066  14.444 -13.308  1.00  0.68           N  
ATOM    442  N   ALA A  65      -1.300  13.314  -9.945  1.00  0.73           N  
ATOM    443  CA  ALA A  65      -2.421  14.182 -10.124  1.00  0.73           C  
ATOM    444  C   ALA A  65      -3.460  13.845  -9.119  1.00  0.73           C  
ATOM    445  O   ALA A  65      -4.083  14.734  -8.546  1.00  0.73           O  
ATOM    446  CB  ALA A  65      -3.059  14.034 -11.515  1.00  0.73           C  
ATOM    447  N   GLN A  66      -3.672  12.542  -8.865  1.00  0.66           N  
ATOM    448  CA  GLN A  66      -4.708  12.178  -7.949  1.00  0.66           C  
ATOM    449  C   GLN A  66      -4.345  12.742  -6.622  1.00  0.66           C  
ATOM    450  O   GLN A  66      -5.222  13.132  -5.860  1.00  0.66           O  
ATOM    451  CB  GLN A  66      -4.931  10.664  -7.826  1.00  0.66           C  
ATOM    452  CG  GLN A  66      -6.078  10.259  -6.899  1.00  0.66           C  
ATOM    453  CD  GLN A  66      -6.315   8.768  -7.110  1.00  0.66           C  
ATOM    454  OE1 GLN A  66      -5.377   7.997  -7.300  1.00  0.66           O  
ATOM    455  NE2 GLN A  66      -7.610   8.354  -7.094  1.00  0.66           N  
ATOM    456  N   HIS A  67      -3.041  12.790  -6.295  1.00  0.66           N  
ATOM    457  CA  HIS A  67      -2.663  13.406  -5.056  1.00  0.66           C  
ATOM    458  C   HIS A  67      -3.097  14.831  -5.119  1.00  0.66           C  
ATOM    459  O   HIS A  67      -3.621  15.374  -4.149  1.00  0.66           O  
ATOM    460  CB  HIS A  67      -1.147  13.413  -4.804  1.00  0.66           C  
ATOM    461  CG  HIS A  67      -0.753  14.219  -3.599  1.00  0.66           C  
ATOM    462  ND1 HIS A  67      -0.834  13.787  -2.294  1.00  0.66           N  
ATOM    463  CD2 HIS A  67      -0.261  15.487  -3.539  1.00  0.66           C  
ATOM    464  CE1 HIS A  67      -0.390  14.808  -1.515  1.00  0.66           C  
ATOM    465  NE2 HIS A  67      -0.032  15.861  -2.227  1.00  0.66           N  
ATOM    466  N   THR A  68      -2.897  15.479  -6.279  1.00  0.71           N  
ATOM    467  CA  THR A  68      -3.275  16.856  -6.387  1.00  0.71           C  
ATOM    468  C   THR A  68      -4.751  16.944  -6.161  1.00  0.71           C  
ATOM    469  O   THR A  68      -5.225  17.791  -5.406  1.00  0.71           O  
ATOM    470  CB  THR A  68      -2.999  17.423  -7.749  1.00  0.71           C  
ATOM    471  OG1 THR A  68      -1.612  17.338  -8.044  1.00  0.71           O  
ATOM    472  CG2 THR A  68      -3.464  18.888  -7.784  1.00  0.71           C  
ATOM    473  N   ARG A  69      -5.513  16.040  -6.798  1.00  0.62           N  
ATOM    474  CA  ARG A  69      -6.940  16.070  -6.703  1.00  0.62           C  
ATOM    475  C   ARG A  69      -7.335  15.837  -5.282  1.00  0.62           C  
ATOM    476  O   ARG A  69      -8.219  16.513  -4.764  1.00  0.62           O  
ATOM    477  CB  ARG A  69      -7.622  15.002  -7.574  1.00  0.62           C  
ATOM    478  CG  ARG A  69      -9.147  15.042  -7.477  1.00  0.62           C  
ATOM    479  CD  ARG A  69      -9.857  13.998  -8.338  1.00  0.62           C  
ATOM    480  NE  ARG A  69     -11.301  14.076  -7.987  1.00  0.62           N  
ATOM    481  CZ  ARG A  69     -12.227  13.355  -8.683  1.00  0.62           C  
ATOM    482  NH1 ARG A  69     -11.847  12.574  -9.737  1.00  0.62           N  
ATOM    483  NH2 ARG A  69     -13.540  13.417  -8.315  1.00  0.62           N  
ATOM    484  N   SER A  70      -6.703  14.864  -4.605  1.00  0.61           N  
ATOM    485  CA  SER A  70      -7.030  14.621  -3.232  1.00  0.61           C  
ATOM    486  C   SER A  70      -5.777  14.194  -2.550  1.00  0.61           C  
ATOM    487  O   SER A  70      -4.954  13.481  -3.118  1.00  0.61           O  
ATOM    488  CB  SER A  70      -8.053  13.492  -3.023  1.00  0.61           C  
ATOM    489  OG  SER A  70      -9.306  13.856  -3.582  1.00  0.61           O  
ATOM    490  N   ARG A  71      -5.612  14.610  -1.284  1.00  0.56           N  
ATOM    491  CA  ARG A  71      -6.611  15.411  -0.658  1.00  0.56           C  
ATOM    492  C   ARG A  71      -6.453  16.821  -1.131  1.00  0.56           C  
ATOM    493  O   ARG A  71      -5.378  17.412  -1.036  1.00  0.56           O  
ATOM    494  CB  ARG A  71      -6.502  15.382   0.875  1.00  0.56           C  
ATOM    495  CG  ARG A  71      -7.419  16.363   1.605  1.00  0.56           C  
ATOM    496  CD  ARG A  71      -6.665  17.595   2.101  1.00  0.56           C  
ATOM    497  NE  ARG A  71      -5.527  17.097   2.924  1.00  0.56           N  
ATOM    498  CZ  ARG A  71      -4.682  17.975   3.537  1.00  0.56           C  
ATOM    499  NH1 ARG A  71      -4.905  19.318   3.439  1.00  0.56           N  
ATOM    500  NH2 ARG A  71      -3.616  17.507   4.251  1.00  0.56           N  
ATOM    501  N   GLU A  72      -7.553  17.380  -1.669  1.00  0.60           N  
ATOM    502  CA  GLU A  72      -7.633  18.738  -2.125  1.00  0.60           C  
ATOM    503  C   GLU A  72      -8.479  19.409  -1.114  1.00  0.60           C  
ATOM    504  O   GLU A  72      -9.178  18.744  -0.356  1.00  0.60           O  
ATOM    505  CB  GLU A  72      -8.386  18.909  -3.464  1.00  0.60           C  
ATOM    506  CG  GLU A  72      -8.865  20.330  -3.804  1.00  0.60           C  
ATOM    507  CD  GLU A  72      -7.816  21.083  -4.606  1.00  0.60           C  
ATOM    508  OE1 GLU A  72      -6.657  20.597  -4.690  1.00  0.60           O  
ATOM    509  OE2 GLU A  72      -8.171  22.161  -5.155  1.00  0.60           O  
ATOM    510  N   ARG A  73      -8.420  20.746  -1.054  1.00  0.55           N  
ATOM    511  CA  ARG A  73      -9.279  21.436  -0.148  1.00  0.55           C  
ATOM    512  C   ARG A  73     -10.683  21.153  -0.564  1.00  0.55           C  
ATOM    513  O   ARG A  73     -11.556  20.966   0.280  1.00  0.55           O  
ATOM    514  CB  ARG A  73      -9.045  22.959  -0.147  1.00  0.55           C  
ATOM    515  CG  ARG A  73      -7.852  23.369   0.725  1.00  0.55           C  
ATOM    516  CD  ARG A  73      -7.367  24.806   0.521  1.00  0.55           C  
ATOM    517  NE  ARG A  73      -6.472  24.803  -0.670  1.00  0.55           N  
ATOM    518  CZ  ARG A  73      -5.458  25.712  -0.768  1.00  0.55           C  
ATOM    519  NH1 ARG A  73      -5.283  26.653   0.206  1.00  0.55           N  
ATOM    520  NH2 ARG A  73      -4.615  25.674  -1.841  1.00  0.55           N  
ATOM    521  N   ALA A  74     -10.952  21.110  -1.882  1.00  0.60           N  
ATOM    522  CA  ALA A  74     -12.293  20.787  -2.256  1.00  0.60           C  
ATOM    523  C   ALA A  74     -12.531  19.403  -1.756  1.00  0.60           C  
ATOM    524  O   ALA A  74     -11.742  18.496  -2.021  1.00  0.60           O  
ATOM    525  CB  ALA A  74     -12.526  20.793  -3.777  1.00  0.60           C  
ATOM    526  N   ASP A  75     -13.643  19.210  -1.019  1.00  0.50           N  
ATOM    527  CA  ASP A  75     -13.937  17.929  -0.448  1.00  0.50           C  
ATOM    528  C   ASP A  75     -12.734  17.536   0.346  1.00  0.50           C  
ATOM    529  O   ASP A  75     -12.353  16.368   0.383  1.00  0.50           O  
ATOM    530  CB  ASP A  75     -14.177  16.842  -1.510  1.00  0.50           C  
ATOM    531  CG  ASP A  75     -15.437  17.189  -2.294  1.00  0.50           C  
ATOM    532  OD1 ASP A  75     -16.476  17.508  -1.655  1.00  0.50           O  
ATOM    533  OD2 ASP A  75     -15.377  17.127  -3.552  1.00  0.50           O  
ATOM    534  N   GLY A  76     -12.119  18.522   1.027  1.00  0.58           N  
ATOM    535  CA  GLY A  76     -10.889  18.303   1.728  1.00  0.58           C  
ATOM    536  C   GLY A  76     -11.129  17.983   3.162  1.00  0.58           C  
ATOM    537  O   GLY A  76     -12.209  17.547   3.558  1.00  0.58           O  
ATOM    538  N   THR A  77     -10.078  18.215   3.971  1.00  0.60           N  
ATOM    539  CA  THR A  77     -10.057  17.912   5.368  1.00  0.60           C  
ATOM    540  C   THR A  77     -10.840  18.989   6.058  1.00  0.60           C  
ATOM    541  O   THR A  77     -11.328  19.923   5.424  1.00  0.60           O  
ATOM    542  CB  THR A  77      -8.645  17.877   5.905  1.00  0.60           C  
ATOM    543  OG1 THR A  77      -7.866  16.996   5.109  1.00  0.60           O  
ATOM    544  CG2 THR A  77      -8.632  17.356   7.355  1.00  0.60           C  
ATOM    545  N   GLY A  78     -11.008  18.851   7.385  1.00  0.65           N  
ATOM    546  CA  GLY A  78     -11.763  19.775   8.173  1.00  0.65           C  
ATOM    547  C   GLY A  78     -12.185  18.989   9.366  1.00  0.65           C  
ATOM    548  O   GLY A  78     -11.440  18.138   9.852  1.00  0.65           O  
ATOM    549  N   PRO A  79     -13.353  19.243   9.873  1.00  0.64           N  
ATOM    550  CA  PRO A  79     -13.817  18.442  10.961  1.00  0.64           C  
ATOM    551  C   PRO A  79     -14.153  17.115  10.374  1.00  0.64           C  
ATOM    552  O   PRO A  79     -14.381  17.042   9.167  1.00  0.64           O  
ATOM    553  CB  PRO A  79     -14.990  19.204  11.586  1.00  0.64           C  
ATOM    554  CG  PRO A  79     -15.276  20.359  10.606  1.00  0.64           C  
ATOM    555  CD  PRO A  79     -13.933  20.573   9.890  1.00  0.64           C  
ATOM    556  N   THR A  80     -14.183  16.053  11.196  1.00  0.59           N  
ATOM    557  CA  THR A  80     -14.441  14.751  10.664  1.00  0.59           C  
ATOM    558  C   THR A  80     -15.861  14.738  10.206  1.00  0.59           C  
ATOM    559  O   THR A  80     -16.123  14.859   9.009  1.00  0.59           O  
ATOM    560  CB  THR A  80     -14.174  13.646  11.652  1.00  0.59           C  
ATOM    561  OG1 THR A  80     -14.960  13.792  12.826  1.00  0.59           O  
ATOM    562  CG2 THR A  80     -12.681  13.694  12.020  1.00  0.59           C  
ATOM    563  N   LYS A  81     -16.827  14.598  11.130  1.00  0.60           N  
ATOM    564  CA  LYS A  81     -18.187  14.636  10.697  1.00  0.60           C  
ATOM    565  C   LYS A  81     -18.383  15.990  10.115  1.00  0.60           C  
ATOM    566  O   LYS A  81     -17.712  16.947  10.502  1.00  0.60           O  
ATOM    567  CB  LYS A  81     -19.216  14.455  11.825  1.00  0.60           C  
ATOM    568  CG  LYS A  81     -19.309  13.019  12.344  1.00  0.60           C  
ATOM    569  CD  LYS A  81     -20.151  12.877  13.614  1.00  0.60           C  
ATOM    570  CE  LYS A  81     -19.344  13.009  14.906  1.00  0.60           C  
ATOM    571  NZ  LYS A  81     -18.706  14.341  14.976  1.00  0.60           N  
ATOM    572  N   GLY A  82     -19.288  16.111   9.129  1.00  0.64           N  
ATOM    573  CA  GLY A  82     -19.443  17.411   8.563  1.00  0.64           C  
ATOM    574  C   GLY A  82     -20.057  17.288   7.211  1.00  0.64           C  
ATOM    575  O   GLY A  82     -20.907  16.433   6.962  1.00  0.64           O  
ATOM    576  N   ASP A  83     -19.610  18.170   6.299  1.00  0.57           N  
ATOM    577  CA  ASP A  83     -20.149  18.287   4.981  1.00  0.57           C  
ATOM    578  C   ASP A  83     -19.535  17.290   4.054  1.00  0.57           C  
ATOM    579  O   ASP A  83     -18.944  16.288   4.457  1.00  0.57           O  
ATOM    580  CB  ASP A  83     -19.932  19.675   4.359  1.00  0.57           C  
ATOM    581  CG  ASP A  83     -18.431  19.890   4.245  1.00  0.57           C  
ATOM    582  OD1 ASP A  83     -17.721  19.672   5.263  1.00  0.57           O  
ATOM    583  OD2 ASP A  83     -17.973  20.262   3.132  1.00  0.57           O  
ATOM    584  N   MET A  84     -19.695  17.594   2.753  1.00  0.45           N  
ATOM    585  CA  MET A  84     -19.338  16.797   1.619  1.00  0.45           C  
ATOM    586  C   MET A  84     -17.862  16.567   1.583  1.00  0.45           C  
ATOM    587  O   MET A  84     -17.422  15.494   1.173  1.00  0.45           O  
ATOM    588  CB  MET A  84     -19.751  17.485   0.305  1.00  0.45           C  
ATOM    589  CG  MET A  84     -19.727  16.576  -0.924  1.00  0.45           C  
ATOM    590  SD  MET A  84     -20.385  17.354  -2.430  1.00  0.45           S  
ATOM    591  CE  MET A  84     -22.088  17.489  -1.809  1.00  0.45           C  
ATOM    592  N   GLU A  85     -17.060  17.565   2.004  1.00  0.49           N  
ATOM    593  CA  GLU A  85     -15.630  17.452   1.916  1.00  0.49           C  
ATOM    594  C   GLU A  85     -15.171  16.180   2.565  1.00  0.49           C  
ATOM    595  O   GLU A  85     -15.408  15.946   3.750  1.00  0.49           O  
ATOM    596  CB  GLU A  85     -14.896  18.623   2.602  1.00  0.49           C  
ATOM    597  CG  GLU A  85     -15.090  19.968   1.893  1.00  0.49           C  
ATOM    598  CD  GLU A  85     -14.469  21.068   2.745  1.00  0.49           C  
ATOM    599  OE1 GLU A  85     -15.027  21.364   3.836  1.00  0.49           O  
ATOM    600  OE2 GLU A  85     -13.429  21.631   2.311  1.00  0.49           O  
ATOM    601  N   ILE A  86     -14.530  15.303   1.759  1.00  0.44           N  
ATOM    602  CA  ILE A  86     -13.964  14.074   2.239  1.00  0.44           C  
ATOM    603  C   ILE A  86     -12.783  13.733   1.378  1.00  0.44           C  
ATOM    604  O   ILE A  86     -12.843  13.821   0.153  1.00  0.44           O  
ATOM    605  CB  ILE A  86     -14.949  12.937   2.240  1.00  0.44           C  
ATOM    606  CG1 ILE A  86     -15.500  12.680   0.828  1.00  0.44           C  
ATOM    607  CG2 ILE A  86     -16.032  13.250   3.286  1.00  0.44           C  
ATOM    608  CD1 ILE A  86     -16.402  11.449   0.748  1.00  0.44           C  
ATOM    609  N   PRO A  87     -11.695  13.373   2.007  1.00  0.53           N  
ATOM    610  CA  PRO A  87     -10.495  13.018   1.294  1.00  0.53           C  
ATOM    611  C   PRO A  87     -10.651  11.724   0.573  1.00  0.53           C  
ATOM    612  O   PRO A  87      -9.837  11.441  -0.303  1.00  0.53           O  
ATOM    613  CB  PRO A  87      -9.387  12.983   2.342  1.00  0.53           C  
ATOM    614  CG  PRO A  87      -9.870  13.968   3.420  1.00  0.53           C  
ATOM    615  CD  PRO A  87     -11.403  13.912   3.325  1.00  0.53           C  
ATOM    616  N   PHE A  88     -11.649  10.920   0.987  1.00  0.37           N  
ATOM    617  CA  PHE A  88     -12.001   9.628   0.471  1.00  0.37           C  
ATOM    618  C   PHE A  88     -12.015   8.699   1.634  1.00  0.37           C  
ATOM    619  O   PHE A  88     -11.090   8.690   2.448  1.00  0.37           O  
ATOM    620  CB  PHE A  88     -11.047   9.004  -0.581  1.00  0.37           C  
ATOM    621  CG  PHE A  88     -11.418   9.409  -1.974  1.00  0.37           C  
ATOM    622  CD1 PHE A  88     -12.429   8.731  -2.617  1.00  0.37           C  
ATOM    623  CD2 PHE A  88     -10.769  10.415  -2.656  1.00  0.37           C  
ATOM    624  CE1 PHE A  88     -12.804   9.056  -3.900  1.00  0.37           C  
ATOM    625  CE2 PHE A  88     -11.137  10.748  -3.939  1.00  0.37           C  
ATOM    626  CZ  PHE A  88     -12.157  10.070  -4.564  1.00  0.37           C  
ATOM    627  N   GLU A  89     -13.076   7.885   1.751  1.00  0.45           N  
ATOM    628  CA  GLU A  89     -13.053   6.928   2.808  1.00  0.45           C  
ATOM    629  C   GLU A  89     -12.782   5.638   2.123  1.00  0.45           C  
ATOM    630  O   GLU A  89     -13.698   4.926   1.717  1.00  0.45           O  
ATOM    631  CB  GLU A  89     -14.384   6.802   3.566  1.00  0.45           C  
ATOM    632  CG  GLU A  89     -14.755   8.075   4.330  1.00  0.45           C  
ATOM    633  CD  GLU A  89     -13.678   8.319   5.376  1.00  0.45           C  
ATOM    634  OE1 GLU A  89     -12.911   7.363   5.669  1.00  0.45           O  
ATOM    635  OE2 GLU A  89     -13.606   9.465   5.894  1.00  0.45           O  
ATOM    636  N   GLU A  90     -11.487   5.314   1.972  1.00  0.48           N  
ATOM    637  CA  GLU A  90     -11.125   4.117   1.286  1.00  0.48           C  
ATOM    638  C   GLU A  90     -10.164   3.399   2.165  1.00  0.48           C  
ATOM    639  O   GLU A  90      -9.475   4.009   2.981  1.00  0.48           O  
ATOM    640  CB  GLU A  90     -10.438   4.377  -0.067  1.00  0.48           C  
ATOM    641  CG  GLU A  90     -10.074   3.109  -0.844  1.00  0.48           C  
ATOM    642  CD  GLU A  90      -9.524   3.530  -2.203  1.00  0.48           C  
ATOM    643  OE1 GLU A  90      -9.735   4.710  -2.589  1.00  0.48           O  
ATOM    644  OE2 GLU A  90      -8.887   2.676  -2.875  1.00  0.48           O  
ATOM    645  N   VAL A  91     -10.104   2.067   2.018  1.00  0.48           N  
ATOM    646  CA  VAL A  91      -9.240   1.295   2.852  1.00  0.48           C  
ATOM    647  C   VAL A  91      -7.855   1.795   2.613  1.00  0.48           C  
ATOM    648  O   VAL A  91      -7.093   2.020   3.552  1.00  0.48           O  
ATOM    649  CB  VAL A  91      -9.289  -0.166   2.510  1.00  0.48           C  
ATOM    650  CG1 VAL A  91      -8.293  -0.922   3.404  1.00  0.48           C  
ATOM    651  CG2 VAL A  91     -10.745  -0.647   2.640  1.00  0.48           C  
ATOM    652  N   LEU A  92      -7.507   2.009   1.330  1.00  0.53           N  
ATOM    653  CA  LEU A  92      -6.197   2.475   0.986  1.00  0.53           C  
ATOM    654  C   LEU A  92      -6.292   3.848   0.404  1.00  0.53           C  
ATOM    655  O   LEU A  92      -7.369   4.432   0.297  1.00  0.53           O  
ATOM    656  CB  LEU A  92      -5.464   1.587  -0.033  1.00  0.53           C  
ATOM    657  CG  LEU A  92      -4.972   0.253   0.559  1.00  0.53           C  
ATOM    658  CD1 LEU A  92      -3.851   0.484   1.585  1.00  0.53           C  
ATOM    659  CD2 LEU A  92      -6.133  -0.574   1.131  1.00  0.53           C  
ATOM    660  N   GLU A  93      -5.111   4.393   0.045  1.00  0.60           N  
ATOM    661  CA  GLU A  93      -4.901   5.689  -0.520  1.00  0.60           C  
ATOM    662  C   GLU A  93      -4.658   5.457  -1.974  1.00  0.60           C  
ATOM    663  O   GLU A  93      -4.989   4.402  -2.512  1.00  0.60           O  
ATOM    664  CB  GLU A  93      -3.660   6.375   0.078  1.00  0.60           C  
ATOM    665  CG  GLU A  93      -3.487   7.853  -0.271  1.00  0.60           C  
ATOM    666  CD  GLU A  93      -2.247   8.330   0.476  1.00  0.60           C  
ATOM    667  OE1 GLU A  93      -2.179   8.078   1.710  1.00  0.60           O  
ATOM    668  OE2 GLU A  93      -1.351   8.940  -0.169  1.00  0.60           O  
ATOM    669  N   ARG A  94      -4.075   6.456  -2.653  1.00  0.59           N  
ATOM    670  CA  ARG A  94      -3.790   6.349  -4.048  1.00  0.59           C  
ATOM    671  C   ARG A  94      -2.888   5.181  -4.272  1.00  0.59           C  
ATOM    672  O   ARG A  94      -3.104   4.403  -5.200  1.00  0.59           O  
ATOM    673  CB  ARG A  94      -3.123   7.629  -4.584  1.00  0.59           C  
ATOM    674  CG  ARG A  94      -4.087   8.819  -4.574  1.00  0.59           C  
ATOM    675  CD  ARG A  94      -3.432  10.182  -4.795  1.00  0.59           C  
ATOM    676  NE  ARG A  94      -2.682  10.528  -3.554  1.00  0.59           N  
ATOM    677  CZ  ARG A  94      -3.361  10.930  -2.440  1.00  0.59           C  
ATOM    678  NH1 ARG A  94      -4.726  10.916  -2.434  1.00  0.59           N  
ATOM    679  NH2 ARG A  94      -2.681  11.337  -1.329  1.00  0.59           N  
ATOM    680  N   ALA A  95      -1.851   4.993  -3.435  1.00  0.69           N  
ATOM    681  CA  ALA A  95      -1.029   3.855  -3.716  1.00  0.69           C  
ATOM    682  C   ALA A  95      -1.089   2.910  -2.567  1.00  0.69           C  
ATOM    683  O   ALA A  95      -0.743   3.266  -1.442  1.00  0.69           O  
ATOM    684  CB  ALA A  95       0.455   4.207  -3.923  1.00  0.69           C  
ATOM    685  N   LYS A  96      -1.559   1.672  -2.819  1.00  0.61           N  
ATOM    686  CA  LYS A  96      -1.488   0.685  -1.786  1.00  0.61           C  
ATOM    687  C   LYS A  96      -0.031   0.467  -1.593  1.00  0.61           C  
ATOM    688  O   LYS A  96       0.476   0.425  -0.473  1.00  0.61           O  
ATOM    689  CB  LYS A  96      -2.100  -0.663  -2.191  1.00  0.61           C  
ATOM    690  CG  LYS A  96      -1.749  -1.797  -1.223  1.00  0.61           C  
ATOM    691  CD  LYS A  96      -2.316  -1.624   0.187  1.00  0.61           C  
ATOM    692  CE  LYS A  96      -2.012  -2.794   1.127  1.00  0.61           C  
ATOM    693  NZ  LYS A  96      -2.619  -2.545   2.454  1.00  0.61           N  
ATOM    694  N   ALA A  97       0.672   0.338  -2.730  1.00  0.69           N  
ATOM    695  CA  ALA A  97       2.091   0.183  -2.768  1.00  0.69           C  
ATOM    696  C   ALA A  97       2.477   0.700  -4.108  1.00  0.69           C  
ATOM    697  O   ALA A  97       1.668   0.680  -5.036  1.00  0.69           O  
ATOM    698  CB  ALA A  97       2.560  -1.279  -2.682  1.00  0.69           C  
ATOM    699  N   GLY A  98       3.717   1.191  -4.259  1.00  0.73           N  
ATOM    700  CA  GLY A  98       4.061   1.718  -5.542  1.00  0.73           C  
ATOM    701  C   GLY A  98       4.570   3.098  -5.318  1.00  0.73           C  
ATOM    702  O   GLY A  98       5.485   3.310  -4.524  1.00  0.73           O  
ATOM    703  N   ASP A  99       3.971   4.075  -6.027  1.00  0.72           N  
ATOM    704  CA  ASP A  99       4.406   5.435  -5.923  1.00  0.72           C  
ATOM    705  C   ASP A  99       4.378   5.817  -4.481  1.00  0.72           C  
ATOM    706  O   ASP A  99       3.339   5.931  -3.831  1.00  0.72           O  
ATOM    707  CB  ASP A  99       3.521   6.419  -6.707  1.00  0.72           C  
ATOM    708  CG  ASP A  99       4.236   7.762  -6.771  1.00  0.72           C  
ATOM    709  OD1 ASP A  99       4.551   8.322  -5.688  1.00  0.72           O  
ATOM    710  OD2 ASP A  99       4.471   8.250  -7.908  1.00  0.72           O  
ATOM    711  N   PRO A 100       5.569   6.016  -4.007  1.00  0.70           N  
ATOM    712  CA  PRO A 100       5.863   6.318  -2.635  1.00  0.70           C  
ATOM    713  C   PRO A 100       5.236   7.596  -2.179  1.00  0.70           C  
ATOM    714  O   PRO A 100       5.094   7.776  -0.972  1.00  0.70           O  
ATOM    715  CB  PRO A 100       7.387   6.401  -2.563  1.00  0.70           C  
ATOM    716  CG  PRO A 100       7.785   6.848  -3.982  1.00  0.70           C  
ATOM    717  CD  PRO A 100       6.712   6.213  -4.880  1.00  0.70           C  
ATOM    718  N   LYS A 101       4.862   8.502  -3.097  1.00  0.68           N  
ATOM    719  CA  LYS A 101       4.360   9.773  -2.660  1.00  0.68           C  
ATOM    720  C   LYS A 101       3.158   9.539  -1.811  1.00  0.68           C  
ATOM    721  O   LYS A 101       2.994  10.169  -0.768  1.00  0.68           O  
ATOM    722  CB  LYS A 101       3.932  10.703  -3.810  1.00  0.68           C  
ATOM    723  CG  LYS A 101       3.539  12.101  -3.323  1.00  0.68           C  
ATOM    724  CD  LYS A 101       4.718  12.876  -2.731  1.00  0.68           C  
ATOM    725  CE  LYS A 101       4.354  14.246  -2.157  1.00  0.68           C  
ATOM    726  NZ  LYS A 101       5.547  14.852  -1.522  1.00  0.68           N  
ATOM    727  N   ALA A 102       2.296   8.595  -2.222  1.00  0.71           N  
ATOM    728  CA  ALA A 102       1.107   8.349  -1.466  1.00  0.71           C  
ATOM    729  C   ALA A 102       1.537   7.934  -0.101  1.00  0.71           C  
ATOM    730  O   ALA A 102       0.950   8.354   0.895  1.00  0.71           O  
ATOM    731  CB  ALA A 102       0.252   7.210  -2.046  1.00  0.71           C  
ATOM    732  N   GLN A 103       2.590   7.100  -0.021  1.00  0.64           N  
ATOM    733  CA  GLN A 103       3.033   6.644   1.263  1.00  0.64           C  
ATOM    734  C   GLN A 103       4.206   7.464   1.708  1.00  0.64           C  
ATOM    735  O   GLN A 103       5.353   7.104   1.459  1.00  0.64           O  
ATOM    736  CB  GLN A 103       3.420   5.148   1.245  1.00  0.64           C  
ATOM    737  CG  GLN A 103       4.527   4.762   0.266  1.00  0.64           C  
ATOM    738  CD  GLN A 103       4.506   3.241   0.153  1.00  0.64           C  
ATOM    739  OE1 GLN A 103       5.300   2.650  -0.576  1.00  0.64           O  
ATOM    740  NE2 GLN A 103       3.566   2.587   0.888  1.00  0.64           N  
ATOM    741  N   THR A 104       3.939   8.588   2.410  1.00  0.67           N  
ATOM    742  CA  THR A 104       4.991   9.448   2.885  1.00  0.67           C  
ATOM    743  C   THR A 104       4.445  10.220   4.051  1.00  0.67           C  
ATOM    744  O   THR A 104       3.549   9.746   4.747  1.00  0.67           O  
ATOM    745  CB  THR A 104       5.480  10.420   1.845  1.00  0.67           C  
ATOM    746  OG1 THR A 104       6.667  11.065   2.287  1.00  0.67           O  
ATOM    747  CG2 THR A 104       4.375  11.448   1.549  1.00  0.67           C  
ATOM    748  N   GLU A 105       4.984  11.434   4.305  1.00  0.66           N  
ATOM    749  CA  GLU A 105       4.493  12.240   5.384  1.00  0.66           C  
ATOM    750  C   GLU A 105       3.040  12.414   5.138  1.00  0.66           C  
ATOM    751  O   GLU A 105       2.219  12.175   6.022  1.00  0.66           O  
ATOM    752  CB  GLU A 105       5.125  13.643   5.399  1.00  0.66           C  
ATOM    753  CG  GLU A 105       4.325  14.684   6.191  1.00  0.66           C  
ATOM    754  CD  GLU A 105       4.258  14.264   7.651  1.00  0.66           C  
ATOM    755  OE1 GLU A 105       3.801  13.119   7.911  1.00  0.66           O  
ATOM    756  OE2 GLU A 105       4.664  15.075   8.526  1.00  0.66           O  
ATOM    757  N   VAL A 106       2.679  12.818   3.908  1.00  0.68           N  
ATOM    758  CA  VAL A 106       1.285  12.860   3.618  1.00  0.68           C  
ATOM    759  C   VAL A 106       0.982  11.458   3.228  1.00  0.68           C  
ATOM    760  O   VAL A 106       1.821  10.781   2.636  1.00  0.68           O  
ATOM    761  CB  VAL A 106       0.895  13.778   2.497  1.00  0.68           C  
ATOM    762  CG1 VAL A 106       1.438  13.214   1.175  1.00  0.68           C  
ATOM    763  CG2 VAL A 106      -0.632  13.953   2.533  1.00  0.68           C  
ATOM    764  N   GLY A 107      -0.221  10.973   3.559  1.00  0.68           N  
ATOM    765  CA  GLY A 107      -0.485   9.588   3.330  1.00  0.68           C  
ATOM    766  C   GLY A 107      -0.275   8.969   4.667  1.00  0.68           C  
ATOM    767  O   GLY A 107      -0.652   7.824   4.913  1.00  0.68           O  
ATOM    768  N   LYS A 108       0.362   9.745   5.565  1.00  0.63           N  
ATOM    769  CA  LYS A 108       0.503   9.339   6.925  1.00  0.63           C  
ATOM    770  C   LYS A 108      -0.688   9.966   7.566  1.00  0.63           C  
ATOM    771  O   LYS A 108      -0.577  10.757   8.501  1.00  0.63           O  
ATOM    772  CB  LYS A 108       1.762   9.934   7.586  1.00  0.63           C  
ATOM    773  CG  LYS A 108       2.108   9.362   8.963  1.00  0.63           C  
ATOM    774  CD  LYS A 108       2.616   7.919   8.924  1.00  0.63           C  
ATOM    775  CE  LYS A 108       3.240   7.448  10.241  1.00  0.63           C  
ATOM    776  NZ  LYS A 108       2.200   7.327  11.288  1.00  0.63           N  
ATOM    777  N   HIS A 109      -1.877   9.598   7.051  1.00  0.62           N  
ATOM    778  CA  HIS A 109      -3.113  10.163   7.500  1.00  0.62           C  
ATOM    779  C   HIS A 109      -3.306   9.809   8.934  1.00  0.62           C  
ATOM    780  O   HIS A 109      -3.694  10.651   9.741  1.00  0.62           O  
ATOM    781  CB  HIS A 109      -4.336   9.628   6.730  1.00  0.62           C  
ATOM    782  CG  HIS A 109      -4.488  10.157   5.330  1.00  0.62           C  
ATOM    783  ND1 HIS A 109      -3.752   9.733   4.247  1.00  0.62           N  
ATOM    784  CD2 HIS A 109      -5.350  11.096   4.847  1.00  0.62           C  
ATOM    785  CE1 HIS A 109      -4.203  10.427   3.170  1.00  0.62           C  
ATOM    786  NE2 HIS A 109      -5.172  11.267   3.486  1.00  0.62           N  
ATOM    787  N   TYR A 110      -3.009   8.550   9.296  1.00  0.52           N  
ATOM    788  CA  TYR A 110      -3.247   8.126  10.642  1.00  0.52           C  
ATOM    789  C   TYR A 110      -2.428   8.933  11.585  1.00  0.52           C  
ATOM    790  O   TYR A 110      -2.923   9.361  12.626  1.00  0.52           O  
ATOM    791  CB  TYR A 110      -2.930   6.644  10.888  1.00  0.52           C  
ATOM    792  CG  TYR A 110      -4.010   5.885  10.207  1.00  0.52           C  
ATOM    793  CD1 TYR A 110      -5.241   5.774  10.807  1.00  0.52           C  
ATOM    794  CD2 TYR A 110      -3.800   5.291   8.986  1.00  0.52           C  
ATOM    795  CE1 TYR A 110      -6.256   5.080  10.195  1.00  0.52           C  
ATOM    796  CE2 TYR A 110      -4.811   4.594   8.368  1.00  0.52           C  
ATOM    797  CZ  TYR A 110      -6.042   4.490   8.973  1.00  0.52           C  
ATOM    798  OH  TYR A 110      -7.084   3.776   8.342  1.00  0.52           O  
ATOM    799  N   LEU A 111      -1.152   9.178  11.249  1.00  0.57           N  
ATOM    800  CA  LEU A 111      -0.347   9.917  12.170  1.00  0.57           C  
ATOM    801  C   LEU A 111      -0.972  11.265  12.304  1.00  0.57           C  
ATOM    802  O   LEU A 111      -1.066  11.809  13.404  1.00  0.57           O  
ATOM    803  CB  LEU A 111       1.107  10.108  11.692  1.00  0.57           C  
ATOM    804  CG  LEU A 111       2.050  10.781  12.717  1.00  0.57           C  
ATOM    805  CD1 LEU A 111       1.716  12.264  12.953  1.00  0.57           C  
ATOM    806  CD2 LEU A 111       2.112   9.973  14.023  1.00  0.57           C  
ATOM    807  N   GLN A 112      -1.440  11.831  11.177  1.00  0.60           N  
ATOM    808  CA  GLN A 112      -1.975  13.160  11.210  1.00  0.60           C  
ATOM    809  C   GLN A 112      -3.172  13.197  12.106  1.00  0.60           C  
ATOM    810  O   GLN A 112      -3.265  14.046  12.991  1.00  0.60           O  
ATOM    811  CB  GLN A 112      -2.442  13.636   9.825  1.00  0.60           C  
ATOM    812  CG  GLN A 112      -1.311  13.774   8.804  1.00  0.60           C  
ATOM    813  CD  GLN A 112      -1.937  14.155   7.469  1.00  0.60           C  
ATOM    814  OE1 GLN A 112      -3.154  14.095   7.302  1.00  0.60           O  
ATOM    815  NE2 GLN A 112      -1.084  14.552   6.488  1.00  0.60           N  
ATOM    816  N   LEU A 113      -4.111  12.251  11.923  1.00  0.52           N  
ATOM    817  CA  LEU A 113      -5.308  12.252  12.712  1.00  0.52           C  
ATOM    818  C   LEU A 113      -4.966  12.012  14.139  1.00  0.52           C  
ATOM    819  O   LEU A 113      -5.520  12.661  15.026  1.00  0.52           O  
ATOM    820  CB  LEU A 113      -6.305  11.145  12.320  1.00  0.52           C  
ATOM    821  CG  LEU A 113      -7.116  11.413  11.038  1.00  0.52           C  
ATOM    822  CD1 LEU A 113      -8.202  12.475  11.277  1.00  0.52           C  
ATOM    823  CD2 LEU A 113      -6.204  11.762   9.853  1.00  0.52           C  
ATOM    824  N   ALA A 114      -4.034  11.073  14.389  1.00  0.47           N  
ATOM    825  CA  ALA A 114      -3.738  10.658  15.725  1.00  0.47           C  
ATOM    826  C   ALA A 114      -4.873   9.763  16.075  1.00  0.47           C  
ATOM    827  O   ALA A 114      -5.885   9.740  15.375  1.00  0.47           O  
ATOM    828  CB  ALA A 114      -3.621  11.780  16.776  1.00  0.47           C  
ATOM    829  N   GLY A 115      -4.744   8.971  17.148  1.00  0.40           N  
ATOM    830  CA  GLY A 115      -5.817   8.062  17.394  1.00  0.40           C  
ATOM    831  C   GLY A 115      -6.944   8.756  18.067  1.00  0.40           C  
ATOM    832  O   GLY A 115      -6.753   9.499  19.030  1.00  0.40           O  
ATOM    833  N   ASP A 116      -8.169   8.520  17.563  1.00  0.32           N  
ATOM    834  CA  ASP A 116      -9.298   9.005  18.284  1.00  0.32           C  
ATOM    835  C   ASP A 116      -9.222   8.210  19.537  1.00  0.32           C  
ATOM    836  O   ASP A 116      -9.474   8.704  20.635  1.00  0.32           O  
ATOM    837  CB  ASP A 116     -10.648   8.766  17.573  1.00  0.32           C  
ATOM    838  CG  ASP A 116     -10.842   7.280  17.312  1.00  0.32           C  
ATOM    839  OD1 ASP A 116      -9.955   6.680  16.650  1.00  0.32           O  
ATOM    840  OD2 ASP A 116     -11.880   6.726  17.767  1.00  0.32           O  
ATOM    841  N   THR A 117      -8.813   6.937  19.375  1.00  0.32           N  
ATOM    842  CA  THR A 117      -8.581   6.081  20.493  1.00  0.32           C  
ATOM    843  C   THR A 117      -7.415   6.669  21.205  1.00  0.32           C  
ATOM    844  O   THR A 117      -6.508   7.222  20.584  1.00  0.32           O  
ATOM    845  CB  THR A 117      -8.176   4.687  20.106  1.00  0.32           C  
ATOM    846  OG1 THR A 117      -9.199   4.059  19.350  1.00  0.32           O  
ATOM    847  CG2 THR A 117      -7.868   3.884  21.382  1.00  0.32           C  
ATOM    848  N   ASP A 118      -7.417   6.579  22.544  1.00  0.33           N  
ATOM    849  CA  ASP A 118      -6.329   7.125  23.291  1.00  0.33           C  
ATOM    850  C   ASP A 118      -5.125   6.325  22.935  1.00  0.33           C  
ATOM    851  O   ASP A 118      -4.011   6.848  22.912  1.00  0.33           O  
ATOM    852  CB  ASP A 118      -6.522   7.041  24.813  1.00  0.33           C  
ATOM    853  CG  ASP A 118      -5.502   7.966  25.466  1.00  0.33           C  
ATOM    854  OD1 ASP A 118      -4.876   8.776  24.732  1.00  0.33           O  
ATOM    855  OD2 ASP A 118      -5.341   7.878  26.712  1.00  0.33           O  
ATOM    856  N   GLU A 119      -5.330   5.024  22.641  1.00  0.41           N  
ATOM    857  CA  GLU A 119      -4.225   4.171  22.319  1.00  0.41           C  
ATOM    858  C   GLU A 119      -3.555   4.813  21.148  1.00  0.41           C  
ATOM    859  O   GLU A 119      -2.351   5.063  21.177  1.00  0.41           O  
ATOM    860  CB  GLU A 119      -4.675   2.783  21.832  1.00  0.41           C  
ATOM    861  CG  GLU A 119      -5.637   2.049  22.774  1.00  0.41           C  
ATOM    862  CD  GLU A 119      -4.966   1.826  24.118  1.00  0.41           C  
ATOM    863  OE1 GLU A 119      -3.772   2.198  24.262  1.00  0.41           O  
ATOM    864  OE2 GLU A 119      -5.648   1.279  25.026  1.00  0.41           O  
ATOM    865  N   GLU A 120      -4.367   5.120  20.114  1.00  0.42           N  
ATOM    866  CA  GLU A 120      -4.009   5.813  18.905  1.00  0.42           C  
ATOM    867  C   GLU A 120      -4.625   5.044  17.787  1.00  0.42           C  
ATOM    868  O   GLU A 120      -5.087   3.922  17.982  1.00  0.42           O  
ATOM    869  CB  GLU A 120      -2.506   5.999  18.622  1.00  0.42           C  
ATOM    870  CG  GLU A 120      -2.244   7.058  17.547  1.00  0.42           C  
ATOM    871  CD  GLU A 120      -0.802   7.538  17.661  1.00  0.42           C  
ATOM    872  OE1 GLU A 120      -0.042   6.963  18.485  1.00  0.42           O  
ATOM    873  OE2 GLU A 120      -0.443   8.496  16.925  1.00  0.42           O  
ATOM    874  N   LEU A 121      -4.672   5.628  16.575  1.00  0.41           N  
ATOM    875  CA  LEU A 121      -5.321   4.893  15.538  1.00  0.41           C  
ATOM    876  C   LEU A 121      -4.258   4.417  14.606  1.00  0.41           C  
ATOM    877  O   LEU A 121      -3.854   5.121  13.681  1.00  0.41           O  
ATOM    878  CB  LEU A 121      -6.346   5.739  14.753  1.00  0.41           C  
ATOM    879  CG  LEU A 121      -7.325   4.939  13.862  1.00  0.41           C  
ATOM    880  CD1 LEU A 121      -8.292   5.882  13.129  1.00  0.41           C  
ATOM    881  CD2 LEU A 121      -6.614   3.969  12.906  1.00  0.41           C  
ATOM    882  N   ASN A 122      -3.775   3.190  14.867  1.00  0.51           N  
ATOM    883  CA  ASN A 122      -2.828   2.499  14.045  1.00  0.51           C  
ATOM    884  C   ASN A 122      -1.717   3.402  13.632  1.00  0.51           C  
ATOM    885  O   ASN A 122      -1.350   3.440  12.459  1.00  0.51           O  
ATOM    886  CB  ASN A 122      -3.452   1.868  12.793  1.00  0.51           C  
ATOM    887  CG  ASN A 122      -4.302   0.702  13.269  1.00  0.51           C  
ATOM    888  OD1 ASN A 122      -5.528   0.734  13.177  1.00  0.51           O  
ATOM    889  ND2 ASN A 122      -3.634  -0.353  13.806  1.00  0.51           N  
ATOM    890  N   SER A 123      -1.133   4.149  14.584  1.00  0.56           N  
ATOM    891  CA  SER A 123      -0.027   4.974  14.209  1.00  0.56           C  
ATOM    892  C   SER A 123       1.034   4.026  13.763  1.00  0.56           C  
ATOM    893  O   SER A 123       1.827   4.319  12.869  1.00  0.56           O  
ATOM    894  CB  SER A 123       0.532   5.795  15.383  1.00  0.56           C  
ATOM    895  OG  SER A 123       1.056   4.928  16.379  1.00  0.56           O  
ATOM    896  N   CYS A 124       1.051   2.836  14.389  1.00  0.59           N  
ATOM    897  CA  CYS A 124       2.024   1.841  14.066  1.00  0.59           C  
ATOM    898  C   CYS A 124       1.828   1.434  12.644  1.00  0.59           C  
ATOM    899  O   CYS A 124       2.776   1.378  11.863  1.00  0.59           O  
ATOM    900  CB  CYS A 124       1.853   0.567  14.905  1.00  0.59           C  
ATOM    901  SG  CYS A 124       1.965   0.891  16.689  1.00  0.59           S  
ATOM    902  N   THR A 125       0.568   1.158  12.264  1.00  0.58           N  
ATOM    903  CA  THR A 125       0.341   0.659  10.946  1.00  0.58           C  
ATOM    904  C   THR A 125       0.789   1.653   9.931  1.00  0.58           C  
ATOM    905  O   THR A 125       1.692   1.347   9.156  1.00  0.58           O  
ATOM    906  CB  THR A 125      -1.109   0.355  10.684  1.00  0.58           C  
ATOM    907  OG1 THR A 125      -1.564  -0.649  11.579  1.00  0.58           O  
ATOM    908  CG2 THR A 125      -1.275  -0.108   9.227  1.00  0.58           C  
ATOM    909  N   ALA A 126       0.258   2.893  10.010  1.00  0.61           N  
ATOM    910  CA  ALA A 126       0.416   3.905   8.997  1.00  0.61           C  
ATOM    911  C   ALA A 126       0.009   3.269   7.704  1.00  0.61           C  
ATOM    912  O   ALA A 126       0.770   2.489   7.134  1.00  0.61           O  
ATOM    913  CB  ALA A 126       1.857   4.424   8.849  1.00  0.61           C  
ATOM    914  N   VAL A 127      -1.160   3.682   7.154  1.00  0.59           N  
ATOM    915  CA  VAL A 127      -1.763   2.978   6.050  1.00  0.59           C  
ATOM    916  C   VAL A 127      -0.776   2.901   4.946  1.00  0.59           C  
ATOM    917  O   VAL A 127      -0.545   1.833   4.382  1.00  0.59           O  
ATOM    918  CB  VAL A 127      -3.023   3.613   5.518  1.00  0.59           C  
ATOM    919  CG1 VAL A 127      -2.729   5.038   5.016  1.00  0.59           C  
ATOM    920  CG2 VAL A 127      -3.591   2.683   4.431  1.00  0.59           C  
ATOM    921  N   ASP A 128      -0.127   4.030   4.646  1.00  0.63           N  
ATOM    922  CA  ASP A 128       0.905   3.990   3.671  1.00  0.63           C  
ATOM    923  C   ASP A 128       2.164   3.817   4.450  1.00  0.63           C  
ATOM    924  O   ASP A 128       2.573   4.702   5.200  1.00  0.63           O  
ATOM    925  CB  ASP A 128       0.953   5.271   2.833  1.00  0.63           C  
ATOM    926  CG  ASP A 128      -0.156   5.145   1.798  1.00  0.63           C  
ATOM    927  OD1 ASP A 128       0.091   4.481   0.756  1.00  0.63           O  
ATOM    928  OD2 ASP A 128      -1.258   5.708   2.028  1.00  0.63           O  
ATOM    929  N   TRP A 129       2.797   2.637   4.303  1.00  0.56           N  
ATOM    930  CA  TRP A 129       3.982   2.338   5.043  1.00  0.56           C  
ATOM    931  C   TRP A 129       5.028   3.323   4.660  1.00  0.56           C  
ATOM    932  O   TRP A 129       5.300   3.545   3.481  1.00  0.56           O  
ATOM    933  CB  TRP A 129       4.552   0.938   4.753  1.00  0.56           C  
ATOM    934  CG  TRP A 129       3.702  -0.202   5.256  1.00  0.56           C  
ATOM    935  CD1 TRP A 129       2.886  -1.064   4.583  1.00  0.56           C  
ATOM    936  CD2 TRP A 129       3.621  -0.559   6.641  1.00  0.56           C  
ATOM    937  NE1 TRP A 129       2.307  -1.946   5.464  1.00  0.56           N  
ATOM    938  CE2 TRP A 129       2.750  -1.644   6.736  1.00  0.56           C  
ATOM    939  CE3 TRP A 129       4.223  -0.024   7.741  1.00  0.56           C  
ATOM    940  CZ2 TRP A 129       2.468  -2.213   7.944  1.00  0.56           C  
ATOM    941  CZ3 TRP A 129       3.938  -0.599   8.956  1.00  0.56           C  
ATOM    942  CH2 TRP A 129       3.077  -1.673   9.055  1.00  0.56           C  
ATOM    943  N   LEU A 130       5.625   3.967   5.678  1.00  0.66           N  
ATOM    944  CA  LEU A 130       6.680   4.902   5.441  1.00  0.66           C  
ATOM    945  C   LEU A 130       7.841   4.124   4.920  1.00  0.66           C  
ATOM    946  O   LEU A 130       8.520   4.540   3.982  1.00  0.66           O  
ATOM    947  CB  LEU A 130       7.148   5.608   6.722  1.00  0.66           C  
ATOM    948  CG  LEU A 130       6.064   6.482   7.377  1.00  0.66           C  
ATOM    949  CD1 LEU A 130       6.587   7.166   8.651  1.00  0.66           C  
ATOM    950  CD2 LEU A 130       5.462   7.468   6.364  1.00  0.66           C  
ATOM    951  N   VAL A 131       8.077   2.948   5.528  1.00  0.65           N  
ATOM    952  CA  VAL A 131       9.190   2.121   5.173  1.00  0.65           C  
ATOM    953  C   VAL A 131       9.020   1.686   3.760  1.00  0.65           C  
ATOM    954  O   VAL A 131       9.983   1.622   2.999  1.00  0.65           O  
ATOM    955  CB  VAL A 131       9.289   0.876   6.003  1.00  0.65           C  
ATOM    956  CG1 VAL A 131      10.480   0.043   5.496  1.00  0.65           C  
ATOM    957  CG2 VAL A 131       9.388   1.282   7.481  1.00  0.65           C  
ATOM    958  N   LEU A 132       7.774   1.387   3.364  1.00  0.65           N  
ATOM    959  CA  LEU A 132       7.563   0.877   2.046  1.00  0.65           C  
ATOM    960  C   LEU A 132       8.035   1.903   1.065  1.00  0.65           C  
ATOM    961  O   LEU A 132       8.730   1.582   0.101  1.00  0.65           O  
ATOM    962  CB  LEU A 132       6.079   0.596   1.769  1.00  0.65           C  
ATOM    963  CG  LEU A 132       5.826  -0.071   0.409  1.00  0.65           C  
ATOM    964  CD1 LEU A 132       6.449  -1.476   0.364  1.00  0.65           C  
ATOM    965  CD2 LEU A 132       4.330  -0.073   0.060  1.00  0.65           C  
ATOM    966  N   ALA A 133       7.685   3.181   1.298  1.00  0.75           N  
ATOM    967  CA  ALA A 133       8.096   4.228   0.410  1.00  0.75           C  
ATOM    968  C   ALA A 133       9.586   4.314   0.446  1.00  0.75           C  
ATOM    969  O   ALA A 133      10.236   4.521  -0.576  1.00  0.75           O  
ATOM    970  CB  ALA A 133       7.558   5.610   0.810  1.00  0.75           C  
ATOM    971  N   ALA A 134      10.163   4.132   1.645  1.00  0.72           N  
ATOM    972  CA  ALA A 134      11.574   4.274   1.831  1.00  0.72           C  
ATOM    973  C   ALA A 134      12.292   3.290   0.963  1.00  0.72           C  
ATOM    974  O   ALA A 134      13.326   3.613   0.383  1.00  0.72           O  
ATOM    975  CB  ALA A 134      12.004   4.018   3.285  1.00  0.72           C  
ATOM    976  N   LYS A 135      11.759   2.062   0.831  1.00  0.65           N  
ATOM    977  CA  LYS A 135      12.482   1.066   0.097  1.00  0.65           C  
ATOM    978  C   LYS A 135      12.765   1.508  -1.304  1.00  0.65           C  
ATOM    979  O   LYS A 135      13.924   1.538  -1.713  1.00  0.65           O  
ATOM    980  CB  LYS A 135      11.734  -0.280   0.018  1.00  0.65           C  
ATOM    981  CG  LYS A 135      12.084  -1.263   1.138  1.00  0.65           C  
ATOM    982  CD  LYS A 135      13.471  -1.897   0.969  1.00  0.65           C  
ATOM    983  CE  LYS A 135      14.642  -0.919   1.095  1.00  0.65           C  
ATOM    984  NZ  LYS A 135      15.274  -1.053   2.426  1.00  0.65           N  
ATOM    985  N   GLN A 136      11.744   1.913  -2.081  1.00  0.61           N  
ATOM    986  CA  GLN A 136      12.099   2.325  -3.408  1.00  0.61           C  
ATOM    987  C   GLN A 136      11.217   3.447  -3.836  1.00  0.61           C  
ATOM    988  O   GLN A 136      10.160   3.686  -3.253  1.00  0.61           O  
ATOM    989  CB  GLN A 136      11.968   1.211  -4.467  1.00  0.61           C  
ATOM    990  CG  GLN A 136      12.471   1.635  -5.849  1.00  0.61           C  
ATOM    991  CD  GLN A 136      13.982   1.801  -5.756  1.00  0.61           C  
ATOM    992  OE1 GLN A 136      14.621   2.306  -6.679  1.00  0.61           O  
ATOM    993  NE2 GLN A 136      14.570   1.370  -4.608  1.00  0.61           N  
ATOM    994  N   GLY A 137      11.650   4.166  -4.890  1.00  0.69           N  
ATOM    995  CA  GLY A 137      10.890   5.268  -5.397  1.00  0.69           C  
ATOM    996  C   GLY A 137      11.487   6.528  -4.866  1.00  0.69           C  
ATOM    997  O   GLY A 137      12.422   6.507  -4.065  1.00  0.69           O  
ATOM    998  N   ARG A 138      10.953   7.673  -5.329  1.00  0.59           N  
ATOM    999  CA  ARG A 138      11.444   8.947  -4.904  1.00  0.59           C  
ATOM   1000  C   ARG A 138      10.850   9.284  -3.580  1.00  0.59           C  
ATOM   1001  O   ARG A 138       9.856   8.703  -3.144  1.00  0.59           O  
ATOM   1002  CB  ARG A 138      11.059  10.136  -5.808  1.00  0.59           C  
ATOM   1003  CG  ARG A 138      11.855  10.284  -7.103  1.00  0.59           C  
ATOM   1004  CD  ARG A 138      11.752  11.699  -7.680  1.00  0.59           C  
ATOM   1005  NE  ARG A 138      12.270  12.624  -6.627  1.00  0.59           N  
ATOM   1006  CZ  ARG A 138      12.221  13.979  -6.785  1.00  0.59           C  
ATOM   1007  NH1 ARG A 138      11.701  14.523  -7.924  1.00  0.59           N  
ATOM   1008  NH2 ARG A 138      12.690  14.794  -5.794  1.00  0.59           N  
ATOM   1009  N   ARG A 139      11.501  10.246  -2.901  1.00  0.58           N  
ATOM   1010  CA  ARG A 139      11.005  10.830  -1.696  1.00  0.58           C  
ATOM   1011  C   ARG A 139      10.673   9.781  -0.696  1.00  0.58           C  
ATOM   1012  O   ARG A 139       9.531   9.680  -0.249  1.00  0.58           O  
ATOM   1013  CB  ARG A 139       9.769  11.703  -1.982  1.00  0.58           C  
ATOM   1014  CG  ARG A 139      10.102  12.833  -2.962  1.00  0.58           C  
ATOM   1015  CD  ARG A 139       8.902  13.613  -3.508  1.00  0.58           C  
ATOM   1016  NE  ARG A 139       8.133  12.705  -4.406  1.00  0.58           N  
ATOM   1017  CZ  ARG A 139       7.450  13.214  -5.475  1.00  0.58           C  
ATOM   1018  NH1 ARG A 139       7.529  14.546  -5.763  1.00  0.58           N  
ATOM   1019  NH2 ARG A 139       6.686  12.389  -6.250  1.00  0.58           N  
ATOM   1020  N   GLU A 140      11.678   8.969  -0.313  1.00  0.60           N  
ATOM   1021  CA  GLU A 140      11.418   7.967   0.673  1.00  0.60           C  
ATOM   1022  C   GLU A 140      10.983   8.733   1.870  1.00  0.60           C  
ATOM   1023  O   GLU A 140      11.506   9.815   2.131  1.00  0.60           O  
ATOM   1024  CB  GLU A 140      12.660   7.170   1.105  1.00  0.60           C  
ATOM   1025  CG  GLU A 140      13.721   8.045   1.779  1.00  0.60           C  
ATOM   1026  CD  GLU A 140      14.778   7.153   2.416  1.00  0.60           C  
ATOM   1027  OE1 GLU A 140      14.584   5.908   2.420  1.00  0.60           O  
ATOM   1028  OE2 GLU A 140      15.794   7.708   2.914  1.00  0.60           O  
ATOM   1029  N   ALA A 141       9.974   8.237   2.607  1.00  0.65           N  
ATOM   1030  CA  ALA A 141       9.632   9.002   3.761  1.00  0.65           C  
ATOM   1031  C   ALA A 141      10.506   8.484   4.846  1.00  0.65           C  
ATOM   1032  O   ALA A 141      10.035   7.984   5.867  1.00  0.65           O  
ATOM   1033  CB  ALA A 141       8.171   8.818   4.203  1.00  0.65           C  
ATOM   1034  N   VAL A 142      11.826   8.614   4.628  1.00  0.61           N  
ATOM   1035  CA  VAL A 142      12.796   8.228   5.601  1.00  0.61           C  
ATOM   1036  C   VAL A 142      12.681   9.209   6.712  1.00  0.61           C  
ATOM   1037  O   VAL A 142      12.765   8.864   7.889  1.00  0.61           O  
ATOM   1038  CB  VAL A 142      14.200   8.283   5.078  1.00  0.61           C  
ATOM   1039  CG1 VAL A 142      14.477   9.689   4.517  1.00  0.61           C  
ATOM   1040  CG2 VAL A 142      15.145   7.903   6.227  1.00  0.61           C  
ATOM   1041  N   LYS A 143      12.469  10.480   6.334  1.00  0.64           N  
ATOM   1042  CA  LYS A 143      12.392  11.547   7.279  1.00  0.64           C  
ATOM   1043  C   LYS A 143      11.249  11.268   8.186  1.00  0.64           C  
ATOM   1044  O   LYS A 143      11.376  11.373   9.404  1.00  0.64           O  
ATOM   1045  CB  LYS A 143      12.134  12.899   6.590  1.00  0.64           C  
ATOM   1046  CG  LYS A 143      13.357  13.425   5.839  1.00  0.64           C  
ATOM   1047  CD  LYS A 143      13.040  14.473   4.769  1.00  0.64           C  
ATOM   1048  CE  LYS A 143      12.919  13.865   3.368  1.00  0.64           C  
ATOM   1049  NZ  LYS A 143      12.699  14.922   2.356  1.00  0.64           N  
ATOM   1050  N   LEU A 144      10.102  10.876   7.605  1.00  0.67           N  
ATOM   1051  CA  LEU A 144       8.934  10.617   8.393  1.00  0.67           C  
ATOM   1052  C   LEU A 144       9.182   9.451   9.281  1.00  0.67           C  
ATOM   1053  O   LEU A 144       8.811   9.473  10.453  1.00  0.67           O  
ATOM   1054  CB  LEU A 144       7.692  10.290   7.550  1.00  0.67           C  
ATOM   1055  CG  LEU A 144       7.170  11.506   6.774  1.00  0.67           C  
ATOM   1056  CD1 LEU A 144       6.669  12.581   7.745  1.00  0.67           C  
ATOM   1057  CD2 LEU A 144       8.222  12.040   5.790  1.00  0.67           C  
ATOM   1058  N   LEU A 145       9.821   8.394   8.750  1.00  0.65           N  
ATOM   1059  CA  LEU A 145      10.033   7.243   9.572  1.00  0.65           C  
ATOM   1060  C   LEU A 145      10.898   7.656  10.715  1.00  0.65           C  
ATOM   1061  O   LEU A 145      10.614   7.333  11.867  1.00  0.65           O  
ATOM   1062  CB  LEU A 145      10.757   6.104   8.836  1.00  0.65           C  
ATOM   1063  CG  LEU A 145      10.990   4.861   9.713  1.00  0.65           C  
ATOM   1064  CD1 LEU A 145       9.659   4.216  10.135  1.00  0.65           C  
ATOM   1065  CD2 LEU A 145      11.942   3.869   9.028  1.00  0.65           C  
ATOM   1066  N   ARG A 146      11.966   8.420  10.420  1.00  0.61           N  
ATOM   1067  CA  ARG A 146      12.876   8.818  11.454  1.00  0.61           C  
ATOM   1068  C   ARG A 146      12.122   9.653  12.435  1.00  0.61           C  
ATOM   1069  O   ARG A 146      12.261   9.493  13.647  1.00  0.61           O  
ATOM   1070  CB  ARG A 146      14.020   9.711  10.952  1.00  0.61           C  
ATOM   1071  CG  ARG A 146      15.004  10.076  12.066  1.00  0.61           C  
ATOM   1072  CD  ARG A 146      15.646  11.453  11.895  1.00  0.61           C  
ATOM   1073  NE  ARG A 146      14.668  12.440  12.436  1.00  0.61           N  
ATOM   1074  CZ  ARG A 146      14.740  13.758  12.092  1.00  0.61           C  
ATOM   1075  NH1 ARG A 146      15.732  14.194  11.262  1.00  0.61           N  
ATOM   1076  NH2 ARG A 146      13.810  14.634  12.570  1.00  0.61           N  
ATOM   1077  N   ARG A 147      11.280  10.558  11.910  1.00  0.62           N  
ATOM   1078  CA  ARG A 147      10.535  11.489  12.705  1.00  0.62           C  
ATOM   1079  C   ARG A 147       9.607  10.723  13.585  1.00  0.62           C  
ATOM   1080  O   ARG A 147       9.387  11.082  14.741  1.00  0.62           O  
ATOM   1081  CB  ARG A 147       9.683  12.436  11.847  1.00  0.62           C  
ATOM   1082  CG  ARG A 147       9.010  13.556  12.640  1.00  0.62           C  
ATOM   1083  CD  ARG A 147       7.925  14.275  11.840  1.00  0.62           C  
ATOM   1084  NE  ARG A 147       8.530  14.676  10.539  1.00  0.62           N  
ATOM   1085  CZ  ARG A 147       8.096  15.802   9.903  1.00  0.62           C  
ATOM   1086  NH1 ARG A 147       7.156  16.596  10.493  1.00  0.62           N  
ATOM   1087  NH2 ARG A 147       8.604  16.136   8.681  1.00  0.62           N  
ATOM   1088  N   CYS A 148       9.055   9.619  13.057  1.00  0.64           N  
ATOM   1089  CA  CYS A 148       8.104   8.855  13.800  1.00  0.64           C  
ATOM   1090  C   CYS A 148       8.784   8.414  15.053  1.00  0.64           C  
ATOM   1091  O   CYS A 148       8.171   8.361  16.118  1.00  0.64           O  
ATOM   1092  CB  CYS A 148       7.627   7.606  13.041  1.00  0.64           C  
ATOM   1093  SG  CYS A 148       6.339   6.696  13.943  1.00  0.64           S  
ATOM   1094  N   LEU A 149      10.086   8.096  14.957  1.00  0.57           N  
ATOM   1095  CA  LEU A 149      10.809   7.674  16.118  1.00  0.57           C  
ATOM   1096  C   LEU A 149      10.795   8.822  17.075  1.00  0.57           C  
ATOM   1097  O   LEU A 149      10.836   9.984  16.674  1.00  0.57           O  
ATOM   1098  CB  LEU A 149      12.285   7.365  15.821  1.00  0.57           C  
ATOM   1099  CG  LEU A 149      12.496   6.263  14.765  1.00  0.57           C  
ATOM   1100  CD1 LEU A 149      13.992   6.009  14.524  1.00  0.57           C  
ATOM   1101  CD2 LEU A 149      11.731   4.982  15.127  1.00  0.57           C  
ATOM   1102  N   ALA A 150      10.702   8.522  18.383  1.00  0.61           N  
ATOM   1103  CA  ALA A 150      10.681   9.569  19.362  1.00  0.61           C  
ATOM   1104  C   ALA A 150      10.589   8.898  20.686  1.00  0.61           C  
ATOM   1105  O   ALA A 150      10.728   7.679  20.781  1.00  0.61           O  
ATOM   1106  CB  ALA A 150       9.457  10.493  19.255  1.00  0.61           C  
ATOM   1107  N   ASP A 151      10.388   9.694  21.755  1.00  0.53           N  
ATOM   1108  CA  ASP A 151      10.177   9.084  23.031  1.00  0.53           C  
ATOM   1109  C   ASP A 151       8.960   8.264  22.789  1.00  0.53           C  
ATOM   1110  O   ASP A 151       8.836   7.136  23.262  1.00  0.53           O  
ATOM   1111  CB  ASP A 151       9.862  10.097  24.147  1.00  0.53           C  
ATOM   1112  CG  ASP A 151      11.132  10.879  24.463  1.00  0.53           C  
ATOM   1113  OD1 ASP A 151      12.202  10.234  24.625  1.00  0.53           O  
ATOM   1114  OD2 ASP A 151      11.045  12.132  24.556  1.00  0.53           O  
ATOM   1115  N   ARG A 152       8.028   8.840  22.006  1.00  0.49           N  
ATOM   1116  CA  ARG A 152       6.883   8.113  21.560  1.00  0.49           C  
ATOM   1117  C   ARG A 152       7.236   7.717  20.162  1.00  0.49           C  
ATOM   1118  O   ARG A 152       7.471   8.567  19.303  1.00  0.49           O  
ATOM   1119  CB  ARG A 152       5.597   8.958  21.527  1.00  0.49           C  
ATOM   1120  CG  ARG A 152       5.672  10.177  20.602  1.00  0.49           C  
ATOM   1121  CD  ARG A 152       4.510  11.158  20.771  1.00  0.49           C  
ATOM   1122  NE  ARG A 152       3.241  10.385  20.642  1.00  0.49           N  
ATOM   1123  CZ  ARG A 152       2.748  10.064  19.411  1.00  0.49           C  
ATOM   1124  NH1 ARG A 152       3.447  10.392  18.287  1.00  0.49           N  
ATOM   1125  NH2 ARG A 152       1.559   9.402  19.307  1.00  0.49           N  
ATOM   1126  N   ARG A 153       7.313   6.401  19.903  1.00  0.53           N  
ATOM   1127  CA  ARG A 153       7.736   5.939  18.613  1.00  0.53           C  
ATOM   1128  C   ARG A 153       6.772   4.915  18.117  1.00  0.53           C  
ATOM   1129  O   ARG A 153       6.243   4.110  18.883  1.00  0.53           O  
ATOM   1130  CB  ARG A 153       9.136   5.317  18.650  1.00  0.53           C  
ATOM   1131  CG  ARG A 153       9.283   4.228  19.719  1.00  0.53           C  
ATOM   1132  CD  ARG A 153      10.050   4.709  20.959  1.00  0.53           C  
ATOM   1133  NE  ARG A 153       9.858   3.704  22.045  1.00  0.53           N  
ATOM   1134  CZ  ARG A 153      10.782   3.584  23.044  1.00  0.53           C  
ATOM   1135  NH1 ARG A 153      11.934   4.316  23.002  1.00  0.53           N  
ATOM   1136  NH2 ARG A 153      10.555   2.731  24.085  1.00  0.53           N  
ATOM   1137  N   GLY A 154       6.508   4.941  16.795  1.00  0.62           N  
ATOM   1138  CA  GLY A 154       5.610   3.996  16.202  1.00  0.62           C  
ATOM   1139  C   GLY A 154       6.216   2.646  16.340  1.00  0.62           C  
ATOM   1140  O   GLY A 154       5.538   1.673  16.668  1.00  0.62           O  
ATOM   1141  N   ILE A 155       7.534   2.543  16.081  1.00  0.53           N  
ATOM   1142  CA  ILE A 155       8.183   1.274  16.222  1.00  0.53           C  
ATOM   1143  C   ILE A 155       9.223   1.431  17.280  1.00  0.53           C  
ATOM   1144  O   ILE A 155      10.050   2.340  17.229  1.00  0.53           O  
ATOM   1145  CB  ILE A 155       8.871   0.793  14.974  1.00  0.53           C  
ATOM   1146  CG1 ILE A 155      10.018   1.731  14.559  1.00  0.53           C  
ATOM   1147  CG2 ILE A 155       7.792   0.641  13.892  1.00  0.53           C  
ATOM   1148  CD1 ILE A 155      10.975   1.109  13.542  1.00  0.53           C  
ATOM   1149  N   THR A 156       9.179   0.559  18.302  1.00  0.53           N  
ATOM   1150  CA  THR A 156      10.152   0.643  19.347  1.00  0.53           C  
ATOM   1151  C   THR A 156      11.499   0.333  18.778  1.00  0.53           C  
ATOM   1152  O   THR A 156      12.446   1.092  18.980  1.00  0.53           O  
ATOM   1153  CB  THR A 156       9.866  -0.308  20.480  1.00  0.53           C  
ATOM   1154  OG1 THR A 156      10.853  -0.179  21.493  1.00  0.53           O  
ATOM   1155  CG2 THR A 156       9.805  -1.754  19.958  1.00  0.53           C  
ATOM   1156  N   SER A 157      11.589  -0.772  18.009  1.00  0.50           N  
ATOM   1157  CA  SER A 157      12.791  -1.260  17.390  1.00  0.50           C  
ATOM   1158  C   SER A 157      13.831  -1.536  18.432  1.00  0.50           C  
ATOM   1159  O   SER A 157      13.815  -0.968  19.522  1.00  0.50           O  
ATOM   1160  CB  SER A 157      13.395  -0.324  16.321  1.00  0.50           C  
ATOM   1161  OG  SER A 157      13.965   0.832  16.916  1.00  0.50           O  
ATOM   1162  N   GLU A 158      14.756  -2.464  18.121  1.00  0.49           N  
ATOM   1163  CA  GLU A 158      15.827  -2.753  19.027  1.00  0.49           C  
ATOM   1164  C   GLU A 158      17.070  -2.344  18.315  1.00  0.49           C  
ATOM   1165  O   GLU A 158      17.300  -2.739  17.173  1.00  0.49           O  
ATOM   1166  CB  GLU A 158      15.991  -4.245  19.367  1.00  0.49           C  
ATOM   1167  CG  GLU A 158      16.352  -5.116  18.160  1.00  0.49           C  
ATOM   1168  CD  GLU A 158      16.760  -6.495  18.664  1.00  0.49           C  
ATOM   1169  OE1 GLU A 158      16.562  -6.762  19.879  1.00  0.49           O  
ATOM   1170  OE2 GLU A 158      17.276  -7.297  17.841  1.00  0.49           O  
ATOM   1171  N   ASN A 159      17.908  -1.513  18.954  1.00  0.51           N  
ATOM   1172  CA  ASN A 159      19.086  -1.140  18.242  1.00  0.51           C  
ATOM   1173  C   ASN A 159      19.867  -0.231  19.126  1.00  0.51           C  
ATOM   1174  O   ASN A 159      19.682  -0.199  20.342  1.00  0.51           O  
ATOM   1175  CB  ASN A 159      18.778  -0.387  16.935  1.00  0.51           C  
ATOM   1176  CG  ASN A 159      19.965  -0.503  15.984  1.00  0.51           C  
ATOM   1177  OD1 ASN A 159      21.051  -0.944  16.360  1.00  0.51           O  
ATOM   1178  ND2 ASN A 159      19.749  -0.106  14.701  1.00  0.51           N  
ATOM   1179  N   GLU A 160      20.781   0.530  18.504  1.00  0.59           N  
ATOM   1180  CA  GLU A 160      21.587   1.497  19.174  1.00  0.59           C  
ATOM   1181  C   GLU A 160      20.624   2.515  19.681  1.00  0.59           C  
ATOM   1182  O   GLU A 160      20.880   3.199  20.670  1.00  0.59           O  
ATOM   1183  CB  GLU A 160      22.610   2.164  18.238  1.00  0.59           C  
ATOM   1184  CG  GLU A 160      23.589   3.094  18.955  1.00  0.59           C  
ATOM   1185  CD  GLU A 160      24.780   3.302  18.031  1.00  0.59           C  
ATOM   1186  OE1 GLU A 160      25.130   2.339  17.298  1.00  0.59           O  
ATOM   1187  OE2 GLU A 160      25.364   4.418  18.054  1.00  0.59           O  
ATOM   1188  N   ARG A 161      19.460   2.605  19.006  1.00  0.53           N  
ATOM   1189  CA  ARG A 161      18.442   3.541  19.376  1.00  0.53           C  
ATOM   1190  C   ARG A 161      18.851   4.916  18.973  1.00  0.53           C  
ATOM   1191  O   ARG A 161      18.395   5.905  19.545  1.00  0.53           O  
ATOM   1192  CB  ARG A 161      18.145   3.517  20.886  1.00  0.53           C  
ATOM   1193  CG  ARG A 161      17.234   2.357  21.298  1.00  0.53           C  
ATOM   1194  CD  ARG A 161      17.324   1.975  22.778  1.00  0.53           C  
ATOM   1195  NE  ARG A 161      18.075   3.050  23.484  1.00  0.53           N  
ATOM   1196  CZ  ARG A 161      19.426   2.928  23.630  1.00  0.53           C  
ATOM   1197  NH1 ARG A 161      20.067   1.827  23.138  1.00  0.53           N  
ATOM   1198  NH2 ARG A 161      20.141   3.901  24.269  1.00  0.53           N  
ATOM   1199  N   GLU A 162      19.728   5.007  17.956  1.00  0.61           N  
ATOM   1200  CA  GLU A 162      20.046   6.280  17.385  1.00  0.61           C  
ATOM   1201  C   GLU A 162      19.206   6.381  16.163  1.00  0.61           C  
ATOM   1202  O   GLU A 162      18.477   5.451  15.820  1.00  0.61           O  
ATOM   1203  CB  GLU A 162      21.486   6.465  16.888  1.00  0.61           C  
ATOM   1204  CG  GLU A 162      22.524   6.731  17.974  1.00  0.61           C  
ATOM   1205  CD  GLU A 162      23.754   7.264  17.251  1.00  0.61           C  
ATOM   1206  OE1 GLU A 162      23.652   7.488  16.015  1.00  0.61           O  
ATOM   1207  OE2 GLU A 162      24.805   7.459  17.919  1.00  0.61           O  
ATOM   1208  N   VAL A 163      19.268   7.537  15.480  1.00  0.58           N  
ATOM   1209  CA  VAL A 163      18.509   7.646  14.281  1.00  0.58           C  
ATOM   1210  C   VAL A 163      19.048   6.590  13.383  1.00  0.58           C  
ATOM   1211  O   VAL A 163      20.190   6.650  12.929  1.00  0.58           O  
ATOM   1212  CB  VAL A 163      18.615   9.001  13.628  1.00  0.58           C  
ATOM   1213  CG1 VAL A 163      20.092   9.348  13.367  1.00  0.58           C  
ATOM   1214  CG2 VAL A 163      17.738   9.001  12.368  1.00  0.58           C  
ATOM   1215  N   ARG A 164      18.199   5.580  13.118  1.00  0.49           N  
ATOM   1216  CA  ARG A 164      18.532   4.451  12.304  1.00  0.49           C  
ATOM   1217  C   ARG A 164      18.778   4.981  10.947  1.00  0.49           C  
ATOM   1218  O   ARG A 164      19.580   4.437  10.191  1.00  0.49           O  
ATOM   1219  CB  ARG A 164      17.401   3.409  12.198  1.00  0.49           C  
ATOM   1220  CG  ARG A 164      17.231   2.531  13.440  1.00  0.49           C  
ATOM   1221  CD  ARG A 164      16.029   1.584  13.373  1.00  0.49           C  
ATOM   1222  NE  ARG A 164      16.022   0.939  12.029  1.00  0.49           N  
ATOM   1223  CZ  ARG A 164      15.303  -0.203  11.821  1.00  0.49           C  
ATOM   1224  NH1 ARG A 164      14.639  -0.793  12.858  1.00  0.49           N  
ATOM   1225  NH2 ARG A 164      15.247  -0.759  10.575  1.00  0.49           N  
ATOM   1226  N   GLN A 165      18.077   6.079  10.621  1.00  0.46           N  
ATOM   1227  CA  GLN A 165      18.238   6.686   9.344  1.00  0.46           C  
ATOM   1228  C   GLN A 165      19.695   6.998   9.275  1.00  0.46           C  
ATOM   1229  O   GLN A 165      20.312   6.910   8.218  1.00  0.46           O  
ATOM   1230  CB  GLN A 165      17.436   7.988   9.193  1.00  0.46           C  
ATOM   1231  CG  GLN A 165      15.949   7.817   9.525  1.00  0.46           C  
ATOM   1232  CD  GLN A 165      15.440   6.497   8.952  1.00  0.46           C  
ATOM   1233  OE1 GLN A 165      15.974   5.965   7.980  1.00  0.46           O  
ATOM   1234  NE2 GLN A 165      14.372   5.944   9.586  1.00  0.46           N  
ATOM   1235  N   LEU A 166      20.308   7.370  10.413  1.00  0.43           N  
ATOM   1236  CA  LEU A 166      21.730   7.467  10.323  1.00  0.43           C  
ATOM   1237  C   LEU A 166      22.273   6.081  10.396  1.00  0.43           C  
ATOM   1238  O   LEU A 166      22.178   5.387  11.407  1.00  0.43           O  
ATOM   1239  CB  LEU A 166      22.412   8.326  11.397  1.00  0.43           C  
ATOM   1240  CG  LEU A 166      22.257   9.824  11.100  1.00  0.43           C  
ATOM   1241  CD1 LEU A 166      23.026  10.687  12.111  1.00  0.43           C  
ATOM   1242  CD2 LEU A 166      22.646  10.128   9.644  1.00  0.43           C  
ATOM   1243  N   SER A 167      22.850   5.663   9.258  1.00  0.41           N  
ATOM   1244  CA  SER A 167      23.449   4.391   9.007  1.00  0.41           C  
ATOM   1245  C   SER A 167      24.257   4.661   7.785  1.00  0.41           C  
ATOM   1246  O   SER A 167      25.446   4.962   7.867  1.00  0.41           O  
ATOM   1247  CB  SER A 167      22.419   3.262   8.762  1.00  0.41           C  
ATOM   1248  OG  SER A 167      21.449   3.627   7.791  1.00  0.41           O  
ATOM   1249  N   SER A 168      23.625   4.555   6.605  1.00  0.38           N  
ATOM   1250  CA  SER A 168      24.293   4.979   5.421  1.00  0.38           C  
ATOM   1251  C   SER A 168      24.280   6.468   5.519  1.00  0.38           C  
ATOM   1252  O   SER A 168      23.770   7.029   6.486  1.00  0.38           O  
ATOM   1253  CB  SER A 168      23.569   4.589   4.120  1.00  0.38           C  
ATOM   1254  OG  SER A 168      22.303   5.230   4.059  1.00  0.38           O  
ATOM   1255  N   GLU A 169      24.870   7.153   4.530  1.00  0.40           N  
ATOM   1256  CA  GLU A 169      24.925   8.582   4.573  1.00  0.40           C  
ATOM   1257  C   GLU A 169      23.527   9.112   4.536  1.00  0.40           C  
ATOM   1258  O   GLU A 169      23.201  10.076   5.228  1.00  0.40           O  
ATOM   1259  CB  GLU A 169      25.654   9.171   3.361  1.00  0.40           C  
ATOM   1260  CG  GLU A 169      24.981   8.785   2.045  1.00  0.40           C  
ATOM   1261  CD  GLU A 169      25.714   9.496   0.922  1.00  0.40           C  
ATOM   1262  OE1 GLU A 169      26.676  10.247   1.236  1.00  0.40           O  
ATOM   1263  OE2 GLU A 169      25.323   9.305  -0.259  1.00  0.40           O  
ATOM   1264  N   THR A 170      22.657   8.477   3.731  1.00  0.37           N  
ATOM   1265  CA  THR A 170      21.319   8.962   3.558  1.00  0.37           C  
ATOM   1266  C   THR A 170      20.452   8.487   4.681  1.00  0.37           C  
ATOM   1267  O   THR A 170      20.933   7.966   5.686  1.00  0.37           O  
ATOM   1268  CB  THR A 170      20.680   8.497   2.284  1.00  0.37           C  
ATOM   1269  OG1 THR A 170      20.555   7.082   2.292  1.00  0.37           O  
ATOM   1270  CG2 THR A 170      21.555   8.944   1.102  1.00  0.37           C  
ATOM   1271  N   ASP A 171      19.129   8.702   4.514  1.00  0.43           N  
ATOM   1272  CA  ASP A 171      18.105   8.357   5.459  1.00  0.43           C  
ATOM   1273  C   ASP A 171      17.947   9.540   6.358  1.00  0.43           C  
ATOM   1274  O   ASP A 171      17.039  10.346   6.165  1.00  0.43           O  
ATOM   1275  CB  ASP A 171      18.402   7.098   6.285  1.00  0.43           C  
ATOM   1276  CG  ASP A 171      18.430   5.897   5.348  1.00  0.43           C  
ATOM   1277  OD1 ASP A 171      17.571   5.837   4.429  1.00  0.43           O  
ATOM   1278  OD2 ASP A 171      19.313   5.019   5.545  1.00  0.43           O  
ATOM   1279  N   LEU A 172      18.838   9.697   7.358  1.00  0.43           N  
ATOM   1280  CA  LEU A 172      18.768  10.890   8.151  1.00  0.43           C  
ATOM   1281  C   LEU A 172      18.998  11.996   7.163  1.00  0.43           C  
ATOM   1282  O   LEU A 172      18.397  13.062   7.256  1.00  0.43           O  
ATOM   1283  CB  LEU A 172      19.851  10.982   9.241  1.00  0.43           C  
ATOM   1284  CG  LEU A 172      19.752  12.276  10.075  1.00  0.43           C  
ATOM   1285  CD1 LEU A 172      18.440  12.344  10.867  1.00  0.43           C  
ATOM   1286  CD2 LEU A 172      20.982  12.474  10.966  1.00  0.43           C  
ATOM   1287  N   GLU A 173      19.869  11.727   6.166  1.00  0.44           N  
ATOM   1288  CA  GLU A 173      20.252  12.597   5.072  1.00  0.44           C  
ATOM   1289  C   GLU A 173      19.010  12.767   4.193  1.00  0.44           C  
ATOM   1290  O   GLU A 173      18.028  12.080   4.480  1.00  0.44           O  
ATOM   1291  CB  GLU A 173      21.395  11.930   4.264  1.00  0.44           C  
ATOM   1292  CG  GLU A 173      22.053  12.773   3.172  1.00  0.44           C  
ATOM   1293  CD  GLU A 173      23.199  12.004   2.529  1.00  0.44           C  
ATOM   1294  OE1 GLU A 173      24.072  11.497   3.282  1.00  0.44           O  
ATOM   1295  OE2 GLU A 173      23.222  11.925   1.273  1.00  0.44           O  
ATOM   1296  N   ARG A 174      18.926  13.611   3.096  1.00  0.44           N  
ATOM   1297  CA  ARG A 174      19.835  14.463   2.337  1.00  0.44           C  
ATOM   1298  C   ARG A 174      20.490  15.554   3.117  1.00  0.44           C  
ATOM   1299  O   ARG A 174      21.719  15.589   3.177  1.00  0.44           O  
ATOM   1300  CB  ARG A 174      19.165  15.146   1.133  1.00  0.44           C  
ATOM   1301  CG  ARG A 174      20.097  16.149   0.445  1.00  0.44           C  
ATOM   1302  CD  ARG A 174      21.244  15.517  -0.345  1.00  0.44           C  
ATOM   1303  NE  ARG A 174      20.955  15.742  -1.790  1.00  0.44           N  
ATOM   1304  CZ  ARG A 174      21.342  16.913  -2.373  1.00  0.44           C  
ATOM   1305  NH1 ARG A 174      22.022  17.842  -1.639  1.00  0.44           N  
ATOM   1306  NH2 ARG A 174      21.047  17.164  -3.682  1.00  0.44           N  
ATOM   1307  N   ALA A 175      19.728  16.499   3.710  1.00  0.54           N  
ATOM   1308  CA  ALA A 175      20.454  17.350   4.598  1.00  0.54           C  
ATOM   1309  C   ALA A 175      20.665  16.286   5.600  1.00  0.54           C  
ATOM   1310  O   ALA A 175      19.693  15.793   6.164  1.00  0.54           O  
ATOM   1311  CB  ALA A 175      19.605  18.466   5.232  1.00  0.54           C  
ATOM   1312  N   VAL A 176      21.919  15.828   5.746  1.00  0.45           N  
ATOM   1313  CA  VAL A 176      22.038  14.562   6.388  1.00  0.45           C  
ATOM   1314  C   VAL A 176      21.653  14.574   7.825  1.00  0.45           C  
ATOM   1315  O   VAL A 176      20.543  14.229   8.224  1.00  0.45           O  
ATOM   1316  CB  VAL A 176      23.453  14.062   6.381  1.00  0.45           C  
ATOM   1317  CG1 VAL A 176      23.493  12.698   7.087  1.00  0.45           C  
ATOM   1318  CG2 VAL A 176      24.000  14.068   4.946  1.00  0.45           C  
ATOM   1319  N   ARG A 177      22.655  15.021   8.586  1.00  0.51           N  
ATOM   1320  CA  ARG A 177      22.902  15.028   9.994  1.00  0.51           C  
ATOM   1321  C   ARG A 177      22.355  16.101  10.879  1.00  0.51           C  
ATOM   1322  O   ARG A 177      22.482  15.919  12.084  1.00  0.51           O  
ATOM   1323  CB  ARG A 177      24.404  14.997  10.301  1.00  0.51           C  
ATOM   1324  CG  ARG A 177      25.101  13.717   9.843  1.00  0.51           C  
ATOM   1325  CD  ARG A 177      25.507  12.795  10.993  1.00  0.51           C  
ATOM   1326  NE  ARG A 177      26.541  13.510  11.793  1.00  0.51           N  
ATOM   1327  CZ  ARG A 177      27.852  13.451  11.419  1.00  0.51           C  
ATOM   1328  NH1 ARG A 177      28.210  12.757  10.300  1.00  0.51           N  
ATOM   1329  NH2 ARG A 177      28.805  14.094  12.158  1.00  0.51           N  
ATOM   1330  N   LYS A 178      21.834  17.243  10.393  1.00  0.61           N  
ATOM   1331  CA  LYS A 178      21.577  18.374  11.264  1.00  0.61           C  
ATOM   1332  C   LYS A 178      20.776  17.997  12.482  1.00  0.61           C  
ATOM   1333  O   LYS A 178      21.097  18.426  13.590  1.00  0.61           O  
ATOM   1334  CB  LYS A 178      20.826  19.519  10.560  1.00  0.61           C  
ATOM   1335  CG  LYS A 178      20.570  20.723  11.470  1.00  0.61           C  
ATOM   1336  CD  LYS A 178      20.089  21.974  10.730  1.00  0.61           C  
ATOM   1337  CE  LYS A 178      19.792  23.154  11.657  1.00  0.61           C  
ATOM   1338  NZ  LYS A 178      19.310  24.310  10.870  1.00  0.61           N  
ATOM   1339  N   ALA A 179      19.726  17.179  12.323  1.00  0.70           N  
ATOM   1340  CA  ALA A 179      18.915  16.741  13.423  1.00  0.70           C  
ATOM   1341  C   ALA A 179      19.757  15.911  14.341  1.00  0.70           C  
ATOM   1342  O   ALA A 179      19.603  15.968  15.557  1.00  0.70           O  
ATOM   1343  CB  ALA A 179      17.736  15.864  12.971  1.00  0.70           C  
ATOM   1344  N   ALA A 180      20.664  15.105  13.763  1.00  0.69           N  
ATOM   1345  CA  ALA A 180      21.532  14.212  14.467  1.00  0.69           C  
ATOM   1346  C   ALA A 180      22.394  15.006  15.383  1.00  0.69           C  
ATOM   1347  O   ALA A 180      22.659  14.570  16.498  1.00  0.69           O  
ATOM   1348  CB  ALA A 180      22.461  13.426  13.525  1.00  0.69           C  
ATOM   1349  N   LEU A 181      22.843  16.199  14.949  1.00  0.64           N  
ATOM   1350  CA  LEU A 181      23.721  16.978  15.771  1.00  0.64           C  
ATOM   1351  C   LEU A 181      22.987  17.223  17.054  1.00  0.64           C  
ATOM   1352  O   LEU A 181      23.536  17.065  18.144  1.00  0.64           O  
ATOM   1353  CB  LEU A 181      23.995  18.369  15.174  1.00  0.64           C  
ATOM   1354  CG  LEU A 181      24.395  18.342  13.687  1.00  0.64           C  
ATOM   1355  CD1 LEU A 181      24.949  19.699  13.228  1.00  0.64           C  
ATOM   1356  CD2 LEU A 181      25.301  17.151  13.361  1.00  0.64           C  
ATOM   1357  N   VAL A 182      21.705  17.610  16.926  1.00  0.67           N  
ATOM   1358  CA  VAL A 182      20.829  17.880  18.027  1.00  0.67           C  
ATOM   1359  C   VAL A 182      20.551  16.622  18.785  1.00  0.67           C  
ATOM   1360  O   VAL A 182      20.599  16.605  20.014  1.00  0.67           O  
ATOM   1361  CB  VAL A 182      19.493  18.402  17.587  1.00  0.67           C  
ATOM   1362  CG1 VAL A 182      18.583  18.517  18.823  1.00  0.67           C  
ATOM   1363  CG2 VAL A 182      19.704  19.723  16.828  1.00  0.67           C  
ATOM   1364  N   MET A 183      20.252  15.529  18.059  1.00  0.66           N  
ATOM   1365  CA  MET A 183      19.862  14.298  18.674  1.00  0.66           C  
ATOM   1366  C   MET A 183      20.977  13.746  19.487  1.00  0.66           C  
ATOM   1367  O   MET A 183      20.755  13.256  20.593  1.00  0.66           O  
ATOM   1368  CB  MET A 183      19.419  13.223  17.667  1.00  0.66           C  
ATOM   1369  CG  MET A 183      18.100  13.580  16.982  1.00  0.66           C  
ATOM   1370  SD  MET A 183      16.737  13.900  18.145  1.00  0.66           S  
ATOM   1371  CE  MET A 183      16.744  12.235  18.870  1.00  0.66           C  
ATOM   1372  N   TYR A 184      22.217  13.839  18.977  1.00  0.58           N  
ATOM   1373  CA  TYR A 184      23.305  13.258  19.695  1.00  0.58           C  
ATOM   1374  C   TYR A 184      23.382  13.930  21.030  1.00  0.58           C  
ATOM   1375  O   TYR A 184      23.631  13.279  22.045  1.00  0.58           O  
ATOM   1376  CB  TYR A 184      24.694  13.409  19.044  1.00  0.58           C  
ATOM   1377  CG  TYR A 184      24.737  12.655  17.758  1.00  0.58           C  
ATOM   1378  CD1 TYR A 184      24.494  11.301  17.717  1.00  0.58           C  
ATOM   1379  CD2 TYR A 184      25.078  13.302  16.594  1.00  0.58           C  
ATOM   1380  CE1 TYR A 184      24.553  10.619  16.522  1.00  0.58           C  
ATOM   1381  CE2 TYR A 184      25.139  12.631  15.400  1.00  0.58           C  
ATOM   1382  CZ  TYR A 184      24.872  11.286  15.363  1.00  0.58           C  
ATOM   1383  OH  TYR A 184      24.937  10.596  14.135  1.00  0.58           O  
ATOM   1384  N   TRP A 185      23.188  15.263  21.058  1.00  0.49           N  
ATOM   1385  CA  TRP A 185      23.288  15.992  22.290  1.00  0.49           C  
ATOM   1386  C   TRP A 185      22.188  15.569  23.214  1.00  0.49           C  
ATOM   1387  O   TRP A 185      22.415  15.335  24.400  1.00  0.49           O  
ATOM   1388  CB  TRP A 185      23.192  17.519  22.114  1.00  0.49           C  
ATOM   1389  CG  TRP A 185      23.464  18.298  23.382  1.00  0.49           C  
ATOM   1390  CD1 TRP A 185      23.773  17.836  24.628  1.00  0.49           C  
ATOM   1391  CD2 TRP A 185      23.456  19.732  23.473  1.00  0.49           C  
ATOM   1392  NE1 TRP A 185      23.961  18.891  25.489  1.00  0.49           N  
ATOM   1393  CE2 TRP A 185      23.769  20.064  24.792  1.00  0.49           C  
ATOM   1394  CE3 TRP A 185      23.211  20.694  22.535  1.00  0.49           C  
ATOM   1395  CZ2 TRP A 185      23.841  21.368  25.193  1.00  0.49           C  
ATOM   1396  CZ3 TRP A 185      23.284  22.008  22.945  1.00  0.49           C  
ATOM   1397  CH2 TRP A 185      23.594  22.339  24.247  1.00  0.49           C  
ATOM   1398  N   LYS A 186      20.957  15.446  22.686  1.00  0.60           N  
ATOM   1399  CA  LYS A 186      19.832  15.113  23.512  1.00  0.60           C  
ATOM   1400  C   LYS A 186      20.052  13.746  24.103  1.00  0.60           C  
ATOM   1401  O   LYS A 186      19.727  13.494  25.262  1.00  0.60           O  
ATOM   1402  CB  LYS A 186      18.529  15.131  22.699  1.00  0.60           C  
ATOM   1403  CG  LYS A 186      17.269  15.299  23.542  1.00  0.60           C  
ATOM   1404  CD  LYS A 186      16.076  15.802  22.727  1.00  0.60           C  
ATOM   1405  CE  LYS A 186      16.246  17.245  22.240  1.00  0.60           C  
ATOM   1406  NZ  LYS A 186      15.057  17.666  21.467  1.00  0.60           N  
ATOM   1407  N   LEU A 187      20.604  12.838  23.282  1.00  0.56           N  
ATOM   1408  CA  LEU A 187      20.942  11.461  23.536  1.00  0.56           C  
ATOM   1409  C   LEU A 187      22.164  11.293  24.408  1.00  0.56           C  
ATOM   1410  O   LEU A 187      22.456  10.176  24.820  1.00  0.56           O  
ATOM   1411  CB  LEU A 187      21.202  10.669  22.241  1.00  0.56           C  
ATOM   1412  CG  LEU A 187      19.966  10.550  21.329  1.00  0.56           C  
ATOM   1413  CD1 LEU A 187      20.280   9.743  20.057  1.00  0.56           C  
ATOM   1414  CD2 LEU A 187      18.755  10.001  22.103  1.00  0.56           C  
ATOM   1415  N   ASN A 188      22.969  12.348  24.644  1.00  0.50           N  
ATOM   1416  CA  ASN A 188      24.281  12.175  25.227  1.00  0.50           C  
ATOM   1417  C   ASN A 188      24.369  12.132  26.735  1.00  0.50           C  
ATOM   1418  O   ASN A 188      24.448  13.182  27.372  1.00  0.50           O  
ATOM   1419  CB  ASN A 188      25.209  13.315  24.784  1.00  0.50           C  
ATOM   1420  CG  ASN A 188      26.617  12.978  25.218  1.00  0.50           C  
ATOM   1421  OD1 ASN A 188      26.992  11.811  25.259  1.00  0.50           O  
ATOM   1422  ND2 ASN A 188      27.417  14.024  25.558  1.00  0.50           N  
ATOM   1423  N   PRO A 189      24.334  10.976  27.365  1.00  0.40           N  
ATOM   1424  CA  PRO A 189      24.652  10.907  28.768  1.00  0.40           C  
ATOM   1425  C   PRO A 189      26.031  11.481  28.983  1.00  0.40           C  
ATOM   1426  O   PRO A 189      26.154  12.598  29.490  1.00  0.40           O  
ATOM   1427  CB  PRO A 189      24.621   9.419  29.106  1.00  0.40           C  
ATOM   1428  CG  PRO A 189      25.059   8.757  27.783  1.00  0.40           C  
ATOM   1429  CD  PRO A 189      24.519   9.701  26.693  1.00  0.40           C  
ATOM   1430  N   LYS A 190      27.077  10.641  28.763  1.00  0.38           N  
ATOM   1431  CA  LYS A 190      28.474  11.001  28.689  1.00  0.38           C  
ATOM   1432  C   LYS A 190      28.948  11.141  27.275  1.00  0.38           C  
ATOM   1433  O   LYS A 190      29.630  12.099  26.914  1.00  0.38           O  
ATOM   1434  CB  LYS A 190      29.389   9.963  29.349  1.00  0.38           C  
ATOM   1435  CG  LYS A 190      29.264   9.934  30.872  1.00  0.38           C  
ATOM   1436  CD  LYS A 190      27.940   9.373  31.388  1.00  0.38           C  
ATOM   1437  CE  LYS A 190      27.851   9.361  32.916  1.00  0.38           C  
ATOM   1438  NZ  LYS A 190      29.008   8.630  33.481  1.00  0.38           N  
ATOM   1439  N   LYS A 191      28.538  10.117  26.492  1.00  0.45           N  
ATOM   1440  CA  LYS A 191      28.744   9.592  25.165  1.00  0.45           C  
ATOM   1441  C   LYS A 191      29.556  10.361  24.170  1.00  0.45           C  
ATOM   1442  O   LYS A 191      29.601  11.590  24.116  1.00  0.45           O  
ATOM   1443  CB  LYS A 191      27.432   9.205  24.472  1.00  0.45           C  
ATOM   1444  CG  LYS A 191      26.661   8.124  25.223  1.00  0.45           C  
ATOM   1445  CD  LYS A 191      27.493   6.879  25.523  1.00  0.45           C  
ATOM   1446  CE  LYS A 191      27.774   6.014  24.296  1.00  0.45           C  
ATOM   1447  NZ  LYS A 191      28.600   4.850  24.680  1.00  0.45           N  
ATOM   1448  N   LYS A 192      30.225   9.543  23.323  1.00  0.51           N  
ATOM   1449  CA  LYS A 192      31.035   9.907  22.201  1.00  0.51           C  
ATOM   1450  C   LYS A 192      30.131  10.434  21.128  1.00  0.51           C  
ATOM   1451  O   LYS A 192      30.583  11.071  20.180  1.00  0.51           O  
ATOM   1452  CB  LYS A 192      31.892   8.756  21.641  1.00  0.51           C  
ATOM   1453  CG  LYS A 192      31.130   7.659  20.902  1.00  0.51           C  
ATOM   1454  CD  LYS A 192      32.077   6.715  20.156  1.00  0.51           C  
ATOM   1455  CE  LYS A 192      31.371   5.635  19.336  1.00  0.51           C  
ATOM   1456  NZ  LYS A 192      31.173   6.107  17.947  1.00  0.51           N  
ATOM   1457  N   LYS A 193      28.820  10.141  21.217  1.00  0.59           N  
ATOM   1458  CA  LYS A 193      27.906  10.652  20.237  1.00  0.59           C  
ATOM   1459  C   LYS A 193      28.066  12.141  20.262  1.00  0.59           C  
ATOM   1460  O   LYS A 193      27.943  12.816  19.241  1.00  0.59           O  
ATOM   1461  CB  LYS A 193      26.450  10.273  20.556  1.00  0.59           C  
ATOM   1462  CG  LYS A 193      26.201   8.771  20.389  1.00  0.59           C  
ATOM   1463  CD  LYS A 193      24.895   8.270  21.004  1.00  0.59           C  
ATOM   1464  CE  LYS A 193      25.024   7.864  22.472  1.00  0.59           C  
ATOM   1465  NZ  LYS A 193      23.717   7.392  22.978  1.00  0.59           N  
ATOM   1466  N   GLN A 194      28.353  12.684  21.458  1.00  0.56           N  
ATOM   1467  CA  GLN A 194      28.611  14.085  21.638  1.00  0.56           C  
ATOM   1468  C   GLN A 194      29.858  14.429  20.884  1.00  0.56           C  
ATOM   1469  O   GLN A 194      29.937  15.470  20.234  1.00  0.56           O  
ATOM   1470  CB  GLN A 194      28.864  14.438  23.115  1.00  0.56           C  
ATOM   1471  CG  GLN A 194      29.150  15.918  23.379  1.00  0.56           C  
ATOM   1472  CD  GLN A 194      27.829  16.676  23.368  1.00  0.56           C  
ATOM   1473  OE1 GLN A 194      26.781  16.120  23.047  1.00  0.56           O  
ATOM   1474  NE2 GLN A 194      27.882  17.985  23.733  1.00  0.56           N  
ATOM   1475  N   VAL A 195      30.878  13.554  20.940  1.00  0.55           N  
ATOM   1476  CA  VAL A 195      32.095  13.870  20.255  1.00  0.55           C  
ATOM   1477  C   VAL A 195      31.757  13.923  18.805  1.00  0.55           C  
ATOM   1478  O   VAL A 195      32.263  14.767  18.067  1.00  0.55           O  
ATOM   1479  CB  VAL A 195      33.213  12.874  20.454  1.00  0.55           C  
ATOM   1480  CG1 VAL A 195      33.121  11.727  19.434  1.00  0.55           C  
ATOM   1481  CG2 VAL A 195      34.541  13.641  20.390  1.00  0.55           C  
ATOM   1482  N   ALA A 196      30.852  13.029  18.371  1.00  0.65           N  
ATOM   1483  CA  ALA A 196      30.485  12.959  16.990  1.00  0.65           C  
ATOM   1484  C   ALA A 196      29.907  14.278  16.595  1.00  0.65           C  
ATOM   1485  O   ALA A 196      30.186  14.779  15.506  1.00  0.65           O  
ATOM   1486  CB  ALA A 196      29.420  11.884  16.715  1.00  0.65           C  
ATOM   1487  N   VAL A 197      29.086  14.896  17.464  1.00  0.59           N  
ATOM   1488  CA  VAL A 197      28.521  16.151  17.061  1.00  0.59           C  
ATOM   1489  C   VAL A 197      29.565  17.206  17.157  1.00  0.59           C  
ATOM   1490  O   VAL A 197      29.981  17.578  18.249  1.00  0.59           O  
ATOM   1491  CB  VAL A 197      27.418  16.648  17.951  1.00  0.59           C  
ATOM   1492  CG1 VAL A 197      27.061  18.081  17.520  1.00  0.59           C  
ATOM   1493  CG2 VAL A 197      26.241  15.665  17.911  1.00  0.59           C  
ATOM   1494  N   ALA A 198      30.010  17.729  16.005  1.00  0.59           N  
ATOM   1495  CA  ALA A 198      30.901  18.848  15.986  1.00  0.59           C  
ATOM   1496  C   ALA A 198      30.001  20.020  15.802  1.00  0.59           C  
ATOM   1497  O   ALA A 198      28.848  19.846  15.409  1.00  0.59           O  
ATOM   1498  CB  ALA A 198      31.902  18.836  14.820  1.00  0.59           C  
ATOM   1499  N   GLU A 199      30.474  21.245  16.100  1.00  0.55           N  
ATOM   1500  CA  GLU A 199      29.569  22.339  15.926  1.00  0.55           C  
ATOM   1501  C   GLU A 199      29.181  22.404  14.488  1.00  0.55           C  
ATOM   1502  O   GLU A 199      28.000  22.342  14.151  1.00  0.55           O  
ATOM   1503  CB  GLU A 199      30.188  23.710  16.246  1.00  0.55           C  
ATOM   1504  CG  GLU A 199      29.219  24.866  15.984  1.00  0.55           C  
ATOM   1505  CD  GLU A 199      29.986  26.177  16.072  1.00  0.55           C  
ATOM   1506  OE1 GLU A 199      31.116  26.171  16.631  1.00  0.55           O  
ATOM   1507  OE2 GLU A 199      29.453  27.206  15.575  1.00  0.55           O  
ATOM   1508  N   LEU A 200      30.176  22.516  13.592  1.00  0.47           N  
ATOM   1509  CA  LEU A 200      29.824  22.609  12.212  1.00  0.47           C  
ATOM   1510  C   LEU A 200      29.326  21.287  11.717  1.00  0.47           C  
ATOM   1511  O   LEU A 200      28.267  21.227  11.094  1.00  0.47           O  
ATOM   1512  CB  LEU A 200      30.989  23.061  11.310  1.00  0.47           C  
ATOM   1513  CG  LEU A 200      30.592  23.201   9.827  1.00  0.47           C  
ATOM   1514  CD1 LEU A 200      29.492  24.261   9.639  1.00  0.47           C  
ATOM   1515  CD2 LEU A 200      31.817  23.469   8.939  1.00  0.47           C  
ATOM   1516  N   LEU A 201      30.055  20.189  12.034  1.00  0.48           N  
ATOM   1517  CA  LEU A 201      29.760  18.910  11.449  1.00  0.48           C  
ATOM   1518  C   LEU A 201      29.565  19.101   9.978  1.00  0.48           C  
ATOM   1519  O   LEU A 201      28.536  18.721   9.425  1.00  0.48           O  
ATOM   1520  CB  LEU A 201      28.613  18.100  12.070  1.00  0.48           C  
ATOM   1521  CG  LEU A 201      29.088  17.423  13.364  1.00  0.48           C  
ATOM   1522  CD1 LEU A 201      28.088  16.386  13.891  1.00  0.48           C  
ATOM   1523  CD2 LEU A 201      30.493  16.827  13.179  1.00  0.48           C  
ATOM   1524  N   GLU A 202      30.575  19.727   9.336  1.00  0.49           N  
ATOM   1525  CA  GLU A 202      30.640  20.043   7.935  1.00  0.49           C  
ATOM   1526  C   GLU A 202      29.533  20.968   7.557  1.00  0.49           C  
ATOM   1527  O   GLU A 202      28.449  20.947   8.137  1.00  0.49           O  
ATOM   1528  CB  GLU A 202      30.654  18.839   6.969  1.00  0.49           C  
ATOM   1529  CG  GLU A 202      29.373  18.008   6.919  1.00  0.49           C  
ATOM   1530  CD  GLU A 202      29.534  17.011   5.781  1.00  0.49           C  
ATOM   1531  OE1 GLU A 202      30.148  17.388   4.748  1.00  0.49           O  
ATOM   1532  OE2 GLU A 202      29.049  15.857   5.930  1.00  0.49           O  
ATOM   1533  N   ASN A 203      29.821  21.835   6.565  1.00  0.47           N  
ATOM   1534  CA  ASN A 203      28.890  22.808   6.078  1.00  0.47           C  
ATOM   1535  C   ASN A 203      27.937  22.101   5.174  1.00  0.47           C  
ATOM   1536  O   ASN A 203      28.158  20.955   4.788  1.00  0.47           O  
ATOM   1537  CB  ASN A 203      29.560  23.940   5.279  1.00  0.47           C  
ATOM   1538  CG  ASN A 203      30.131  23.356   3.996  1.00  0.47           C  
ATOM   1539  OD1 ASN A 203      29.659  23.660   2.901  1.00  0.47           O  
ATOM   1540  ND2 ASN A 203      31.178  22.498   4.126  1.00  0.47           N  
ATOM   1541  N   VAL A 204      26.827  22.772   4.825  1.00  0.50           N  
ATOM   1542  CA  VAL A 204      26.624  24.099   5.307  1.00  0.50           C  
ATOM   1543  C   VAL A 204      25.578  24.024   6.359  1.00  0.50           C  
ATOM   1544  O   VAL A 204      24.669  23.201   6.294  1.00  0.50           O  
ATOM   1545  CB  VAL A 204      26.166  25.053   4.243  1.00  0.50           C  
ATOM   1546  CG1 VAL A 204      25.845  26.404   4.902  1.00  0.50           C  
ATOM   1547  CG2 VAL A 204      27.266  25.141   3.170  1.00  0.50           C  
ATOM   1548  N   GLY A 205      25.719  24.852   7.405  1.00  0.57           N  
ATOM   1549  CA  GLY A 205      24.708  24.857   8.412  1.00  0.57           C  
ATOM   1550  C   GLY A 205      23.681  25.814   7.923  1.00  0.57           C  
ATOM   1551  O   GLY A 205      23.857  26.435   6.876  1.00  0.57           O  
ATOM   1552  N   GLN A 206      22.579  25.971   8.677  1.00  0.53           N  
ATOM   1553  CA  GLN A 206      21.605  26.927   8.252  1.00  0.53           C  
ATOM   1554  C   GLN A 206      21.116  26.504   6.900  1.00  0.53           C  
ATOM   1555  O   GLN A 206      20.764  27.336   6.067  1.00  0.53           O  
ATOM   1556  CB  GLN A 206      22.256  28.324   8.117  1.00  0.53           C  
ATOM   1557  CG  GLN A 206      21.348  29.475   7.671  1.00  0.53           C  
ATOM   1558  CD  GLN A 206      20.965  30.294   8.894  1.00  0.53           C  
ATOM   1559  OE1 GLN A 206      21.354  29.981  10.018  1.00  0.53           O  
ATOM   1560  NE2 GLN A 206      20.189  31.387   8.667  1.00  0.53           N  
ATOM   1561  N   VAL A 207      21.066  25.184   6.630  1.00  0.57           N  
ATOM   1562  CA  VAL A 207      20.617  24.832   5.317  1.00  0.57           C  
ATOM   1563  C   VAL A 207      19.799  23.586   5.369  1.00  0.57           C  
ATOM   1564  O   VAL A 207      19.815  22.845   6.349  1.00  0.57           O  
ATOM   1565  CB  VAL A 207      21.734  24.568   4.350  1.00  0.57           C  
ATOM   1566  CG1 VAL A 207      22.407  23.249   4.753  1.00  0.57           C  
ATOM   1567  CG2 VAL A 207      21.176  24.564   2.916  1.00  0.57           C  
ATOM   1568  N   ASN A 208      19.018  23.372   4.295  1.00  0.59           N  
ATOM   1569  CA  ASN A 208      18.240  22.189   4.086  1.00  0.59           C  
ATOM   1570  C   ASN A 208      18.135  22.081   2.601  1.00  0.59           C  
ATOM   1571  O   ASN A 208      18.626  22.951   1.883  1.00  0.59           O  
ATOM   1572  CB  ASN A 208      16.816  22.250   4.660  1.00  0.59           C  
ATOM   1573  CG  ASN A 208      16.904  22.205   6.179  1.00  0.59           C  
ATOM   1574  OD1 ASN A 208      16.842  23.237   6.847  1.00  0.59           O  
ATOM   1575  ND2 ASN A 208      17.048  20.976   6.745  1.00  0.59           N  
ATOM   1576  N   GLU A 209      17.523  21.003   2.079  1.00  0.60           N  
ATOM   1577  CA  GLU A 209      17.472  20.937   0.650  1.00  0.60           C  
ATOM   1578  C   GLU A 209      16.092  20.628   0.184  1.00  0.60           C  
ATOM   1579  O   GLU A 209      15.252  20.113   0.921  1.00  0.60           O  
ATOM   1580  CB  GLU A 209      18.393  19.879   0.014  1.00  0.60           C  
ATOM   1581  CG  GLU A 209      19.863  20.297  -0.064  1.00  0.60           C  
ATOM   1582  CD  GLU A 209      20.562  19.918   1.232  1.00  0.60           C  
ATOM   1583  OE1 GLU A 209      20.740  18.692   1.468  1.00  0.60           O  
ATOM   1584  OE2 GLU A 209      20.938  20.845   1.997  1.00  0.60           O  
ATOM   1585  N   HIS A 210      15.841  20.988  -1.088  1.00  0.50           N  
ATOM   1586  CA  HIS A 210      14.621  20.691  -1.770  1.00  0.50           C  
ATOM   1587  C   HIS A 210      13.492  21.273  -0.995  1.00  0.50           C  
ATOM   1588  O   HIS A 210      12.387  20.733  -0.979  1.00  0.50           O  
ATOM   1589  CB  HIS A 210      14.431  19.176  -1.907  1.00  0.50           C  
ATOM   1590  CG  HIS A 210      15.713  18.550  -2.366  1.00  0.50           C  
ATOM   1591  ND1 HIS A 210      16.600  17.923  -1.518  1.00  0.50           N  
ATOM   1592  CD2 HIS A 210      16.288  18.509  -3.599  1.00  0.50           C  
ATOM   1593  CE1 HIS A 210      17.660  17.539  -2.273  1.00  0.50           C  
ATOM   1594  NE2 HIS A 210      17.516  17.873  -3.543  1.00  0.50           N  
ATOM   1595  N   ASP A 211      13.751  22.412  -0.334  1.00  0.55           N  
ATOM   1596  CA  ASP A 211      12.717  23.067   0.403  1.00  0.55           C  
ATOM   1597  C   ASP A 211      12.084  24.034  -0.532  1.00  0.55           C  
ATOM   1598  O   ASP A 211      12.478  24.149  -1.691  1.00  0.55           O  
ATOM   1599  CB  ASP A 211      13.232  23.912   1.573  1.00  0.55           C  
ATOM   1600  CG  ASP A 211      13.885  22.991   2.584  1.00  0.55           C  
ATOM   1601  OD1 ASP A 211      13.508  21.791   2.644  1.00  0.55           O  
ATOM   1602  OD2 ASP A 211      14.782  23.490   3.314  1.00  0.55           O  
ATOM   1603  N   GLY A 212      11.057  24.748  -0.039  1.00  0.49           N  
ATOM   1604  CA  GLY A 212      10.471  25.784  -0.827  1.00  0.49           C  
ATOM   1605  C   GLY A 212      10.652  27.017  -0.013  1.00  0.49           C  
ATOM   1606  O   GLY A 212       9.853  27.317   0.873  1.00  0.49           O  
ATOM   1607  N   GLY A 213      11.719  27.778  -0.309  1.00  0.52           N  
ATOM   1608  CA  GLY A 213      11.983  28.948   0.467  1.00  0.52           C  
ATOM   1609  C   GLY A 213      13.142  29.641  -0.158  1.00  0.52           C  
ATOM   1610  O   GLY A 213      13.704  29.182  -1.151  1.00  0.52           O  
ATOM   1611  N   ALA A 214      13.537  30.782   0.434  1.00  0.57           N  
ATOM   1612  CA  ALA A 214      14.605  31.544  -0.123  1.00  0.57           C  
ATOM   1613  C   ALA A 214      15.578  31.836   0.967  1.00  0.57           C  
ATOM   1614  O   ALA A 214      15.292  31.647   2.148  1.00  0.57           O  
ATOM   1615  CB  ALA A 214      14.144  32.890  -0.704  1.00  0.57           C  
ATOM   1616  N   GLN A 215      16.788  32.270   0.571  1.00  0.58           N  
ATOM   1617  CA  GLN A 215      17.818  32.599   1.509  1.00  0.58           C  
ATOM   1618  C   GLN A 215      17.545  33.972   2.039  1.00  0.58           C  
ATOM   1619  O   GLN A 215      16.771  34.746   1.479  1.00  0.58           O  
ATOM   1620  CB  GLN A 215      19.223  32.567   0.894  1.00  0.58           C  
ATOM   1621  CG  GLN A 215      19.648  31.156   0.477  1.00  0.58           C  
ATOM   1622  CD  GLN A 215      20.989  31.251  -0.233  1.00  0.58           C  
ATOM   1623  OE1 GLN A 215      21.443  32.339  -0.582  1.00  0.58           O  
ATOM   1624  NE2 GLN A 215      21.640  30.078  -0.460  1.00  0.58           N  
ATOM   1625  N   PRO A 216      18.146  34.242   3.162  1.00  0.66           N  
ATOM   1626  CA  PRO A 216      18.007  35.518   3.816  1.00  0.66           C  
ATOM   1627  C   PRO A 216      18.895  36.576   3.253  1.00  0.66           C  
ATOM   1628  O   PRO A 216      19.794  36.260   2.477  1.00  0.66           O  
ATOM   1629  CB  PRO A 216      18.273  35.259   5.303  1.00  0.66           C  
ATOM   1630  CG  PRO A 216      18.974  33.891   5.343  1.00  0.66           C  
ATOM   1631  CD  PRO A 216      18.422  33.175   4.104  1.00  0.66           C  
ATOM   1632  N   GLY A 217      18.641  37.848   3.628  1.00  0.72           N  
ATOM   1633  CA  GLY A 217      19.480  38.938   3.227  1.00  0.72           C  
ATOM   1634  C   GLY A 217      20.601  38.969   4.216  1.00  0.72           C  
ATOM   1635  O   GLY A 217      20.674  38.110   5.095  1.00  0.72           O  
ATOM   1636  N   PRO A 218      21.491  39.915   4.113  1.00  0.69           N  
ATOM   1637  CA  PRO A 218      22.564  39.929   5.061  1.00  0.69           C  
ATOM   1638  C   PRO A 218      22.066  40.191   6.443  1.00  0.69           C  
ATOM   1639  O   PRO A 218      21.582  41.289   6.714  1.00  0.69           O  
ATOM   1640  CB  PRO A 218      23.583  40.930   4.528  1.00  0.69           C  
ATOM   1641  CG  PRO A 218      23.376  40.858   3.002  1.00  0.69           C  
ATOM   1642  CD  PRO A 218      21.899  40.456   2.827  1.00  0.69           C  
ATOM   1643  N   VAL A 219      22.181  39.184   7.327  1.00  0.63           N  
ATOM   1644  CA  VAL A 219      21.763  39.287   8.692  1.00  0.63           C  
ATOM   1645  C   VAL A 219      22.684  40.143   9.502  1.00  0.63           C  
ATOM   1646  O   VAL A 219      22.218  40.986  10.267  1.00  0.63           O  
ATOM   1647  CB  VAL A 219      21.675  37.956   9.381  1.00  0.63           C  
ATOM   1648  CG1 VAL A 219      21.357  38.202  10.865  1.00  0.63           C  
ATOM   1649  CG2 VAL A 219      20.627  37.092   8.661  1.00  0.63           C  
ATOM   1650  N   PRO A 220      23.977  39.977   9.366  1.00  0.69           N  
ATOM   1651  CA  PRO A 220      24.866  40.670  10.247  1.00  0.69           C  
ATOM   1652  C   PRO A 220      25.086  42.113  10.037  1.00  0.69           C  
ATOM   1653  O   PRO A 220      25.054  42.604   8.907  1.00  0.69           O  
ATOM   1654  CB  PRO A 220      26.186  39.898  10.252  1.00  0.69           C  
ATOM   1655  CG  PRO A 220      26.077  38.947   9.052  1.00  0.69           C  
ATOM   1656  CD  PRO A 220      24.564  38.727   8.909  1.00  0.69           C  
ATOM   1657  N   LYS A 221      25.290  42.777  11.181  1.00  0.70           N  
ATOM   1658  CA  LYS A 221      25.798  44.095  11.289  1.00  0.70           C  
ATOM   1659  C   LYS A 221      27.183  43.784  11.733  1.00  0.70           C  
ATOM   1660  O   LYS A 221      27.386  43.068  12.712  1.00  0.70           O  
ATOM   1661  CB  LYS A 221      25.074  44.947  12.343  1.00  0.70           C  
ATOM   1662  CG  LYS A 221      24.924  44.275  13.705  1.00  0.70           C  
ATOM   1663  CD  LYS A 221      24.464  45.245  14.792  1.00  0.70           C  
ATOM   1664  CE  LYS A 221      23.182  46.007  14.442  1.00  0.70           C  
ATOM   1665  NZ  LYS A 221      23.476  47.097  13.483  1.00  0.70           N  
ATOM   1666  N   SER A 222      28.176  44.306  11.004  1.00  0.73           N  
ATOM   1667  CA  SER A 222      29.529  43.882  11.181  1.00  0.73           C  
ATOM   1668  C   SER A 222      30.011  44.064  12.583  1.00  0.73           C  
ATOM   1669  O   SER A 222      30.604  43.145  13.144  1.00  0.73           O  
ATOM   1670  CB  SER A 222      30.491  44.653  10.266  1.00  0.73           C  
ATOM   1671  OG  SER A 222      30.499  46.028  10.622  1.00  0.73           O  
ATOM   1672  N   LEU A 223      29.759  45.230  13.203  1.00  0.71           N  
ATOM   1673  CA  LEU A 223      30.328  45.461  14.500  1.00  0.71           C  
ATOM   1674  C   LEU A 223      29.813  44.457  15.472  1.00  0.71           C  
ATOM   1675  O   LEU A 223      30.574  43.918  16.275  1.00  0.71           O  
ATOM   1676  CB  LEU A 223      30.018  46.853  15.083  1.00  0.71           C  
ATOM   1677  CG  LEU A 223      30.699  48.018  14.341  1.00  0.71           C  
ATOM   1678  CD1 LEU A 223      30.433  49.357  15.049  1.00  0.71           C  
ATOM   1679  CD2 LEU A 223      32.199  47.754  14.134  1.00  0.71           C  
ATOM   1680  N   GLN A 224      28.504  44.172  15.430  1.00  0.72           N  
ATOM   1681  CA  GLN A 224      27.965  43.265  16.395  1.00  0.72           C  
ATOM   1682  C   GLN A 224      28.543  41.899  16.215  1.00  0.72           C  
ATOM   1683  O   GLN A 224      28.911  41.248  17.194  1.00  0.72           O  
ATOM   1684  CB  GLN A 224      26.432  43.144  16.324  1.00  0.72           C  
ATOM   1685  CG  GLN A 224      25.864  42.172  17.360  1.00  0.72           C  
ATOM   1686  CD  GLN A 224      24.343  42.261  17.348  1.00  0.72           C  
ATOM   1687  OE1 GLN A 224      23.771  43.301  17.025  1.00  0.72           O  
ATOM   1688  NE2 GLN A 224      23.664  41.142  17.719  1.00  0.72           N  
ATOM   1689  N   LYS A 225      28.666  41.423  14.963  1.00  0.68           N  
ATOM   1690  CA  LYS A 225      29.118  40.072  14.814  1.00  0.68           C  
ATOM   1691  C   LYS A 225      30.519  39.944  15.321  1.00  0.68           C  
ATOM   1692  O   LYS A 225      30.846  38.968  15.993  1.00  0.68           O  
ATOM   1693  CB  LYS A 225      29.075  39.516  13.376  1.00  0.68           C  
ATOM   1694  CG  LYS A 225      30.277  39.850  12.493  1.00  0.68           C  
ATOM   1695  CD  LYS A 225      30.378  38.914  11.283  1.00  0.68           C  
ATOM   1696  CE  LYS A 225      31.675  39.047  10.480  1.00  0.68           C  
ATOM   1697  NZ  LYS A 225      31.552  40.135   9.486  1.00  0.68           N  
ATOM   1698  N   GLN A 226      31.393  40.922  15.019  1.00  0.62           N  
ATOM   1699  CA  GLN A 226      32.754  40.795  15.454  1.00  0.62           C  
ATOM   1700  C   GLN A 226      32.822  40.850  16.948  1.00  0.62           C  
ATOM   1701  O   GLN A 226      33.536  40.063  17.567  1.00  0.62           O  
ATOM   1702  CB  GLN A 226      33.691  41.849  14.837  1.00  0.62           C  
ATOM   1703  CG  GLN A 226      33.381  43.298  15.205  1.00  0.62           C  
ATOM   1704  CD  GLN A 226      34.320  44.164  14.376  1.00  0.62           C  
ATOM   1705  OE1 GLN A 226      34.199  44.233  13.154  1.00  0.62           O  
ATOM   1706  NE2 GLN A 226      35.295  44.832  15.049  1.00  0.62           N  
ATOM   1707  N   ARG A 227      32.062  41.763  17.579  1.00  0.61           N  
ATOM   1708  CA  ARG A 227      32.087  41.816  19.012  1.00  0.61           C  
ATOM   1709  C   ARG A 227      31.590  40.504  19.505  1.00  0.61           C  
ATOM   1710  O   ARG A 227      32.130  39.933  20.450  1.00  0.61           O  
ATOM   1711  CB  ARG A 227      31.153  42.880  19.611  1.00  0.61           C  
ATOM   1712  CG  ARG A 227      31.768  44.272  19.753  1.00  0.61           C  
ATOM   1713  CD  ARG A 227      32.141  44.967  18.446  1.00  0.61           C  
ATOM   1714  NE  ARG A 227      32.628  46.323  18.831  1.00  0.61           N  
ATOM   1715  CZ  ARG A 227      33.515  47.002  18.047  1.00  0.61           C  
ATOM   1716  NH1 ARG A 227      33.977  46.445  16.891  1.00  0.61           N  
ATOM   1717  NH2 ARG A 227      33.941  48.244  18.420  1.00  0.61           N  
ATOM   1718  N   ARG A 228      30.540  39.985  18.849  1.00  0.60           N  
ATOM   1719  CA  ARG A 228      29.953  38.758  19.281  1.00  0.60           C  
ATOM   1720  C   ARG A 228      30.986  37.687  19.186  1.00  0.60           C  
ATOM   1721  O   ARG A 228      31.155  36.895  20.113  1.00  0.60           O  
ATOM   1722  CB  ARG A 228      28.764  38.340  18.400  1.00  0.60           C  
ATOM   1723  CG  ARG A 228      28.083  37.049  18.857  1.00  0.60           C  
ATOM   1724  CD  ARG A 228      27.396  37.180  20.216  1.00  0.60           C  
ATOM   1725  NE  ARG A 228      26.777  35.864  20.535  1.00  0.60           N  
ATOM   1726  CZ  ARG A 228      26.800  35.398  21.818  1.00  0.60           C  
ATOM   1727  NH1 ARG A 228      27.422  36.121  22.794  1.00  0.60           N  
ATOM   1728  NH2 ARG A 228      26.205  34.208  22.123  1.00  0.60           N  
ATOM   1729  N   MET A 229      31.730  37.636  18.066  1.00  0.50           N  
ATOM   1730  CA  MET A 229      32.658  36.556  17.976  1.00  0.50           C  
ATOM   1731  C   MET A 229      33.918  36.971  17.294  1.00  0.50           C  
ATOM   1732  O   MET A 229      33.916  37.506  16.189  1.00  0.50           O  
ATOM   1733  CB  MET A 229      32.119  35.377  17.157  1.00  0.50           C  
ATOM   1734  CG  MET A 229      33.170  34.298  16.906  1.00  0.50           C  
ATOM   1735  SD  MET A 229      32.667  33.047  15.690  1.00  0.50           S  
ATOM   1736  CE  MET A 229      34.357  32.456  15.388  1.00  0.50           C  
ATOM   1737  N   LEU A 230      35.045  36.709  17.966  1.00  0.42           N  
ATOM   1738  CA  LEU A 230      36.337  36.853  17.380  1.00  0.42           C  
ATOM   1739  C   LEU A 230      36.804  35.456  17.584  1.00  0.42           C  
ATOM   1740  O   LEU A 230      36.195  34.523  17.062  1.00  0.42           O  
ATOM   1741  CB  LEU A 230      37.273  37.807  18.143  1.00  0.42           C  
ATOM   1742  CG  LEU A 230      38.491  38.282  17.319  1.00  0.42           C  
ATOM   1743  CD1 LEU A 230      39.408  37.129  16.881  1.00  0.42           C  
ATOM   1744  CD2 LEU A 230      38.037  39.159  16.141  1.00  0.42           C  
ATOM   1745  N   GLU A 231      37.894  35.260  18.342  1.00  0.46           N  
ATOM   1746  CA  GLU A 231      38.184  33.914  18.713  1.00  0.46           C  
ATOM   1747  C   GLU A 231      36.969  33.545  19.505  1.00  0.46           C  
ATOM   1748  O   GLU A 231      36.388  32.472  19.350  1.00  0.46           O  
ATOM   1749  CB  GLU A 231      39.425  33.830  19.620  1.00  0.46           C  
ATOM   1750  CG  GLU A 231      39.333  34.729  20.857  1.00  0.46           C  
ATOM   1751  CD  GLU A 231      40.698  34.780  21.526  1.00  0.46           C  
ATOM   1752  OE1 GLU A 231      41.307  33.693  21.720  1.00  0.46           O  
ATOM   1753  OE2 GLU A 231      41.155  35.911  21.846  1.00  0.46           O  
ATOM   1754  N   ARG A 232      36.558  34.491  20.370  1.00  0.44           N  
ATOM   1755  CA  ARG A 232      35.362  34.435  21.152  1.00  0.44           C  
ATOM   1756  C   ARG A 232      35.669  35.248  22.361  1.00  0.44           C  
ATOM   1757  O   ARG A 232      36.834  35.493  22.669  1.00  0.44           O  
ATOM   1758  CB  ARG A 232      34.915  33.032  21.600  1.00  0.44           C  
ATOM   1759  CG  ARG A 232      33.414  32.989  21.914  1.00  0.44           C  
ATOM   1760  CD  ARG A 232      32.562  33.225  20.662  1.00  0.44           C  
ATOM   1761  NE  ARG A 232      31.135  33.387  21.065  1.00  0.44           N  
ATOM   1762  CZ  ARG A 232      30.265  32.338  20.980  1.00  0.44           C  
ATOM   1763  NH1 ARG A 232      30.710  31.105  20.600  1.00  0.44           N  
ATOM   1764  NH2 ARG A 232      28.942  32.530  21.254  1.00  0.44           N  
ATOM   1765  N   LEU A 233      34.634  35.720  23.069  1.00  0.48           N  
ATOM   1766  CA  LEU A 233      34.908  36.520  24.221  1.00  0.48           C  
ATOM   1767  C   LEU A 233      35.581  35.668  25.243  1.00  0.48           C  
ATOM   1768  O   LEU A 233      36.615  36.035  25.800  1.00  0.48           O  
ATOM   1769  CB  LEU A 233      33.627  37.065  24.873  1.00  0.48           C  
ATOM   1770  CG  LEU A 233      32.816  38.006  23.964  1.00  0.48           C  
ATOM   1771  CD1 LEU A 233      32.299  37.275  22.714  1.00  0.48           C  
ATOM   1772  CD2 LEU A 233      31.692  38.697  24.752  1.00  0.48           C  
ATOM   1773  N   VAL A 234      35.017  34.469  25.469  1.00  0.51           N  
ATOM   1774  CA  VAL A 234      35.461  33.591  26.511  1.00  0.51           C  
ATOM   1775  C   VAL A 234      36.862  33.147  26.271  1.00  0.51           C  
ATOM   1776  O   VAL A 234      37.616  32.996  27.233  1.00  0.51           O  
ATOM   1777  CB  VAL A 234      34.612  32.362  26.659  1.00  0.51           C  
ATOM   1778  CG1 VAL A 234      33.210  32.787  27.125  1.00  0.51           C  
ATOM   1779  CG2 VAL A 234      34.627  31.588  25.330  1.00  0.51           C  
ATOM   1780  N   SER A 235      37.239  32.939  24.990  1.00  0.54           N  
ATOM   1781  CA  SER A 235      38.537  32.416  24.670  1.00  0.54           C  
ATOM   1782  C   SER A 235      39.570  33.239  25.357  1.00  0.54           C  
ATOM   1783  O   SER A 235      39.424  34.448  25.527  1.00  0.54           O  
ATOM   1784  CB  SER A 235      38.851  32.380  23.163  1.00  0.54           C  
ATOM   1785  OG  SER A 235      38.037  31.407  22.522  1.00  0.54           O  
ATOM   1786  N   SER A 236      40.643  32.564  25.800  1.00  0.55           N  
ATOM   1787  CA  SER A 236      41.694  33.210  26.517  1.00  0.55           C  
ATOM   1788  C   SER A 236      42.381  34.200  25.650  1.00  0.55           C  
ATOM   1789  O   SER A 236      42.573  34.001  24.453  1.00  0.55           O  
ATOM   1790  CB  SER A 236      42.765  32.229  27.014  1.00  0.55           C  
ATOM   1791  OG  SER A 236      43.412  31.629  25.902  1.00  0.55           O  
ATOM   1792  N   GLU A 237      42.758  35.327  26.276  1.00  0.55           N  
ATOM   1793  CA  GLU A 237      43.492  36.354  25.617  1.00  0.55           C  
ATOM   1794  C   GLU A 237      44.889  36.116  26.075  1.00  0.55           C  
ATOM   1795  O   GLU A 237      45.132  35.176  26.830  1.00  0.55           O  
ATOM   1796  CB  GLU A 237      43.080  37.781  26.020  1.00  0.55           C  
ATOM   1797  CG  GLU A 237      43.823  38.871  25.244  1.00  0.55           C  
ATOM   1798  CD  GLU A 237      43.252  40.219  25.657  1.00  0.55           C  
ATOM   1799  OE1 GLU A 237      42.306  40.230  26.490  1.00  0.55           O  
ATOM   1800  OE2 GLU A 237      43.749  41.255  25.142  1.00  0.55           O  
ATOM   1801  N   SER A 238      45.850  36.934  25.614  1.00  0.54           N  
ATOM   1802  CA  SER A 238      47.197  36.712  26.044  1.00  0.54           C  
ATOM   1803  C   SER A 238      47.195  36.836  27.525  1.00  0.54           C  
ATOM   1804  O   SER A 238      47.979  36.190  28.219  1.00  0.54           O  
ATOM   1805  CB  SER A 238      48.199  37.746  25.511  1.00  0.54           C  
ATOM   1806  OG  SER A 238      49.483  37.493  26.064  1.00  0.54           O  
ATOM   1807  N   LYS A 239      46.284  37.666  28.058  1.00  0.52           N  
ATOM   1808  CA  LYS A 239      46.257  37.791  29.478  1.00  0.52           C  
ATOM   1809  C   LYS A 239      45.910  36.450  30.033  1.00  0.52           C  
ATOM   1810  O   LYS A 239      44.988  35.781  29.567  1.00  0.52           O  
ATOM   1811  CB  LYS A 239      45.264  38.854  29.979  1.00  0.52           C  
ATOM   1812  CG  LYS A 239      45.782  40.276  29.742  1.00  0.52           C  
ATOM   1813  CD  LYS A 239      44.722  41.376  29.831  1.00  0.52           C  
ATOM   1814  CE  LYS A 239      43.455  40.970  30.582  1.00  0.52           C  
ATOM   1815  NZ  LYS A 239      42.526  40.284  29.655  1.00  0.52           N  
ATOM   1816  N   ASN A 240      46.692  36.023  31.040  1.00  0.48           N  
ATOM   1817  CA  ASN A 240      46.545  34.750  31.678  1.00  0.48           C  
ATOM   1818  C   ASN A 240      45.239  34.722  32.392  1.00  0.48           C  
ATOM   1819  O   ASN A 240      44.557  33.697  32.420  1.00  0.48           O  
ATOM   1820  CB  ASN A 240      47.628  34.484  32.742  1.00  0.48           C  
ATOM   1821  CG  ASN A 240      48.965  34.253  32.052  1.00  0.48           C  
ATOM   1822  OD1 ASN A 240      49.127  33.307  31.282  1.00  0.48           O  
ATOM   1823  ND2 ASN A 240      49.955  35.140  32.337  1.00  0.48           N  
ATOM   1824  N   TYR A 241      44.844  35.861  32.984  1.00  0.39           N  
ATOM   1825  CA  TYR A 241      43.659  35.847  33.782  1.00  0.39           C  
ATOM   1826  C   TYR A 241      42.619  36.661  33.089  1.00  0.39           C  
ATOM   1827  O   TYR A 241      42.905  37.708  32.511  1.00  0.39           O  
ATOM   1828  CB  TYR A 241      43.884  36.455  35.177  1.00  0.39           C  
ATOM   1829  CG  TYR A 241      42.597  36.380  35.915  1.00  0.39           C  
ATOM   1830  CD1 TYR A 241      42.222  35.204  36.522  1.00  0.39           C  
ATOM   1831  CD2 TYR A 241      41.773  37.476  36.007  1.00  0.39           C  
ATOM   1832  CE1 TYR A 241      41.036  35.119  37.209  1.00  0.39           C  
ATOM   1833  CE2 TYR A 241      40.586  37.396  36.693  1.00  0.39           C  
ATOM   1834  CZ  TYR A 241      40.216  36.216  37.293  1.00  0.39           C  
ATOM   1835  OH  TYR A 241      38.997  36.133  37.997  1.00  0.39           O  
ATOM   1836  N   ILE A 242      41.367  36.165  33.110  1.00  0.46           N  
ATOM   1837  CA  ILE A 242      40.302  36.871  32.465  1.00  0.46           C  
ATOM   1838  C   ILE A 242      39.622  37.657  33.534  1.00  0.46           C  
ATOM   1839  O   ILE A 242      38.562  37.273  34.028  1.00  0.46           O  
ATOM   1840  CB  ILE A 242      39.284  35.931  31.887  1.00  0.46           C  
ATOM   1841  CG1 ILE A 242      39.935  35.032  30.823  1.00  0.46           C  
ATOM   1842  CG2 ILE A 242      38.096  36.747  31.359  1.00  0.46           C  
ATOM   1843  CD1 ILE A 242      39.054  33.856  30.404  1.00  0.46           C  
ATOM   1844  N   ALA A 243      40.230  38.795  33.918  1.00  0.57           N  
ATOM   1845  CA  ALA A 243      39.672  39.622  34.943  1.00  0.57           C  
ATOM   1846  C   ALA A 243      38.387  40.191  34.447  1.00  0.57           C  
ATOM   1847  O   ALA A 243      37.376  40.185  35.148  1.00  0.57           O  
ATOM   1848  CB  ALA A 243      40.587  40.800  35.318  1.00  0.57           C  
ATOM   1849  N   LEU A 244      38.389  40.679  33.195  1.00  0.49           N  
ATOM   1850  CA  LEU A 244      37.207  41.289  32.669  1.00  0.49           C  
ATOM   1851  C   LEU A 244      36.514  40.295  31.814  1.00  0.49           C  
ATOM   1852  O   LEU A 244      37.096  39.296  31.397  1.00  0.49           O  
ATOM   1853  CB  LEU A 244      37.471  42.533  31.806  1.00  0.49           C  
ATOM   1854  CG  LEU A 244      38.011  43.723  32.618  1.00  0.49           C  
ATOM   1855  CD1 LEU A 244      36.959  44.229  33.617  1.00  0.49           C  
ATOM   1856  CD2 LEU A 244      39.350  43.377  33.286  1.00  0.49           C  
ATOM   1857  N   ASP A 245      35.224  40.550  31.543  1.00  0.55           N  
ATOM   1858  CA  ASP A 245      34.477  39.655  30.722  1.00  0.55           C  
ATOM   1859  C   ASP A 245      34.467  38.342  31.422  1.00  0.55           C  
ATOM   1860  O   ASP A 245      34.352  37.289  30.799  1.00  0.55           O  
ATOM   1861  CB  ASP A 245      35.126  39.465  29.343  1.00  0.55           C  
ATOM   1862  CG  ASP A 245      35.114  40.823  28.656  1.00  0.55           C  
ATOM   1863  OD1 ASP A 245      34.093  41.547  28.802  1.00  0.55           O  
ATOM   1864  OD2 ASP A 245      36.125  41.158  27.983  1.00  0.55           O  
ATOM   1865  N   ASP A 246      34.579  38.382  32.760  1.00  0.52           N  
ATOM   1866  CA  ASP A 246      34.527  37.167  33.509  1.00  0.52           C  
ATOM   1867  C   ASP A 246      33.152  36.639  33.300  1.00  0.52           C  
ATOM   1868  O   ASP A 246      32.940  35.439  33.137  1.00  0.52           O  
ATOM   1869  CB  ASP A 246      34.722  37.383  35.021  1.00  0.52           C  
ATOM   1870  CG  ASP A 246      34.898  36.016  35.668  1.00  0.52           C  
ATOM   1871  OD1 ASP A 246      34.733  34.996  34.949  1.00  0.52           O  
ATOM   1872  OD2 ASP A 246      35.200  35.975  36.891  1.00  0.52           O  
ATOM   1873  N   PHE A 247      32.180  37.565  33.267  1.00  0.46           N  
ATOM   1874  CA  PHE A 247      30.803  37.206  33.117  1.00  0.46           C  
ATOM   1875  C   PHE A 247      30.633  36.669  31.739  1.00  0.46           C  
ATOM   1876  O   PHE A 247      31.212  37.188  30.785  1.00  0.46           O  
ATOM   1877  CB  PHE A 247      29.879  38.412  33.296  1.00  0.46           C  
ATOM   1878  CG  PHE A 247      30.241  38.935  34.640  1.00  0.46           C  
ATOM   1879  CD1 PHE A 247      29.681  38.402  35.776  1.00  0.46           C  
ATOM   1880  CD2 PHE A 247      31.161  39.951  34.760  1.00  0.46           C  
ATOM   1881  CE1 PHE A 247      30.028  38.884  37.014  1.00  0.46           C  
ATOM   1882  CE2 PHE A 247      31.512  40.437  35.996  1.00  0.46           C  
ATOM   1883  CZ  PHE A 247      30.943  39.903  37.127  1.00  0.46           C  
ATOM   1884  N   VAL A 248      29.830  35.595  31.600  1.00  0.54           N  
ATOM   1885  CA  VAL A 248      29.650  35.047  30.292  1.00  0.54           C  
ATOM   1886  C   VAL A 248      29.041  36.100  29.441  1.00  0.54           C  
ATOM   1887  O   VAL A 248      29.561  36.418  28.373  1.00  0.54           O  
ATOM   1888  CB  VAL A 248      28.759  33.842  30.267  1.00  0.54           C  
ATOM   1889  CG1 VAL A 248      28.521  33.450  28.799  1.00  0.54           C  
ATOM   1890  CG2 VAL A 248      29.413  32.729  31.106  1.00  0.54           C  
ATOM   1891  N   GLU A 249      27.931  36.710  29.896  1.00  0.62           N  
ATOM   1892  CA  GLU A 249      27.402  37.761  29.082  1.00  0.62           C  
ATOM   1893  C   GLU A 249      28.359  38.885  29.250  1.00  0.62           C  
ATOM   1894  O   GLU A 249      28.890  39.095  30.341  1.00  0.62           O  
ATOM   1895  CB  GLU A 249      25.989  38.251  29.468  1.00  0.62           C  
ATOM   1896  CG  GLU A 249      25.456  39.330  28.519  1.00  0.62           C  
ATOM   1897  CD  GLU A 249      24.008  39.668  28.867  1.00  0.62           C  
ATOM   1898  OE1 GLU A 249      23.380  38.896  29.639  1.00  0.62           O  
ATOM   1899  OE2 GLU A 249      23.507  40.703  28.354  1.00  0.62           O  
ATOM   1900  N   ILE A 250      28.625  39.633  28.167  1.00  0.60           N  
ATOM   1901  CA  ILE A 250      29.588  40.684  28.272  1.00  0.60           C  
ATOM   1902  C   ILE A 250      28.854  41.967  28.456  1.00  0.60           C  
ATOM   1903  O   ILE A 250      28.056  42.381  27.616  1.00  0.60           O  
ATOM   1904  CB  ILE A 250      30.455  40.793  27.057  1.00  0.60           C  
ATOM   1905  CG1 ILE A 250      31.487  41.919  27.222  1.00  0.60           C  
ATOM   1906  CG2 ILE A 250      29.535  40.910  25.833  1.00  0.60           C  
ATOM   1907  CD1 ILE A 250      32.586  41.883  26.162  1.00  0.60           C  
ATOM   1908  N   THR A 251      29.108  42.612  29.607  1.00  0.66           N  
ATOM   1909  CA  THR A 251      28.470  43.844  29.950  1.00  0.66           C  
ATOM   1910  C   THR A 251      28.918  44.919  29.010  1.00  0.66           C  
ATOM   1911  O   THR A 251      28.103  45.683  28.495  1.00  0.66           O  
ATOM   1912  CB  THR A 251      28.817  44.288  31.344  1.00  0.66           C  
ATOM   1913  OG1 THR A 251      28.449  43.286  32.283  1.00  0.66           O  
ATOM   1914  CG2 THR A 251      28.067  45.594  31.655  1.00  0.66           C  
ATOM   1915  N   LYS A 252      30.239  44.998  28.754  1.00  0.69           N  
ATOM   1916  CA  LYS A 252      30.775  46.053  27.940  1.00  0.69           C  
ATOM   1917  C   LYS A 252      30.282  45.959  26.531  1.00  0.69           C  
ATOM   1918  O   LYS A 252      29.799  46.943  25.974  1.00  0.69           O  
ATOM   1919  CB  LYS A 252      32.315  46.044  27.890  1.00  0.69           C  
ATOM   1920  CG  LYS A 252      32.976  46.472  29.203  1.00  0.69           C  
ATOM   1921  CD  LYS A 252      34.477  46.177  29.259  1.00  0.69           C  
ATOM   1922  CE  LYS A 252      35.186  46.805  30.461  1.00  0.69           C  
ATOM   1923  NZ  LYS A 252      35.255  48.275  30.297  1.00  0.69           N  
ATOM   1924  N   LYS A 253      30.357  44.760  25.924  1.00  0.72           N  
ATOM   1925  CA  LYS A 253      29.977  44.621  24.548  1.00  0.72           C  
ATOM   1926  C   LYS A 253      28.538  44.968  24.419  1.00  0.72           C  
ATOM   1927  O   LYS A 253      28.133  45.649  23.478  1.00  0.72           O  
ATOM   1928  CB  LYS A 253      30.071  43.179  24.042  1.00  0.72           C  
ATOM   1929  CG  LYS A 253      29.632  43.027  22.587  1.00  0.72           C  
ATOM   1930  CD  LYS A 253      29.586  41.572  22.124  1.00  0.72           C  
ATOM   1931  CE  LYS A 253      28.413  40.815  22.754  1.00  0.72           C  
ATOM   1932  NZ  LYS A 253      28.221  39.507  22.091  1.00  0.72           N  
ATOM   1933  N   TYR A 254      27.727  44.506  25.383  1.00  0.69           N  
ATOM   1934  CA  TYR A 254      26.318  44.724  25.290  1.00  0.69           C  
ATOM   1935  C   TYR A 254      26.083  46.189  25.324  1.00  0.69           C  
ATOM   1936  O   TYR A 254      25.239  46.706  24.593  1.00  0.69           O  
ATOM   1937  CB  TYR A 254      25.505  44.111  26.437  1.00  0.69           C  
ATOM   1938  CG  TYR A 254      24.093  44.456  26.114  1.00  0.69           C  
ATOM   1939  CD1 TYR A 254      23.409  43.713  25.184  1.00  0.69           C  
ATOM   1940  CD2 TYR A 254      23.458  45.516  26.718  1.00  0.69           C  
ATOM   1941  CE1 TYR A 254      22.107  44.009  24.858  1.00  0.69           C  
ATOM   1942  CE2 TYR A 254      22.156  45.819  26.399  1.00  0.69           C  
ATOM   1943  CZ  TYR A 254      21.479  45.066  25.468  1.00  0.69           C  
ATOM   1944  OH  TYR A 254      20.143  45.378  25.138  1.00  0.69           O  
ATOM   1945  N   ALA A 255      26.846  46.899  26.168  1.00  0.73           N  
ATOM   1946  CA  ALA A 255      26.631  48.303  26.296  1.00  0.73           C  
ATOM   1947  C   ALA A 255      26.822  48.917  24.951  1.00  0.73           C  
ATOM   1948  O   ALA A 255      26.052  49.791  24.560  1.00  0.73           O  
ATOM   1949  CB  ALA A 255      27.624  48.975  27.258  1.00  0.73           C  
ATOM   1950  N   LYS A 256      27.838  48.478  24.185  1.00  0.69           N  
ATOM   1951  CA  LYS A 256      27.991  49.156  22.935  1.00  0.69           C  
ATOM   1952  C   LYS A 256      27.998  48.186  21.793  1.00  0.69           C  
ATOM   1953  O   LYS A 256      28.864  47.319  21.701  1.00  0.69           O  
ATOM   1954  CB  LYS A 256      29.314  49.935  22.831  1.00  0.69           C  
ATOM   1955  CG  LYS A 256      29.532  50.956  23.951  1.00  0.69           C  
ATOM   1956  CD  LYS A 256      28.477  52.061  24.026  1.00  0.69           C  
ATOM   1957  CE  LYS A 256      28.735  53.054  25.162  1.00  0.69           C  
ATOM   1958  NZ  LYS A 256      27.806  54.200  25.060  1.00  0.69           N  
ATOM   1959  N   GLY A 257      27.001  48.316  20.897  1.00  0.76           N  
ATOM   1960  CA  GLY A 257      27.018  47.626  19.639  1.00  0.76           C  
ATOM   1961  C   GLY A 257      26.421  46.252  19.670  1.00  0.76           C  
ATOM   1962  O   GLY A 257      26.248  45.659  18.606  1.00  0.76           O  
ATOM   1963  N   VAL A 258      26.079  45.670  20.834  1.00  0.75           N  
ATOM   1964  CA  VAL A 258      25.559  44.340  20.659  1.00  0.75           C  
ATOM   1965  C   VAL A 258      24.241  44.212  21.348  1.00  0.75           C  
ATOM   1966  O   VAL A 258      24.101  44.557  22.520  1.00  0.75           O  
ATOM   1967  CB  VAL A 258      26.466  43.254  21.164  1.00  0.75           C  
ATOM   1968  CG1 VAL A 258      26.595  43.375  22.688  1.00  0.75           C  
ATOM   1969  CG2 VAL A 258      25.911  41.903  20.684  1.00  0.75           C  
ATOM   1970  N   ILE A 259      23.232  43.708  20.605  1.00  0.76           N  
ATOM   1971  CA  ILE A 259      21.919  43.536  21.151  1.00  0.76           C  
ATOM   1972  C   ILE A 259      21.587  42.080  21.137  1.00  0.76           C  
ATOM   1973  O   ILE A 259      21.055  41.564  20.155  1.00  0.76           O  
ATOM   1974  CB  ILE A 259      20.869  44.194  20.313  1.00  0.76           C  
ATOM   1975  CG1 ILE A 259      21.095  45.712  20.262  1.00  0.76           C  
ATOM   1976  CG2 ILE A 259      19.500  43.762  20.850  1.00  0.76           C  
ATOM   1977  CD1 ILE A 259      21.073  46.370  21.639  1.00  0.76           C  
ATOM   1978  N   PRO A 260      21.867  41.411  22.215  1.00  0.81           N  
ATOM   1979  CA  PRO A 260      21.528  40.018  22.299  1.00  0.81           C  
ATOM   1980  C   PRO A 260      20.101  39.839  22.696  1.00  0.81           C  
ATOM   1981  O   PRO A 260      19.480  40.784  23.177  1.00  0.81           O  
ATOM   1982  CB  PRO A 260      22.521  39.386  23.279  1.00  0.81           C  
ATOM   1983  CG  PRO A 260      23.186  40.579  23.984  1.00  0.81           C  
ATOM   1984  CD  PRO A 260      23.085  41.704  22.947  1.00  0.81           C  
ATOM   1985  N   SER A 261      19.571  38.623  22.473  1.00  0.79           N  
ATOM   1986  CA  SER A 261      18.241  38.230  22.836  1.00  0.79           C  
ATOM   1987  C   SER A 261      18.222  38.011  24.315  1.00  0.79           C  
ATOM   1988  O   SER A 261      17.238  37.526  24.869  1.00  0.79           O  
ATOM   1989  CB  SER A 261      17.807  36.908  22.182  1.00  0.79           C  
ATOM   1990  OG  SER A 261      16.487  36.579  22.588  1.00  0.79           O  
ATOM   1991  N   SER A 262      19.318  38.381  24.998  1.00  0.77           N  
ATOM   1992  CA  SER A 262      19.478  38.116  26.398  1.00  0.77           C  
ATOM   1993  C   SER A 262      18.328  38.675  27.174  1.00  0.77           C  
ATOM   1994  O   SER A 262      17.995  38.151  28.236  1.00  0.77           O  
ATOM   1995  CB  SER A 262      20.755  38.750  26.968  1.00  0.77           C  
ATOM   1996  OG  SER A 262      20.824  38.518  28.365  1.00  0.77           O  
ATOM   1997  N   LEU A 263      17.685  39.746  26.675  1.00  0.70           N  
ATOM   1998  CA  LEU A 263      16.585  40.300  27.409  1.00  0.70           C  
ATOM   1999  C   LEU A 263      15.572  39.211  27.519  1.00  0.70           C  
ATOM   2000  O   LEU A 263      15.003  38.968  28.582  1.00  0.70           O  
ATOM   2001  CB  LEU A 263      15.908  41.466  26.664  1.00  0.70           C  
ATOM   2002  CG  LEU A 263      16.820  42.680  26.389  1.00  0.70           C  
ATOM   2003  CD1 LEU A 263      17.264  43.365  27.693  1.00  0.70           C  
ATOM   2004  CD2 LEU A 263      17.994  42.310  25.468  1.00  0.70           C  
ATOM   2005  N   PHE A 264      15.352  38.510  26.394  1.00  0.63           N  
ATOM   2006  CA  PHE A 264      14.439  37.412  26.320  1.00  0.63           C  
ATOM   2007  C   PHE A 264      14.963  36.338  27.219  1.00  0.63           C  
ATOM   2008  O   PHE A 264      14.222  35.722  27.984  1.00  0.63           O  
ATOM   2009  CB  PHE A 264      14.401  36.785  24.917  1.00  0.63           C  
ATOM   2010  CG  PHE A 264      13.865  37.791  23.963  1.00  0.63           C  
ATOM   2011  CD1 PHE A 264      14.710  38.683  23.344  1.00  0.63           C  
ATOM   2012  CD2 PHE A 264      12.518  37.842  23.695  1.00  0.63           C  
ATOM   2013  CE1 PHE A 264      14.218  39.615  22.461  1.00  0.63           C  
ATOM   2014  CE2 PHE A 264      12.022  38.771  22.813  1.00  0.63           C  
ATOM   2015  CZ  PHE A 264      12.870  39.658  22.195  1.00  0.63           C  
ATOM   2016  N   LEU A 265      16.286  36.115  27.149  1.00  0.67           N  
ATOM   2017  CA  LEU A 265      16.939  35.038  27.830  1.00  0.67           C  
ATOM   2018  C   LEU A 265      16.782  35.158  29.311  1.00  0.67           C  
ATOM   2019  O   LEU A 265      16.485  34.172  29.985  1.00  0.67           O  
ATOM   2020  CB  LEU A 265      18.458  35.031  27.596  1.00  0.67           C  
ATOM   2021  CG  LEU A 265      18.890  34.956  26.120  1.00  0.67           C  
ATOM   2022  CD1 LEU A 265      20.423  34.950  25.999  1.00  0.67           C  
ATOM   2023  CD2 LEU A 265      18.231  33.778  25.388  1.00  0.67           C  
ATOM   2024  N   GLN A 266      16.959  36.369  29.869  1.00  0.61           N  
ATOM   2025  CA  GLN A 266      17.103  36.403  31.295  1.00  0.61           C  
ATOM   2026  C   GLN A 266      16.005  37.167  31.956  1.00  0.61           C  
ATOM   2027  O   GLN A 266      15.514  38.173  31.444  1.00  0.61           O  
ATOM   2028  CB  GLN A 266      18.431  37.042  31.719  1.00  0.61           C  
ATOM   2029  CG  GLN A 266      19.642  36.263  31.206  1.00  0.61           C  
ATOM   2030  CD  GLN A 266      20.883  37.095  31.477  1.00  0.61           C  
ATOM   2031  OE1 GLN A 266      20.793  38.269  31.828  1.00  0.61           O  
ATOM   2032  NE2 GLN A 266      22.080  36.472  31.300  1.00  0.61           N  
ATOM   2033  N   ASP A 267      15.592  36.653  33.131  1.00  0.57           N  
ATOM   2034  CA  ASP A 267      14.601  37.248  33.976  1.00  0.57           C  
ATOM   2035  C   ASP A 267      15.050  36.933  35.368  1.00  0.57           C  
ATOM   2036  O   ASP A 267      15.665  35.892  35.593  1.00  0.57           O  
ATOM   2037  CB  ASP A 267      13.211  36.616  33.807  1.00  0.57           C  
ATOM   2038  CG  ASP A 267      12.751  36.905  32.388  1.00  0.57           C  
ATOM   2039  OD1 ASP A 267      12.929  38.067  31.933  1.00  0.57           O  
ATOM   2040  OD2 ASP A 267      12.231  35.963  31.733  1.00  0.57           O  
ATOM   2041  N   ASP A 268      14.788  37.818  36.348  1.00  0.55           N  
ATOM   2042  CA  ASP A 268      15.206  37.447  37.668  1.00  0.55           C  
ATOM   2043  C   ASP A 268      14.257  36.405  38.151  1.00  0.55           C  
ATOM   2044  O   ASP A 268      13.142  36.690  38.583  1.00  0.55           O  
ATOM   2045  CB  ASP A 268      15.268  38.607  38.674  1.00  0.55           C  
ATOM   2046  CG  ASP A 268      16.608  39.299  38.458  1.00  0.55           C  
ATOM   2047  OD1 ASP A 268      17.651  38.634  38.703  1.00  0.55           O  
ATOM   2048  OD2 ASP A 268      16.613  40.493  38.055  1.00  0.55           O  
ATOM   2049  N   GLU A 269      14.722  35.146  38.062  1.00  0.54           N  
ATOM   2050  CA  GLU A 269      13.992  33.962  38.403  1.00  0.54           C  
ATOM   2051  C   GLU A 269      13.717  33.950  39.868  1.00  0.54           C  
ATOM   2052  O   GLU A 269      12.661  33.487  40.298  1.00  0.54           O  
ATOM   2053  CB  GLU A 269      14.777  32.684  38.070  1.00  0.54           C  
ATOM   2054  CG  GLU A 269      14.034  31.395  38.419  1.00  0.54           C  
ATOM   2055  CD  GLU A 269      14.966  30.235  38.101  1.00  0.54           C  
ATOM   2056  OE1 GLU A 269      15.931  30.449  37.319  1.00  0.54           O  
ATOM   2057  OE2 GLU A 269      14.725  29.122  38.637  1.00  0.54           O  
ATOM   2058  N   ASP A 270      14.662  34.460  40.679  1.00  0.52           N  
ATOM   2059  CA  ASP A 270      14.471  34.412  42.097  1.00  0.52           C  
ATOM   2060  C   ASP A 270      13.211  35.145  42.410  1.00  0.52           C  
ATOM   2061  O   ASP A 270      12.380  34.657  43.174  1.00  0.52           O  
ATOM   2062  CB  ASP A 270      15.628  35.058  42.878  1.00  0.52           C  
ATOM   2063  CG  ASP A 270      16.821  34.115  42.782  1.00  0.52           C  
ATOM   2064  OD1 ASP A 270      16.603  32.879  42.889  1.00  0.52           O  
ATOM   2065  OD2 ASP A 270      17.965  34.616  42.610  1.00  0.52           O  
ATOM   2066  N   ASP A 271      13.022  36.334  41.811  1.00  0.53           N  
ATOM   2067  CA  ASP A 271      11.790  37.036  42.018  1.00  0.53           C  
ATOM   2068  C   ASP A 271      10.867  36.528  40.956  1.00  0.53           C  
ATOM   2069  O   ASP A 271      11.172  35.544  40.285  1.00  0.53           O  
ATOM   2070  CB  ASP A 271      11.911  38.565  41.866  1.00  0.53           C  
ATOM   2071  CG  ASP A 271      10.670  39.207  42.478  1.00  0.53           C  
ATOM   2072  OD1 ASP A 271       9.896  38.476  43.152  1.00  0.53           O  
ATOM   2073  OD2 ASP A 271      10.482  40.437  42.283  1.00  0.53           O  
ATOM   2074  N   ASP A 272       9.695  37.167  40.787  1.00  0.53           N  
ATOM   2075  CA  ASP A 272       8.798  36.719  39.763  1.00  0.53           C  
ATOM   2076  C   ASP A 272       9.403  37.124  38.463  1.00  0.53           C  
ATOM   2077  O   ASP A 272      10.372  37.880  38.431  1.00  0.53           O  
ATOM   2078  CB  ASP A 272       7.402  37.363  39.817  1.00  0.53           C  
ATOM   2079  CG  ASP A 272       6.662  36.833  41.035  1.00  0.53           C  
ATOM   2080  OD1 ASP A 272       7.324  36.238  41.927  1.00  0.53           O  
ATOM   2081  OD2 ASP A 272       5.417  37.021  41.087  1.00  0.53           O  
ATOM   2082  N   GLU A 273       8.862  36.607  37.343  1.00  0.55           N  
ATOM   2083  CA  GLU A 273       9.438  36.992  36.092  1.00  0.55           C  
ATOM   2084  C   GLU A 273       9.263  38.464  35.961  1.00  0.55           C  
ATOM   2085  O   GLU A 273       8.144  38.975  35.963  1.00  0.55           O  
ATOM   2086  CB  GLU A 273       8.777  36.352  34.856  1.00  0.55           C  
ATOM   2087  CG  GLU A 273       9.123  34.878  34.633  1.00  0.55           C  
ATOM   2088  CD  GLU A 273       8.256  34.023  35.541  1.00  0.55           C  
ATOM   2089  OE1 GLU A 273       7.462  34.605  36.329  1.00  0.55           O  
ATOM   2090  OE2 GLU A 273       8.374  32.771  35.455  1.00  0.55           O  
ATOM   2091  N   LEU A 274      10.395  39.183  35.862  1.00  0.52           N  
ATOM   2092  CA  LEU A 274      10.365  40.599  35.680  1.00  0.52           C  
ATOM   2093  C   LEU A 274      11.428  40.901  34.681  1.00  0.52           C  
ATOM   2094  O   LEU A 274      12.422  40.183  34.579  1.00  0.52           O  
ATOM   2095  CB  LEU A 274      10.683  41.402  36.956  1.00  0.52           C  
ATOM   2096  CG  LEU A 274       9.622  41.266  38.066  1.00  0.52           C  
ATOM   2097  CD1 LEU A 274      10.004  42.091  39.306  1.00  0.52           C  
ATOM   2098  CD2 LEU A 274       8.215  41.602  37.544  1.00  0.52           C  
ATOM   2099  N   ALA A 275      11.245  41.982  33.907  1.00  0.63           N  
ATOM   2100  CA  ALA A 275      12.243  42.335  32.946  1.00  0.63           C  
ATOM   2101  C   ALA A 275      13.445  42.704  33.738  1.00  0.63           C  
ATOM   2102  O   ALA A 275      13.355  42.831  34.960  1.00  0.63           O  
ATOM   2103  CB  ALA A 275      11.865  43.545  32.075  1.00  0.63           C  
ATOM   2104  N   GLY A 276      14.612  42.829  33.066  1.00  0.62           N  
ATOM   2105  CA  GLY A 276      15.818  43.178  33.758  1.00  0.62           C  
ATOM   2106  C   GLY A 276      15.516  44.425  34.515  1.00  0.62           C  
ATOM   2107  O   GLY A 276      15.411  45.515  33.956  1.00  0.62           O  
ATOM   2108  N   LYS A 277      15.376  44.251  35.839  1.00  0.58           N  
ATOM   2109  CA  LYS A 277      14.983  45.282  36.745  1.00  0.58           C  
ATOM   2110  C   LYS A 277      16.030  46.338  36.785  1.00  0.58           C  
ATOM   2111  O   LYS A 277      15.720  47.528  36.809  1.00  0.58           O  
ATOM   2112  CB  LYS A 277      14.824  44.757  38.182  1.00  0.58           C  
ATOM   2113  CG  LYS A 277      16.153  44.328  38.808  1.00  0.58           C  
ATOM   2114  CD  LYS A 277      16.887  43.245  38.013  1.00  0.58           C  
ATOM   2115  CE  LYS A 277      18.248  42.864  38.606  1.00  0.58           C  
ATOM   2116  NZ  LYS A 277      18.956  41.927  37.704  1.00  0.58           N  
ATOM   2117  N   SER A 278      17.310  45.930  36.762  1.00  0.60           N  
ATOM   2118  CA  SER A 278      18.345  46.893  36.973  1.00  0.60           C  
ATOM   2119  C   SER A 278      19.080  47.142  35.706  1.00  0.60           C  
ATOM   2120  O   SER A 278      18.788  46.594  34.643  1.00  0.60           O  
ATOM   2121  CB  SER A 278      19.376  46.449  38.026  1.00  0.60           C  
ATOM   2122  OG  SER A 278      18.753  46.326  39.296  1.00  0.60           O  
ATOM   2123  N   PRO A 279      20.021  48.037  35.833  1.00  0.60           N  
ATOM   2124  CA  PRO A 279      20.828  48.374  34.709  1.00  0.60           C  
ATOM   2125  C   PRO A 279      21.600  47.185  34.268  1.00  0.60           C  
ATOM   2126  O   PRO A 279      22.263  46.539  35.079  1.00  0.60           O  
ATOM   2127  CB  PRO A 279      21.648  49.590  35.126  1.00  0.60           C  
ATOM   2128  CG  PRO A 279      20.726  50.291  36.144  1.00  0.60           C  
ATOM   2129  CD  PRO A 279      19.886  49.153  36.756  1.00  0.60           C  
ATOM   2130  N   GLU A 280      21.508  46.908  32.963  1.00  0.61           N  
ATOM   2131  CA  GLU A 280      22.099  45.796  32.297  1.00  0.61           C  
ATOM   2132  C   GLU A 280      21.727  46.061  30.884  1.00  0.61           C  
ATOM   2133  O   GLU A 280      22.108  47.082  30.315  1.00  0.61           O  
ATOM   2134  CB  GLU A 280      21.490  44.442  32.705  1.00  0.61           C  
ATOM   2135  CG  GLU A 280      21.902  43.975  34.105  1.00  0.61           C  
ATOM   2136  CD  GLU A 280      23.163  43.128  33.975  1.00  0.61           C  
ATOM   2137  OE1 GLU A 280      23.504  42.756  32.820  1.00  0.61           O  
ATOM   2138  OE2 GLU A 280      23.798  42.834  35.023  1.00  0.61           O  
ATOM   2139  N   ASP A 281      20.977  45.134  30.270  1.00  0.67           N  
ATOM   2140  CA  ASP A 281      20.532  45.411  28.943  1.00  0.67           C  
ATOM   2141  C   ASP A 281      19.287  46.235  29.103  1.00  0.67           C  
ATOM   2142  O   ASP A 281      18.202  45.824  28.693  1.00  0.67           O  
ATOM   2143  CB  ASP A 281      20.156  44.128  28.186  1.00  0.67           C  
ATOM   2144  CG  ASP A 281      21.411  43.267  28.113  1.00  0.67           C  
ATOM   2145  OD1 ASP A 281      22.481  43.747  28.575  1.00  0.67           O  
ATOM   2146  OD2 ASP A 281      21.314  42.114  27.615  1.00  0.67           O  
ATOM   2147  N   LEU A 282      19.423  47.432  29.713  1.00  0.61           N  
ATOM   2148  CA  LEU A 282      18.304  48.303  29.948  1.00  0.61           C  
ATOM   2149  C   LEU A 282      18.685  49.644  29.393  1.00  0.61           C  
ATOM   2150  O   LEU A 282      19.855  50.021  29.397  1.00  0.61           O  
ATOM   2151  CB  LEU A 282      17.983  48.413  31.458  1.00  0.61           C  
ATOM   2152  CG  LEU A 282      16.698  49.166  31.873  1.00  0.61           C  
ATOM   2153  CD1 LEU A 282      16.449  49.008  33.381  1.00  0.61           C  
ATOM   2154  CD2 LEU A 282      16.723  50.652  31.492  1.00  0.61           C  
ATOM   2155  N   PRO A 283      17.712  50.368  28.914  1.00  0.66           N  
ATOM   2156  CA  PRO A 283      17.896  51.650  28.286  1.00  0.66           C  
ATOM   2157  C   PRO A 283      18.443  52.738  29.162  1.00  0.66           C  
ATOM   2158  O   PRO A 283      18.763  53.796  28.630  1.00  0.66           O  
ATOM   2159  CB  PRO A 283      16.546  52.003  27.654  1.00  0.66           C  
ATOM   2160  CG  PRO A 283      15.545  51.001  28.260  1.00  0.66           C  
ATOM   2161  CD  PRO A 283      16.416  49.786  28.606  1.00  0.66           C  
ATOM   2162  N   LEU A 284      18.528  52.576  30.493  1.00  0.59           N  
ATOM   2163  CA  LEU A 284      19.068  53.691  31.218  1.00  0.59           C  
ATOM   2164  C   LEU A 284      20.488  53.909  30.791  1.00  0.59           C  
ATOM   2165  O   LEU A 284      20.893  55.044  30.543  1.00  0.59           O  
ATOM   2166  CB  LEU A 284      19.046  53.519  32.747  1.00  0.59           C  
ATOM   2167  CG  LEU A 284      17.625  53.558  33.340  1.00  0.59           C  
ATOM   2168  CD1 LEU A 284      17.658  53.543  34.877  1.00  0.59           C  
ATOM   2169  CD2 LEU A 284      16.820  54.740  32.775  1.00  0.59           C  
ATOM   2170  N   ARG A 285      21.294  52.828  30.747  1.00  0.57           N  
ATOM   2171  CA  ARG A 285      22.656  52.858  30.276  1.00  0.57           C  
ATOM   2172  C   ARG A 285      22.643  52.993  28.782  1.00  0.57           C  
ATOM   2173  O   ARG A 285      23.460  53.687  28.178  1.00  0.57           O  
ATOM   2174  CB  ARG A 285      23.392  51.536  30.544  1.00  0.57           C  
ATOM   2175  CG  ARG A 285      23.631  51.205  32.015  1.00  0.57           C  
ATOM   2176  CD  ARG A 285      24.063  49.752  32.218  1.00  0.57           C  
ATOM   2177  NE  ARG A 285      24.550  49.612  33.618  1.00  0.57           N  
ATOM   2178  CZ  ARG A 285      25.886  49.715  33.872  1.00  0.57           C  
ATOM   2179  NH1 ARG A 285      26.759  49.927  32.844  1.00  0.57           N  
ATOM   2180  NH2 ARG A 285      26.348  49.596  35.150  1.00  0.57           N  
ATOM   2181  N   LEU A 286      21.689  52.256  28.194  1.00  0.62           N  
ATOM   2182  CA  LEU A 286      21.358  51.979  26.825  1.00  0.62           C  
ATOM   2183  C   LEU A 286      20.677  53.108  26.107  1.00  0.62           C  
ATOM   2184  O   LEU A 286      20.265  52.921  24.966  1.00  0.62           O  
ATOM   2185  CB  LEU A 286      20.504  50.715  26.657  1.00  0.62           C  
ATOM   2186  CG  LEU A 286      21.244  49.443  27.107  1.00  0.62           C  
ATOM   2187  CD1 LEU A 286      20.429  48.179  26.791  1.00  0.62           C  
ATOM   2188  CD2 LEU A 286      22.677  49.404  26.553  1.00  0.62           C  
ATOM   2189  N   LYS A 287      20.497  54.282  26.734  1.00  0.57           N  
ATOM   2190  CA  LYS A 287      19.622  55.327  26.263  1.00  0.57           C  
ATOM   2191  C   LYS A 287      19.754  55.610  24.786  1.00  0.57           C  
ATOM   2192  O   LYS A 287      18.776  56.018  24.164  1.00  0.57           O  
ATOM   2193  CB  LYS A 287      19.819  56.647  27.032  1.00  0.57           C  
ATOM   2194  CG  LYS A 287      21.252  57.182  26.984  1.00  0.57           C  
ATOM   2195  CD  LYS A 287      21.386  58.627  27.472  1.00  0.57           C  
ATOM   2196  CE  LYS A 287      21.678  58.749  28.969  1.00  0.57           C  
ATOM   2197  NZ  LYS A 287      23.117  58.511  29.223  1.00  0.57           N  
ATOM   2198  N   VAL A 288      20.943  55.467  24.179  1.00  0.57           N  
ATOM   2199  CA  VAL A 288      21.117  55.688  22.767  1.00  0.57           C  
ATOM   2200  C   VAL A 288      20.406  54.653  21.931  1.00  0.57           C  
ATOM   2201  O   VAL A 288      19.918  54.971  20.847  1.00  0.57           O  
ATOM   2202  CB  VAL A 288      22.564  55.654  22.376  1.00  0.57           C  
ATOM   2203  CG1 VAL A 288      23.138  54.276  22.752  1.00  0.57           C  
ATOM   2204  CG2 VAL A 288      22.671  55.985  20.881  1.00  0.57           C  
ATOM   2205  N   VAL A 289      20.346  53.389  22.397  1.00  0.62           N  
ATOM   2206  CA  VAL A 289      19.843  52.271  21.643  1.00  0.62           C  
ATOM   2207  C   VAL A 289      18.365  52.090  21.847  1.00  0.62           C  
ATOM   2208  O   VAL A 289      17.858  52.124  22.967  1.00  0.62           O  
ATOM   2209  CB  VAL A 289      20.489  50.976  22.049  1.00  0.62           C  
ATOM   2210  CG1 VAL A 289      19.901  49.836  21.202  1.00  0.62           C  
ATOM   2211  CG2 VAL A 289      22.018  51.127  21.959  1.00  0.62           C  
ATOM   2212  N   LYS A 290      17.644  51.917  20.720  1.00  0.63           N  
ATOM   2213  CA  LYS A 290      16.226  51.696  20.647  1.00  0.63           C  
ATOM   2214  C   LYS A 290      15.822  50.301  21.048  1.00  0.63           C  
ATOM   2215  O   LYS A 290      14.684  50.086  21.465  1.00  0.63           O  
ATOM   2216  CB  LYS A 290      15.653  51.993  19.251  1.00  0.63           C  
ATOM   2217  CG  LYS A 290      15.371  53.482  19.019  1.00  0.63           C  
ATOM   2218  CD  LYS A 290      16.597  54.391  19.095  1.00  0.63           C  
ATOM   2219  CE  LYS A 290      16.287  55.860  18.794  1.00  0.63           C  
ATOM   2220  NZ  LYS A 290      15.053  56.274  19.497  1.00  0.63           N  
ATOM   2221  N   TYR A 291      16.722  49.307  20.889  1.00  0.66           N  
ATOM   2222  CA  TYR A 291      16.397  47.919  21.103  1.00  0.66           C  
ATOM   2223  C   TYR A 291      15.915  47.621  22.503  1.00  0.66           C  
ATOM   2224  O   TYR A 291      14.844  47.028  22.636  1.00  0.66           O  
ATOM   2225  CB  TYR A 291      17.605  47.005  20.853  1.00  0.66           C  
ATOM   2226  CG  TYR A 291      17.172  45.601  21.086  1.00  0.66           C  
ATOM   2227  CD1 TYR A 291      16.639  44.870  20.049  1.00  0.66           C  
ATOM   2228  CD2 TYR A 291      17.289  45.019  22.328  1.00  0.66           C  
ATOM   2229  CE1 TYR A 291      16.236  43.572  20.244  1.00  0.66           C  
ATOM   2230  CE2 TYR A 291      16.887  43.721  22.527  1.00  0.66           C  
ATOM   2231  CZ  TYR A 291      16.362  42.997  21.485  1.00  0.66           C  
ATOM   2232  OH  TYR A 291      15.950  41.664  21.687  1.00  0.66           O  
ATOM   2233  N   PRO A 292      16.606  47.958  23.565  1.00  0.73           N  
ATOM   2234  CA  PRO A 292      16.141  47.657  24.895  1.00  0.73           C  
ATOM   2235  C   PRO A 292      14.847  48.365  25.127  1.00  0.73           C  
ATOM   2236  O   PRO A 292      14.062  47.925  25.964  1.00  0.73           O  
ATOM   2237  CB  PRO A 292      17.236  48.166  25.830  1.00  0.73           C  
ATOM   2238  CG  PRO A 292      17.876  49.318  25.035  1.00  0.73           C  
ATOM   2239  CD  PRO A 292      17.732  48.879  23.568  1.00  0.73           C  
ATOM   2240  N   LEU A 293      14.646  49.491  24.424  1.00  0.68           N  
ATOM   2241  CA  LEU A 293      13.470  50.303  24.516  1.00  0.68           C  
ATOM   2242  C   LEU A 293      12.329  49.498  23.978  1.00  0.68           C  
ATOM   2243  O   LEU A 293      11.216  49.527  24.501  1.00  0.68           O  
ATOM   2244  CB  LEU A 293      13.611  51.567  23.650  1.00  0.68           C  
ATOM   2245  CG  LEU A 293      12.451  52.566  23.772  1.00  0.68           C  
ATOM   2246  CD1 LEU A 293      12.413  53.202  25.171  1.00  0.68           C  
ATOM   2247  CD2 LEU A 293      12.499  53.607  22.640  1.00  0.68           C  
ATOM   2248  N   HIS A 294      12.587  48.742  22.898  1.00  0.69           N  
ATOM   2249  CA  HIS A 294      11.553  47.943  22.317  1.00  0.69           C  
ATOM   2250  C   HIS A 294      11.101  46.972  23.354  1.00  0.69           C  
ATOM   2251  O   HIS A 294       9.905  46.747  23.528  1.00  0.69           O  
ATOM   2252  CB  HIS A 294      12.040  47.128  21.109  1.00  0.69           C  
ATOM   2253  CG  HIS A 294      10.968  46.254  20.531  1.00  0.69           C  
ATOM   2254  ND1 HIS A 294      10.045  46.665  19.596  1.00  0.69           N  
ATOM   2255  CD2 HIS A 294      10.681  44.948  20.788  1.00  0.69           C  
ATOM   2256  CE1 HIS A 294       9.252  45.594  19.334  1.00  0.69           C  
ATOM   2257  NE2 HIS A 294       9.599  44.530  20.034  1.00  0.69           N  
ATOM   2258  N   ALA A 295      12.061  46.377  24.086  1.00  0.75           N  
ATOM   2259  CA  ALA A 295      11.731  45.400  25.081  1.00  0.75           C  
ATOM   2260  C   ALA A 295      10.888  46.037  26.148  1.00  0.75           C  
ATOM   2261  O   ALA A 295       9.906  45.452  26.601  1.00  0.75           O  
ATOM   2262  CB  ALA A 295      12.975  44.810  25.767  1.00  0.75           C  
ATOM   2263  N   ILE A 296      11.255  47.263  26.569  1.00  0.64           N  
ATOM   2264  CA  ILE A 296      10.563  48.007  27.588  1.00  0.64           C  
ATOM   2265  C   ILE A 296       9.240  48.460  27.044  1.00  0.64           C  
ATOM   2266  O   ILE A 296       8.948  48.225  25.872  1.00  0.64           O  
ATOM   2267  CB  ILE A 296      11.355  49.162  28.152  1.00  0.64           C  
ATOM   2268  CG1 ILE A 296      11.692  50.223  27.099  1.00  0.64           C  
ATOM   2269  CG2 ILE A 296      12.582  48.573  28.864  1.00  0.64           C  
ATOM   2270  CD1 ILE A 296      12.268  51.504  27.700  1.00  0.64           C  
ATOM   2271  N   MET A 297       8.361  49.071  27.877  1.00  0.63           N  
ATOM   2272  CA  MET A 297       8.645  49.393  29.247  1.00  0.63           C  
ATOM   2273  C   MET A 297       8.878  48.145  30.009  1.00  0.63           C  
ATOM   2274  O   MET A 297       9.879  48.013  30.712  1.00  0.63           O  
ATOM   2275  CB  MET A 297       7.495  50.126  29.966  1.00  0.63           C  
ATOM   2276  CG  MET A 297       7.299  51.576  29.521  1.00  0.63           C  
ATOM   2277  SD  MET A 297       5.966  52.459  30.386  1.00  0.63           S  
ATOM   2278  CE  MET A 297       4.626  51.841  29.329  1.00  0.63           C  
ATOM   2279  N   GLU A 298       7.968  47.171  29.866  1.00  0.63           N  
ATOM   2280  CA  GLU A 298       8.154  45.988  30.635  1.00  0.63           C  
ATOM   2281  C   GLU A 298       8.015  44.839  29.705  1.00  0.63           C  
ATOM   2282  O   GLU A 298       6.941  44.593  29.160  1.00  0.63           O  
ATOM   2283  CB  GLU A 298       7.096  45.843  31.740  1.00  0.63           C  
ATOM   2284  CG  GLU A 298       7.158  46.979  32.766  1.00  0.63           C  
ATOM   2285  CD  GLU A 298       5.997  46.814  33.735  1.00  0.63           C  
ATOM   2286  OE1 GLU A 298       5.185  45.875  33.525  1.00  0.63           O  
ATOM   2287  OE2 GLU A 298       5.903  47.625  34.695  1.00  0.63           O  
ATOM   2288  N   ILE A 299       9.119  44.104  29.501  1.00  0.59           N  
ATOM   2289  CA  ILE A 299       9.049  42.946  28.671  1.00  0.59           C  
ATOM   2290  C   ILE A 299       8.785  41.826  29.611  1.00  0.59           C  
ATOM   2291  O   ILE A 299       9.487  41.638  30.602  1.00  0.59           O  
ATOM   2292  CB  ILE A 299      10.326  42.667  27.922  1.00  0.59           C  
ATOM   2293  CG1 ILE A 299      10.157  41.465  26.977  1.00  0.59           C  
ATOM   2294  CG2 ILE A 299      11.472  42.521  28.936  1.00  0.59           C  
ATOM   2295  CD1 ILE A 299       9.219  41.740  25.802  1.00  0.59           C  
ATOM   2296  N   LYS A 300       7.716  41.064  29.352  1.00  0.58           N  
ATOM   2297  CA  LYS A 300       7.414  40.016  30.271  1.00  0.58           C  
ATOM   2298  C   LYS A 300       7.065  38.828  29.449  1.00  0.58           C  
ATOM   2299  O   LYS A 300       7.097  38.890  28.221  1.00  0.58           O  
ATOM   2300  CB  LYS A 300       6.213  40.333  31.178  1.00  0.58           C  
ATOM   2301  CG  LYS A 300       6.436  41.514  32.124  1.00  0.58           C  
ATOM   2302  CD  LYS A 300       5.174  41.899  32.899  1.00  0.58           C  
ATOM   2303  CE  LYS A 300       5.337  43.145  33.768  1.00  0.58           C  
ATOM   2304  NZ  LYS A 300       6.471  42.965  34.700  1.00  0.58           N  
ATOM   2305  N   GLU A 301       6.754  37.699  30.115  1.00  0.54           N  
ATOM   2306  CA  GLU A 301       6.358  36.531  29.391  1.00  0.54           C  
ATOM   2307  C   GLU A 301       4.943  36.773  28.990  1.00  0.54           C  
ATOM   2308  O   GLU A 301       4.027  36.104  29.465  1.00  0.54           O  
ATOM   2309  CB  GLU A 301       6.352  35.264  30.263  1.00  0.54           C  
ATOM   2310  CG  GLU A 301       7.740  34.835  30.740  1.00  0.54           C  
ATOM   2311  CD  GLU A 301       7.561  33.664  31.696  1.00  0.54           C  
ATOM   2312  OE1 GLU A 301       6.837  33.832  32.714  1.00  0.54           O  
ATOM   2313  OE2 GLU A 301       8.157  32.588  31.425  1.00  0.54           O  
ATOM   2314  N   TYR A 302       4.747  37.751  28.087  1.00  0.42           N  
ATOM   2315  CA  TYR A 302       3.446  38.084  27.599  1.00  0.42           C  
ATOM   2316  C   TYR A 302       2.557  38.311  28.773  1.00  0.42           C  
ATOM   2317  O   TYR A 302       1.371  37.992  28.716  1.00  0.42           O  
ATOM   2318  CB  TYR A 302       2.791  36.966  26.773  1.00  0.42           C  
ATOM   2319  CG  TYR A 302       3.647  36.685  25.590  1.00  0.42           C  
ATOM   2320  CD1 TYR A 302       3.646  37.530  24.506  1.00  0.42           C  
ATOM   2321  CD2 TYR A 302       4.442  35.563  25.567  1.00  0.42           C  
ATOM   2322  CE1 TYR A 302       4.437  37.258  23.415  1.00  0.42           C  
ATOM   2323  CE2 TYR A 302       5.235  35.286  24.480  1.00  0.42           C  
ATOM   2324  CZ  TYR A 302       5.231  36.137  23.401  1.00  0.42           C  
ATOM   2325  OH  TYR A 302       6.041  35.860  22.280  1.00  0.42           O  
ATOM   2326  N   LEU A 303       3.093  38.873  29.874  1.00  0.47           N  
ATOM   2327  CA  LEU A 303       2.222  39.081  30.993  1.00  0.47           C  
ATOM   2328  C   LEU A 303       1.164  40.026  30.542  1.00  0.47           C  
ATOM   2329  O   LEU A 303      -0.021  39.818  30.801  1.00  0.47           O  
ATOM   2330  CB  LEU A 303       2.927  39.631  32.248  1.00  0.47           C  
ATOM   2331  CG  LEU A 303       3.720  38.557  33.028  1.00  0.47           C  
ATOM   2332  CD1 LEU A 303       4.842  37.928  32.185  1.00  0.47           C  
ATOM   2333  CD2 LEU A 303       4.212  39.100  34.381  1.00  0.47           C  
ATOM   2334  N   ILE A 304       1.568  41.087  29.825  1.00  0.51           N  
ATOM   2335  CA  ILE A 304       0.594  41.967  29.263  1.00  0.51           C  
ATOM   2336  C   ILE A 304       0.968  42.095  27.827  1.00  0.51           C  
ATOM   2337  O   ILE A 304       2.142  41.982  27.478  1.00  0.51           O  
ATOM   2338  CB  ILE A 304       0.556  43.338  29.873  1.00  0.51           C  
ATOM   2339  CG1 ILE A 304      -0.725  44.066  29.433  1.00  0.51           C  
ATOM   2340  CG2 ILE A 304       1.859  44.072  29.514  1.00  0.51           C  
ATOM   2341  CD1 ILE A 304      -1.037  45.309  30.262  1.00  0.51           C  
ATOM   2342  N   ASP A 305      -0.030  42.297  26.946  1.00  0.59           N  
ATOM   2343  CA  ASP A 305       0.275  42.371  25.547  1.00  0.59           C  
ATOM   2344  C   ASP A 305       1.238  43.492  25.370  1.00  0.59           C  
ATOM   2345  O   ASP A 305       2.330  43.304  24.835  1.00  0.59           O  
ATOM   2346  CB  ASP A 305      -0.974  42.687  24.698  1.00  0.59           C  
ATOM   2347  CG  ASP A 305      -0.663  42.669  23.200  1.00  0.59           C  
ATOM   2348  OD1 ASP A 305       0.520  42.852  22.807  1.00  0.59           O  
ATOM   2349  OD2 ASP A 305      -1.635  42.474  22.422  1.00  0.59           O  
ATOM   2350  N   MET A 306       0.871  44.692  25.848  1.00  0.60           N  
ATOM   2351  CA  MET A 306       1.782  45.780  25.699  1.00  0.60           C  
ATOM   2352  C   MET A 306       1.253  46.923  26.494  1.00  0.60           C  
ATOM   2353  O   MET A 306       0.053  47.193  26.497  1.00  0.60           O  
ATOM   2354  CB  MET A 306       1.902  46.269  24.248  1.00  0.60           C  
ATOM   2355  CG  MET A 306       2.971  47.340  24.040  1.00  0.60           C  
ATOM   2356  SD  MET A 306       3.000  48.025  22.359  1.00  0.60           S  
ATOM   2357  CE  MET A 306       3.503  46.487  21.538  1.00  0.60           C  
ATOM   2358  N   ALA A 307       2.152  47.611  27.214  1.00  0.68           N  
ATOM   2359  CA  ALA A 307       1.785  48.776  27.960  1.00  0.68           C  
ATOM   2360  C   ALA A 307       1.412  49.831  26.969  1.00  0.68           C  
ATOM   2361  O   ALA A 307       0.484  50.606  27.180  1.00  0.68           O  
ATOM   2362  CB  ALA A 307       2.941  49.332  28.806  1.00  0.68           C  
ATOM   2363  N   SER A 308       2.127  49.865  25.830  1.00  0.65           N  
ATOM   2364  CA  SER A 308       1.956  50.943  24.904  1.00  0.65           C  
ATOM   2365  C   SER A 308       0.586  50.953  24.339  1.00  0.65           C  
ATOM   2366  O   SER A 308       0.144  50.010  23.685  1.00  0.65           O  
ATOM   2367  CB  SER A 308       2.929  50.898  23.719  1.00  0.65           C  
ATOM   2368  OG  SER A 308       4.264  51.023  24.182  1.00  0.65           O  
ATOM   2369  N   ARG A 309      -0.091  52.090  24.571  1.00  0.58           N  
ATOM   2370  CA  ARG A 309      -1.419  52.340  24.120  1.00  0.58           C  
ATOM   2371  C   ARG A 309      -1.299  53.563  23.276  1.00  0.58           C  
ATOM   2372  O   ARG A 309      -0.265  54.234  23.302  1.00  0.58           O  
ATOM   2373  CB  ARG A 309      -2.374  52.657  25.287  1.00  0.58           C  
ATOM   2374  CG  ARG A 309      -3.865  52.579  24.961  1.00  0.58           C  
ATOM   2375  CD  ARG A 309      -4.746  52.831  26.190  1.00  0.58           C  
ATOM   2376  NE  ARG A 309      -4.274  51.905  27.259  1.00  0.58           N  
ATOM   2377  CZ  ARG A 309      -5.016  51.699  28.387  1.00  0.58           C  
ATOM   2378  NH1 ARG A 309      -6.234  52.301  28.529  1.00  0.58           N  
ATOM   2379  NH2 ARG A 309      -4.537  50.887  29.374  1.00  0.58           N  
ATOM   2380  N   ALA A 310      -2.325  53.863  22.458  1.00  0.64           N  
ATOM   2381  CA  ALA A 310      -2.194  55.036  21.652  1.00  0.64           C  
ATOM   2382  C   ALA A 310      -1.102  54.746  20.682  1.00  0.64           C  
ATOM   2383  O   ALA A 310      -0.601  53.623  20.622  1.00  0.64           O  
ATOM   2384  CB  ALA A 310      -1.843  56.308  22.448  1.00  0.64           C  
ATOM   2385  N   GLY A 311      -0.718  55.744  19.869  1.00  0.66           N  
ATOM   2386  CA  GLY A 311       0.345  55.492  18.948  1.00  0.66           C  
ATOM   2387  C   GLY A 311       1.529  55.139  19.784  1.00  0.66           C  
ATOM   2388  O   GLY A 311       1.669  55.611  20.911  1.00  0.66           O  
ATOM   2389  N   MET A 312       2.412  54.282  19.244  1.00  0.64           N  
ATOM   2390  CA  MET A 312       3.560  53.871  19.983  1.00  0.64           C  
ATOM   2391  C   MET A 312       4.398  55.080  20.143  1.00  0.64           C  
ATOM   2392  O   MET A 312       5.027  55.530  19.187  1.00  0.64           O  
ATOM   2393  CB  MET A 312       4.431  52.860  19.236  1.00  0.64           C  
ATOM   2394  CG  MET A 312       3.800  51.483  19.104  1.00  0.64           C  
ATOM   2395  SD  MET A 312       3.508  50.706  20.710  1.00  0.64           S  
ATOM   2396  CE  MET A 312       5.181  51.007  21.353  1.00  0.64           C  
ATOM   2397  N   HIS A 313       4.429  55.633  21.368  1.00  0.61           N  
ATOM   2398  CA  HIS A 313       5.205  56.813  21.566  1.00  0.61           C  
ATOM   2399  C   HIS A 313       6.627  56.435  21.335  1.00  0.61           C  
ATOM   2400  O   HIS A 313       7.343  57.070  20.565  1.00  0.61           O  
ATOM   2401  CB  HIS A 313       5.196  57.332  23.016  1.00  0.61           C  
ATOM   2402  CG  HIS A 313       3.851  57.455  23.669  1.00  0.61           C  
ATOM   2403  ND1 HIS A 313       2.922  58.435  23.399  1.00  0.61           N  
ATOM   2404  CD2 HIS A 313       3.304  56.685  24.650  1.00  0.61           C  
ATOM   2405  CE1 HIS A 313       1.867  58.211  24.225  1.00  0.61           C  
ATOM   2406  NE2 HIS A 313       2.053  57.160  25.002  1.00  0.61           N  
ATOM   2407  N   TRP A 314       7.057  55.362  22.022  1.00  0.59           N  
ATOM   2408  CA  TRP A 314       8.418  54.923  21.976  1.00  0.59           C  
ATOM   2409  C   TRP A 314       8.755  54.371  20.631  1.00  0.59           C  
ATOM   2410  O   TRP A 314       9.835  54.636  20.106  1.00  0.59           O  
ATOM   2411  CB  TRP A 314       8.750  53.915  23.089  1.00  0.59           C  
ATOM   2412  CG  TRP A 314       8.744  54.601  24.438  1.00  0.59           C  
ATOM   2413  CD1 TRP A 314       8.521  55.920  24.706  1.00  0.59           C  
ATOM   2414  CD2 TRP A 314       8.978  53.965  25.705  1.00  0.59           C  
ATOM   2415  NE1 TRP A 314       8.601  56.148  26.058  1.00  0.59           N  
ATOM   2416  CE2 TRP A 314       8.882  54.955  26.687  1.00  0.59           C  
ATOM   2417  CE3 TRP A 314       9.251  52.667  26.028  1.00  0.59           C  
ATOM   2418  CZ2 TRP A 314       9.057  54.660  28.008  1.00  0.59           C  
ATOM   2419  CZ3 TRP A 314       9.428  52.374  27.363  1.00  0.59           C  
ATOM   2420  CH2 TRP A 314       9.333  53.350  28.333  1.00  0.59           C  
ATOM   2421  N   LEU A 315       7.828  53.611  20.017  1.00  0.67           N  
ATOM   2422  CA  LEU A 315       8.122  53.003  18.750  1.00  0.67           C  
ATOM   2423  C   LEU A 315       8.344  54.057  17.716  1.00  0.67           C  
ATOM   2424  O   LEU A 315       9.071  53.823  16.753  1.00  0.67           O  
ATOM   2425  CB  LEU A 315       7.061  52.027  18.218  1.00  0.67           C  
ATOM   2426  CG  LEU A 315       6.971  50.719  19.026  1.00  0.67           C  
ATOM   2427  CD1 LEU A 315       6.030  49.711  18.349  1.00  0.67           C  
ATOM   2428  CD2 LEU A 315       8.366  50.132  19.296  1.00  0.67           C  
ATOM   2429  N   SER A 316       7.722  55.241  17.876  1.00  0.69           N  
ATOM   2430  CA  SER A 316       7.851  56.263  16.873  1.00  0.69           C  
ATOM   2431  C   SER A 316       9.307  56.543  16.624  1.00  0.69           C  
ATOM   2432  O   SER A 316       9.689  56.819  15.488  1.00  0.69           O  
ATOM   2433  CB  SER A 316       7.193  57.598  17.273  1.00  0.69           C  
ATOM   2434  OG  SER A 316       7.923  58.211  18.326  1.00  0.69           O  
ATOM   2435  N   THR A 317      10.146  56.577  17.680  1.00  0.65           N  
ATOM   2436  CA  THR A 317      11.566  56.756  17.499  1.00  0.65           C  
ATOM   2437  C   THR A 317      12.273  55.473  17.152  1.00  0.65           C  
ATOM   2438  O   THR A 317      13.231  55.469  16.379  1.00  0.65           O  
ATOM   2439  CB  THR A 317      12.249  57.369  18.688  1.00  0.65           C  
ATOM   2440  OG1 THR A 317      12.112  56.540  19.831  1.00  0.65           O  
ATOM   2441  CG2 THR A 317      11.621  58.751  18.945  1.00  0.65           C  
ATOM   2442  N   ILE A 318      11.824  54.344  17.739  1.00  0.60           N  
ATOM   2443  CA  ILE A 318      12.500  53.081  17.593  1.00  0.60           C  
ATOM   2444  C   ILE A 318      12.475  52.606  16.173  1.00  0.60           C  
ATOM   2445  O   ILE A 318      13.499  52.162  15.655  1.00  0.60           O  
ATOM   2446  CB  ILE A 318      11.903  51.997  18.445  1.00  0.60           C  
ATOM   2447  CG1 ILE A 318      12.059  52.344  19.933  1.00  0.60           C  
ATOM   2448  CG2 ILE A 318      12.545  50.655  18.057  1.00  0.60           C  
ATOM   2449  CD1 ILE A 318      11.291  51.397  20.852  1.00  0.60           C  
ATOM   2450  N   ILE A 319      11.307  52.683  15.501  1.00  0.60           N  
ATOM   2451  CA  ILE A 319      11.217  52.170  14.161  1.00  0.60           C  
ATOM   2452  C   ILE A 319      12.104  52.905  13.190  1.00  0.60           C  
ATOM   2453  O   ILE A 319      12.845  52.226  12.479  1.00  0.60           O  
ATOM   2454  CB  ILE A 319       9.802  52.090  13.631  1.00  0.60           C  
ATOM   2455  CG1 ILE A 319       9.089  53.449  13.613  1.00  0.60           C  
ATOM   2456  CG2 ILE A 319       9.056  51.024  14.443  1.00  0.60           C  
ATOM   2457  CD1 ILE A 319       7.691  53.377  12.995  1.00  0.60           C  
ATOM   2458  N   PRO A 320      12.131  54.215  13.075  1.00  0.60           N  
ATOM   2459  CA  PRO A 320      12.993  54.864  12.125  1.00  0.60           C  
ATOM   2460  C   PRO A 320      14.432  54.554  12.408  1.00  0.60           C  
ATOM   2461  O   PRO A 320      15.232  54.567  11.471  1.00  0.60           O  
ATOM   2462  CB  PRO A 320      12.708  56.358  12.266  1.00  0.60           C  
ATOM   2463  CG  PRO A 320      12.256  56.496  13.731  1.00  0.60           C  
ATOM   2464  CD  PRO A 320      11.558  55.157  14.026  1.00  0.60           C  
ATOM   2465  N   THR A 321      14.801  54.319  13.684  1.00  0.56           N  
ATOM   2466  CA  THR A 321      16.179  54.062  13.985  1.00  0.56           C  
ATOM   2467  C   THR A 321      16.588  52.801  13.293  1.00  0.56           C  
ATOM   2468  O   THR A 321      17.550  52.809  12.526  1.00  0.56           O  
ATOM   2469  CB  THR A 321      16.418  53.889  15.453  1.00  0.56           C  
ATOM   2470  OG1 THR A 321      15.967  55.041  16.150  1.00  0.56           O  
ATOM   2471  CG2 THR A 321      17.926  53.702  15.685  1.00  0.56           C  
ATOM   2472  N   HIS A 322      15.864  51.682  13.531  1.00  0.52           N  
ATOM   2473  CA  HIS A 322      16.198  50.483  12.815  1.00  0.52           C  
ATOM   2474  C   HIS A 322      15.396  49.314  13.324  1.00  0.52           C  
ATOM   2475  O   HIS A 322      15.971  48.292  13.695  1.00  0.52           O  
ATOM   2476  CB  HIS A 322      17.688  50.104  12.949  1.00  0.52           C  
ATOM   2477  CG  HIS A 322      18.140  49.888  14.368  1.00  0.52           C  
ATOM   2478  ND1 HIS A 322      18.366  50.898  15.276  1.00  0.52           N  
ATOM   2479  CD2 HIS A 322      18.409  48.729  15.028  1.00  0.52           C  
ATOM   2480  CE1 HIS A 322      18.757  50.304  16.432  1.00  0.52           C  
ATOM   2481  NE2 HIS A 322      18.799  48.988  16.329  1.00  0.52           N  
ATOM   2482  N   HIS A 323      14.047  49.380  13.322  1.00  0.59           N  
ATOM   2483  CA  HIS A 323      13.372  48.222  13.844  1.00  0.59           C  
ATOM   2484  C   HIS A 323      12.113  47.912  13.083  1.00  0.59           C  
ATOM   2485  O   HIS A 323      11.105  48.605  13.211  1.00  0.59           O  
ATOM   2486  CB  HIS A 323      12.994  48.362  15.330  1.00  0.59           C  
ATOM   2487  CG  HIS A 323      14.193  48.395  16.234  1.00  0.59           C  
ATOM   2488  ND1 HIS A 323      14.790  47.270  16.761  1.00  0.59           N  
ATOM   2489  CD2 HIS A 323      14.919  49.449  16.699  1.00  0.59           C  
ATOM   2490  CE1 HIS A 323      15.838  47.696  17.511  1.00  0.59           C  
ATOM   2491  NE2 HIS A 323      15.956  49.012  17.505  1.00  0.59           N  
ATOM   2492  N   ILE A 324      12.151  46.831  12.271  1.00  0.59           N  
ATOM   2493  CA  ILE A 324      11.004  46.369  11.534  1.00  0.59           C  
ATOM   2494  C   ILE A 324      10.002  45.819  12.502  1.00  0.59           C  
ATOM   2495  O   ILE A 324       8.797  45.992  12.325  1.00  0.59           O  
ATOM   2496  CB  ILE A 324      11.306  45.301  10.521  1.00  0.59           C  
ATOM   2497  CG1 ILE A 324      11.830  44.024  11.192  1.00  0.59           C  
ATOM   2498  CG2 ILE A 324      12.261  45.898   9.476  1.00  0.59           C  
ATOM   2499  CD1 ILE A 324      11.839  42.818  10.251  1.00  0.59           C  
ATOM   2500  N   ASN A 325      10.486  45.108  13.544  1.00  0.67           N  
ATOM   2501  CA  ASN A 325       9.634  44.503  14.531  1.00  0.67           C  
ATOM   2502  C   ASN A 325       8.903  45.588  15.260  1.00  0.67           C  
ATOM   2503  O   ASN A 325       7.744  45.442  15.636  1.00  0.67           O  
ATOM   2504  CB  ASN A 325      10.407  43.675  15.572  1.00  0.67           C  
ATOM   2505  CG  ASN A 325      10.931  42.419  14.886  1.00  0.67           C  
ATOM   2506  OD1 ASN A 325      10.303  41.883  13.974  1.00  0.67           O  
ATOM   2507  ND2 ASN A 325      12.116  41.929  15.340  1.00  0.67           N  
ATOM   2508  N   ALA A 326       9.568  46.723  15.508  1.00  0.73           N  
ATOM   2509  CA  ALA A 326       8.895  47.792  16.184  1.00  0.73           C  
ATOM   2510  C   ALA A 326       7.760  48.240  15.316  1.00  0.73           C  
ATOM   2511  O   ALA A 326       6.678  48.567  15.801  1.00  0.73           O  
ATOM   2512  CB  ALA A 326       9.813  48.997  16.443  1.00  0.73           C  
ATOM   2513  N   LEU A 327       8.002  48.254  13.993  1.00  0.65           N  
ATOM   2514  CA  LEU A 327       7.068  48.696  12.998  1.00  0.65           C  
ATOM   2515  C   LEU A 327       5.859  47.812  13.053  1.00  0.65           C  
ATOM   2516  O   LEU A 327       4.729  48.292  12.990  1.00  0.65           O  
ATOM   2517  CB  LEU A 327       7.705  48.585  11.595  1.00  0.65           C  
ATOM   2518  CG  LEU A 327       6.908  49.152  10.403  1.00  0.65           C  
ATOM   2519  CD1 LEU A 327       5.586  48.409  10.183  1.00  0.65           C  
ATOM   2520  CD2 LEU A 327       6.748  50.676  10.494  1.00  0.65           C  
ATOM   2521  N   ILE A 328       6.066  46.488  13.182  1.00  0.60           N  
ATOM   2522  CA  ILE A 328       4.970  45.563  13.173  1.00  0.60           C  
ATOM   2523  C   ILE A 328       4.129  45.813  14.389  1.00  0.60           C  
ATOM   2524  O   ILE A 328       2.903  45.809  14.313  1.00  0.60           O  
ATOM   2525  CB  ILE A 328       5.413  44.118  13.212  1.00  0.60           C  
ATOM   2526  CG1 ILE A 328       5.971  43.677  14.569  1.00  0.60           C  
ATOM   2527  CG2 ILE A 328       6.427  43.937  12.068  1.00  0.60           C  
ATOM   2528  CD1 ILE A 328       6.116  42.161  14.704  1.00  0.60           C  
ATOM   2529  N   PHE A 329       4.774  46.037  15.552  1.00  0.62           N  
ATOM   2530  CA  PHE A 329       4.077  46.234  16.794  1.00  0.62           C  
ATOM   2531  C   PHE A 329       3.268  47.485  16.767  1.00  0.62           C  
ATOM   2532  O   PHE A 329       2.169  47.529  17.315  1.00  0.62           O  
ATOM   2533  CB  PHE A 329       4.987  46.325  18.031  1.00  0.62           C  
ATOM   2534  CG  PHE A 329       5.290  44.942  18.485  1.00  0.62           C  
ATOM   2535  CD1 PHE A 329       4.394  44.304  19.310  1.00  0.62           C  
ATOM   2536  CD2 PHE A 329       6.431  44.278  18.097  1.00  0.62           C  
ATOM   2537  CE1 PHE A 329       4.633  43.026  19.753  1.00  0.62           C  
ATOM   2538  CE2 PHE A 329       6.678  42.998  18.538  1.00  0.62           C  
ATOM   2539  CZ  PHE A 329       5.778  42.372  19.367  1.00  0.62           C  
ATOM   2540  N   PHE A 330       3.804  48.548  16.153  1.00  0.62           N  
ATOM   2541  CA  PHE A 330       3.107  49.795  16.097  1.00  0.62           C  
ATOM   2542  C   PHE A 330       1.801  49.540  15.410  1.00  0.62           C  
ATOM   2543  O   PHE A 330       0.751  49.985  15.869  1.00  0.62           O  
ATOM   2544  CB  PHE A 330       3.890  50.837  15.276  1.00  0.62           C  
ATOM   2545  CG  PHE A 330       3.108  52.102  15.259  1.00  0.62           C  
ATOM   2546  CD1 PHE A 330       3.257  53.035  16.258  1.00  0.62           C  
ATOM   2547  CD2 PHE A 330       2.223  52.351  14.235  1.00  0.62           C  
ATOM   2548  CE1 PHE A 330       2.530  54.203  16.235  1.00  0.62           C  
ATOM   2549  CE2 PHE A 330       1.493  53.515  14.207  1.00  0.62           C  
ATOM   2550  CZ  PHE A 330       1.647  54.443  15.210  1.00  0.62           C  
ATOM   2551  N   PHE A 331       1.834  48.805  14.286  1.00  0.57           N  
ATOM   2552  CA  PHE A 331       0.646  48.488  13.538  1.00  0.57           C  
ATOM   2553  C   PHE A 331      -0.254  47.575  14.313  1.00  0.57           C  
ATOM   2554  O   PHE A 331      -1.476  47.704  14.245  1.00  0.57           O  
ATOM   2555  CB  PHE A 331       0.928  47.808  12.187  1.00  0.57           C  
ATOM   2556  CG  PHE A 331       1.433  48.849  11.248  1.00  0.57           C  
ATOM   2557  CD1 PHE A 331       2.762  49.203  11.237  1.00  0.57           C  
ATOM   2558  CD2 PHE A 331       0.575  49.474  10.373  1.00  0.57           C  
ATOM   2559  CE1 PHE A 331       3.225  50.162  10.369  1.00  0.57           C  
ATOM   2560  CE2 PHE A 331       1.034  50.436   9.501  1.00  0.57           C  
ATOM   2561  CZ  PHE A 331       2.363  50.783   9.498  1.00  0.57           C  
ATOM   2562  N   ILE A 332       0.311  46.605  15.053  1.00  0.60           N  
ATOM   2563  CA  ILE A 332      -0.528  45.676  15.754  1.00  0.60           C  
ATOM   2564  C   ILE A 332      -1.355  46.419  16.759  1.00  0.60           C  
ATOM   2565  O   ILE A 332      -2.540  46.131  16.928  1.00  0.60           O  
ATOM   2566  CB  ILE A 332       0.237  44.603  16.479  1.00  0.60           C  
ATOM   2567  CG1 ILE A 332       1.011  43.729  15.475  1.00  0.60           C  
ATOM   2568  CG2 ILE A 332      -0.759  43.804  17.336  1.00  0.60           C  
ATOM   2569  CD1 ILE A 332       1.971  42.741  16.138  1.00  0.60           C  
ATOM   2570  N   VAL A 333      -0.751  47.380  17.481  1.00  0.66           N  
ATOM   2571  CA  VAL A 333      -1.502  48.125  18.453  1.00  0.66           C  
ATOM   2572  C   VAL A 333      -2.522  48.994  17.764  1.00  0.66           C  
ATOM   2573  O   VAL A 333      -3.644  49.137  18.249  1.00  0.66           O  
ATOM   2574  CB  VAL A 333      -0.650  48.987  19.352  1.00  0.66           C  
ATOM   2575  CG1 VAL A 333       0.296  48.073  20.149  1.00  0.66           C  
ATOM   2576  CG2 VAL A 333       0.071  50.056  18.520  1.00  0.66           C  
ATOM   2577  N   SER A 334      -2.148  49.595  16.613  1.00  0.67           N  
ATOM   2578  CA  SER A 334      -2.959  50.518  15.855  1.00  0.67           C  
ATOM   2579  C   SER A 334      -4.148  49.837  15.242  1.00  0.67           C  
ATOM   2580  O   SER A 334      -5.215  50.438  15.122  1.00  0.67           O  
ATOM   2581  CB  SER A 334      -2.173  51.169  14.704  1.00  0.67           C  
ATOM   2582  OG  SER A 334      -1.074  51.902  15.224  1.00  0.67           O  
ATOM   2583  N   ASN A 335      -4.008  48.556  14.863  1.00  0.62           N  
ATOM   2584  CA  ASN A 335      -5.081  47.829  14.246  1.00  0.62           C  
ATOM   2585  C   ASN A 335      -5.285  48.295  12.838  1.00  0.62           C  
ATOM   2586  O   ASN A 335      -6.367  48.161  12.263  1.00  0.62           O  
ATOM   2587  CB  ASN A 335      -6.407  47.948  15.016  1.00  0.62           C  
ATOM   2588  CG  ASN A 335      -7.287  46.781  14.592  1.00  0.62           C  
ATOM   2589  OD1 ASN A 335      -7.006  46.102  13.605  1.00  0.62           O  
ATOM   2590  ND2 ASN A 335      -8.383  46.538  15.360  1.00  0.62           N  
ATOM   2591  N   LEU A 336      -4.219  48.897  12.285  1.00  0.56           N  
ATOM   2592  CA  LEU A 336      -4.016  49.132  10.902  1.00  0.56           C  
ATOM   2593  C   LEU A 336      -3.087  47.997  10.661  1.00  0.56           C  
ATOM   2594  O   LEU A 336      -1.882  48.146  10.468  1.00  0.56           O  
ATOM   2595  CB  LEU A 336      -3.301  50.473  10.639  1.00  0.56           C  
ATOM   2596  CG  LEU A 336      -3.111  50.850   9.156  1.00  0.56           C  
ATOM   2597  CD1 LEU A 336      -2.024  50.009   8.471  1.00  0.56           C  
ATOM   2598  CD2 LEU A 336      -4.447  50.811   8.398  1.00  0.56           C  
ATOM   2599  N   THR A 337      -3.686  46.798  10.719  1.00  0.56           N  
ATOM   2600  CA  THR A 337      -3.027  45.539  10.620  1.00  0.56           C  
ATOM   2601  C   THR A 337      -2.703  45.403   9.146  1.00  0.56           C  
ATOM   2602  O   THR A 337      -2.256  46.403   8.589  1.00  0.56           O  
ATOM   2603  CB  THR A 337      -3.923  44.491  11.224  1.00  0.56           C  
ATOM   2604  OG1 THR A 337      -5.132  44.400  10.485  1.00  0.56           O  
ATOM   2605  CG2 THR A 337      -4.221  44.875  12.683  1.00  0.56           C  
ATOM   2606  N   ILE A 338      -2.816  44.241   8.441  1.00  0.51           N  
ATOM   2607  CA  ILE A 338      -3.246  42.952   8.889  1.00  0.51           C  
ATOM   2608  C   ILE A 338      -2.037  42.345   9.476  1.00  0.51           C  
ATOM   2609  O   ILE A 338      -1.236  41.722   8.782  1.00  0.51           O  
ATOM   2610  CB  ILE A 338      -3.706  42.021   7.808  1.00  0.51           C  
ATOM   2611  CG1 ILE A 338      -4.939  42.583   7.088  1.00  0.51           C  
ATOM   2612  CG2 ILE A 338      -3.950  40.650   8.459  1.00  0.51           C  
ATOM   2613  CD1 ILE A 338      -4.626  43.800   6.227  1.00  0.51           C  
ATOM   2614  N   ASP A 339      -1.904  42.522  10.800  1.00  0.56           N  
ATOM   2615  CA  ASP A 339      -0.755  42.046  11.488  1.00  0.56           C  
ATOM   2616  C   ASP A 339       0.451  42.546  10.769  1.00  0.56           C  
ATOM   2617  O   ASP A 339       1.342  41.757  10.455  1.00  0.56           O  
ATOM   2618  CB  ASP A 339      -0.692  40.513  11.613  1.00  0.56           C  
ATOM   2619  CG  ASP A 339      -1.700  40.095  12.677  1.00  0.56           C  
ATOM   2620  OD1 ASP A 339      -1.698  40.727  13.768  1.00  0.56           O  
ATOM   2621  OD2 ASP A 339      -2.476  39.135  12.423  1.00  0.56           O  
ATOM   2622  N   PHE A 340       0.442  43.855  10.403  1.00  0.49           N  
ATOM   2623  CA  PHE A 340       1.584  44.590   9.914  1.00  0.49           C  
ATOM   2624  C   PHE A 340       2.191  43.863   8.780  1.00  0.49           C  
ATOM   2625  O   PHE A 340       3.386  43.987   8.508  1.00  0.49           O  
ATOM   2626  CB  PHE A 340       2.670  44.838  10.983  1.00  0.49           C  
ATOM   2627  CG  PHE A 340       3.112  43.519  11.523  1.00  0.49           C  
ATOM   2628  CD1 PHE A 340       4.021  42.729  10.857  1.00  0.49           C  
ATOM   2629  CD2 PHE A 340       2.604  43.057  12.717  1.00  0.49           C  
ATOM   2630  CE1 PHE A 340       4.412  41.515  11.371  1.00  0.49           C  
ATOM   2631  CE2 PHE A 340       2.988  41.843  13.240  1.00  0.49           C  
ATOM   2632  CZ  PHE A 340       3.897  41.066  12.565  1.00  0.49           C  
ATOM   2633  N   PHE A 341       1.374  43.092   8.062  1.00  0.48           N  
ATOM   2634  CA  PHE A 341       1.960  42.344   7.005  1.00  0.48           C  
ATOM   2635  C   PHE A 341       2.471  43.193   5.893  1.00  0.48           C  
ATOM   2636  O   PHE A 341       3.605  43.004   5.467  1.00  0.48           O  
ATOM   2637  CB  PHE A 341       1.069  41.236   6.484  1.00  0.48           C  
ATOM   2638  CG  PHE A 341       1.475  40.012   7.225  1.00  0.48           C  
ATOM   2639  CD1 PHE A 341       0.984  39.718   8.474  1.00  0.48           C  
ATOM   2640  CD2 PHE A 341       2.384  39.155   6.645  1.00  0.48           C  
ATOM   2641  CE1 PHE A 341       1.393  38.576   9.123  1.00  0.48           C  
ATOM   2642  CE2 PHE A 341       2.797  38.014   7.286  1.00  0.48           C  
ATOM   2643  CZ  PHE A 341       2.297  37.723   8.532  1.00  0.48           C  
ATOM   2644  N   ALA A 342       1.702  44.172   5.386  1.00  0.56           N  
ATOM   2645  CA  ALA A 342       2.286  44.869   4.274  1.00  0.56           C  
ATOM   2646  C   ALA A 342       2.715  46.220   4.711  1.00  0.56           C  
ATOM   2647  O   ALA A 342       1.959  46.960   5.336  1.00  0.56           O  
ATOM   2648  CB  ALA A 342       1.344  45.126   3.091  1.00  0.56           C  
ATOM   2649  N   PHE A 343       3.967  46.559   4.368  1.00  0.53           N  
ATOM   2650  CA  PHE A 343       4.541  47.828   4.670  1.00  0.53           C  
ATOM   2651  C   PHE A 343       5.347  48.198   3.464  1.00  0.53           C  
ATOM   2652  O   PHE A 343       6.379  47.586   3.187  1.00  0.53           O  
ATOM   2653  CB  PHE A 343       5.486  47.751   5.888  1.00  0.53           C  
ATOM   2654  CG  PHE A 343       5.980  49.111   6.242  1.00  0.53           C  
ATOM   2655  CD1 PHE A 343       5.184  49.978   6.955  1.00  0.53           C  
ATOM   2656  CD2 PHE A 343       7.245  49.513   5.884  1.00  0.53           C  
ATOM   2657  CE1 PHE A 343       5.638  51.230   7.290  1.00  0.53           C  
ATOM   2658  CE2 PHE A 343       7.706  50.764   6.217  1.00  0.53           C  
ATOM   2659  CZ  PHE A 343       6.901  51.627   6.920  1.00  0.53           C  
ATOM   2660  N   PHE A 344       4.887  49.220   2.717  1.00  0.59           N  
ATOM   2661  CA  PHE A 344       5.565  49.649   1.526  1.00  0.59           C  
ATOM   2662  C   PHE A 344       5.946  51.075   1.753  1.00  0.59           C  
ATOM   2663  O   PHE A 344       5.102  51.891   2.119  1.00  0.59           O  
ATOM   2664  CB  PHE A 344       4.630  49.621   0.303  1.00  0.59           C  
ATOM   2665  CG  PHE A 344       5.374  50.070  -0.905  1.00  0.59           C  
ATOM   2666  CD1 PHE A 344       6.087  49.159  -1.642  1.00  0.59           C  
ATOM   2667  CD2 PHE A 344       5.353  51.386  -1.307  1.00  0.59           C  
ATOM   2668  CE1 PHE A 344       6.774  49.557  -2.761  1.00  0.59           C  
ATOM   2669  CE2 PHE A 344       6.042  51.789  -2.428  1.00  0.59           C  
ATOM   2670  CZ  PHE A 344       6.756  50.872  -3.159  1.00  0.59           C  
ATOM   2671  N   ILE A 345       7.236  51.411   1.550  1.00  0.64           N  
ATOM   2672  CA  ILE A 345       7.663  52.761   1.779  1.00  0.64           C  
ATOM   2673  C   ILE A 345       8.686  53.114   0.745  1.00  0.64           C  
ATOM   2674  O   ILE A 345       9.301  52.245   0.131  1.00  0.64           O  
ATOM   2675  CB  ILE A 345       8.282  52.943   3.137  1.00  0.64           C  
ATOM   2676  CG1 ILE A 345       8.495  54.434   3.452  1.00  0.64           C  
ATOM   2677  CG2 ILE A 345       9.561  52.095   3.194  1.00  0.64           C  
ATOM   2678  CD1 ILE A 345       7.191  55.208   3.630  1.00  0.64           C  
ATOM   2679  N   PRO A 346       8.876  54.384   0.514  1.00  0.70           N  
ATOM   2680  CA  PRO A 346       9.849  54.788  -0.453  1.00  0.70           C  
ATOM   2681  C   PRO A 346      11.211  54.344  -0.040  1.00  0.70           C  
ATOM   2682  O   PRO A 346      11.994  53.964  -0.909  1.00  0.70           O  
ATOM   2683  CB  PRO A 346       9.684  56.296  -0.601  1.00  0.70           C  
ATOM   2684  CG  PRO A 346       8.190  56.509  -0.299  1.00  0.70           C  
ATOM   2685  CD  PRO A 346       7.808  55.359   0.649  1.00  0.70           C  
ATOM   2686  N   LEU A 347      11.500  54.368   1.276  1.00  0.69           N  
ATOM   2687  CA  LEU A 347      12.783  53.993   1.794  1.00  0.69           C  
ATOM   2688  C   LEU A 347      12.994  52.544   1.518  1.00  0.69           C  
ATOM   2689  O   LEU A 347      14.086  52.129   1.132  1.00  0.69           O  
ATOM   2690  CB  LEU A 347      12.881  54.158   3.321  1.00  0.69           C  
ATOM   2691  CG  LEU A 347      12.776  55.613   3.808  1.00  0.69           C  
ATOM   2692  CD1 LEU A 347      12.884  55.691   5.339  1.00  0.69           C  
ATOM   2693  CD2 LEU A 347      13.797  56.517   3.099  1.00  0.69           C  
ATOM   2694  N   VAL A 348      11.937  51.735   1.709  1.00  0.71           N  
ATOM   2695  CA  VAL A 348      12.089  50.327   1.517  1.00  0.71           C  
ATOM   2696  C   VAL A 348      12.447  50.117   0.079  1.00  0.71           C  
ATOM   2697  O   VAL A 348      13.300  49.293  -0.244  1.00  0.71           O  
ATOM   2698  CB  VAL A 348      10.859  49.526   1.862  1.00  0.71           C  
ATOM   2699  CG1 VAL A 348       9.810  49.628   0.745  1.00  0.71           C  
ATOM   2700  CG2 VAL A 348      11.299  48.090   2.170  1.00  0.71           C  
ATOM   2701  N   ILE A 349      11.798  50.878  -0.824  1.00  0.68           N  
ATOM   2702  CA  ILE A 349      12.054  50.782  -2.234  1.00  0.68           C  
ATOM   2703  C   ILE A 349      13.453  51.217  -2.533  1.00  0.68           C  
ATOM   2704  O   ILE A 349      14.179  50.537  -3.257  1.00  0.68           O  
ATOM   2705  CB  ILE A 349      11.181  51.689  -3.051  1.00  0.68           C  
ATOM   2706  CG1 ILE A 349       9.722  51.226  -3.009  1.00  0.68           C  
ATOM   2707  CG2 ILE A 349      11.761  51.732  -4.475  1.00  0.68           C  
ATOM   2708  CD1 ILE A 349       9.544  49.868  -3.678  1.00  0.68           C  
ATOM   2709  N   PHE A 350      13.873  52.364  -1.966  1.00  0.68           N  
ATOM   2710  CA  PHE A 350      15.151  52.914  -2.310  1.00  0.68           C  
ATOM   2711  C   PHE A 350      16.263  51.990  -1.914  1.00  0.68           C  
ATOM   2712  O   PHE A 350      17.165  51.727  -2.707  1.00  0.68           O  
ATOM   2713  CB  PHE A 350      15.435  54.295  -1.681  1.00  0.68           C  
ATOM   2714  CG  PHE A 350      14.436  55.278  -2.204  1.00  0.68           C  
ATOM   2715  CD1 PHE A 350      14.270  55.463  -3.558  1.00  0.68           C  
ATOM   2716  CD2 PHE A 350      13.701  56.059  -1.341  1.00  0.68           C  
ATOM   2717  CE1 PHE A 350      13.359  56.373  -4.043  1.00  0.68           C  
ATOM   2718  CE2 PHE A 350      12.789  56.971  -1.818  1.00  0.68           C  
ATOM   2719  CZ  PHE A 350      12.612  57.128  -3.171  1.00  0.68           C  
ATOM   2720  N   TYR A 351      16.248  51.465  -0.678  1.00  0.70           N  
ATOM   2721  CA  TYR A 351      17.340  50.624  -0.272  1.00  0.70           C  
ATOM   2722  C   TYR A 351      17.354  49.345  -1.052  1.00  0.70           C  
ATOM   2723  O   TYR A 351      18.412  48.882  -1.476  1.00  0.70           O  
ATOM   2724  CB  TYR A 351      17.320  50.290   1.227  1.00  0.70           C  
ATOM   2725  CG  TYR A 351      17.631  51.578   1.904  1.00  0.70           C  
ATOM   2726  CD1 TYR A 351      16.629  52.465   2.220  1.00  0.70           C  
ATOM   2727  CD2 TYR A 351      18.934  51.905   2.199  1.00  0.70           C  
ATOM   2728  CE1 TYR A 351      16.922  53.658   2.836  1.00  0.70           C  
ATOM   2729  CE2 TYR A 351      19.233  53.096   2.815  1.00  0.70           C  
ATOM   2730  CZ  TYR A 351      18.226  53.974   3.134  1.00  0.70           C  
ATOM   2731  OH  TYR A 351      18.529  55.198   3.765  1.00  0.70           O  
ATOM   2732  N   LEU A 352      16.176  48.726  -1.243  1.00  0.73           N  
ATOM   2733  CA  LEU A 352      16.098  47.465  -1.926  1.00  0.73           C  
ATOM   2734  C   LEU A 352      16.464  47.614  -3.377  1.00  0.73           C  
ATOM   2735  O   LEU A 352      17.107  46.732  -3.943  1.00  0.73           O  
ATOM   2736  CB  LEU A 352      14.678  46.869  -1.896  1.00  0.73           C  
ATOM   2737  CG  LEU A 352      14.112  46.568  -0.494  1.00  0.73           C  
ATOM   2738  CD1 LEU A 352      12.696  45.978  -0.595  1.00  0.73           C  
ATOM   2739  CD2 LEU A 352      15.061  45.675   0.323  1.00  0.73           C  
ATOM   2740  N   SER A 353      15.962  48.674  -4.046  1.00  0.75           N  
ATOM   2741  CA  SER A 353      16.248  48.889  -5.440  1.00  0.75           C  
ATOM   2742  C   SER A 353      17.564  49.567  -5.688  1.00  0.75           C  
ATOM   2743  O   SER A 353      18.321  49.155  -6.566  1.00  0.75           O  
ATOM   2744  CB  SER A 353      15.189  49.751  -6.148  1.00  0.75           C  
ATOM   2745  OG  SER A 353      13.960  49.049  -6.247  1.00  0.75           O  
ATOM   2746  N   PHE A 354      17.763  50.743  -5.057  1.00  0.69           N  
ATOM   2747  CA  PHE A 354      18.952  51.524  -5.270  1.00  0.69           C  
ATOM   2748  C   PHE A 354      20.180  51.187  -4.459  1.00  0.69           C  
ATOM   2749  O   PHE A 354      21.222  50.874  -5.027  1.00  0.69           O  
ATOM   2750  CB  PHE A 354      18.674  53.015  -5.051  1.00  0.69           C  
ATOM   2751  CG  PHE A 354      17.592  53.351  -6.015  1.00  0.69           C  
ATOM   2752  CD1 PHE A 354      16.274  53.181  -5.658  1.00  0.69           C  
ATOM   2753  CD2 PHE A 354      17.889  53.815  -7.274  1.00  0.69           C  
ATOM   2754  CE1 PHE A 354      15.265  53.481  -6.542  1.00  0.69           C  
ATOM   2755  CE2 PHE A 354      16.884  54.117  -8.162  1.00  0.69           C  
ATOM   2756  CZ  PHE A 354      15.569  53.952  -7.797  1.00  0.69           C  
ATOM   2757  N   ILE A 355      20.106  51.336  -3.108  1.00  0.72           N  
ATOM   2758  CA  ILE A 355      21.310  51.241  -2.309  1.00  0.72           C  
ATOM   2759  C   ILE A 355      21.789  49.902  -1.813  1.00  0.72           C  
ATOM   2760  O   ILE A 355      22.849  49.420  -2.212  1.00  0.72           O  
ATOM   2761  CB  ILE A 355      21.263  52.099  -1.077  1.00  0.72           C  
ATOM   2762  CG1 ILE A 355      21.054  53.580  -1.435  1.00  0.72           C  
ATOM   2763  CG2 ILE A 355      22.565  51.844  -0.300  1.00  0.72           C  
ATOM   2764  CD1 ILE A 355      19.632  53.914  -1.883  1.00  0.72           C  
ATOM   2765  N   SER A 356      20.978  49.257  -0.944  1.00  0.77           N  
ATOM   2766  CA  SER A 356      21.415  48.131  -0.155  1.00  0.77           C  
ATOM   2767  C   SER A 356      21.719  46.926  -0.971  1.00  0.77           C  
ATOM   2768  O   SER A 356      22.825  46.389  -0.926  1.00  0.77           O  
ATOM   2769  CB  SER A 356      20.374  47.695   0.891  1.00  0.77           C  
ATOM   2770  OG  SER A 356      20.197  48.714   1.861  1.00  0.77           O  
ATOM   2771  N   MET A 357      20.732  46.467  -1.746  1.00  0.73           N  
ATOM   2772  CA  MET A 357      20.915  45.261  -2.487  1.00  0.73           C  
ATOM   2773  C   MET A 357      21.993  45.478  -3.489  1.00  0.73           C  
ATOM   2774  O   MET A 357      22.743  44.559  -3.809  1.00  0.73           O  
ATOM   2775  CB  MET A 357      19.649  44.797  -3.224  1.00  0.73           C  
ATOM   2776  CG  MET A 357      18.565  44.272  -2.281  1.00  0.73           C  
ATOM   2777  SD  MET A 357      17.026  43.781  -3.112  1.00  0.73           S  
ATOM   2778  CE  MET A 357      16.206  43.186  -1.606  1.00  0.73           C  
ATOM   2779  N   VAL A 358      22.076  46.701  -4.035  1.00  0.74           N  
ATOM   2780  CA  VAL A 358      23.058  46.995  -5.032  1.00  0.74           C  
ATOM   2781  C   VAL A 358      24.432  46.889  -4.446  1.00  0.74           C  
ATOM   2782  O   VAL A 358      25.334  46.336  -5.071  1.00  0.74           O  
ATOM   2783  CB  VAL A 358      22.902  48.363  -5.629  1.00  0.74           C  
ATOM   2784  CG1 VAL A 358      24.051  48.599  -6.625  1.00  0.74           C  
ATOM   2785  CG2 VAL A 358      21.507  48.446  -6.272  1.00  0.74           C  
ATOM   2786  N   ILE A 359      24.630  47.403  -3.220  1.00  0.70           N  
ATOM   2787  CA  ILE A 359      25.933  47.417  -2.625  1.00  0.70           C  
ATOM   2788  C   ILE A 359      26.398  46.011  -2.408  1.00  0.70           C  
ATOM   2789  O   ILE A 359      27.558  45.694  -2.664  1.00  0.70           O  
ATOM   2790  CB  ILE A 359      25.972  48.178  -1.325  1.00  0.70           C  
ATOM   2791  CG1 ILE A 359      27.412  48.577  -0.980  1.00  0.70           C  
ATOM   2792  CG2 ILE A 359      25.294  47.346  -0.224  1.00  0.70           C  
ATOM   2793  CD1 ILE A 359      27.481  49.638   0.119  1.00  0.70           C  
ATOM   2794  N   CYS A 360      25.501  45.120  -1.946  1.00  0.72           N  
ATOM   2795  CA  CYS A 360      25.899  43.771  -1.669  1.00  0.72           C  
ATOM   2796  C   CYS A 360      26.418  43.167  -2.931  1.00  0.72           C  
ATOM   2797  O   CYS A 360      27.475  42.537  -2.945  1.00  0.72           O  
ATOM   2798  CB  CYS A 360      24.728  42.895  -1.194  1.00  0.72           C  
ATOM   2799  SG  CYS A 360      24.043  43.440   0.401  1.00  0.72           S  
ATOM   2800  N   THR A 361      25.687  43.355  -4.038  1.00  0.70           N  
ATOM   2801  CA  THR A 361      26.112  42.790  -5.281  1.00  0.70           C  
ATOM   2802  C   THR A 361      27.359  43.463  -5.765  1.00  0.70           C  
ATOM   2803  O   THR A 361      28.185  42.836  -6.423  1.00  0.70           O  
ATOM   2804  CB  THR A 361      25.048  42.795  -6.346  1.00  0.70           C  
ATOM   2805  OG1 THR A 361      25.564  42.214  -7.530  1.00  0.70           O  
ATOM   2806  CG2 THR A 361      24.550  44.216  -6.619  1.00  0.70           C  
ATOM   2807  N   LEU A 362      27.541  44.762  -5.465  1.00  0.66           N  
ATOM   2808  CA  LEU A 362      28.710  45.459  -5.924  1.00  0.66           C  
ATOM   2809  C   LEU A 362      29.922  44.824  -5.323  1.00  0.66           C  
ATOM   2810  O   LEU A 362      30.943  44.658  -5.989  1.00  0.66           O  
ATOM   2811  CB  LEU A 362      28.687  46.952  -5.568  1.00  0.66           C  
ATOM   2812  CG  LEU A 362      27.555  47.695  -6.302  1.00  0.66           C  
ATOM   2813  CD1 LEU A 362      27.619  49.211  -6.055  1.00  0.66           C  
ATOM   2814  CD2 LEU A 362      27.537  47.331  -7.796  1.00  0.66           C  
ATOM   2815  N   LYS A 363      29.831  44.424  -4.045  1.00  0.65           N  
ATOM   2816  CA  LYS A 363      30.959  43.810  -3.414  1.00  0.65           C  
ATOM   2817  C   LYS A 363      31.269  42.587  -4.212  1.00  0.65           C  
ATOM   2818  O   LYS A 363      32.429  42.245  -4.437  1.00  0.65           O  
ATOM   2819  CB  LYS A 363      30.660  43.385  -1.965  1.00  0.65           C  
ATOM   2820  CG  LYS A 363      30.367  44.575  -1.047  1.00  0.65           C  
ATOM   2821  CD  LYS A 363      29.715  44.190   0.283  1.00  0.65           C  
ATOM   2822  CE  LYS A 363      30.715  43.921   1.408  1.00  0.65           C  
ATOM   2823  NZ  LYS A 363      31.227  45.201   1.946  1.00  0.65           N  
ATOM   2824  N   VAL A 364      30.208  41.915  -4.690  1.00  0.67           N  
ATOM   2825  CA  VAL A 364      30.348  40.737  -5.485  1.00  0.67           C  
ATOM   2826  C   VAL A 364      31.166  41.119  -6.678  1.00  0.67           C  
ATOM   2827  O   VAL A 364      32.080  40.397  -7.077  1.00  0.67           O  
ATOM   2828  CB  VAL A 364      29.001  40.263  -5.960  1.00  0.67           C  
ATOM   2829  CG1 VAL A 364      29.165  39.147  -6.997  1.00  0.67           C  
ATOM   2830  CG2 VAL A 364      28.180  39.857  -4.726  1.00  0.67           C  
ATOM   2831  N   PHE A 365      30.865  42.293  -7.259  1.00  0.60           N  
ATOM   2832  CA  PHE A 365      31.534  42.768  -8.433  1.00  0.60           C  
ATOM   2833  C   PHE A 365      32.870  43.326  -8.105  1.00  0.60           C  
ATOM   2834  O   PHE A 365      33.148  43.758  -6.988  1.00  0.60           O  
ATOM   2835  CB  PHE A 365      30.744  43.863  -9.167  1.00  0.60           C  
ATOM   2836  CG  PHE A 365      29.670  43.149  -9.898  1.00  0.60           C  
ATOM   2837  CD1 PHE A 365      28.763  42.377  -9.211  1.00  0.60           C  
ATOM   2838  CD2 PHE A 365      29.557  43.271 -11.261  1.00  0.60           C  
ATOM   2839  CE1 PHE A 365      27.768  41.714  -9.883  1.00  0.60           C  
ATOM   2840  CE2 PHE A 365      28.560  42.613 -11.937  1.00  0.60           C  
ATOM   2841  CZ  PHE A 365      27.665  41.830 -11.248  1.00  0.60           C  
ATOM   2842  N   GLN A 366      33.754  43.263  -9.111  1.00  0.56           N  
ATOM   2843  CA  GLN A 366      35.091  43.748  -9.014  1.00  0.56           C  
ATOM   2844  C   GLN A 366      35.759  43.162 -10.201  1.00  0.56           C  
ATOM   2845  O   GLN A 366      35.127  42.438 -10.969  1.00  0.56           O  
ATOM   2846  CB  GLN A 366      35.834  43.279  -7.753  1.00  0.56           C  
ATOM   2847  CG  GLN A 366      37.257  43.833  -7.622  1.00  0.56           C  
ATOM   2848  CD  GLN A 366      37.183  45.326  -7.323  1.00  0.56           C  
ATOM   2849  OE1 GLN A 366      38.205  45.976  -7.106  1.00  0.56           O  
ATOM   2850  NE2 GLN A 366      35.946  45.891  -7.309  1.00  0.56           N  
ATOM   2851  N   ASP A 367      37.054  43.449 -10.411  1.00  0.56           N  
ATOM   2852  CA  ASP A 367      37.692  42.802 -11.515  1.00  0.56           C  
ATOM   2853  C   ASP A 367      38.097  41.456 -11.010  1.00  0.56           C  
ATOM   2854  O   ASP A 367      39.227  41.019 -11.223  1.00  0.56           O  
ATOM   2855  CB  ASP A 367      38.978  43.514 -11.966  1.00  0.56           C  
ATOM   2856  CG  ASP A 367      38.593  44.842 -12.599  1.00  0.56           C  
ATOM   2857  OD1 ASP A 367      37.717  44.837 -13.504  1.00  0.56           O  
ATOM   2858  OD2 ASP A 367      39.163  45.883 -12.176  1.00  0.56           O  
ATOM   2859  N   SER A 368      37.167  40.746 -10.338  1.00  0.59           N  
ATOM   2860  CA  SER A 368      37.516  39.475  -9.798  1.00  0.59           C  
ATOM   2861  C   SER A 368      37.741  38.559 -10.948  1.00  0.59           C  
ATOM   2862  O   SER A 368      36.860  38.358 -11.781  1.00  0.59           O  
ATOM   2863  CB  SER A 368      36.419  38.862  -8.908  1.00  0.59           C  
ATOM   2864  OG  SER A 368      36.216  39.668  -7.757  1.00  0.59           O  
ATOM   2865  N   LYS A 369      38.950  37.978 -11.029  1.00  0.58           N  
ATOM   2866  CA  LYS A 369      39.158  37.019 -12.067  1.00  0.58           C  
ATOM   2867  C   LYS A 369      38.184  35.955 -11.714  1.00  0.58           C  
ATOM   2868  O   LYS A 369      37.551  35.339 -12.569  1.00  0.58           O  
ATOM   2869  CB  LYS A 369      40.574  36.414 -12.085  1.00  0.58           C  
ATOM   2870  CG  LYS A 369      41.643  37.377 -12.612  1.00  0.58           C  
ATOM   2871  CD  LYS A 369      43.077  36.885 -12.401  1.00  0.58           C  
ATOM   2872  CE  LYS A 369      44.139  37.796 -13.024  1.00  0.58           C  
ATOM   2873  NZ  LYS A 369      45.494  37.274 -12.733  1.00  0.58           N  
ATOM   2874  N   ALA A 370      38.061  35.736 -10.395  1.00  0.64           N  
ATOM   2875  CA  ALA A 370      37.101  34.839  -9.833  1.00  0.64           C  
ATOM   2876  C   ALA A 370      36.822  35.414  -8.485  1.00  0.64           C  
ATOM   2877  O   ALA A 370      37.659  36.136  -7.944  1.00  0.64           O  
ATOM   2878  CB  ALA A 370      37.620  33.407  -9.661  1.00  0.64           C  
ATOM   2879  N   TRP A 371      35.644  35.125  -7.901  1.00  0.52           N  
ATOM   2880  CA  TRP A 371      35.370  35.675  -6.604  1.00  0.52           C  
ATOM   2881  C   TRP A 371      36.426  35.181  -5.691  1.00  0.52           C  
ATOM   2882  O   TRP A 371      37.050  35.948  -4.960  1.00  0.52           O  
ATOM   2883  CB  TRP A 371      34.015  35.234  -6.032  1.00  0.52           C  
ATOM   2884  CG  TRP A 371      32.849  35.890  -6.719  1.00  0.52           C  
ATOM   2885  CD1 TRP A 371      32.194  37.033  -6.374  1.00  0.52           C  
ATOM   2886  CD2 TRP A 371      32.231  35.410  -7.922  1.00  0.52           C  
ATOM   2887  NE1 TRP A 371      31.209  37.299  -7.290  1.00  0.52           N  
ATOM   2888  CE2 TRP A 371      31.218  36.310  -8.249  1.00  0.52           C  
ATOM   2889  CE3 TRP A 371      32.488  34.314  -8.693  1.00  0.52           C  
ATOM   2890  CZ2 TRP A 371      30.442  36.130  -9.357  1.00  0.52           C  
ATOM   2891  CZ3 TRP A 371      31.701  34.133  -9.809  1.00  0.52           C  
ATOM   2892  CH2 TRP A 371      30.697  35.023 -10.135  1.00  0.52           C  
ATOM   2893  N   GLU A 372      36.667  33.866  -5.729  1.00  0.57           N  
ATOM   2894  CA  GLU A 372      37.720  33.323  -4.940  1.00  0.57           C  
ATOM   2895  C   GLU A 372      38.697  32.791  -5.927  1.00  0.57           C  
ATOM   2896  O   GLU A 372      38.412  32.757  -7.121  1.00  0.57           O  
ATOM   2897  CB  GLU A 372      37.257  32.224  -3.970  1.00  0.57           C  
ATOM   2898  CG  GLU A 372      36.482  32.825  -2.791  1.00  0.57           C  
ATOM   2899  CD  GLU A 372      35.931  31.713  -1.910  1.00  0.57           C  
ATOM   2900  OE1 GLU A 372      35.745  30.581  -2.431  1.00  0.57           O  
ATOM   2901  OE2 GLU A 372      35.678  31.985  -0.706  1.00  0.57           O  
ATOM   2902  N   ASN A 373      39.890  32.389  -5.464  1.00  0.49           N  
ATOM   2903  CA  ASN A 373      40.884  31.944  -6.392  1.00  0.49           C  
ATOM   2904  C   ASN A 373      40.322  30.792  -7.160  1.00  0.49           C  
ATOM   2905  O   ASN A 373      40.502  30.709  -8.374  1.00  0.49           O  
ATOM   2906  CB  ASN A 373      42.184  31.501  -5.699  1.00  0.49           C  
ATOM   2907  CG  ASN A 373      42.865  32.760  -5.175  1.00  0.49           C  
ATOM   2908  OD1 ASN A 373      42.636  33.184  -4.044  1.00  0.49           O  
ATOM   2909  ND2 ASN A 373      43.726  33.381  -6.026  1.00  0.49           N  
ATOM   2910  N   PHE A 374      39.606  29.878  -6.484  1.00  0.41           N  
ATOM   2911  CA  PHE A 374      39.038  28.779  -7.206  1.00  0.41           C  
ATOM   2912  C   PHE A 374      37.872  29.288  -7.987  1.00  0.41           C  
ATOM   2913  O   PHE A 374      37.008  29.991  -7.464  1.00  0.41           O  
ATOM   2914  CB  PHE A 374      38.564  27.624  -6.309  1.00  0.41           C  
ATOM   2915  CG  PHE A 374      39.784  26.902  -5.852  1.00  0.41           C  
ATOM   2916  CD1 PHE A 374      40.590  27.426  -4.868  1.00  0.41           C  
ATOM   2917  CD2 PHE A 374      40.117  25.689  -6.411  1.00  0.41           C  
ATOM   2918  CE1 PHE A 374      41.715  26.751  -4.456  1.00  0.41           C  
ATOM   2919  CE2 PHE A 374      41.239  25.009  -6.002  1.00  0.41           C  
ATOM   2920  CZ  PHE A 374      42.041  25.540  -5.023  1.00  0.41           C  
ATOM   2921  N   ARG A 375      37.847  28.946  -9.288  1.00  0.50           N  
ATOM   2922  CA  ARG A 375      36.802  29.389 -10.159  1.00  0.50           C  
ATOM   2923  C   ARG A 375      35.490  28.848  -9.691  1.00  0.50           C  
ATOM   2924  O   ARG A 375      34.544  29.599  -9.461  1.00  0.50           O  
ATOM   2925  CB  ARG A 375      37.029  28.894 -11.600  1.00  0.50           C  
ATOM   2926  CG  ARG A 375      37.176  27.371 -11.701  1.00  0.50           C  
ATOM   2927  CD  ARG A 375      37.384  26.861 -13.129  1.00  0.50           C  
ATOM   2928  NE  ARG A 375      37.610  25.388 -13.061  1.00  0.50           N  
ATOM   2929  CZ  ARG A 375      38.881  24.891 -13.103  1.00  0.50           C  
ATOM   2930  NH1 ARG A 375      39.945  25.742 -13.193  1.00  0.50           N  
ATOM   2931  NH2 ARG A 375      39.090  23.543 -13.072  1.00  0.50           N  
ATOM   2932  N   THR A 376      35.412  27.519  -9.506  1.00  0.56           N  
ATOM   2933  CA  THR A 376      34.171  26.934  -9.104  1.00  0.56           C  
ATOM   2934  C   THR A 376      33.883  27.396  -7.723  1.00  0.56           C  
ATOM   2935  O   THR A 376      32.762  27.793  -7.408  1.00  0.56           O  
ATOM   2936  CB  THR A 376      34.193  25.436  -9.114  1.00  0.56           C  
ATOM   2937  OG1 THR A 376      35.159  24.951  -8.194  1.00  0.56           O  
ATOM   2938  CG2 THR A 376      34.526  24.964 -10.540  1.00  0.56           C  
ATOM   2939  N   LEU A 377      34.914  27.391  -6.861  1.00  0.51           N  
ATOM   2940  CA  LEU A 377      34.646  27.787  -5.519  1.00  0.51           C  
ATOM   2941  C   LEU A 377      34.224  29.213  -5.525  1.00  0.51           C  
ATOM   2942  O   LEU A 377      34.857  30.087  -6.113  1.00  0.51           O  
ATOM   2943  CB  LEU A 377      35.844  27.630  -4.558  1.00  0.51           C  
ATOM   2944  CG  LEU A 377      36.196  26.165  -4.228  1.00  0.51           C  
ATOM   2945  CD1 LEU A 377      35.064  25.488  -3.439  1.00  0.51           C  
ATOM   2946  CD2 LEU A 377      36.599  25.373  -5.481  1.00  0.51           C  
ATOM   2947  N   THR A 378      33.074  29.449  -4.886  1.00  0.60           N  
ATOM   2948  CA  THR A 378      32.479  30.737  -4.765  1.00  0.60           C  
ATOM   2949  C   THR A 378      31.487  30.468  -3.692  1.00  0.60           C  
ATOM   2950  O   THR A 378      31.613  29.463  -2.993  1.00  0.60           O  
ATOM   2951  CB  THR A 378      31.756  31.173  -6.009  1.00  0.60           C  
ATOM   2952  OG1 THR A 378      32.640  31.090  -7.117  1.00  0.60           O  
ATOM   2953  CG2 THR A 378      31.290  32.633  -5.858  1.00  0.60           C  
ATOM   2954  N   ASP A 379      30.480  31.330  -3.503  1.00  0.62           N  
ATOM   2955  CA  ASP A 379      29.508  30.969  -2.523  1.00  0.62           C  
ATOM   2956  C   ASP A 379      28.501  30.149  -3.264  1.00  0.62           C  
ATOM   2957  O   ASP A 379      27.296  30.334  -3.097  1.00  0.62           O  
ATOM   2958  CB  ASP A 379      28.798  32.196  -1.930  1.00  0.62           C  
ATOM   2959  CG  ASP A 379      29.864  33.011  -1.210  1.00  0.62           C  
ATOM   2960  OD1 ASP A 379      31.024  32.523  -1.130  1.00  0.62           O  
ATOM   2961  OD2 ASP A 379      29.540  34.133  -0.738  1.00  0.62           O  
ATOM   2962  N   LEU A 380      28.997  29.206  -4.101  1.00  0.55           N  
ATOM   2963  CA  LEU A 380      28.156  28.370  -4.909  1.00  0.55           C  
ATOM   2964  C   LEU A 380      27.217  29.277  -5.619  1.00  0.55           C  
ATOM   2965  O   LEU A 380      26.023  29.006  -5.730  1.00  0.55           O  
ATOM   2966  CB  LEU A 380      27.348  27.321  -4.127  1.00  0.55           C  
ATOM   2967  CG  LEU A 380      28.198  26.163  -3.569  1.00  0.55           C  
ATOM   2968  CD1 LEU A 380      29.207  26.651  -2.520  1.00  0.55           C  
ATOM   2969  CD2 LEU A 380      27.303  25.026  -3.052  1.00  0.55           C  
ATOM   2970  N   LEU A 381      27.758  30.400  -6.116  1.00  0.62           N  
ATOM   2971  CA  LEU A 381      26.933  31.381  -6.744  1.00  0.62           C  
ATOM   2972  C   LEU A 381      26.311  30.782  -7.961  1.00  0.62           C  
ATOM   2973  O   LEU A 381      25.112  30.932  -8.198  1.00  0.62           O  
ATOM   2974  CB  LEU A 381      27.730  32.619  -7.185  1.00  0.62           C  
ATOM   2975  CG  LEU A 381      28.408  33.351  -6.011  1.00  0.62           C  
ATOM   2976  CD1 LEU A 381      29.115  34.632  -6.482  1.00  0.62           C  
ATOM   2977  CD2 LEU A 381      27.420  33.590  -4.859  1.00  0.62           C  
ATOM   2978  N   LEU A 382      27.115  30.055  -8.752  1.00  0.61           N  
ATOM   2979  CA  LEU A 382      26.626  29.474  -9.964  1.00  0.61           C  
ATOM   2980  C   LEU A 382      25.526  28.529  -9.628  1.00  0.61           C  
ATOM   2981  O   LEU A 382      24.460  28.570 -10.242  1.00  0.61           O  
ATOM   2982  CB  LEU A 382      27.700  28.635 -10.677  1.00  0.61           C  
ATOM   2983  CG  LEU A 382      27.162  27.829 -11.874  1.00  0.61           C  
ATOM   2984  CD1 LEU A 382      26.687  28.749 -13.009  1.00  0.61           C  
ATOM   2985  CD2 LEU A 382      28.176  26.765 -12.327  1.00  0.61           C  
ATOM   2986  N   ARG A 383      25.738  27.671  -8.615  1.00  0.55           N  
ATOM   2987  CA  ARG A 383      24.706  26.723  -8.340  1.00  0.55           C  
ATOM   2988  C   ARG A 383      23.667  27.454  -7.574  1.00  0.55           C  
ATOM   2989  O   ARG A 383      22.628  26.898  -7.219  1.00  0.55           O  
ATOM   2990  CB  ARG A 383      25.181  25.532  -7.487  1.00  0.55           C  
ATOM   2991  CG  ARG A 383      24.188  24.367  -7.454  1.00  0.55           C  
ATOM   2992  CD  ARG A 383      24.653  23.177  -6.610  1.00  0.55           C  
ATOM   2993  NE  ARG A 383      23.600  22.127  -6.700  1.00  0.55           N  
ATOM   2994  CZ  ARG A 383      23.670  21.013  -5.915  1.00  0.55           C  
ATOM   2995  NH1 ARG A 383      24.686  20.868  -5.016  1.00  0.55           N  
ATOM   2996  NH2 ARG A 383      22.716  20.043  -6.025  1.00  0.55           N  
ATOM   2997  N   PHE A 384      23.914  28.749  -7.315  1.00  0.57           N  
ATOM   2998  CA  PHE A 384      22.898  29.460  -6.616  1.00  0.57           C  
ATOM   2999  C   PHE A 384      22.150  30.147  -7.699  1.00  0.57           C  
ATOM   3000  O   PHE A 384      22.257  31.358  -7.891  1.00  0.57           O  
ATOM   3001  CB  PHE A 384      23.430  30.523  -5.637  1.00  0.57           C  
ATOM   3002  CG  PHE A 384      22.240  31.156  -5.000  1.00  0.57           C  
ATOM   3003  CD1 PHE A 384      21.499  30.457  -4.077  1.00  0.57           C  
ATOM   3004  CD2 PHE A 384      21.873  32.447  -5.306  1.00  0.57           C  
ATOM   3005  CE1 PHE A 384      20.401  31.031  -3.480  1.00  0.57           C  
ATOM   3006  CE2 PHE A 384      20.776  33.027  -4.712  1.00  0.57           C  
ATOM   3007  CZ  PHE A 384      20.036  32.318  -3.798  1.00  0.57           C  
ATOM   3008  N   GLU A 385      21.373  29.352  -8.451  1.00  0.64           N  
ATOM   3009  CA  GLU A 385      20.591  29.875  -9.521  1.00  0.64           C  
ATOM   3010  C   GLU A 385      19.185  29.638  -9.117  1.00  0.64           C  
ATOM   3011  O   GLU A 385      18.771  28.524  -8.801  1.00  0.64           O  
ATOM   3012  CB  GLU A 385      20.844  29.166 -10.858  1.00  0.64           C  
ATOM   3013  CG  GLU A 385      20.609  27.658 -10.796  1.00  0.64           C  
ATOM   3014  CD  GLU A 385      20.931  27.096 -12.171  1.00  0.64           C  
ATOM   3015  OE1 GLU A 385      21.214  27.913 -13.088  1.00  0.64           O  
ATOM   3016  OE2 GLU A 385      20.904  25.847 -12.325  1.00  0.64           O  
ATOM   3017  N   PRO A 386      18.460  30.705  -9.133  1.00  0.62           N  
ATOM   3018  CA  PRO A 386      17.116  30.690  -8.653  1.00  0.62           C  
ATOM   3019  C   PRO A 386      16.334  29.653  -9.359  1.00  0.62           C  
ATOM   3020  O   PRO A 386      16.549  29.449 -10.552  1.00  0.62           O  
ATOM   3021  CB  PRO A 386      16.557  32.068  -8.987  1.00  0.62           C  
ATOM   3022  CG  PRO A 386      17.296  32.424 -10.291  1.00  0.62           C  
ATOM   3023  CD  PRO A 386      18.668  31.746 -10.127  1.00  0.62           C  
ATOM   3024  N   ASN A 387      15.432  28.973  -8.636  1.00  0.52           N  
ATOM   3025  CA  ASN A 387      14.617  28.041  -9.334  1.00  0.52           C  
ATOM   3026  C   ASN A 387      13.681  28.874 -10.145  1.00  0.52           C  
ATOM   3027  O   ASN A 387      12.916  29.667  -9.599  1.00  0.52           O  
ATOM   3028  CB  ASN A 387      13.743  27.162  -8.417  1.00  0.52           C  
ATOM   3029  CG  ASN A 387      14.639  26.189  -7.666  1.00  0.52           C  
ATOM   3030  OD1 ASN A 387      14.813  26.296  -6.453  1.00  0.52           O  
ATOM   3031  ND2 ASN A 387      15.220  25.206  -8.404  1.00  0.52           N  
ATOM   3032  N   LEU A 388      13.745  28.740 -11.483  1.00  0.47           N  
ATOM   3033  CA  LEU A 388      12.849  29.476 -12.323  1.00  0.47           C  
ATOM   3034  C   LEU A 388      11.469  28.937 -12.119  1.00  0.47           C  
ATOM   3035  O   LEU A 388      10.504  29.695 -12.041  1.00  0.47           O  
ATOM   3036  CB  LEU A 388      13.221  29.409 -13.813  1.00  0.47           C  
ATOM   3037  CG  LEU A 388      14.523  30.174 -14.126  1.00  0.47           C  
ATOM   3038  CD1 LEU A 388      15.727  29.553 -13.400  1.00  0.47           C  
ATOM   3039  CD2 LEU A 388      14.746  30.323 -15.639  1.00  0.47           C  
ATOM   3040  N   ASP A 389      11.345  27.600 -12.007  1.00  0.46           N  
ATOM   3041  CA  ASP A 389      10.057  27.010 -11.790  1.00  0.46           C  
ATOM   3042  C   ASP A 389       9.703  27.300 -10.374  1.00  0.46           C  
ATOM   3043  O   ASP A 389      10.491  27.891  -9.640  1.00  0.46           O  
ATOM   3044  CB  ASP A 389      10.018  25.477 -11.960  1.00  0.46           C  
ATOM   3045  CG  ASP A 389      10.017  25.140 -13.444  1.00  0.46           C  
ATOM   3046  OD1 ASP A 389       9.552  25.992 -14.247  1.00  0.46           O  
ATOM   3047  OD2 ASP A 389      10.469  24.016 -13.793  1.00  0.46           O  
ATOM   3048  N   VAL A 390       8.482  26.918  -9.955  1.00  0.42           N  
ATOM   3049  CA  VAL A 390       8.128  27.188  -8.597  1.00  0.42           C  
ATOM   3050  C   VAL A 390       8.904  26.232  -7.761  1.00  0.42           C  
ATOM   3051  O   VAL A 390       8.729  25.018  -7.848  1.00  0.42           O  
ATOM   3052  CB  VAL A 390       6.674  26.978  -8.301  1.00  0.42           C  
ATOM   3053  CG1 VAL A 390       6.448  27.195  -6.797  1.00  0.42           C  
ATOM   3054  CG2 VAL A 390       5.854  27.927  -9.191  1.00  0.42           C  
ATOM   3055  N   GLU A 391       9.805  26.784  -6.930  1.00  0.46           N  
ATOM   3056  CA  GLU A 391      10.640  25.988  -6.087  1.00  0.46           C  
ATOM   3057  C   GLU A 391      11.246  26.943  -5.115  1.00  0.46           C  
ATOM   3058  O   GLU A 391      10.618  27.943  -4.768  1.00  0.46           O  
ATOM   3059  CB  GLU A 391      11.753  25.251  -6.847  1.00  0.46           C  
ATOM   3060  CG  GLU A 391      12.424  24.174  -5.997  1.00  0.46           C  
ATOM   3061  CD  GLU A 391      13.085  23.178  -6.933  1.00  0.46           C  
ATOM   3062  OE1 GLU A 391      12.714  23.171  -8.137  1.00  0.46           O  
ATOM   3063  OE2 GLU A 391      13.959  22.404  -6.457  1.00  0.46           O  
ATOM   3064  N   GLN A 392      12.468  26.661  -4.617  1.00  0.45           N  
ATOM   3065  CA  GLN A 392      13.019  27.609  -3.694  1.00  0.45           C  
ATOM   3066  C   GLN A 392      13.166  28.896  -4.428  1.00  0.45           C  
ATOM   3067  O   GLN A 392      13.750  28.953  -5.510  1.00  0.45           O  
ATOM   3068  CB  GLN A 392      14.421  27.279  -3.142  1.00  0.45           C  
ATOM   3069  CG  GLN A 392      14.507  26.040  -2.249  1.00  0.45           C  
ATOM   3070  CD  GLN A 392      14.955  24.871  -3.115  1.00  0.45           C  
ATOM   3071  OE1 GLN A 392      14.179  24.329  -3.898  1.00  0.45           O  
ATOM   3072  NE2 GLN A 392      16.249  24.476  -2.979  1.00  0.45           N  
ATOM   3073  N   ALA A 393      12.603  29.968  -3.848  1.00  0.54           N  
ATOM   3074  CA  ALA A 393      12.684  31.270  -4.429  1.00  0.54           C  
ATOM   3075  C   ALA A 393      12.087  32.181  -3.416  1.00  0.54           C  
ATOM   3076  O   ALA A 393      11.500  31.719  -2.438  1.00  0.54           O  
ATOM   3077  CB  ALA A 393      11.867  31.424  -5.723  1.00  0.54           C  
ATOM   3078  N   GLU A 394      12.245  33.504  -3.603  1.00  0.58           N  
ATOM   3079  CA  GLU A 394      11.627  34.386  -2.659  1.00  0.58           C  
ATOM   3080  C   GLU A 394      10.169  34.085  -2.816  1.00  0.58           C  
ATOM   3081  O   GLU A 394       9.682  34.096  -3.944  1.00  0.58           O  
ATOM   3082  CB  GLU A 394      11.841  35.879  -2.969  1.00  0.58           C  
ATOM   3083  CG  GLU A 394      13.313  36.306  -2.995  1.00  0.58           C  
ATOM   3084  CD  GLU A 394      13.915  36.177  -1.600  1.00  0.58           C  
ATOM   3085  OE1 GLU A 394      13.405  36.835  -0.654  1.00  0.58           O  
ATOM   3086  OE2 GLU A 394      14.906  35.412  -1.467  1.00  0.58           O  
ATOM   3087  N   VAL A 395       9.439  33.821  -1.704  1.00  0.53           N  
ATOM   3088  CA  VAL A 395       8.085  33.356  -1.805  1.00  0.53           C  
ATOM   3089  C   VAL A 395       7.151  34.481  -2.128  1.00  0.53           C  
ATOM   3090  O   VAL A 395       6.185  34.735  -1.411  1.00  0.53           O  
ATOM   3091  CB  VAL A 395       7.633  32.695  -0.529  1.00  0.53           C  
ATOM   3092  CG1 VAL A 395       7.711  33.716   0.621  1.00  0.53           C  
ATOM   3093  CG2 VAL A 395       6.238  32.082  -0.740  1.00  0.53           C  
ATOM   3094  N   ASN A 396       7.389  35.152  -3.268  1.00  0.62           N  
ATOM   3095  CA  ASN A 396       6.495  36.160  -3.753  1.00  0.62           C  
ATOM   3096  C   ASN A 396       5.279  35.435  -4.218  1.00  0.62           C  
ATOM   3097  O   ASN A 396       4.170  35.962  -4.184  1.00  0.62           O  
ATOM   3098  CB  ASN A 396       7.082  37.014  -4.892  1.00  0.62           C  
ATOM   3099  CG  ASN A 396       7.523  36.106  -6.028  1.00  0.62           C  
ATOM   3100  OD1 ASN A 396       8.310  35.183  -5.827  1.00  0.62           O  
ATOM   3101  ND2 ASN A 396       7.014  36.384  -7.257  1.00  0.62           N  
ATOM   3102  N   PHE A 397       5.476  34.172  -4.642  1.00  0.59           N  
ATOM   3103  CA  PHE A 397       4.389  33.375  -5.123  1.00  0.59           C  
ATOM   3104  C   PHE A 397       3.365  33.308  -4.040  1.00  0.59           C  
ATOM   3105  O   PHE A 397       2.171  33.377  -4.322  1.00  0.59           O  
ATOM   3106  CB  PHE A 397       4.772  31.923  -5.480  1.00  0.59           C  
ATOM   3107  CG  PHE A 397       5.336  31.881  -6.862  1.00  0.59           C  
ATOM   3108  CD1 PHE A 397       6.659  32.162  -7.116  1.00  0.59           C  
ATOM   3109  CD2 PHE A 397       4.515  31.543  -7.915  1.00  0.59           C  
ATOM   3110  CE1 PHE A 397       7.146  32.110  -8.403  1.00  0.59           C  
ATOM   3111  CE2 PHE A 397       4.994  31.489  -9.202  1.00  0.59           C  
ATOM   3112  CZ  PHE A 397       6.315  31.774  -9.446  1.00  0.59           C  
ATOM   3113  N   GLY A 398       3.782  33.158  -2.769  1.00  0.68           N  
ATOM   3114  CA  GLY A 398       2.741  33.102  -1.789  1.00  0.68           C  
ATOM   3115  C   GLY A 398       2.918  34.189  -0.774  1.00  0.68           C  
ATOM   3116  O   GLY A 398       3.650  34.032   0.201  1.00  0.68           O  
ATOM   3117  N   TRP A 399       2.235  35.331  -0.994  1.00  0.64           N  
ATOM   3118  CA  TRP A 399       2.160  36.381  -0.018  1.00  0.64           C  
ATOM   3119  C   TRP A 399       0.875  37.101  -0.231  1.00  0.64           C  
ATOM   3120  O   TRP A 399       0.423  37.283  -1.360  1.00  0.64           O  
ATOM   3121  CB  TRP A 399       3.265  37.459  -0.052  1.00  0.64           C  
ATOM   3122  CG  TRP A 399       4.581  37.092   0.599  1.00  0.64           C  
ATOM   3123  CD1 TRP A 399       5.830  37.010   0.060  1.00  0.64           C  
ATOM   3124  CD2 TRP A 399       4.715  36.740   1.987  1.00  0.64           C  
ATOM   3125  NE1 TRP A 399       6.736  36.632   1.023  1.00  0.64           N  
ATOM   3126  CE2 TRP A 399       6.063  36.460   2.213  1.00  0.64           C  
ATOM   3127  CE3 TRP A 399       3.791  36.656   2.989  1.00  0.64           C  
ATOM   3128  CZ2 TRP A 399       6.508  36.087   3.450  1.00  0.64           C  
ATOM   3129  CZ3 TRP A 399       4.244  36.282   4.236  1.00  0.64           C  
ATOM   3130  CH2 TRP A 399       5.577  36.002   4.462  1.00  0.64           C  
ATOM   3131  N   ASN A 400       0.233  37.498   0.882  1.00  0.67           N  
ATOM   3132  CA  ASN A 400      -0.948  38.297   0.788  1.00  0.67           C  
ATOM   3133  C   ASN A 400      -0.597  39.557   1.499  1.00  0.67           C  
ATOM   3134  O   ASN A 400      -1.456  40.223   2.076  1.00  0.67           O  
ATOM   3135  CB  ASN A 400      -2.140  37.667   1.530  1.00  0.67           C  
ATOM   3136  CG  ASN A 400      -2.535  36.388   0.801  1.00  0.67           C  
ATOM   3137  OD1 ASN A 400      -3.663  36.248   0.332  1.00  0.67           O  
ATOM   3138  ND2 ASN A 400      -1.574  35.431   0.694  1.00  0.67           N  
ATOM   3139  N   HIS A 401       0.700  39.928   1.454  1.00  0.58           N  
ATOM   3140  CA  HIS A 401       1.131  41.052   2.228  1.00  0.58           C  
ATOM   3141  C   HIS A 401       2.195  41.761   1.446  1.00  0.58           C  
ATOM   3142  O   HIS A 401       3.164  41.156   0.991  1.00  0.58           O  
ATOM   3143  CB  HIS A 401       1.700  40.561   3.561  1.00  0.58           C  
ATOM   3144  CG  HIS A 401       0.815  39.477   4.118  1.00  0.58           C  
ATOM   3145  ND1 HIS A 401       1.184  38.157   4.234  1.00  0.58           N  
ATOM   3146  CD2 HIS A 401      -0.466  39.541   4.581  1.00  0.58           C  
ATOM   3147  CE1 HIS A 401       0.121  37.496   4.757  1.00  0.58           C  
ATOM   3148  NE2 HIS A 401      -0.905  38.295   4.984  1.00  0.58           N  
ATOM   3149  N   LEU A 402       2.022  43.085   1.276  1.00  0.63           N  
ATOM   3150  CA  LEU A 402       2.898  43.925   0.509  1.00  0.63           C  
ATOM   3151  C   LEU A 402       4.262  44.065   1.108  1.00  0.63           C  
ATOM   3152  O   LEU A 402       5.234  44.123   0.357  1.00  0.63           O  
ATOM   3153  CB  LEU A 402       2.359  45.348   0.271  1.00  0.63           C  
ATOM   3154  CG  LEU A 402       1.265  45.410  -0.807  1.00  0.63           C  
ATOM   3155  CD1 LEU A 402       0.760  46.842  -1.021  1.00  0.63           C  
ATOM   3156  CD2 LEU A 402       1.770  44.787  -2.116  1.00  0.63           C  
ATOM   3157  N   GLU A 403       4.390  44.139   2.452  1.00  0.68           N  
ATOM   3158  CA  GLU A 403       5.705  44.399   2.979  1.00  0.68           C  
ATOM   3159  C   GLU A 403       6.626  43.313   2.559  1.00  0.68           C  
ATOM   3160  O   GLU A 403       7.700  43.591   2.026  1.00  0.68           O  
ATOM   3161  CB  GLU A 403       5.803  44.458   4.518  1.00  0.68           C  
ATOM   3162  CG  GLU A 403       7.150  44.979   5.025  1.00  0.68           C  
ATOM   3163  CD  GLU A 403       7.045  45.147   6.533  1.00  0.68           C  
ATOM   3164  OE1 GLU A 403       6.508  44.217   7.193  1.00  0.68           O  
ATOM   3165  OE2 GLU A 403       7.491  46.210   7.045  1.00  0.68           O  
ATOM   3166  N   PRO A 404       6.275  42.079   2.755  1.00  0.67           N  
ATOM   3167  CA  PRO A 404       7.143  41.039   2.337  1.00  0.67           C  
ATOM   3168  C   PRO A 404       7.133  40.934   0.851  1.00  0.67           C  
ATOM   3169  O   PRO A 404       8.157  40.569   0.281  1.00  0.67           O  
ATOM   3170  CB  PRO A 404       6.663  39.763   3.032  1.00  0.67           C  
ATOM   3171  CG  PRO A 404       5.231  40.092   3.483  1.00  0.67           C  
ATOM   3172  CD  PRO A 404       5.267  41.612   3.686  1.00  0.67           C  
ATOM   3173  N   TYR A 405       6.003  41.262   0.196  1.00  0.63           N  
ATOM   3174  CA  TYR A 405       5.952  41.016  -1.214  1.00  0.63           C  
ATOM   3175  C   TYR A 405       6.940  41.880  -1.920  1.00  0.63           C  
ATOM   3176  O   TYR A 405       7.708  41.400  -2.753  1.00  0.63           O  
ATOM   3177  CB  TYR A 405       4.581  41.280  -1.857  1.00  0.63           C  
ATOM   3178  CG  TYR A 405       4.749  40.846  -3.271  1.00  0.63           C  
ATOM   3179  CD1 TYR A 405       4.604  39.518  -3.604  1.00  0.63           C  
ATOM   3180  CD2 TYR A 405       5.066  41.752  -4.256  1.00  0.63           C  
ATOM   3181  CE1 TYR A 405       4.764  39.096  -4.901  1.00  0.63           C  
ATOM   3182  CE2 TYR A 405       5.228  41.336  -5.555  1.00  0.63           C  
ATOM   3183  CZ  TYR A 405       5.077  40.009  -5.880  1.00  0.63           C  
ATOM   3184  OH  TYR A 405       5.247  39.586  -7.215  1.00  0.63           O  
ATOM   3185  N   ALA A 406       6.962  43.184  -1.597  1.00  0.73           N  
ATOM   3186  CA  ALA A 406       7.863  44.070  -2.270  1.00  0.73           C  
ATOM   3187  C   ALA A 406       9.253  43.641  -1.942  1.00  0.73           C  
ATOM   3188  O   ALA A 406      10.132  43.623  -2.800  1.00  0.73           O  
ATOM   3189  CB  ALA A 406       7.710  45.536  -1.823  1.00  0.73           C  
ATOM   3190  N   HIS A 407       9.478  43.258  -0.674  1.00  0.69           N  
ATOM   3191  CA  HIS A 407      10.786  42.899  -0.215  1.00  0.69           C  
ATOM   3192  C   HIS A 407      11.287  41.725  -1.004  1.00  0.69           C  
ATOM   3193  O   HIS A 407      12.400  41.747  -1.528  1.00  0.69           O  
ATOM   3194  CB  HIS A 407      10.764  42.530   1.280  1.00  0.69           C  
ATOM   3195  CG  HIS A 407      12.114  42.326   1.896  1.00  0.69           C  
ATOM   3196  ND1 HIS A 407      13.060  43.317   2.029  1.00  0.69           N  
ATOM   3197  CD2 HIS A 407      12.660  41.211   2.454  1.00  0.69           C  
ATOM   3198  CE1 HIS A 407      14.125  42.758   2.656  1.00  0.69           C  
ATOM   3199  NE2 HIS A 407      13.929  41.482   2.935  1.00  0.69           N  
ATOM   3200  N   PHE A 408      10.462  40.673  -1.131  1.00  0.62           N  
ATOM   3201  CA  PHE A 408      10.860  39.490  -1.844  1.00  0.62           C  
ATOM   3202  C   PHE A 408      11.045  39.803  -3.299  1.00  0.62           C  
ATOM   3203  O   PHE A 408      11.975  39.304  -3.931  1.00  0.62           O  
ATOM   3204  CB  PHE A 408       9.849  38.327  -1.725  1.00  0.62           C  
ATOM   3205  CG  PHE A 408      10.005  37.670  -0.388  1.00  0.62           C  
ATOM   3206  CD1 PHE A 408       9.442  38.198   0.750  1.00  0.62           C  
ATOM   3207  CD2 PHE A 408      10.713  36.497  -0.273  1.00  0.62           C  
ATOM   3208  CE1 PHE A 408       9.591  37.584   1.972  1.00  0.62           C  
ATOM   3209  CE2 PHE A 408      10.868  35.874   0.944  1.00  0.62           C  
ATOM   3210  CZ  PHE A 408      10.308  36.417   2.074  1.00  0.62           C  
ATOM   3211  N   LEU A 409      10.155  40.637  -3.864  1.00  0.70           N  
ATOM   3212  CA  LEU A 409      10.156  40.957  -5.262  1.00  0.70           C  
ATOM   3213  C   LEU A 409      11.437  41.650  -5.625  1.00  0.70           C  
ATOM   3214  O   LEU A 409      12.030  41.378  -6.666  1.00  0.70           O  
ATOM   3215  CB  LEU A 409       8.925  41.814  -5.619  1.00  0.70           C  
ATOM   3216  CG  LEU A 409       8.799  42.227  -7.093  1.00  0.70           C  
ATOM   3217  CD1 LEU A 409       9.799  43.331  -7.425  1.00  0.70           C  
ATOM   3218  CD2 LEU A 409       8.896  41.022  -8.042  1.00  0.70           C  
ATOM   3219  N   LEU A 410      11.919  42.579  -4.790  1.00  0.72           N  
ATOM   3220  CA  LEU A 410      13.177  43.179  -5.120  1.00  0.72           C  
ATOM   3221  C   LEU A 410      14.261  42.166  -4.961  1.00  0.72           C  
ATOM   3222  O   LEU A 410      15.294  42.245  -5.624  1.00  0.72           O  
ATOM   3223  CB  LEU A 410      13.510  44.460  -4.343  1.00  0.72           C  
ATOM   3224  CG  LEU A 410      12.670  45.648  -4.854  1.00  0.72           C  
ATOM   3225  CD1 LEU A 410      11.197  45.539  -4.444  1.00  0.72           C  
ATOM   3226  CD2 LEU A 410      13.304  46.993  -4.496  1.00  0.72           C  
ATOM   3227  N   SER A 411      14.060  41.197  -4.050  1.00  0.73           N  
ATOM   3228  CA  SER A 411      15.040  40.174  -3.841  1.00  0.73           C  
ATOM   3229  C   SER A 411      15.208  39.437  -5.132  1.00  0.73           C  
ATOM   3230  O   SER A 411      16.314  39.006  -5.461  1.00  0.73           O  
ATOM   3231  CB  SER A 411      14.617  39.161  -2.763  1.00  0.73           C  
ATOM   3232  OG  SER A 411      14.492  39.813  -1.506  1.00  0.73           O  
ATOM   3233  N   VAL A 412      14.119  39.257  -5.907  1.00  0.70           N  
ATOM   3234  CA  VAL A 412      14.314  38.575  -7.148  1.00  0.70           C  
ATOM   3235  C   VAL A 412      15.178  39.444  -8.005  1.00  0.70           C  
ATOM   3236  O   VAL A 412      16.073  38.948  -8.677  1.00  0.70           O  
ATOM   3237  CB  VAL A 412      13.074  38.206  -7.928  1.00  0.70           C  
ATOM   3238  CG1 VAL A 412      12.176  37.345  -7.031  1.00  0.70           C  
ATOM   3239  CG2 VAL A 412      12.411  39.444  -8.542  1.00  0.70           C  
ATOM   3240  N   PHE A 413      14.984  40.776  -7.973  1.00  0.69           N  
ATOM   3241  CA  PHE A 413      15.771  41.610  -8.840  1.00  0.69           C  
ATOM   3242  C   PHE A 413      17.209  41.429  -8.487  1.00  0.69           C  
ATOM   3243  O   PHE A 413      18.081  41.472  -9.354  1.00  0.69           O  
ATOM   3244  CB  PHE A 413      15.480  43.118  -8.766  1.00  0.69           C  
ATOM   3245  CG  PHE A 413      14.095  43.324  -9.259  1.00  0.69           C  
ATOM   3246  CD1 PHE A 413      13.668  42.694 -10.405  1.00  0.69           C  
ATOM   3247  CD2 PHE A 413      13.247  44.190  -8.610  1.00  0.69           C  
ATOM   3248  CE1 PHE A 413      12.392  42.889 -10.873  1.00  0.69           C  
ATOM   3249  CE2 PHE A 413      11.975  44.392  -9.079  1.00  0.69           C  
ATOM   3250  CZ  PHE A 413      11.542  43.737 -10.205  1.00  0.69           C  
ATOM   3251  N   PHE A 414      17.493  41.236  -7.188  1.00  0.69           N  
ATOM   3252  CA  PHE A 414      18.842  41.038  -6.758  1.00  0.69           C  
ATOM   3253  C   PHE A 414      19.377  39.793  -7.409  1.00  0.69           C  
ATOM   3254  O   PHE A 414      20.515  39.790  -7.879  1.00  0.69           O  
ATOM   3255  CB  PHE A 414      18.966  40.868  -5.236  1.00  0.69           C  
ATOM   3256  CG  PHE A 414      20.414  40.689  -4.939  1.00  0.69           C  
ATOM   3257  CD1 PHE A 414      21.231  41.781  -4.749  1.00  0.69           C  
ATOM   3258  CD2 PHE A 414      20.953  39.427  -4.857  1.00  0.69           C  
ATOM   3259  CE1 PHE A 414      22.568  41.613  -4.478  1.00  0.69           C  
ATOM   3260  CE2 PHE A 414      22.288  39.254  -4.586  1.00  0.69           C  
ATOM   3261  CZ  PHE A 414      23.098  40.348  -4.396  1.00  0.69           C  
ATOM   3262  N   VAL A 415      18.579  38.702  -7.458  1.00  0.71           N  
ATOM   3263  CA  VAL A 415      19.047  37.465  -8.032  1.00  0.71           C  
ATOM   3264  C   VAL A 415      19.304  37.648  -9.495  1.00  0.71           C  
ATOM   3265  O   VAL A 415      20.271  37.102 -10.024  1.00  0.71           O  
ATOM   3266  CB  VAL A 415      18.119  36.286  -7.878  1.00  0.71           C  
ATOM   3267  CG1 VAL A 415      16.961  36.379  -8.885  1.00  0.71           C  
ATOM   3268  CG2 VAL A 415      18.955  35.009  -8.054  1.00  0.71           C  
ATOM   3269  N   ILE A 416      18.448  38.425 -10.191  1.00  0.69           N  
ATOM   3270  CA  ILE A 416      18.630  38.622 -11.603  1.00  0.69           C  
ATOM   3271  C   ILE A 416      19.958  39.259 -11.842  1.00  0.69           C  
ATOM   3272  O   ILE A 416      20.651  38.931 -12.802  1.00  0.69           O  
ATOM   3273  CB  ILE A 416      17.608  39.515 -12.261  1.00  0.69           C  
ATOM   3274  CG1 ILE A 416      16.274  38.788 -12.516  1.00  0.69           C  
ATOM   3275  CG2 ILE A 416      18.246  40.065 -13.546  1.00  0.69           C  
ATOM   3276  CD1 ILE A 416      15.450  38.450 -11.282  1.00  0.69           C  
ATOM   3277  N   PHE A 417      20.338  40.215 -10.986  1.00  0.67           N  
ATOM   3278  CA  PHE A 417      21.576  40.916 -11.136  1.00  0.67           C  
ATOM   3279  C   PHE A 417      22.727  39.945 -11.033  1.00  0.67           C  
ATOM   3280  O   PHE A 417      23.599  39.905 -11.900  1.00  0.67           O  
ATOM   3281  CB  PHE A 417      21.716  41.942  -9.999  1.00  0.67           C  
ATOM   3282  CG  PHE A 417      22.892  42.811 -10.246  1.00  0.67           C  
ATOM   3283  CD1 PHE A 417      24.152  42.374  -9.928  1.00  0.67           C  
ATOM   3284  CD2 PHE A 417      22.736  44.059 -10.802  1.00  0.67           C  
ATOM   3285  CE1 PHE A 417      25.238  43.181 -10.159  1.00  0.67           C  
ATOM   3286  CE2 PHE A 417      23.822  44.866 -11.032  1.00  0.67           C  
ATOM   3287  CZ  PHE A 417      25.082  44.429 -10.709  1.00  0.67           C  
ATOM   3288  N   SER A 418      22.743  39.122  -9.965  1.00  0.72           N  
ATOM   3289  CA  SER A 418      23.829  38.228  -9.656  1.00  0.72           C  
ATOM   3290  C   SER A 418      23.930  37.040 -10.571  1.00  0.72           C  
ATOM   3291  O   SER A 418      25.035  36.594 -10.878  1.00  0.72           O  
ATOM   3292  CB  SER A 418      23.771  37.717  -8.204  1.00  0.72           C  
ATOM   3293  OG  SER A 418      22.550  37.034  -7.968  1.00  0.72           O  
ATOM   3294  N   PHE A 419      22.797  36.516 -11.068  1.00  0.66           N  
ATOM   3295  CA  PHE A 419      22.793  35.268 -11.786  1.00  0.66           C  
ATOM   3296  C   PHE A 419      23.677  35.279 -12.998  1.00  0.66           C  
ATOM   3297  O   PHE A 419      24.485  34.365 -13.148  1.00  0.66           O  
ATOM   3298  CB  PHE A 419      21.370  34.872 -12.230  1.00  0.66           C  
ATOM   3299  CG  PHE A 419      21.457  33.693 -13.137  1.00  0.66           C  
ATOM   3300  CD1 PHE A 419      21.574  32.417 -12.638  1.00  0.66           C  
ATOM   3301  CD2 PHE A 419      21.416  33.875 -14.501  1.00  0.66           C  
ATOM   3302  CE1 PHE A 419      21.647  31.339 -13.490  1.00  0.66           C  
ATOM   3303  CE2 PHE A 419      21.488  32.802 -15.356  1.00  0.66           C  
ATOM   3304  CZ  PHE A 419      21.604  31.530 -14.850  1.00  0.66           C  
ATOM   3305  N   PRO A 420      23.593  36.243 -13.873  1.00  0.74           N  
ATOM   3306  CA  PRO A 420      24.373  36.214 -15.079  1.00  0.74           C  
ATOM   3307  C   PRO A 420      25.844  36.327 -14.877  1.00  0.74           C  
ATOM   3308  O   PRO A 420      26.592  35.789 -15.691  1.00  0.74           O  
ATOM   3309  CB  PRO A 420      23.775  37.285 -15.999  1.00  0.74           C  
ATOM   3310  CG  PRO A 420      22.822  38.090 -15.096  1.00  0.74           C  
ATOM   3311  CD  PRO A 420      22.424  37.091 -14.000  1.00  0.74           C  
ATOM   3312  N   ILE A 421      26.296  37.027 -13.826  1.00  0.67           N  
ATOM   3313  CA  ILE A 421      27.712  37.137 -13.675  1.00  0.67           C  
ATOM   3314  C   ILE A 421      28.251  35.776 -13.385  1.00  0.67           C  
ATOM   3315  O   ILE A 421      29.274  35.371 -13.937  1.00  0.67           O  
ATOM   3316  CB  ILE A 421      28.121  38.119 -12.611  1.00  0.67           C  
ATOM   3317  CG1 ILE A 421      27.621  37.712 -11.217  1.00  0.67           C  
ATOM   3318  CG2 ILE A 421      27.625  39.502 -13.060  1.00  0.67           C  
ATOM   3319  CD1 ILE A 421      28.179  38.601 -10.105  1.00  0.67           C  
ATOM   3320  N   ALA A 422      27.560  35.027 -12.509  1.00  0.73           N  
ATOM   3321  CA  ALA A 422      27.995  33.712 -12.149  1.00  0.73           C  
ATOM   3322  C   ALA A 422      27.947  32.818 -13.348  1.00  0.73           C  
ATOM   3323  O   ALA A 422      28.865  32.032 -13.574  1.00  0.73           O  
ATOM   3324  CB  ALA A 422      27.123  33.070 -11.057  1.00  0.73           C  
ATOM   3325  N   SER A 423      26.876  32.916 -14.161  1.00  0.69           N  
ATOM   3326  CA  SER A 423      26.754  32.013 -15.271  1.00  0.69           C  
ATOM   3327  C   SER A 423      27.811  32.319 -16.279  1.00  0.69           C  
ATOM   3328  O   SER A 423      27.865  33.417 -16.829  1.00  0.69           O  
ATOM   3329  CB  SER A 423      25.397  32.102 -15.981  1.00  0.69           C  
ATOM   3330  OG  SER A 423      24.368  31.738 -15.076  1.00  0.69           O  
ATOM   3331  N   LYS A 424      28.690  31.334 -16.538  1.00  0.65           N  
ATOM   3332  CA  LYS A 424      29.743  31.491 -17.497  1.00  0.65           C  
ATOM   3333  C   LYS A 424      29.181  31.520 -18.881  1.00  0.65           C  
ATOM   3334  O   LYS A 424      29.557  32.357 -19.699  1.00  0.65           O  
ATOM   3335  CB  LYS A 424      30.766  30.344 -17.444  1.00  0.65           C  
ATOM   3336  CG  LYS A 424      31.455  30.269 -16.086  1.00  0.65           C  
ATOM   3337  CD  LYS A 424      32.101  31.597 -15.695  1.00  0.65           C  
ATOM   3338  CE  LYS A 424      32.477  31.688 -14.217  1.00  0.65           C  
ATOM   3339  NZ  LYS A 424      32.934  33.059 -13.900  1.00  0.65           N  
ATOM   3340  N   ASP A 425      28.236  30.604 -19.166  1.00  0.66           N  
ATOM   3341  CA  ASP A 425      27.724  30.447 -20.495  1.00  0.66           C  
ATOM   3342  C   ASP A 425      27.009  31.679 -20.917  1.00  0.66           C  
ATOM   3343  O   ASP A 425      27.107  32.079 -22.076  1.00  0.66           O  
ATOM   3344  CB  ASP A 425      26.746  29.267 -20.643  1.00  0.66           C  
ATOM   3345  CG  ASP A 425      26.386  29.114 -22.118  1.00  0.66           C  
ATOM   3346  OD1 ASP A 425      25.707  30.023 -22.668  1.00  0.66           O  
ATOM   3347  OD2 ASP A 425      26.789  28.082 -22.717  1.00  0.66           O  
ATOM   3348  N   CYS A 426      26.286  32.322 -19.983  1.00  0.70           N  
ATOM   3349  CA  CYS A 426      25.488  33.453 -20.351  1.00  0.70           C  
ATOM   3350  C   CYS A 426      26.384  34.474 -20.967  1.00  0.70           C  
ATOM   3351  O   CYS A 426      26.089  34.996 -22.041  1.00  0.70           O  
ATOM   3352  CB  CYS A 426      24.809  34.123 -19.144  1.00  0.70           C  
ATOM   3353  SG  CYS A 426      23.619  33.028 -18.313  1.00  0.70           S  
ATOM   3354  N   ILE A 427      27.519  34.774 -20.318  1.00  0.63           N  
ATOM   3355  CA  ILE A 427      28.377  35.746 -20.918  1.00  0.63           C  
ATOM   3356  C   ILE A 427      29.656  35.083 -21.298  1.00  0.63           C  
ATOM   3357  O   ILE A 427      30.469  34.700 -20.459  1.00  0.63           O  
ATOM   3358  CB  ILE A 427      28.667  36.913 -20.014  1.00  0.63           C  
ATOM   3359  CG1 ILE A 427      29.530  37.933 -20.765  1.00  0.63           C  
ATOM   3360  CG2 ILE A 427      29.262  36.406 -18.689  1.00  0.63           C  
ATOM   3361  CD1 ILE A 427      28.801  38.569 -21.946  1.00  0.63           C  
ATOM   3362  N   PRO A 428      29.823  34.909 -22.575  1.00  0.65           N  
ATOM   3363  CA  PRO A 428      31.057  34.333 -23.023  1.00  0.65           C  
ATOM   3364  C   PRO A 428      32.138  35.363 -23.047  1.00  0.65           C  
ATOM   3365  O   PRO A 428      31.848  36.515 -23.366  1.00  0.65           O  
ATOM   3366  CB  PRO A 428      30.770  33.720 -24.391  1.00  0.65           C  
ATOM   3367  CG  PRO A 428      29.266  33.405 -24.336  1.00  0.65           C  
ATOM   3368  CD  PRO A 428      28.697  34.467 -23.383  1.00  0.65           C  
ATOM   3369  N   CYS A 429      33.385  34.988 -22.691  1.00  0.63           N  
ATOM   3370  CA  CYS A 429      33.650  33.688 -22.156  1.00  0.63           C  
ATOM   3371  C   CYS A 429      32.942  33.584 -20.840  1.00  0.63           C  
ATOM   3372  O   CYS A 429      32.203  32.629 -20.614  1.00  0.63           O  
ATOM   3373  CB  CYS A 429      35.145  33.409 -21.923  1.00  0.63           C  
ATOM   3374  SG  CYS A 429      36.067  33.231 -23.479  1.00  0.63           S  
ATOM   3375  N   SER A 430      33.106  34.566 -19.923  1.00  0.62           N  
ATOM   3376  CA  SER A 430      33.974  35.703 -20.039  1.00  0.62           C  
ATOM   3377  C   SER A 430      34.301  36.107 -18.644  1.00  0.62           C  
ATOM   3378  O   SER A 430      33.566  35.794 -17.710  1.00  0.62           O  
ATOM   3379  CB  SER A 430      33.323  36.946 -20.672  1.00  0.62           C  
ATOM   3380  OG  SER A 430      32.282  37.433 -19.839  1.00  0.62           O  
ATOM   3381  N   GLU A 431      35.444  36.784 -18.457  1.00  0.61           N  
ATOM   3382  CA  GLU A 431      35.756  37.274 -17.152  1.00  0.61           C  
ATOM   3383  C   GLU A 431      34.804  38.391 -16.857  1.00  0.61           C  
ATOM   3384  O   GLU A 431      34.353  38.551 -15.724  1.00  0.61           O  
ATOM   3385  CB  GLU A 431      37.187  37.835 -17.035  1.00  0.61           C  
ATOM   3386  CG  GLU A 431      38.278  36.762 -17.073  1.00  0.61           C  
ATOM   3387  CD  GLU A 431      38.383  36.124 -15.692  1.00  0.61           C  
ATOM   3388  OE1 GLU A 431      38.171  36.850 -14.683  1.00  0.61           O  
ATOM   3389  OE2 GLU A 431      38.693  34.905 -15.629  1.00  0.61           O  
ATOM   3390  N   LEU A 432      34.450  39.175 -17.897  1.00  0.59           N  
ATOM   3391  CA  LEU A 432      33.693  40.376 -17.689  1.00  0.59           C  
ATOM   3392  C   LEU A 432      32.233  40.073 -17.545  1.00  0.59           C  
ATOM   3393  O   LEU A 432      31.396  40.581 -18.290  1.00  0.59           O  
ATOM   3394  CB  LEU A 432      33.870  41.365 -18.859  1.00  0.59           C  
ATOM   3395  CG  LEU A 432      33.300  42.770 -18.607  1.00  0.59           C  
ATOM   3396  CD1 LEU A 432      34.055  43.465 -17.463  1.00  0.59           C  
ATOM   3397  CD2 LEU A 432      33.297  43.606 -19.898  1.00  0.59           C  
ATOM   3398  N   ALA A 433      31.892  39.232 -16.555  1.00  0.68           N  
ATOM   3399  CA  ALA A 433      30.531  38.968 -16.197  1.00  0.68           C  
ATOM   3400  C   ALA A 433      30.023  40.235 -15.595  1.00  0.68           C  
ATOM   3401  O   ALA A 433      28.842  40.571 -15.677  1.00  0.68           O  
ATOM   3402  CB  ALA A 433      30.391  37.862 -15.139  1.00  0.68           C  
ATOM   3403  N   VAL A 434      30.957  40.968 -14.965  1.00  0.64           N  
ATOM   3404  CA  VAL A 434      30.694  42.136 -14.181  1.00  0.64           C  
ATOM   3405  C   VAL A 434      29.991  43.192 -14.968  1.00  0.64           C  
ATOM   3406  O   VAL A 434      29.092  43.841 -14.438  1.00  0.64           O  
ATOM   3407  CB  VAL A 434      31.940  42.760 -13.624  1.00  0.64           C  
ATOM   3408  CG1 VAL A 434      32.624  41.749 -12.687  1.00  0.64           C  
ATOM   3409  CG2 VAL A 434      32.821  43.226 -14.793  1.00  0.64           C  
ATOM   3410  N   ILE A 435      30.333  43.408 -16.250  1.00  0.60           N  
ATOM   3411  CA  ILE A 435      29.667  44.537 -16.831  1.00  0.60           C  
ATOM   3412  C   ILE A 435      28.284  44.120 -17.197  1.00  0.60           C  
ATOM   3413  O   ILE A 435      27.440  44.963 -17.498  1.00  0.60           O  
ATOM   3414  CB  ILE A 435      30.322  45.022 -18.089  1.00  0.60           C  
ATOM   3415  CG1 ILE A 435      29.782  46.407 -18.487  1.00  0.60           C  
ATOM   3416  CG2 ILE A 435      30.118  43.944 -19.168  1.00  0.60           C  
ATOM   3417  CD1 ILE A 435      30.181  47.519 -17.519  1.00  0.60           C  
ATOM   3418  N   THR A 436      27.993  42.808 -17.149  1.00  0.66           N  
ATOM   3419  CA  THR A 436      26.662  42.388 -17.470  1.00  0.66           C  
ATOM   3420  C   THR A 436      25.781  42.836 -16.354  1.00  0.66           C  
ATOM   3421  O   THR A 436      24.678  43.337 -16.570  1.00  0.66           O  
ATOM   3422  CB  THR A 436      26.505  40.905 -17.604  1.00  0.66           C  
ATOM   3423  OG1 THR A 436      27.347  40.415 -18.636  1.00  0.66           O  
ATOM   3424  CG2 THR A 436      25.031  40.612 -17.935  1.00  0.66           C  
ATOM   3425  N   GLY A 437      26.284  42.681 -15.116  1.00  0.68           N  
ATOM   3426  CA  GLY A 437      25.530  43.060 -13.966  1.00  0.68           C  
ATOM   3427  C   GLY A 437      25.292  44.521 -14.095  1.00  0.68           C  
ATOM   3428  O   GLY A 437      24.235  45.036 -13.738  1.00  0.68           O  
ATOM   3429  N   PHE A 438      26.288  45.232 -14.640  1.00  0.57           N  
ATOM   3430  CA  PHE A 438      26.166  46.649 -14.764  1.00  0.57           C  
ATOM   3431  C   PHE A 438      24.965  46.904 -15.614  1.00  0.57           C  
ATOM   3432  O   PHE A 438      24.190  47.822 -15.358  1.00  0.57           O  
ATOM   3433  CB  PHE A 438      27.387  47.300 -15.437  1.00  0.57           C  
ATOM   3434  CG  PHE A 438      27.230  48.781 -15.337  1.00  0.57           C  
ATOM   3435  CD1 PHE A 438      27.591  49.446 -14.187  1.00  0.57           C  
ATOM   3436  CD2 PHE A 438      26.726  49.505 -16.392  1.00  0.57           C  
ATOM   3437  CE1 PHE A 438      27.449  50.811 -14.092  1.00  0.57           C  
ATOM   3438  CE2 PHE A 438      26.583  50.870 -16.303  1.00  0.57           C  
ATOM   3439  CZ  PHE A 438      26.944  51.527 -15.150  1.00  0.57           C  
ATOM   3440  N   PHE A 439      24.760  46.093 -16.662  1.00  0.57           N  
ATOM   3441  CA  PHE A 439      23.622  46.347 -17.492  1.00  0.57           C  
ATOM   3442  C   PHE A 439      22.382  46.202 -16.662  1.00  0.57           C  
ATOM   3443  O   PHE A 439      21.498  47.057 -16.714  1.00  0.57           O  
ATOM   3444  CB  PHE A 439      23.513  45.382 -18.684  1.00  0.57           C  
ATOM   3445  CG  PHE A 439      24.725  45.612 -19.519  1.00  0.57           C  
ATOM   3446  CD1 PHE A 439      24.872  46.778 -20.235  1.00  0.57           C  
ATOM   3447  CD2 PHE A 439      25.709  44.654 -19.601  1.00  0.57           C  
ATOM   3448  CE1 PHE A 439      25.989  46.994 -21.007  1.00  0.57           C  
ATOM   3449  CE2 PHE A 439      26.828  44.865 -20.372  1.00  0.57           C  
ATOM   3450  CZ  PHE A 439      26.972  46.035 -21.076  1.00  0.57           C  
ATOM   3451  N   THR A 440      22.285  45.125 -15.855  1.00  0.66           N  
ATOM   3452  CA  THR A 440      21.096  44.916 -15.074  1.00  0.66           C  
ATOM   3453  C   THR A 440      20.935  46.016 -14.069  1.00  0.66           C  
ATOM   3454  O   THR A 440      19.823  46.491 -13.844  1.00  0.66           O  
ATOM   3455  CB  THR A 440      21.065  43.606 -14.333  1.00  0.66           C  
ATOM   3456  OG1 THR A 440      22.182  43.499 -13.467  1.00  0.66           O  
ATOM   3457  CG2 THR A 440      21.057  42.445 -15.336  1.00  0.66           C  
ATOM   3458  N   VAL A 441      22.037  46.460 -13.435  1.00  0.67           N  
ATOM   3459  CA  VAL A 441      21.920  47.472 -12.419  1.00  0.67           C  
ATOM   3460  C   VAL A 441      21.366  48.726 -13.026  1.00  0.67           C  
ATOM   3461  O   VAL A 441      20.529  49.396 -12.427  1.00  0.67           O  
ATOM   3462  CB  VAL A 441      23.231  47.810 -11.751  1.00  0.67           C  
ATOM   3463  CG1 VAL A 441      24.128  48.576 -12.733  1.00  0.67           C  
ATOM   3464  CG2 VAL A 441      22.942  48.593 -10.460  1.00  0.67           C  
ATOM   3465  N   THR A 442      21.796  49.073 -14.253  1.00  0.64           N  
ATOM   3466  CA  THR A 442      21.339  50.296 -14.848  1.00  0.64           C  
ATOM   3467  C   THR A 442      19.861  50.206 -15.037  1.00  0.64           C  
ATOM   3468  O   THR A 442      19.156  51.210 -14.948  1.00  0.64           O  
ATOM   3469  CB  THR A 442      21.978  50.602 -16.171  1.00  0.64           C  
ATOM   3470  OG1 THR A 442      21.642  49.609 -17.130  1.00  0.64           O  
ATOM   3471  CG2 THR A 442      23.502  50.660 -15.968  1.00  0.64           C  
ATOM   3472  N   ILE A 443      19.349  48.993 -15.309  1.00  0.59           N  
ATOM   3473  CA  ILE A 443      17.945  48.825 -15.536  1.00  0.59           C  
ATOM   3474  C   ILE A 443      17.201  49.235 -14.295  1.00  0.59           C  
ATOM   3475  O   ILE A 443      16.184  49.919 -14.358  1.00  0.59           O  
ATOM   3476  CB  ILE A 443      17.595  47.388 -15.809  1.00  0.59           C  
ATOM   3477  CG1 ILE A 443      18.329  46.879 -17.061  1.00  0.59           C  
ATOM   3478  CG2 ILE A 443      16.066  47.281 -15.910  1.00  0.59           C  
ATOM   3479  CD1 ILE A 443      18.291  45.360 -17.218  1.00  0.59           C  
ATOM   3480  N   TYR A 444      17.646  48.789 -13.114  1.00  0.62           N  
ATOM   3481  CA  TYR A 444      16.942  49.149 -11.917  1.00  0.62           C  
ATOM   3482  C   TYR A 444      17.179  50.584 -11.522  1.00  0.62           C  
ATOM   3483  O   TYR A 444      16.257  51.286 -11.109  1.00  0.62           O  
ATOM   3484  CB  TYR A 444      17.287  48.207 -10.754  1.00  0.62           C  
ATOM   3485  CG  TYR A 444      16.835  46.865 -11.228  1.00  0.62           C  
ATOM   3486  CD1 TYR A 444      15.523  46.479 -11.086  1.00  0.62           C  
ATOM   3487  CD2 TYR A 444      17.713  46.004 -11.848  1.00  0.62           C  
ATOM   3488  CE1 TYR A 444      15.101  45.247 -11.532  1.00  0.62           C  
ATOM   3489  CE2 TYR A 444      17.298  44.770 -12.297  1.00  0.62           C  
ATOM   3490  CZ  TYR A 444      15.988  44.388 -12.137  1.00  0.62           C  
ATOM   3491  OH  TYR A 444      15.557  43.123 -12.596  1.00  0.62           O  
ATOM   3492  N   LEU A 445      18.442  51.041 -11.615  1.00  0.65           N  
ATOM   3493  CA  LEU A 445      18.893  52.355 -11.234  1.00  0.65           C  
ATOM   3494  C   LEU A 445      18.445  53.433 -12.171  1.00  0.65           C  
ATOM   3495  O   LEU A 445      18.444  54.603 -11.790  1.00  0.65           O  
ATOM   3496  CB  LEU A 445      20.413  52.448 -11.037  1.00  0.65           C  
ATOM   3497  CG  LEU A 445      20.865  51.722  -9.758  1.00  0.65           C  
ATOM   3498  CD1 LEU A 445      20.256  52.385  -8.515  1.00  0.65           C  
ATOM   3499  CD2 LEU A 445      20.564  50.218  -9.816  1.00  0.65           C  
ATOM   3500  N   SER A 446      18.099  53.075 -13.422  1.00  0.60           N  
ATOM   3501  CA  SER A 446      17.719  54.010 -14.449  1.00  0.60           C  
ATOM   3502  C   SER A 446      18.835  54.982 -14.673  1.00  0.60           C  
ATOM   3503  O   SER A 446      18.639  56.198 -14.662  1.00  0.60           O  
ATOM   3504  CB  SER A 446      16.399  54.773 -14.185  1.00  0.60           C  
ATOM   3505  OG  SER A 446      16.525  55.692 -13.112  1.00  0.60           O  
ATOM   3506  N   LEU A 447      20.058  54.443 -14.868  1.00  0.57           N  
ATOM   3507  CA  LEU A 447      21.210  55.254 -15.141  1.00  0.57           C  
ATOM   3508  C   LEU A 447      21.594  55.027 -16.574  1.00  0.57           C  
ATOM   3509  O   LEU A 447      22.605  54.386 -16.852  1.00  0.57           O  
ATOM   3510  CB  LEU A 447      22.435  54.804 -14.328  1.00  0.57           C  
ATOM   3511  CG  LEU A 447      22.247  54.871 -12.803  1.00  0.57           C  
ATOM   3512  CD1 LEU A 447      23.517  54.403 -12.073  1.00  0.57           C  
ATOM   3513  CD2 LEU A 447      21.787  56.269 -12.357  1.00  0.57           C  
ATOM   3514  N   SER A 448      20.832  55.582 -17.534  1.00  0.58           N  
ATOM   3515  CA  SER A 448      21.161  55.328 -18.903  1.00  0.58           C  
ATOM   3516  C   SER A 448      20.233  56.139 -19.738  1.00  0.58           C  
ATOM   3517  O   SER A 448      19.441  56.926 -19.220  1.00  0.58           O  
ATOM   3518  CB  SER A 448      20.987  53.854 -19.309  1.00  0.58           C  
ATOM   3519  OG  SER A 448      19.633  53.458 -19.154  1.00  0.58           O  
ATOM   3520  N   THR A 449      20.324  55.967 -21.069  1.00  0.54           N  
ATOM   3521  CA  THR A 449      19.482  56.693 -21.969  1.00  0.54           C  
ATOM   3522  C   THR A 449      18.076  56.275 -21.717  1.00  0.54           C  
ATOM   3523  O   THR A 449      17.161  57.093 -21.792  1.00  0.54           O  
ATOM   3524  CB  THR A 449      19.783  56.434 -23.417  1.00  0.54           C  
ATOM   3525  OG1 THR A 449      19.577  55.064 -23.725  1.00  0.54           O  
ATOM   3526  CG2 THR A 449      21.238  56.840 -23.704  1.00  0.54           C  
ATOM   3527  N   HIS A 450      17.868  54.976 -21.422  1.00  0.46           N  
ATOM   3528  CA  HIS A 450      16.534  54.528 -21.166  1.00  0.46           C  
ATOM   3529  C   HIS A 450      16.226  54.943 -19.766  1.00  0.46           C  
ATOM   3530  O   HIS A 450      15.814  54.122 -18.952  1.00  0.46           O  
ATOM   3531  CB  HIS A 450      16.380  52.993 -21.179  1.00  0.46           C  
ATOM   3532  CG  HIS A 450      16.854  52.311 -22.430  1.00  0.46           C  
ATOM   3533  ND1 HIS A 450      16.233  52.396 -23.658  1.00  0.46           N  
ATOM   3534  CD2 HIS A 450      17.918  51.481 -22.610  1.00  0.46           C  
ATOM   3535  CE1 HIS A 450      16.948  51.620 -24.512  1.00  0.46           C  
ATOM   3536  NE2 HIS A 450      17.979  51.043 -23.921  1.00  0.46           N  
ATOM   3537  N   ALA A 451      16.392  56.241 -19.448  1.00  0.58           N  
ATOM   3538  CA  ALA A 451      16.126  56.671 -18.112  1.00  0.58           C  
ATOM   3539  C   ALA A 451      14.735  57.191 -18.101  1.00  0.58           C  
ATOM   3540  O   ALA A 451      14.438  58.230 -18.689  1.00  0.58           O  
ATOM   3541  CB  ALA A 451      17.042  57.813 -17.647  1.00  0.58           C  
ATOM   3542  N   GLU A 452      13.845  56.452 -17.418  1.00  0.56           N  
ATOM   3543  CA  GLU A 452      12.470  56.824 -17.315  1.00  0.56           C  
ATOM   3544  C   GLU A 452      11.758  55.584 -16.868  1.00  0.56           C  
ATOM   3545  O   GLU A 452      11.502  55.413 -15.678  1.00  0.56           O  
ATOM   3546  CB  GLU A 452      11.839  57.359 -18.625  1.00  0.56           C  
ATOM   3547  CG  GLU A 452      10.464  58.007 -18.443  1.00  0.56           C  
ATOM   3548  CD  GLU A 452      10.657  59.514 -18.344  1.00  0.56           C  
ATOM   3549  OE1 GLU A 452      11.459  60.054 -19.152  1.00  0.56           O  
ATOM   3550  OE2 GLU A 452       9.995  60.149 -17.481  1.00  0.56           O  
ATOM   3551  N   PRO A 453      11.449  54.706 -17.796  1.00  0.59           N  
ATOM   3552  CA  PRO A 453      10.685  53.533 -17.472  1.00  0.59           C  
ATOM   3553  C   PRO A 453      11.361  52.772 -16.380  1.00  0.59           C  
ATOM   3554  O   PRO A 453      10.670  52.114 -15.605  1.00  0.59           O  
ATOM   3555  CB  PRO A 453      10.683  52.691 -18.737  1.00  0.59           C  
ATOM   3556  CG  PRO A 453      12.080  52.974 -19.315  1.00  0.59           C  
ATOM   3557  CD  PRO A 453      12.372  54.420 -18.889  1.00  0.59           C  
ATOM   3558  N   TYR A 454      12.703  52.833 -16.300  1.00  0.54           N  
ATOM   3559  CA  TYR A 454      13.367  52.079 -15.281  1.00  0.54           C  
ATOM   3560  C   TYR A 454      12.863  52.583 -13.970  1.00  0.54           C  
ATOM   3561  O   TYR A 454      12.643  51.810 -13.039  1.00  0.54           O  
ATOM   3562  CB  TYR A 454      14.902  52.210 -15.263  1.00  0.54           C  
ATOM   3563  CG  TYR A 454      15.516  51.555 -16.460  1.00  0.54           C  
ATOM   3564  CD1 TYR A 454      15.153  50.285 -16.856  1.00  0.54           C  
ATOM   3565  CD2 TYR A 454      16.521  52.188 -17.151  1.00  0.54           C  
ATOM   3566  CE1 TYR A 454      15.748  49.685 -17.942  1.00  0.54           C  
ATOM   3567  CE2 TYR A 454      17.122  51.596 -18.238  1.00  0.54           C  
ATOM   3568  CZ  TYR A 454      16.732  50.341 -18.638  1.00  0.54           C  
ATOM   3569  OH  TYR A 454      17.344  49.727 -19.751  1.00  0.54           O  
ATOM   3570  N   THR A 455      12.690  53.912 -13.870  1.00  0.62           N  
ATOM   3571  CA  THR A 455      12.190  54.540 -12.683  1.00  0.62           C  
ATOM   3572  C   THR A 455      10.767  54.132 -12.471  1.00  0.62           C  
ATOM   3573  O   THR A 455      10.326  53.966 -11.335  1.00  0.62           O  
ATOM   3574  CB  THR A 455      12.231  56.039 -12.747  1.00  0.62           C  
ATOM   3575  OG1 THR A 455      13.570  56.487 -12.899  1.00  0.62           O  
ATOM   3576  CG2 THR A 455      11.624  56.601 -11.451  1.00  0.62           C  
ATOM   3577  N   ARG A 456      10.016  53.932 -13.569  1.00  0.54           N  
ATOM   3578  CA  ARG A 456       8.615  53.640 -13.485  1.00  0.54           C  
ATOM   3579  C   ARG A 456       8.410  52.394 -12.679  1.00  0.54           C  
ATOM   3580  O   ARG A 456       7.424  52.291 -11.949  1.00  0.54           O  
ATOM   3581  CB  ARG A 456       7.947  53.475 -14.865  1.00  0.54           C  
ATOM   3582  CG  ARG A 456       7.833  54.795 -15.642  1.00  0.54           C  
ATOM   3583  CD  ARG A 456       6.901  54.729 -16.857  1.00  0.54           C  
ATOM   3584  NE  ARG A 456       6.742  56.112 -17.395  1.00  0.54           N  
ATOM   3585  CZ  ARG A 456       5.495  56.656 -17.529  1.00  0.54           C  
ATOM   3586  NH1 ARG A 456       4.399  55.942 -17.143  1.00  0.54           N  
ATOM   3587  NH2 ARG A 456       5.341  57.908 -18.052  1.00  0.54           N  
ATOM   3588  N   ARG A 457       9.324  51.408 -12.772  1.00  0.58           N  
ATOM   3589  CA  ARG A 457       9.120  50.193 -12.029  1.00  0.58           C  
ATOM   3590  C   ARG A 457       9.016  50.520 -10.567  1.00  0.58           C  
ATOM   3591  O   ARG A 457       8.061  50.119  -9.902  1.00  0.58           O  
ATOM   3592  CB  ARG A 457      10.274  49.187 -12.188  1.00  0.58           C  
ATOM   3593  CG  ARG A 457      10.060  47.891 -11.399  1.00  0.58           C  
ATOM   3594  CD  ARG A 457      11.211  46.888 -11.516  1.00  0.58           C  
ATOM   3595  NE  ARG A 457      11.265  46.412 -12.928  1.00  0.58           N  
ATOM   3596  CZ  ARG A 457      10.497  45.356 -13.328  1.00  0.58           C  
ATOM   3597  NH1 ARG A 457       9.633  44.769 -12.450  1.00  0.58           N  
ATOM   3598  NH2 ARG A 457      10.595  44.886 -14.606  1.00  0.58           N  
ATOM   3599  N   ALA A 458       9.993  51.277 -10.034  1.00  0.68           N  
ATOM   3600  CA  ALA A 458       9.998  51.678  -8.653  1.00  0.68           C  
ATOM   3601  C   ALA A 458       8.836  52.593  -8.444  1.00  0.68           C  
ATOM   3602  O   ALA A 458       8.202  52.594  -7.388  1.00  0.68           O  
ATOM   3603  CB  ALA A 458      11.271  52.444  -8.255  1.00  0.68           C  
ATOM   3604  N   LEU A 459       8.536  53.377  -9.495  1.00  0.52           N  
ATOM   3605  CA  LEU A 459       7.537  54.404  -9.552  1.00  0.52           C  
ATOM   3606  C   LEU A 459       6.227  53.778  -9.216  1.00  0.52           C  
ATOM   3607  O   LEU A 459       5.398  54.393  -8.549  1.00  0.52           O  
ATOM   3608  CB  LEU A 459       7.443  54.977 -10.981  1.00  0.52           C  
ATOM   3609  CG  LEU A 459       6.487  56.169 -11.145  1.00  0.52           C  
ATOM   3610  CD1 LEU A 459       5.006  55.777 -10.992  1.00  0.52           C  
ATOM   3611  CD2 LEU A 459       6.918  57.303 -10.207  1.00  0.52           C  
ATOM   3612  N   ALA A 460       6.044  52.533  -9.688  1.00  0.46           N  
ATOM   3613  CA  ALA A 460       4.922  51.665  -9.490  1.00  0.46           C  
ATOM   3614  C   ALA A 460       4.942  51.381  -7.994  1.00  0.46           C  
ATOM   3615  O   ALA A 460       4.823  52.334  -7.234  1.00  0.46           O  
ATOM   3616  CB  ALA A 460       5.067  50.441 -10.419  1.00  0.46           C  
ATOM   3617  N   THR A 461       4.925  50.149  -7.433  1.00  0.53           N  
ATOM   3618  CA  THR A 461       4.804  48.854  -8.001  1.00  0.53           C  
ATOM   3619  C   THR A 461       3.337  48.748  -8.072  1.00  0.53           C  
ATOM   3620  O   THR A 461       2.682  48.010  -7.340  1.00  0.53           O  
ATOM   3621  CB  THR A 461       5.399  47.797  -7.107  1.00  0.53           C  
ATOM   3622  OG1 THR A 461       5.183  46.503  -7.650  1.00  0.53           O  
ATOM   3623  CG2 THR A 461       4.846  47.930  -5.675  1.00  0.53           C  
ATOM   3624  N   GLU A 462       2.811  49.544  -9.012  1.00  0.39           N  
ATOM   3625  CA  GLU A 462       1.428  49.772  -9.194  1.00  0.39           C  
ATOM   3626  C   GLU A 462       1.035  50.734  -8.120  1.00  0.39           C  
ATOM   3627  O   GLU A 462      -0.075  50.597  -7.609  1.00  0.39           O  
ATOM   3628  CB  GLU A 462       0.584  48.494  -9.026  1.00  0.39           C  
ATOM   3629  CG  GLU A 462       0.802  47.456 -10.128  1.00  0.39           C  
ATOM   3630  CD  GLU A 462       2.186  46.836 -10.000  1.00  0.39           C  
ATOM   3631  OE1 GLU A 462       2.422  46.108  -8.998  1.00  0.39           O  
ATOM   3632  OE2 GLU A 462       3.025  47.073 -10.909  1.00  0.39           O  
ATOM   3633  N   VAL A 463       1.963  51.670  -7.725  1.00  0.40           N  
ATOM   3634  CA  VAL A 463       1.712  52.775  -6.824  1.00  0.40           C  
ATOM   3635  C   VAL A 463       0.886  52.255  -5.708  1.00  0.40           C  
ATOM   3636  O   VAL A 463      -0.005  52.922  -5.178  1.00  0.40           O  
ATOM   3637  CB  VAL A 463       0.955  53.853  -7.490  1.00  0.40           C  
ATOM   3638  CG1 VAL A 463      -0.419  53.289  -7.850  1.00  0.40           C  
ATOM   3639  CG2 VAL A 463       0.891  55.078  -6.590  1.00  0.40           C  
ATOM   3640  N   THR A 464       1.190  51.012  -5.329  1.00  0.56           N  
ATOM   3641  CA  THR A 464       0.392  50.349  -4.362  1.00  0.56           C  
ATOM   3642  C   THR A 464       0.480  51.166  -3.131  1.00  0.56           C  
ATOM   3643  O   THR A 464      -0.472  51.221  -2.357  1.00  0.56           O  
ATOM   3644  CB  THR A 464       0.871  48.970  -4.026  1.00  0.56           C  
ATOM   3645  OG1 THR A 464       2.183  49.017  -3.481  1.00  0.56           O  
ATOM   3646  CG2 THR A 464       0.846  48.126  -5.309  1.00  0.56           C  
ATOM   3647  N   ALA A 465       1.652  51.783  -2.885  1.00  0.62           N  
ATOM   3648  CA  ALA A 465       1.699  52.674  -1.772  1.00  0.62           C  
ATOM   3649  C   ALA A 465       0.776  53.788  -2.141  1.00  0.62           C  
ATOM   3650  O   ALA A 465       0.846  54.331  -3.242  1.00  0.62           O  
ATOM   3651  CB  ALA A 465       3.090  53.281  -1.523  1.00  0.62           C  
ATOM   3652  N   GLY A 466      -0.136  54.149  -1.226  1.00  0.59           N  
ATOM   3653  CA  GLY A 466      -1.089  55.168  -1.535  1.00  0.59           C  
ATOM   3654  C   GLY A 466      -2.257  54.442  -2.111  1.00  0.59           C  
ATOM   3655  O   GLY A 466      -3.405  54.866  -2.032  1.00  0.59           O  
ATOM   3656  N   LEU A 467      -1.984  53.315  -2.770  1.00  0.49           N  
ATOM   3657  CA  LEU A 467      -3.076  52.509  -3.188  1.00  0.49           C  
ATOM   3658  C   LEU A 467      -3.605  51.972  -1.889  1.00  0.49           C  
ATOM   3659  O   LEU A 467      -4.810  51.838  -1.684  1.00  0.49           O  
ATOM   3660  CB  LEU A 467      -2.544  51.434  -4.145  1.00  0.49           C  
ATOM   3661  CG  LEU A 467      -3.574  50.591  -4.897  1.00  0.49           C  
ATOM   3662  CD1 LEU A 467      -4.678  51.431  -5.543  1.00  0.49           C  
ATOM   3663  CD2 LEU A 467      -2.828  49.829  -5.990  1.00  0.49           C  
ATOM   3664  N   LEU A 468      -2.675  51.593  -0.985  1.00  0.50           N  
ATOM   3665  CA  LEU A 468      -2.995  51.184   0.357  1.00  0.50           C  
ATOM   3666  C   LEU A 468      -3.327  52.374   1.215  1.00  0.50           C  
ATOM   3667  O   LEU A 468      -4.341  52.392   1.911  1.00  0.50           O  
ATOM   3668  CB  LEU A 468      -1.812  50.491   1.058  1.00  0.50           C  
ATOM   3669  CG  LEU A 468      -1.287  49.233   0.341  1.00  0.50           C  
ATOM   3670  CD1 LEU A 468      -0.170  48.569   1.161  1.00  0.50           C  
ATOM   3671  CD2 LEU A 468      -2.423  48.264  -0.018  1.00  0.50           C  
ATOM   3672  N   SER A 469      -2.433  53.390   1.204  1.00  0.52           N  
ATOM   3673  CA  SER A 469      -2.530  54.562   2.039  1.00  0.52           C  
ATOM   3674  C   SER A 469      -3.606  55.486   1.592  1.00  0.52           C  
ATOM   3675  O   SER A 469      -4.516  55.839   2.341  1.00  0.52           O  
ATOM   3676  CB  SER A 469      -1.240  55.399   2.047  1.00  0.52           C  
ATOM   3677  OG  SER A 469      -1.406  56.534   2.883  1.00  0.52           O  
ATOM   3678  N   LEU A 470      -3.458  55.935   0.339  1.00  0.40           N  
ATOM   3679  CA  LEU A 470      -4.301  56.874  -0.312  1.00  0.40           C  
ATOM   3680  C   LEU A 470      -5.581  56.222  -0.704  1.00  0.40           C  
ATOM   3681  O   LEU A 470      -6.484  56.914  -1.154  1.00  0.40           O  
ATOM   3682  CB  LEU A 470      -3.683  57.542  -1.555  1.00  0.40           C  
ATOM   3683  CG  LEU A 470      -2.178  57.905  -1.450  1.00  0.40           C  
ATOM   3684  CD1 LEU A 470      -1.801  59.034  -2.420  1.00  0.40           C  
ATOM   3685  CD2 LEU A 470      -1.657  58.088  -0.018  1.00  0.40           C  
ATOM   3686  N   LEU A 471      -5.661  54.876  -0.708  1.00  0.43           N  
ATOM   3687  CA  LEU A 471      -6.922  54.279  -1.054  1.00  0.43           C  
ATOM   3688  C   LEU A 471      -7.385  53.276  -0.003  1.00  0.43           C  
ATOM   3689  O   LEU A 471      -6.884  52.158  -0.041  1.00  0.43           O  
ATOM   3690  CB  LEU A 471      -6.881  53.506  -2.385  1.00  0.43           C  
ATOM   3691  CG  LEU A 471      -6.271  54.274  -3.579  1.00  0.43           C  
ATOM   3692  CD1 LEU A 471      -6.599  53.565  -4.891  1.00  0.43           C  
ATOM   3693  CD2 LEU A 471      -6.649  55.757  -3.631  1.00  0.43           C  
ATOM   3694  N   PRO A 472      -8.327  53.546   0.904  1.00  0.56           N  
ATOM   3695  CA  PRO A 472      -8.732  52.559   1.860  1.00  0.56           C  
ATOM   3696  C   PRO A 472      -9.620  51.491   1.353  1.00  0.56           C  
ATOM   3697  O   PRO A 472      -9.994  50.638   2.153  1.00  0.56           O  
ATOM   3698  CB  PRO A 472      -9.317  53.248   3.097  1.00  0.56           C  
ATOM   3699  CG  PRO A 472      -9.383  54.714   2.712  1.00  0.56           C  
ATOM   3700  CD  PRO A 472      -8.342  54.784   1.600  1.00  0.56           C  
ATOM   3701  N   SER A 473     -10.021  51.553   0.075  1.00  0.55           N  
ATOM   3702  CA  SER A 473     -10.904  50.581  -0.471  1.00  0.55           C  
ATOM   3703  C   SER A 473     -10.131  49.323  -0.618  1.00  0.55           C  
ATOM   3704  O   SER A 473     -10.685  48.230  -0.697  1.00  0.55           O  
ATOM   3705  CB  SER A 473     -11.395  50.931  -1.876  1.00  0.55           C  
ATOM   3706  OG  SER A 473     -12.343  49.966  -2.295  1.00  0.55           O  
ATOM   3707  N   MET A 474      -8.803  49.465  -0.693  1.00  0.57           N  
ATOM   3708  CA  MET A 474      -7.949  48.330  -0.862  1.00  0.57           C  
ATOM   3709  C   MET A 474      -7.771  47.677   0.477  1.00  0.57           C  
ATOM   3710  O   MET A 474      -7.934  48.303   1.523  1.00  0.57           O  
ATOM   3711  CB  MET A 474      -6.542  48.731  -1.329  1.00  0.57           C  
ATOM   3712  CG  MET A 474      -6.532  49.497  -2.651  1.00  0.57           C  
ATOM   3713  SD  MET A 474      -6.866  48.478  -4.110  1.00  0.57           S  
ATOM   3714  CE  MET A 474      -5.197  47.780  -4.178  1.00  0.57           C  
ATOM   3715  N   PRO A 475      -7.437  46.416   0.464  1.00  0.62           N  
ATOM   3716  CA  PRO A 475      -7.156  45.740   1.703  1.00  0.62           C  
ATOM   3717  C   PRO A 475      -5.905  46.323   2.285  1.00  0.62           C  
ATOM   3718  O   PRO A 475      -5.045  46.777   1.534  1.00  0.62           O  
ATOM   3719  CB  PRO A 475      -7.105  44.254   1.362  1.00  0.62           C  
ATOM   3720  CG  PRO A 475      -8.072  44.137   0.168  1.00  0.62           C  
ATOM   3721  CD  PRO A 475      -7.998  45.510  -0.526  1.00  0.62           C  
ATOM   3722  N   LEU A 476      -5.758  46.272   3.619  1.00  0.55           N  
ATOM   3723  CA  LEU A 476      -4.705  46.955   4.319  1.00  0.55           C  
ATOM   3724  C   LEU A 476      -3.359  46.517   3.828  1.00  0.55           C  
ATOM   3725  O   LEU A 476      -2.425  47.316   3.835  1.00  0.55           O  
ATOM   3726  CB  LEU A 476      -4.721  46.715   5.843  1.00  0.55           C  
ATOM   3727  CG  LEU A 476      -5.958  47.247   6.601  1.00  0.55           C  
ATOM   3728  CD1 LEU A 476      -6.005  48.781   6.612  1.00  0.55           C  
ATOM   3729  CD2 LEU A 476      -7.259  46.612   6.086  1.00  0.55           C  
ATOM   3730  N   ASN A 477      -3.183  45.235   3.449  1.00  0.56           N  
ATOM   3731  CA  ASN A 477      -1.869  44.845   3.019  1.00  0.56           C  
ATOM   3732  C   ASN A 477      -1.961  43.937   1.816  1.00  0.56           C  
ATOM   3733  O   ASN A 477      -1.432  42.828   1.845  1.00  0.56           O  
ATOM   3734  CB  ASN A 477      -1.166  44.061   4.150  1.00  0.56           C  
ATOM   3735  CG  ASN A 477      -1.951  42.803   4.531  1.00  0.56           C  
ATOM   3736  OD1 ASN A 477      -2.929  42.430   3.886  1.00  0.56           O  
ATOM   3737  ND2 ASN A 477      -1.511  42.126   5.623  1.00  0.56           N  
ATOM   3738  N   TRP A 478      -2.530  44.403   0.686  1.00  0.60           N  
ATOM   3739  CA  TRP A 478      -2.788  43.484  -0.396  1.00  0.60           C  
ATOM   3740  C   TRP A 478      -1.747  43.648  -1.473  1.00  0.60           C  
ATOM   3741  O   TRP A 478      -1.528  44.725  -2.023  1.00  0.60           O  
ATOM   3742  CB  TRP A 478      -4.222  43.726  -0.907  1.00  0.60           C  
ATOM   3743  CG  TRP A 478      -4.837  42.792  -1.917  1.00  0.60           C  
ATOM   3744  CD1 TRP A 478      -5.239  43.056  -3.191  1.00  0.60           C  
ATOM   3745  CD2 TRP A 478      -5.148  41.411  -1.669  1.00  0.60           C  
ATOM   3746  NE1 TRP A 478      -5.838  41.950  -3.730  1.00  0.60           N  
ATOM   3747  CE2 TRP A 478      -5.768  40.921  -2.816  1.00  0.60           C  
ATOM   3748  CE3 TRP A 478      -4.940  40.621  -0.576  1.00  0.60           C  
ATOM   3749  CZ2 TRP A 478      -6.190  39.624  -2.891  1.00  0.60           C  
ATOM   3750  CZ3 TRP A 478      -5.363  39.311  -0.654  1.00  0.60           C  
ATOM   3751  CH2 TRP A 478      -5.977  38.824  -1.789  1.00  0.60           C  
ATOM   3752  N   PRO A 479      -1.079  42.547  -1.725  1.00  0.65           N  
ATOM   3753  CA  PRO A 479       0.034  42.415  -2.640  1.00  0.65           C  
ATOM   3754  C   PRO A 479      -0.157  42.668  -4.112  1.00  0.65           C  
ATOM   3755  O   PRO A 479       0.777  43.185  -4.724  1.00  0.65           O  
ATOM   3756  CB  PRO A 479       0.591  41.011  -2.396  1.00  0.65           C  
ATOM   3757  CG  PRO A 479      -0.610  40.227  -1.836  1.00  0.65           C  
ATOM   3758  CD  PRO A 479      -1.419  41.292  -1.079  1.00  0.65           C  
ATOM   3759  N   TYR A 480      -1.289  42.294  -4.743  1.00  0.63           N  
ATOM   3760  CA  TYR A 480      -1.351  42.552  -6.163  1.00  0.63           C  
ATOM   3761  C   TYR A 480      -2.434  43.539  -6.401  1.00  0.63           C  
ATOM   3762  O   TYR A 480      -3.616  43.196  -6.430  1.00  0.63           O  
ATOM   3763  CB  TYR A 480      -1.629  41.312  -7.032  1.00  0.63           C  
ATOM   3764  CG  TYR A 480      -0.390  40.497  -7.095  1.00  0.63           C  
ATOM   3765  CD1 TYR A 480       0.359  40.265  -5.969  1.00  0.63           C  
ATOM   3766  CD2 TYR A 480      -0.009  39.919  -8.282  1.00  0.63           C  
ATOM   3767  CE1 TYR A 480       1.499  39.502  -6.040  1.00  0.63           C  
ATOM   3768  CE2 TYR A 480       1.128  39.151  -8.354  1.00  0.63           C  
ATOM   3769  CZ  TYR A 480       1.886  38.943  -7.231  1.00  0.63           C  
ATOM   3770  OH  TYR A 480       3.053  38.155  -7.300  1.00  0.63           O  
ATOM   3771  N   LEU A 481      -2.031  44.800  -6.640  1.00  0.50           N  
ATOM   3772  CA  LEU A 481      -3.010  45.835  -6.714  1.00  0.50           C  
ATOM   3773  C   LEU A 481      -2.985  46.496  -8.065  1.00  0.50           C  
ATOM   3774  O   LEU A 481      -1.922  46.733  -8.637  1.00  0.50           O  
ATOM   3775  CB  LEU A 481      -2.727  46.926  -5.676  1.00  0.50           C  
ATOM   3776  CG  LEU A 481      -2.497  46.416  -4.238  1.00  0.50           C  
ATOM   3777  CD1 LEU A 481      -2.380  47.584  -3.245  1.00  0.50           C  
ATOM   3778  CD2 LEU A 481      -3.540  45.375  -3.820  1.00  0.50           C  
ATOM   3779  N   LYS A 482      -4.200  46.765  -8.600  1.00  0.42           N  
ATOM   3780  CA  LYS A 482      -4.523  47.498  -9.802  1.00  0.42           C  
ATOM   3781  C   LYS A 482      -5.976  47.848  -9.590  1.00  0.42           C  
ATOM   3782  O   LYS A 482      -6.789  46.958  -9.377  1.00  0.42           O  
ATOM   3783  CB  LYS A 482      -4.375  46.673 -11.097  1.00  0.42           C  
ATOM   3784  CG  LYS A 482      -5.069  45.308 -11.061  1.00  0.42           C  
ATOM   3785  CD  LYS A 482      -5.152  44.624 -12.429  1.00  0.42           C  
ATOM   3786  CE  LYS A 482      -5.521  43.139 -12.355  1.00  0.42           C  
ATOM   3787  NZ  LYS A 482      -6.879  42.978 -11.792  1.00  0.42           N  
ATOM   3788  N   VAL A 483      -6.384  49.130  -9.699  1.00  0.41           N  
ATOM   3789  CA  VAL A 483      -7.672  49.479  -9.152  1.00  0.41           C  
ATOM   3790  C   VAL A 483      -8.597  50.083 -10.114  1.00  0.41           C  
ATOM   3791  O   VAL A 483      -8.250  50.310 -11.252  1.00  0.41           O  
ATOM   3792  CB  VAL A 483      -7.645  50.469  -8.026  1.00  0.41           C  
ATOM   3793  CG1 VAL A 483      -6.881  49.866  -6.848  1.00  0.41           C  
ATOM   3794  CG2 VAL A 483      -7.094  51.803  -8.544  1.00  0.41           C  
ATOM   3795  N   LEU A 484      -9.863  50.298  -9.718  1.00  0.37           N  
ATOM   3796  CA  LEU A 484     -10.750  50.890 -10.677  1.00  0.37           C  
ATOM   3797  C   LEU A 484     -10.884  52.325 -10.307  1.00  0.37           C  
ATOM   3798  O   LEU A 484     -11.413  52.651  -9.245  1.00  0.37           O  
ATOM   3799  CB  LEU A 484     -12.162  50.267 -10.682  1.00  0.37           C  
ATOM   3800  CG  LEU A 484     -13.149  50.858 -11.717  1.00  0.37           C  
ATOM   3801  CD1 LEU A 484     -13.631  52.273 -11.349  1.00  0.37           C  
ATOM   3802  CD2 LEU A 484     -12.564  50.783 -13.136  1.00  0.37           C  
ATOM   3803  N   GLY A 485     -10.416  53.230 -11.188  1.00  0.41           N  
ATOM   3804  CA  GLY A 485     -10.542  54.611 -10.848  1.00  0.41           C  
ATOM   3805  C   GLY A 485     -10.868  55.388 -12.080  1.00  0.41           C  
ATOM   3806  O   GLY A 485     -10.119  55.422 -13.055  1.00  0.41           O  
ATOM   3807  N   GLN A 486     -12.042  56.031 -12.052  1.00  0.51           N  
ATOM   3808  CA  GLN A 486     -12.461  56.920 -13.087  1.00  0.51           C  
ATOM   3809  C   GLN A 486     -11.569  58.118 -12.991  1.00  0.51           C  
ATOM   3810  O   GLN A 486     -11.227  58.733 -13.997  1.00  0.51           O  
ATOM   3811  CB  GLN A 486     -13.910  57.397 -12.898  1.00  0.51           C  
ATOM   3812  CG  GLN A 486     -14.932  56.257 -12.915  1.00  0.51           C  
ATOM   3813  CD  GLN A 486     -15.110  55.782 -14.348  1.00  0.51           C  
ATOM   3814  OE1 GLN A 486     -15.484  56.556 -15.228  1.00  0.51           O  
ATOM   3815  NE2 GLN A 486     -14.838  54.472 -14.595  1.00  0.51           N  
ATOM   3816  N   THR A 487     -11.179  58.493 -11.753  1.00  0.49           N  
ATOM   3817  CA  THR A 487     -10.377  59.671 -11.575  1.00  0.49           C  
ATOM   3818  C   THR A 487      -9.297  59.345 -10.603  1.00  0.49           C  
ATOM   3819  O   THR A 487      -9.315  58.284  -9.985  1.00  0.49           O  
ATOM   3820  CB  THR A 487     -11.185  60.817 -11.034  1.00  0.49           C  
ATOM   3821  OG1 THR A 487     -12.306  61.024 -11.876  1.00  0.49           O  
ATOM   3822  CG2 THR A 487     -10.339  62.104 -11.012  1.00  0.49           C  
ATOM   3823  N   PHE A 488      -8.302  60.242 -10.459  1.00  0.28           N  
ATOM   3824  CA  PHE A 488      -7.225  59.896  -9.598  1.00  0.28           C  
ATOM   3825  C   PHE A 488      -6.498  61.117  -9.139  1.00  0.28           C  
ATOM   3826  O   PHE A 488      -6.336  62.107  -9.845  1.00  0.28           O  
ATOM   3827  CB  PHE A 488      -6.213  59.073 -10.373  1.00  0.28           C  
ATOM   3828  CG  PHE A 488      -5.769  59.908 -11.507  1.00  0.28           C  
ATOM   3829  CD1 PHE A 488      -6.518  59.953 -12.657  1.00  0.28           C  
ATOM   3830  CD2 PHE A 488      -4.620  60.647 -11.419  1.00  0.28           C  
ATOM   3831  CE1 PHE A 488      -6.125  60.717 -13.727  1.00  0.28           C  
ATOM   3832  CE2 PHE A 488      -4.226  61.414 -12.489  1.00  0.28           C  
ATOM   3833  CZ  PHE A 488      -4.970  61.450 -13.642  1.00  0.28           C  
ATOM   3834  N   ILE A 489      -6.014  61.014  -7.901  1.00  0.32           N  
ATOM   3835  CA  ILE A 489      -5.159  61.906  -7.192  1.00  0.32           C  
ATOM   3836  C   ILE A 489      -3.813  61.340  -7.335  1.00  0.32           C  
ATOM   3837  O   ILE A 489      -3.539  60.153  -7.310  1.00  0.32           O  
ATOM   3838  CB  ILE A 489      -5.426  62.139  -5.734  1.00  0.32           C  
ATOM   3839  CG1 ILE A 489      -6.631  63.053  -5.524  1.00  0.32           C  
ATOM   3840  CG2 ILE A 489      -4.141  62.627  -5.061  1.00  0.32           C  
ATOM   3841  CD1 ILE A 489      -6.899  63.286  -4.041  1.00  0.32           C  
ATOM   3842  N   THR A 490      -2.929  62.266  -7.538  1.00  0.33           N  
ATOM   3843  CA  THR A 490      -1.633  62.170  -7.966  1.00  0.33           C  
ATOM   3844  C   THR A 490      -0.719  62.586  -6.860  1.00  0.33           C  
ATOM   3845  O   THR A 490      -0.231  63.685  -6.895  1.00  0.33           O  
ATOM   3846  CB  THR A 490      -1.743  63.013  -9.254  1.00  0.33           C  
ATOM   3847  OG1 THR A 490      -2.918  62.562  -9.908  1.00  0.33           O  
ATOM   3848  CG2 THR A 490      -0.685  62.998 -10.326  1.00  0.33           C  
ATOM   3849  N   VAL A 491      -0.311  61.725  -5.896  1.00  0.40           N  
ATOM   3850  CA  VAL A 491       0.574  62.191  -4.847  1.00  0.40           C  
ATOM   3851  C   VAL A 491       1.965  61.670  -4.947  1.00  0.40           C  
ATOM   3852  O   VAL A 491       2.181  60.479  -4.736  1.00  0.40           O  
ATOM   3853  CB  VAL A 491       0.120  61.814  -3.474  1.00  0.40           C  
ATOM   3854  CG1 VAL A 491       1.199  62.269  -2.478  1.00  0.40           C  
ATOM   3855  CG2 VAL A 491      -1.266  62.425  -3.225  1.00  0.40           C  
ATOM   3856  N   PRO A 492       2.934  62.523  -5.223  1.00  0.38           N  
ATOM   3857  CA  PRO A 492       4.289  62.066  -5.339  1.00  0.38           C  
ATOM   3858  C   PRO A 492       4.661  61.387  -4.070  1.00  0.38           C  
ATOM   3859  O   PRO A 492       4.527  61.991  -3.006  1.00  0.38           O  
ATOM   3860  CB  PRO A 492       5.147  63.318  -5.464  1.00  0.38           C  
ATOM   3861  CG  PRO A 492       4.387  64.317  -4.570  1.00  0.38           C  
ATOM   3862  CD  PRO A 492       2.915  63.893  -4.738  1.00  0.38           C  
ATOM   3863  N   VAL A 493       5.098  60.125  -4.129  1.00  0.44           N  
ATOM   3864  CA  VAL A 493       5.659  59.650  -2.913  1.00  0.44           C  
ATOM   3865  C   VAL A 493       6.926  60.430  -2.874  1.00  0.44           C  
ATOM   3866  O   VAL A 493       7.418  60.841  -1.824  1.00  0.44           O  
ATOM   3867  CB  VAL A 493       5.974  58.182  -2.905  1.00  0.44           C  
ATOM   3868  CG1 VAL A 493       7.411  57.950  -3.390  1.00  0.44           C  
ATOM   3869  CG2 VAL A 493       5.658  57.641  -1.503  1.00  0.44           C  
ATOM   3870  N   GLY A 494       7.444  60.678  -4.095  1.00  0.48           N  
ATOM   3871  CA  GLY A 494       8.670  61.363  -4.358  1.00  0.48           C  
ATOM   3872  C   GLY A 494       8.971  61.056  -5.791  1.00  0.48           C  
ATOM   3873  O   GLY A 494       8.203  61.390  -6.691  1.00  0.48           O  
ATOM   3874  N   HIS A 495      10.118  60.399  -6.026  1.00  0.48           N  
ATOM   3875  CA  HIS A 495      10.531  59.984  -7.333  1.00  0.48           C  
ATOM   3876  C   HIS A 495       9.497  58.994  -7.769  1.00  0.48           C  
ATOM   3877  O   HIS A 495       9.223  58.835  -8.957  1.00  0.48           O  
ATOM   3878  CB  HIS A 495      11.890  59.272  -7.286  1.00  0.48           C  
ATOM   3879  CG  HIS A 495      12.918  60.089  -6.560  1.00  0.48           C  
ATOM   3880  ND1 HIS A 495      13.765  61.002  -7.149  1.00  0.48           N  
ATOM   3881  CD2 HIS A 495      13.204  60.125  -5.229  1.00  0.48           C  
ATOM   3882  CE1 HIS A 495      14.514  61.540  -6.153  1.00  0.48           C  
ATOM   3883  NE2 HIS A 495      14.209  61.038  -4.970  1.00  0.48           N  
ATOM   3884  N   LEU A 496       8.932  58.277  -6.779  1.00  0.43           N  
ATOM   3885  CA  LEU A 496       7.922  57.275  -6.960  1.00  0.43           C  
ATOM   3886  C   LEU A 496       6.589  57.964  -7.028  1.00  0.43           C  
ATOM   3887  O   LEU A 496       6.469  59.146  -6.707  1.00  0.43           O  
ATOM   3888  CB  LEU A 496       7.860  56.293  -5.778  1.00  0.43           C  
ATOM   3889  CG  LEU A 496       9.193  55.581  -5.464  1.00  0.43           C  
ATOM   3890  CD1 LEU A 496       9.044  54.632  -4.265  1.00  0.43           C  
ATOM   3891  CD2 LEU A 496       9.762  54.867  -6.700  1.00  0.43           C  
ATOM   3892  N   VAL A 497       5.547  57.234  -7.478  1.00  0.42           N  
ATOM   3893  CA  VAL A 497       4.229  57.780  -7.568  1.00  0.42           C  
ATOM   3894  C   VAL A 497       3.335  57.171  -6.534  1.00  0.42           C  
ATOM   3895  O   VAL A 497       3.433  55.980  -6.262  1.00  0.42           O  
ATOM   3896  CB  VAL A 497       3.553  57.550  -8.892  1.00  0.42           C  
ATOM   3897  CG1 VAL A 497       2.059  57.867  -8.733  1.00  0.42           C  
ATOM   3898  CG2 VAL A 497       4.218  58.439  -9.955  1.00  0.42           C  
ATOM   3899  N   VAL A 498       2.452  57.985  -5.905  1.00  0.42           N  
ATOM   3900  CA  VAL A 498       1.505  57.456  -4.963  1.00  0.42           C  
ATOM   3901  C   VAL A 498       0.153  58.013  -5.302  1.00  0.42           C  
ATOM   3902  O   VAL A 498      -0.129  59.170  -5.003  1.00  0.42           O  
ATOM   3903  CB  VAL A 498       1.784  57.879  -3.551  1.00  0.42           C  
ATOM   3904  CG1 VAL A 498       0.637  57.389  -2.653  1.00  0.42           C  
ATOM   3905  CG2 VAL A 498       3.160  57.338  -3.143  1.00  0.42           C  
ATOM   3906  N   LEU A 499      -0.758  57.241  -5.931  1.00  0.27           N  
ATOM   3907  CA  LEU A 499      -1.998  57.911  -6.171  1.00  0.27           C  
ATOM   3908  C   LEU A 499      -2.816  57.969  -4.973  1.00  0.27           C  
ATOM   3909  O   LEU A 499      -2.788  57.104  -4.101  1.00  0.27           O  
ATOM   3910  CB  LEU A 499      -2.925  57.502  -7.328  1.00  0.27           C  
ATOM   3911  CG  LEU A 499      -4.499  57.552  -7.180  1.00  0.27           C  
ATOM   3912  CD1 LEU A 499      -5.238  57.153  -8.427  1.00  0.27           C  
ATOM   3913  CD2 LEU A 499      -5.175  56.725  -6.053  1.00  0.27           C  
ATOM   3914  N   ASN A 500      -3.632  59.022  -4.980  1.00  0.47           N  
ATOM   3915  CA  ASN A 500      -4.626  59.240  -3.999  1.00  0.47           C  
ATOM   3916  C   ASN A 500      -5.915  59.448  -4.729  1.00  0.47           C  
ATOM   3917  O   ASN A 500      -5.936  59.454  -5.944  1.00  0.47           O  
ATOM   3918  CB  ASN A 500      -4.286  60.456  -3.120  1.00  0.47           C  
ATOM   3919  CG  ASN A 500      -5.379  60.810  -2.129  1.00  0.47           C  
ATOM   3920  OD1 ASN A 500      -6.117  59.956  -1.639  1.00  0.47           O  
ATOM   3921  ND2 ASN A 500      -5.487  62.131  -1.833  1.00  0.47           N  
ATOM   3922  N   VAL A 501      -7.053  59.602  -4.054  1.00  0.45           N  
ATOM   3923  CA  VAL A 501      -8.305  59.824  -4.722  1.00  0.45           C  
ATOM   3924  C   VAL A 501      -8.870  61.107  -4.190  1.00  0.45           C  
ATOM   3925  O   VAL A 501      -9.003  61.271  -2.980  1.00  0.45           O  
ATOM   3926  CB  VAL A 501      -9.313  58.781  -4.358  1.00  0.45           C  
ATOM   3927  CG1 VAL A 501      -9.233  58.546  -2.841  1.00  0.45           C  
ATOM   3928  CG2 VAL A 501     -10.694  59.331  -4.728  1.00  0.45           C  
ATOM   3929  N   SER A 502      -9.231  62.055  -5.081  1.00  0.53           N  
ATOM   3930  CA  SER A 502      -9.775  63.316  -4.650  1.00  0.53           C  
ATOM   3931  C   SER A 502     -11.264  63.192  -4.552  1.00  0.53           C  
ATOM   3932  O   SER A 502     -11.837  62.159  -4.892  1.00  0.53           O  
ATOM   3933  CB  SER A 502      -9.477  64.462  -5.620  1.00  0.53           C  
ATOM   3934  OG  SER A 502     -10.112  64.189  -6.856  1.00  0.53           O  
ATOM   3935  N   VAL A 503     -11.932  64.261  -4.068  1.00  0.66           N  
ATOM   3936  CA  VAL A 503     -13.355  64.228  -3.905  1.00  0.66           C  
ATOM   3937  C   VAL A 503     -14.006  64.044  -5.243  1.00  0.66           C  
ATOM   3938  O   VAL A 503     -14.932  63.242  -5.354  1.00  0.66           O  
ATOM   3939  CB  VAL A 503     -13.920  65.481  -3.299  1.00  0.66           C  
ATOM   3940  CG1 VAL A 503     -15.452  65.342  -3.249  1.00  0.66           C  
ATOM   3941  CG2 VAL A 503     -13.264  65.715  -1.929  1.00  0.66           C  
ATOM   3942  N   PRO A 504     -13.593  64.750  -6.267  1.00  0.71           N  
ATOM   3943  CA  PRO A 504     -14.217  64.585  -7.548  1.00  0.71           C  
ATOM   3944  C   PRO A 504     -13.945  63.230  -8.089  1.00  0.71           C  
ATOM   3945  O   PRO A 504     -14.809  62.673  -8.755  1.00  0.71           O  
ATOM   3946  CB  PRO A 504     -13.684  65.719  -8.422  1.00  0.71           C  
ATOM   3947  CG  PRO A 504     -13.331  66.822  -7.408  1.00  0.71           C  
ATOM   3948  CD  PRO A 504     -12.984  66.063  -6.117  1.00  0.71           C  
ATOM   3949  N   CYS A 505     -12.762  62.677  -7.789  1.00  0.60           N  
ATOM   3950  CA  CYS A 505     -12.364  61.392  -8.272  1.00  0.60           C  
ATOM   3951  C   CYS A 505     -13.359  60.376  -7.813  1.00  0.60           C  
ATOM   3952  O   CYS A 505     -13.804  59.531  -8.587  1.00  0.60           O  
ATOM   3953  CB  CYS A 505     -11.016  60.993  -7.683  1.00  0.60           C  
ATOM   3954  SG  CYS A 505     -10.814  59.207  -7.776  1.00  0.60           S  
ATOM   3955  N   LEU A 506     -13.711  60.424  -6.518  1.00  0.62           N  
ATOM   3956  CA  LEU A 506     -14.642  59.496  -5.941  1.00  0.62           C  
ATOM   3957  C   LEU A 506     -16.012  59.707  -6.484  1.00  0.62           C  
ATOM   3958  O   LEU A 506     -16.708  58.757  -6.838  1.00  0.62           O  
ATOM   3959  CB  LEU A 506     -14.760  59.647  -4.419  1.00  0.62           C  
ATOM   3960  CG  LEU A 506     -13.507  59.116  -3.737  1.00  0.62           C  
ATOM   3961  CD1 LEU A 506     -13.636  59.060  -2.206  1.00  0.62           C  
ATOM   3962  CD2 LEU A 506     -13.172  57.777  -4.392  1.00  0.62           C  
ATOM   3963  N   LEU A 507     -16.434  60.979  -6.552  1.00  0.68           N  
ATOM   3964  CA  LEU A 507     -17.755  61.295  -6.997  1.00  0.68           C  
ATOM   3965  C   LEU A 507     -17.894  60.903  -8.430  1.00  0.68           C  
ATOM   3966  O   LEU A 507     -18.948  60.419  -8.838  1.00  0.68           O  
ATOM   3967  CB  LEU A 507     -18.106  62.784  -6.851  1.00  0.68           C  
ATOM   3968  CG  LEU A 507     -18.201  63.234  -5.380  1.00  0.68           C  
ATOM   3969  CD1 LEU A 507     -18.580  64.720  -5.271  1.00  0.68           C  
ATOM   3970  CD2 LEU A 507     -19.136  62.314  -4.576  1.00  0.68           C  
ATOM   3971  N   TYR A 508     -16.826  61.078  -9.233  1.00  0.67           N  
ATOM   3972  CA  TYR A 508     -16.938  60.786 -10.631  1.00  0.67           C  
ATOM   3973  C   TYR A 508     -17.292  59.345 -10.833  1.00  0.67           C  
ATOM   3974  O   TYR A 508     -18.159  59.033 -11.647  1.00  0.67           O  
ATOM   3975  CB  TYR A 508     -15.672  61.066 -11.476  1.00  0.67           C  
ATOM   3976  CG  TYR A 508     -15.415  62.538 -11.533  1.00  0.67           C  
ATOM   3977  CD1 TYR A 508     -16.432  63.416 -11.828  1.00  0.67           C  
ATOM   3978  CD2 TYR A 508     -14.144  63.047 -11.369  1.00  0.67           C  
ATOM   3979  CE1 TYR A 508     -16.197  64.770 -11.895  1.00  0.67           C  
ATOM   3980  CE2 TYR A 508     -13.899  64.397 -11.433  1.00  0.67           C  
ATOM   3981  CZ  TYR A 508     -14.932  65.265 -11.691  1.00  0.67           C  
ATOM   3982  OH  TYR A 508     -14.692  66.654 -11.758  1.00  0.67           O  
ATOM   3983  N   VAL A 509     -16.657  58.421 -10.091  1.00  0.65           N  
ATOM   3984  CA  VAL A 509     -16.934  57.026 -10.305  1.00  0.65           C  
ATOM   3985  C   VAL A 509     -18.398  56.781 -10.068  1.00  0.65           C  
ATOM   3986  O   VAL A 509     -19.065  56.106 -10.849  1.00  0.65           O  
ATOM   3987  CB  VAL A 509     -16.183  56.135  -9.359  1.00  0.65           C  
ATOM   3988  CG1 VAL A 509     -16.566  54.677  -9.662  1.00  0.65           C  
ATOM   3989  CG2 VAL A 509     -14.678  56.433  -9.480  1.00  0.65           C  
ATOM   3990  N   TYR A 510     -18.927  57.349  -8.971  1.00  0.66           N  
ATOM   3991  CA  TYR A 510     -20.291  57.229  -8.538  1.00  0.66           C  
ATOM   3992  C   TYR A 510     -21.196  57.849  -9.562  1.00  0.66           C  
ATOM   3993  O   TYR A 510     -22.243  57.297  -9.898  1.00  0.66           O  
ATOM   3994  CB  TYR A 510     -20.408  57.947  -7.175  1.00  0.66           C  
ATOM   3995  CG  TYR A 510     -21.776  57.946  -6.593  1.00  0.66           C  
ATOM   3996  CD1 TYR A 510     -22.458  56.775  -6.365  1.00  0.66           C  
ATOM   3997  CD2 TYR A 510     -22.344  59.138  -6.207  1.00  0.66           C  
ATOM   3998  CE1 TYR A 510     -23.713  56.802  -5.802  1.00  0.66           C  
ATOM   3999  CE2 TYR A 510     -23.596  59.172  -5.643  1.00  0.66           C  
ATOM   4000  CZ  TYR A 510     -24.283  58.001  -5.444  1.00  0.66           C  
ATOM   4001  OH  TYR A 510     -25.569  58.032  -4.863  1.00  0.66           O  
ATOM   4002  N   LEU A 511     -20.805  59.019 -10.094  1.00  0.74           N  
ATOM   4003  CA  LEU A 511     -21.593  59.717 -11.069  1.00  0.74           C  
ATOM   4004  C   LEU A 511     -21.674  58.894 -12.318  1.00  0.74           C  
ATOM   4005  O   LEU A 511     -22.707  58.883 -12.983  1.00  0.74           O  
ATOM   4006  CB  LEU A 511     -21.004  61.091 -11.427  1.00  0.74           C  
ATOM   4007  CG  LEU A 511     -20.998  62.076 -10.241  1.00  0.74           C  
ATOM   4008  CD1 LEU A 511     -20.401  63.434 -10.641  1.00  0.74           C  
ATOM   4009  CD2 LEU A 511     -22.398  62.214  -9.621  1.00  0.74           C  
ATOM   4010  N   LEU A 512     -20.575  58.196 -12.672  1.00  0.73           N  
ATOM   4011  CA  LEU A 512     -20.505  57.388 -13.861  1.00  0.73           C  
ATOM   4012  C   LEU A 512     -21.507  56.288 -13.753  1.00  0.73           C  
ATOM   4013  O   LEU A 512     -22.184  55.955 -14.728  1.00  0.73           O  
ATOM   4014  CB  LEU A 512     -19.107  56.761 -14.058  1.00  0.73           C  
ATOM   4015  CG  LEU A 512     -18.936  55.872 -15.311  1.00  0.73           C  
ATOM   4016  CD1 LEU A 512     -19.644  54.513 -15.173  1.00  0.73           C  
ATOM   4017  CD2 LEU A 512     -19.358  56.625 -16.581  1.00  0.73           C  
ATOM   4018  N   TYR A 513     -21.633  55.697 -12.550  1.00  0.72           N  
ATOM   4019  CA  TYR A 513     -22.546  54.608 -12.382  1.00  0.72           C  
ATOM   4020  C   TYR A 513     -23.920  55.102 -12.704  1.00  0.72           C  
ATOM   4021  O   TYR A 513     -24.669  54.451 -13.431  1.00  0.72           O  
ATOM   4022  CB  TYR A 513     -22.620  54.081 -10.935  1.00  0.72           C  
ATOM   4023  CG  TYR A 513     -21.336  53.407 -10.601  1.00  0.72           C  
ATOM   4024  CD1 TYR A 513     -21.036  52.188 -11.160  1.00  0.72           C  
ATOM   4025  CD2 TYR A 513     -20.451  53.972  -9.711  1.00  0.72           C  
ATOM   4026  CE1 TYR A 513     -19.858  51.550 -10.855  1.00  0.72           C  
ATOM   4027  CE2 TYR A 513     -19.271  53.337  -9.402  1.00  0.72           C  
ATOM   4028  CZ  TYR A 513     -18.972  52.124  -9.976  1.00  0.72           C  
ATOM   4029  OH  TYR A 513     -17.763  51.470  -9.661  1.00  0.72           O  
ATOM   4030  N   LEU A 514     -24.279  56.275 -12.150  1.00  0.76           N  
ATOM   4031  CA  LEU A 514     -25.569  56.883 -12.319  1.00  0.76           C  
ATOM   4032  C   LEU A 514     -25.761  57.353 -13.732  1.00  0.76           C  
ATOM   4033  O   LEU A 514     -26.856  57.251 -14.281  1.00  0.76           O  
ATOM   4034  CB  LEU A 514     -25.756  58.105 -11.404  1.00  0.76           C  
ATOM   4035  CG  LEU A 514     -25.696  57.764  -9.901  1.00  0.76           C  
ATOM   4036  CD1 LEU A 514     -25.889  59.022  -9.038  1.00  0.76           C  
ATOM   4037  CD2 LEU A 514     -26.682  56.640  -9.539  1.00  0.76           C  
ATOM   4038  N   PHE A 515     -24.695  57.885 -14.358  1.00  0.75           N  
ATOM   4039  CA  PHE A 515     -24.765  58.449 -15.679  1.00  0.75           C  
ATOM   4040  C   PHE A 515     -25.222  57.379 -16.614  1.00  0.75           C  
ATOM   4041  O   PHE A 515     -26.069  57.605 -17.479  1.00  0.75           O  
ATOM   4042  CB  PHE A 515     -23.390  58.935 -16.165  1.00  0.75           C  
ATOM   4043  CG  PHE A 515     -23.522  59.508 -17.534  1.00  0.75           C  
ATOM   4044  CD1 PHE A 515     -23.983  60.791 -17.720  1.00  0.75           C  
ATOM   4045  CD2 PHE A 515     -23.165  58.761 -18.633  1.00  0.75           C  
ATOM   4046  CE1 PHE A 515     -24.094  61.318 -18.985  1.00  0.75           C  
ATOM   4047  CE2 PHE A 515     -23.274  59.283 -19.900  1.00  0.75           C  
ATOM   4048  CZ  PHE A 515     -23.740  60.563 -20.077  1.00  0.75           C  
ATOM   4049  N   PHE A 516     -24.648  56.180 -16.452  1.00  0.72           N  
ATOM   4050  CA  PHE A 516     -24.976  55.041 -17.249  1.00  0.72           C  
ATOM   4051  C   PHE A 516     -26.423  54.702 -17.055  1.00  0.72           C  
ATOM   4052  O   PHE A 516     -27.148  54.494 -18.027  1.00  0.72           O  
ATOM   4053  CB  PHE A 516     -24.145  53.818 -16.820  1.00  0.72           C  
ATOM   4054  CG  PHE A 516     -24.536  52.634 -17.635  1.00  0.72           C  
ATOM   4055  CD1 PHE A 516     -23.933  52.375 -18.843  1.00  0.72           C  
ATOM   4056  CD2 PHE A 516     -25.508  51.774 -17.181  1.00  0.72           C  
ATOM   4057  CE1 PHE A 516     -24.298  51.276 -19.587  1.00  0.72           C  
ATOM   4058  CE2 PHE A 516     -25.877  50.675 -17.920  1.00  0.72           C  
ATOM   4059  CZ  PHE A 516     -25.272  50.423 -19.127  1.00  0.72           C  
ATOM   4060  N   ARG A 517     -26.884  54.639 -15.788  1.00  0.72           N  
ATOM   4061  CA  ARG A 517     -28.248  54.261 -15.532  1.00  0.72           C  
ATOM   4062  C   ARG A 517     -29.193  55.289 -16.063  1.00  0.72           C  
ATOM   4063  O   ARG A 517     -30.222  54.943 -16.640  1.00  0.72           O  
ATOM   4064  CB  ARG A 517     -28.614  54.057 -14.048  1.00  0.72           C  
ATOM   4065  CG  ARG A 517     -28.017  52.791 -13.428  1.00  0.72           C  
ATOM   4066  CD  ARG A 517     -28.871  52.190 -12.305  1.00  0.72           C  
ATOM   4067  NE  ARG A 517     -29.052  53.220 -11.243  1.00  0.72           N  
ATOM   4068  CZ  ARG A 517     -29.520  52.856 -10.013  1.00  0.72           C  
ATOM   4069  NH1 ARG A 517     -29.788  51.546  -9.741  1.00  0.72           N  
ATOM   4070  NH2 ARG A 517     -29.715  53.804  -9.050  1.00  0.72           N  
ATOM   4071  N   MET A 518     -28.865  56.583 -15.890  1.00  0.73           N  
ATOM   4072  CA  MET A 518     -29.773  57.625 -16.269  1.00  0.73           C  
ATOM   4073  C   MET A 518     -29.967  57.630 -17.748  1.00  0.73           C  
ATOM   4074  O   MET A 518     -31.061  57.927 -18.221  1.00  0.73           O  
ATOM   4075  CB  MET A 518     -29.340  59.033 -15.825  1.00  0.73           C  
ATOM   4076  CG  MET A 518     -30.495  60.037 -15.874  1.00  0.73           C  
ATOM   4077  SD  MET A 518     -30.152  61.652 -15.104  1.00  0.73           S  
ATOM   4078  CE  MET A 518     -31.859  62.267 -15.195  1.00  0.73           C  
ATOM   4079  N   ALA A 519     -28.920  57.309 -18.530  1.00  0.77           N  
ATOM   4080  CA  ALA A 519     -29.089  57.341 -19.952  1.00  0.77           C  
ATOM   4081  C   ALA A 519     -30.174  56.370 -20.297  1.00  0.77           C  
ATOM   4082  O   ALA A 519     -31.027  56.650 -21.137  1.00  0.77           O  
ATOM   4083  CB  ALA A 519     -27.825  56.913 -20.719  1.00  0.77           C  
ATOM   4084  N   GLN A 520     -30.156  55.190 -19.653  1.00  0.71           N  
ATOM   4085  CA  GLN A 520     -31.141  54.177 -19.897  1.00  0.71           C  
ATOM   4086  C   GLN A 520     -32.479  54.617 -19.364  1.00  0.71           C  
ATOM   4087  O   GLN A 520     -33.508  54.422 -20.009  1.00  0.71           O  
ATOM   4088  CB  GLN A 520     -30.752  52.840 -19.237  1.00  0.71           C  
ATOM   4089  CG  GLN A 520     -31.530  51.633 -19.761  1.00  0.71           C  
ATOM   4090  CD  GLN A 520     -32.950  51.709 -19.231  1.00  0.71           C  
ATOM   4091  OE1 GLN A 520     -33.167  51.816 -18.025  1.00  0.71           O  
ATOM   4092  NE2 GLN A 520     -33.948  51.658 -20.154  1.00  0.71           N  
ATOM   4093  N   LEU A 521     -32.487  55.246 -18.171  1.00  0.70           N  
ATOM   4094  CA  LEU A 521     -33.680  55.664 -17.481  1.00  0.70           C  
ATOM   4095  C   LEU A 521     -34.357  56.708 -18.315  1.00  0.70           C  
ATOM   4096  O   LEU A 521     -35.584  56.750 -18.411  1.00  0.70           O  
ATOM   4097  CB  LEU A 521     -33.331  56.261 -16.101  1.00  0.70           C  
ATOM   4098  CG  LEU A 521     -34.504  56.544 -15.136  1.00  0.70           C  
ATOM   4099  CD1 LEU A 521     -33.971  57.132 -13.819  1.00  0.70           C  
ATOM   4100  CD2 LEU A 521     -35.597  57.431 -15.751  1.00  0.70           C  
ATOM   4101  N   ARG A 522     -33.553  57.572 -18.956  1.00  0.65           N  
ATOM   4102  CA  ARG A 522     -34.044  58.631 -19.784  1.00  0.65           C  
ATOM   4103  C   ARG A 522     -34.721  57.974 -20.934  1.00  0.65           C  
ATOM   4104  O   ARG A 522     -35.538  58.583 -21.621  1.00  0.65           O  
ATOM   4105  CB  ARG A 522     -32.945  59.558 -20.329  1.00  0.65           C  
ATOM   4106  CG  ARG A 522     -32.126  60.239 -19.231  1.00  0.65           C  
ATOM   4107  CD  ARG A 522     -32.780  60.198 -17.847  1.00  0.65           C  
ATOM   4108  NE  ARG A 522     -34.017  61.026 -17.883  1.00  0.65           N  
ATOM   4109  CZ  ARG A 522     -34.875  61.007 -16.821  1.00  0.65           C  
ATOM   4110  NH1 ARG A 522     -34.616  60.217 -15.739  1.00  0.65           N  
ATOM   4111  NH2 ARG A 522     -35.997  61.781 -16.844  1.00  0.65           N  
ATOM   4112  N   ASN A 523     -34.378  56.692 -21.158  1.00  0.67           N  
ATOM   4113  CA  ASN A 523     -34.916  55.922 -22.233  1.00  0.67           C  
ATOM   4114  C   ASN A 523     -34.390  56.415 -23.533  1.00  0.67           C  
ATOM   4115  O   ASN A 523     -35.133  56.531 -24.507  1.00  0.67           O  
ATOM   4116  CB  ASN A 523     -36.454  55.916 -22.283  1.00  0.67           C  
ATOM   4117  CG  ASN A 523     -36.955  55.018 -21.158  1.00  0.67           C  
ATOM   4118  OD1 ASN A 523     -36.456  53.911 -20.965  1.00  0.67           O  
ATOM   4119  ND2 ASN A 523     -37.968  55.505 -20.391  1.00  0.67           N  
ATOM   4120  N   PHE A 524     -33.081  56.740 -23.578  1.00  0.65           N  
ATOM   4121  CA  PHE A 524     -32.541  57.007 -24.874  1.00  0.65           C  
ATOM   4122  C   PHE A 524     -32.571  55.659 -25.509  1.00  0.65           C  
ATOM   4123  O   PHE A 524     -31.697  54.826 -25.271  1.00  0.65           O  
ATOM   4124  CB  PHE A 524     -31.084  57.501 -24.864  1.00  0.65           C  
ATOM   4125  CG  PHE A 524     -31.078  58.884 -24.315  1.00  0.65           C  
ATOM   4126  CD1 PHE A 524     -31.074  59.099 -22.956  1.00  0.65           C  
ATOM   4127  CD2 PHE A 524     -31.073  59.966 -25.166  1.00  0.65           C  
ATOM   4128  CE1 PHE A 524     -31.066  60.377 -22.450  1.00  0.65           C  
ATOM   4129  CE2 PHE A 524     -31.066  61.246 -24.667  1.00  0.65           C  
ATOM   4130  CZ  PHE A 524     -31.063  61.450 -23.309  1.00  0.65           C  
ATOM   4131  N   LYS A 525     -33.614  55.429 -26.331  1.00  0.68           N  
ATOM   4132  CA  LYS A 525     -33.871  54.149 -26.917  1.00  0.68           C  
ATOM   4133  C   LYS A 525     -33.480  54.175 -28.350  1.00  0.68           C  
ATOM   4134  O   LYS A 525     -33.308  55.234 -28.951  1.00  0.68           O  
ATOM   4135  CB  LYS A 525     -35.356  53.735 -26.830  1.00  0.68           C  
ATOM   4136  CG  LYS A 525     -36.346  54.828 -27.255  1.00  0.68           C  
ATOM   4137  CD  LYS A 525     -36.367  55.153 -28.750  1.00  0.68           C  
ATOM   4138  CE  LYS A 525     -37.196  56.401 -29.075  1.00  0.68           C  
ATOM   4139  NZ  LYS A 525     -37.146  56.694 -30.525  1.00  0.68           N  
ATOM   4140  N   GLY A 526     -33.295  52.972 -28.923  1.00  0.73           N  
ATOM   4141  CA  GLY A 526     -32.943  52.875 -30.303  1.00  0.73           C  
ATOM   4142  C   GLY A 526     -31.556  53.391 -30.442  1.00  0.73           C  
ATOM   4143  O   GLY A 526     -30.735  53.269 -29.534  1.00  0.73           O  
ATOM   4144  N   THR A 527     -31.262  53.989 -31.610  1.00  0.70           N  
ATOM   4145  CA  THR A 527     -29.948  54.503 -31.823  1.00  0.70           C  
ATOM   4146  C   THR A 527     -29.821  55.687 -30.933  1.00  0.70           C  
ATOM   4147  O   THR A 527     -30.704  56.542 -30.893  1.00  0.70           O  
ATOM   4148  CB  THR A 527     -29.727  54.995 -33.218  1.00  0.70           C  
ATOM   4149  OG1 THR A 527     -30.034  53.974 -34.156  1.00  0.70           O  
ATOM   4150  CG2 THR A 527     -28.248  55.390 -33.347  1.00  0.70           C  
ATOM   4151  N   TYR A 528     -28.723  55.753 -30.161  1.00  0.65           N  
ATOM   4152  CA  TYR A 528     -28.564  56.896 -29.325  1.00  0.65           C  
ATOM   4153  C   TYR A 528     -27.127  57.268 -29.267  1.00  0.65           C  
ATOM   4154  O   TYR A 528     -26.239  56.485 -29.601  1.00  0.65           O  
ATOM   4155  CB  TYR A 528     -29.113  56.729 -27.892  1.00  0.65           C  
ATOM   4156  CG  TYR A 528     -28.579  55.487 -27.259  1.00  0.65           C  
ATOM   4157  CD1 TYR A 528     -27.297  55.425 -26.760  1.00  0.65           C  
ATOM   4158  CD2 TYR A 528     -29.390  54.382 -27.143  1.00  0.65           C  
ATOM   4159  CE1 TYR A 528     -26.834  54.269 -26.174  1.00  0.65           C  
ATOM   4160  CE2 TYR A 528     -28.933  53.226 -26.558  1.00  0.65           C  
ATOM   4161  CZ  TYR A 528     -27.649  53.168 -26.072  1.00  0.65           C  
ATOM   4162  OH  TYR A 528     -27.176  51.982 -25.470  1.00  0.65           O  
ATOM   4163  N   CYS A 529     -26.879  58.525 -28.870  1.00  0.73           N  
ATOM   4164  CA  CYS A 529     -25.549  59.024 -28.748  1.00  0.73           C  
ATOM   4165  C   CYS A 529     -25.523  59.751 -27.450  1.00  0.73           C  
ATOM   4166  O   CYS A 529     -26.167  59.343 -26.485  1.00  0.73           O  
ATOM   4167  CB  CYS A 529     -25.168  60.025 -29.853  1.00  0.73           C  
ATOM   4168  SG  CYS A 529     -26.250  61.484 -29.882  1.00  0.73           S  
ATOM   4169  N   TYR A 530     -24.754  60.850 -27.397  1.00  0.72           N  
ATOM   4170  CA  TYR A 530     -24.688  61.606 -26.191  1.00  0.72           C  
ATOM   4171  C   TYR A 530     -25.089  63.008 -26.482  1.00  0.72           C  
ATOM   4172  O   TYR A 530     -24.985  63.478 -27.614  1.00  0.72           O  
ATOM   4173  CB  TYR A 530     -23.329  61.537 -25.505  1.00  0.72           C  
ATOM   4174  CG  TYR A 530     -23.345  60.192 -24.868  1.00  0.72           C  
ATOM   4175  CD1 TYR A 530     -23.167  59.040 -25.600  1.00  0.72           C  
ATOM   4176  CD2 TYR A 530     -23.524  60.098 -23.508  1.00  0.72           C  
ATOM   4177  CE1 TYR A 530     -23.181  57.813 -24.977  1.00  0.72           C  
ATOM   4178  CE2 TYR A 530     -23.540  58.877 -22.882  1.00  0.72           C  
ATOM   4179  CZ  TYR A 530     -23.369  57.733 -23.618  1.00  0.72           C  
ATOM   4180  OH  TYR A 530     -23.385  56.478 -22.975  1.00  0.72           O  
ATOM   4181  N   LEU A 531     -25.591  63.702 -25.444  1.00  0.73           N  
ATOM   4182  CA  LEU A 531     -26.175  64.995 -25.643  1.00  0.73           C  
ATOM   4183  C   LEU A 531     -25.095  66.012 -25.789  1.00  0.73           C  
ATOM   4184  O   LEU A 531     -24.672  66.629 -24.812  1.00  0.73           O  
ATOM   4185  CB  LEU A 531     -27.035  65.453 -24.454  1.00  0.73           C  
ATOM   4186  CG  LEU A 531     -28.128  64.448 -24.046  1.00  0.73           C  
ATOM   4187  CD1 LEU A 531     -29.104  64.169 -25.198  1.00  0.73           C  
ATOM   4188  CD2 LEU A 531     -27.517  63.174 -23.447  1.00  0.73           C  
ATOM   4189  N   VAL A 532     -24.673  66.237 -27.046  1.00  0.75           N  
ATOM   4190  CA  VAL A 532     -23.627  67.157 -27.373  1.00  0.75           C  
ATOM   4191  C   VAL A 532     -24.045  68.559 -27.036  1.00  0.75           C  
ATOM   4192  O   VAL A 532     -23.242  69.320 -26.498  1.00  0.75           O  
ATOM   4193  CB  VAL A 532     -23.266  67.106 -28.832  1.00  0.75           C  
ATOM   4194  CG1 VAL A 532     -22.220  68.196 -29.121  1.00  0.75           C  
ATOM   4195  CG2 VAL A 532     -22.790  65.679 -29.168  1.00  0.75           C  
ATOM   4196  N   PRO A 533     -25.259  68.955 -27.323  1.00  0.73           N  
ATOM   4197  CA  PRO A 533     -25.648  70.309 -27.028  1.00  0.73           C  
ATOM   4198  C   PRO A 533     -25.601  70.606 -25.564  1.00  0.73           C  
ATOM   4199  O   PRO A 533     -25.286  71.736 -25.196  1.00  0.73           O  
ATOM   4200  CB  PRO A 533     -27.014  70.495 -27.681  1.00  0.73           C  
ATOM   4201  CG  PRO A 533     -26.958  69.536 -28.888  1.00  0.73           C  
ATOM   4202  CD  PRO A 533     -25.997  68.413 -28.451  1.00  0.73           C  
ATOM   4203  N   TYR A 534     -25.942  69.621 -24.718  1.00  0.73           N  
ATOM   4204  CA  TYR A 534     -25.891  69.765 -23.294  1.00  0.73           C  
ATOM   4205  C   TYR A 534     -24.458  69.831 -22.868  1.00  0.73           C  
ATOM   4206  O   TYR A 534     -24.099  70.579 -21.960  1.00  0.73           O  
ATOM   4207  CB  TYR A 534     -26.563  68.592 -22.553  1.00  0.73           C  
ATOM   4208  CG  TYR A 534     -28.042  68.726 -22.710  1.00  0.73           C  
ATOM   4209  CD1 TYR A 534     -28.672  68.414 -23.893  1.00  0.73           C  
ATOM   4210  CD2 TYR A 534     -28.803  69.166 -21.651  1.00  0.73           C  
ATOM   4211  CE1 TYR A 534     -30.037  68.544 -24.009  1.00  0.73           C  
ATOM   4212  CE2 TYR A 534     -30.167  69.295 -21.763  1.00  0.73           C  
ATOM   4213  CZ  TYR A 534     -30.789  68.984 -22.945  1.00  0.73           C  
ATOM   4214  OH  TYR A 534     -32.190  69.114 -23.063  1.00  0.73           O  
ATOM   4215  N   LEU A 535     -23.607  69.018 -23.522  1.00  0.78           N  
ATOM   4216  CA  LEU A 535     -22.215  68.908 -23.196  1.00  0.78           C  
ATOM   4217  C   LEU A 535     -21.541  70.226 -23.427  1.00  0.78           C  
ATOM   4218  O   LEU A 535     -20.709  70.659 -22.635  1.00  0.78           O  
ATOM   4219  CB  LEU A 535     -21.508  67.851 -24.064  1.00  0.78           C  
ATOM   4220  CG  LEU A 535     -22.086  66.433 -23.884  1.00  0.78           C  
ATOM   4221  CD1 LEU A 535     -21.357  65.407 -24.765  1.00  0.78           C  
ATOM   4222  CD2 LEU A 535     -22.108  66.024 -22.404  1.00  0.78           C  
ATOM   4223  N   VAL A 536     -21.863  70.906 -24.535  1.00  0.77           N  
ATOM   4224  CA  VAL A 536     -21.237  72.169 -24.780  1.00  0.77           C  
ATOM   4225  C   VAL A 536     -21.705  73.156 -23.753  1.00  0.77           C  
ATOM   4226  O   VAL A 536     -20.945  74.018 -23.314  1.00  0.77           O  
ATOM   4227  CB  VAL A 536     -21.533  72.713 -26.144  1.00  0.77           C  
ATOM   4228  CG1 VAL A 536     -23.051  72.862 -26.316  1.00  0.77           C  
ATOM   4229  CG2 VAL A 536     -20.772  74.035 -26.288  1.00  0.77           C  
ATOM   4230  N   CYS A 537     -22.975  73.031 -23.331  1.00  0.76           N  
ATOM   4231  CA  CYS A 537     -23.622  73.962 -22.452  1.00  0.76           C  
ATOM   4232  C   CYS A 537     -22.941  74.067 -21.118  1.00  0.76           C  
ATOM   4233  O   CYS A 537     -22.775  75.173 -20.608  1.00  0.76           O  
ATOM   4234  CB  CYS A 537     -25.087  73.576 -22.181  1.00  0.76           C  
ATOM   4235  SG  CYS A 537     -25.923  74.744 -21.073  1.00  0.76           S  
ATOM   4236  N   PHE A 538     -22.517  72.942 -20.507  1.00  0.77           N  
ATOM   4237  CA  PHE A 538     -21.956  73.071 -19.189  1.00  0.77           C  
ATOM   4238  C   PHE A 538     -20.732  73.921 -19.279  1.00  0.77           C  
ATOM   4239  O   PHE A 538     -20.496  74.777 -18.428  1.00  0.77           O  
ATOM   4240  CB  PHE A 538     -21.618  71.735 -18.485  1.00  0.77           C  
ATOM   4241  CG  PHE A 538     -20.484  70.998 -19.123  1.00  0.77           C  
ATOM   4242  CD1 PHE A 538     -19.181  71.344 -18.844  1.00  0.77           C  
ATOM   4243  CD2 PHE A 538     -20.715  69.934 -19.968  1.00  0.77           C  
ATOM   4244  CE1 PHE A 538     -18.130  70.663 -19.413  1.00  0.77           C  
ATOM   4245  CE2 PHE A 538     -19.667  69.247 -20.538  1.00  0.77           C  
ATOM   4246  CZ  PHE A 538     -18.371  69.612 -20.265  1.00  0.77           C  
ATOM   4247  N   MET A 539     -19.929  73.715 -20.334  1.00  0.74           N  
ATOM   4248  CA  MET A 539     -18.744  74.497 -20.519  1.00  0.74           C  
ATOM   4249  C   MET A 539     -19.154  75.924 -20.715  1.00  0.74           C  
ATOM   4250  O   MET A 539     -18.511  76.837 -20.201  1.00  0.74           O  
ATOM   4251  CB  MET A 539     -17.950  74.070 -21.764  1.00  0.74           C  
ATOM   4252  CG  MET A 539     -17.358  72.666 -21.642  1.00  0.74           C  
ATOM   4253  SD  MET A 539     -16.513  72.068 -23.136  1.00  0.74           S  
ATOM   4254  CE  MET A 539     -18.048  71.707 -24.037  1.00  0.74           C  
ATOM   4255  N   TRP A 540     -20.257  76.152 -21.454  1.00  0.69           N  
ATOM   4256  CA  TRP A 540     -20.685  77.493 -21.734  1.00  0.69           C  
ATOM   4257  C   TRP A 540     -20.981  78.151 -20.436  1.00  0.69           C  
ATOM   4258  O   TRP A 540     -20.622  79.314 -20.248  1.00  0.69           O  
ATOM   4259  CB  TRP A 540     -21.974  77.585 -22.562  1.00  0.69           C  
ATOM   4260  CG  TRP A 540     -22.324  79.006 -22.940  1.00  0.69           C  
ATOM   4261  CD1 TRP A 540     -23.042  79.949 -22.265  1.00  0.69           C  
ATOM   4262  CD2 TRP A 540     -21.924  79.610 -24.178  1.00  0.69           C  
ATOM   4263  NE1 TRP A 540     -23.123  81.102 -23.009  1.00  0.69           N  
ATOM   4264  CE2 TRP A 540     -22.437  80.907 -24.189  1.00  0.69           C  
ATOM   4265  CE3 TRP A 540     -21.198  79.118 -25.222  1.00  0.69           C  
ATOM   4266  CZ2 TRP A 540     -22.229  81.737 -25.255  1.00  0.69           C  
ATOM   4267  CZ3 TRP A 540     -20.982  79.960 -26.289  1.00  0.69           C  
ATOM   4268  CH2 TRP A 540     -21.488  81.243 -26.306  1.00  0.69           C  
ATOM   4269  N   CYS A 541     -21.657  77.418 -19.520  1.00  0.72           N  
ATOM   4270  CA  CYS A 541     -21.977  77.967 -18.236  1.00  0.72           C  
ATOM   4271  C   CYS A 541     -20.656  78.373 -17.694  1.00  0.72           C  
ATOM   4272  O   CYS A 541     -19.731  77.563 -17.719  1.00  0.72           O  
ATOM   4273  CB  CYS A 541     -22.600  76.954 -17.259  1.00  0.72           C  
ATOM   4274  SG  CYS A 541     -22.995  77.685 -15.641  1.00  0.72           S  
ATOM   4275  N   GLU A 542     -20.603  79.636 -17.203  1.00  0.64           N  
ATOM   4276  CA  GLU A 542     -19.453  80.414 -16.819  1.00  0.64           C  
ATOM   4277  C   GLU A 542     -18.239  79.566 -16.699  1.00  0.64           C  
ATOM   4278  O   GLU A 542     -17.787  79.221 -15.608  1.00  0.64           O  
ATOM   4279  CB  GLU A 542     -19.648  81.198 -15.510  1.00  0.64           C  
ATOM   4280  CG  GLU A 542     -20.729  82.276 -15.628  1.00  0.64           C  
ATOM   4281  CD  GLU A 542     -20.271  83.295 -16.665  1.00  0.64           C  
ATOM   4282  OE1 GLU A 542     -19.397  84.133 -16.316  1.00  0.64           O  
ATOM   4283  OE2 GLU A 542     -20.786  83.251 -17.815  1.00  0.64           O  
ATOM   4284  N   LEU A 543     -17.698  79.201 -17.879  1.00  0.66           N  
ATOM   4285  CA  LEU A 543     -16.511  78.415 -17.979  1.00  0.66           C  
ATOM   4286  C   LEU A 543     -15.417  79.281 -17.475  1.00  0.66           C  
ATOM   4287  O   LEU A 543     -14.486  78.817 -16.820  1.00  0.66           O  
ATOM   4288  CB  LEU A 543     -16.165  78.018 -19.422  1.00  0.66           C  
ATOM   4289  CG  LEU A 543     -14.922  77.116 -19.515  1.00  0.66           C  
ATOM   4290  CD1 LEU A 543     -15.158  75.781 -18.792  1.00  0.66           C  
ATOM   4291  CD2 LEU A 543     -14.466  76.931 -20.971  1.00  0.66           C  
ATOM   4292  N   SER A 544     -15.509  80.585 -17.782  1.00  0.58           N  
ATOM   4293  CA  SER A 544     -14.469  81.457 -17.348  1.00  0.58           C  
ATOM   4294  C   SER A 544     -14.958  82.231 -16.170  1.00  0.58           C  
ATOM   4295  O   SER A 544     -15.740  83.172 -16.305  1.00  0.58           O  
ATOM   4296  CB  SER A 544     -14.052  82.464 -18.432  1.00  0.58           C  
ATOM   4297  OG  SER A 544     -13.018  83.308 -17.952  1.00  0.58           O  
ATOM   4298  N   VAL A 545     -14.498  81.830 -14.972  1.00  0.50           N  
ATOM   4299  CA  VAL A 545     -14.785  82.556 -13.772  1.00  0.50           C  
ATOM   4300  C   VAL A 545     -13.453  82.752 -13.131  1.00  0.50           C  
ATOM   4301  O   VAL A 545     -12.558  81.927 -13.292  1.00  0.50           O  
ATOM   4302  CB  VAL A 545     -15.681  81.852 -12.790  1.00  0.50           C  
ATOM   4303  CG1 VAL A 545     -17.058  81.645 -13.442  1.00  0.50           C  
ATOM   4304  CG2 VAL A 545     -15.004  80.555 -12.329  1.00  0.50           C  
ATOM   4305  N   VAL A 546     -13.263  83.863 -12.398  1.00  0.43           N  
ATOM   4306  CA  VAL A 546     -11.955  84.078 -11.858  1.00  0.43           C  
ATOM   4307  C   VAL A 546     -12.063  84.852 -10.595  1.00  0.43           C  
ATOM   4308  O   VAL A 546     -13.085  84.838  -9.910  1.00  0.43           O  
ATOM   4309  CB  VAL A 546     -11.035  84.860 -12.749  1.00  0.43           C  
ATOM   4310  CG1 VAL A 546     -10.818  84.067 -14.046  1.00  0.43           C  
ATOM   4311  CG2 VAL A 546     -11.612  86.269 -12.956  1.00  0.43           C  
ATOM   4312  N   ILE A 547     -10.962  85.555 -10.271  1.00  0.37           N  
ATOM   4313  CA  ILE A 547     -10.832  86.255  -9.032  1.00  0.37           C  
ATOM   4314  C   ILE A 547     -11.908  87.275  -8.914  1.00  0.37           C  
ATOM   4315  O   ILE A 547     -12.610  87.327  -7.906  1.00  0.37           O  
ATOM   4316  CB  ILE A 547      -9.560  87.050  -8.938  1.00  0.37           C  
ATOM   4317  CG1 ILE A 547      -8.313  86.171  -9.129  1.00  0.37           C  
ATOM   4318  CG2 ILE A 547      -9.588  87.786  -7.587  1.00  0.37           C  
ATOM   4319  CD1 ILE A 547      -8.147  85.633 -10.548  1.00  0.37           C  
ATOM   4320  N   LEU A 548     -12.104  88.102  -9.952  1.00  0.35           N  
ATOM   4321  CA  LEU A 548     -13.074  89.131  -9.756  1.00  0.35           C  
ATOM   4322  C   LEU A 548     -14.420  88.510  -9.672  1.00  0.35           C  
ATOM   4323  O   LEU A 548     -14.789  87.666 -10.486  1.00  0.35           O  
ATOM   4324  CB  LEU A 548     -13.111  90.194 -10.868  1.00  0.35           C  
ATOM   4325  CG  LEU A 548     -11.858  91.087 -10.896  1.00  0.35           C  
ATOM   4326  CD1 LEU A 548     -11.999  92.224 -11.921  1.00  0.35           C  
ATOM   4327  CD2 LEU A 548     -11.513  91.596  -9.489  1.00  0.35           C  
ATOM   4328  N   LEU A 549     -15.184  88.909  -8.640  1.00  0.38           N  
ATOM   4329  CA  LEU A 549     -16.526  88.442  -8.535  1.00  0.38           C  
ATOM   4330  C   LEU A 549     -17.339  89.628  -8.907  1.00  0.38           C  
ATOM   4331  O   LEU A 549     -17.439  90.587  -8.143  1.00  0.38           O  
ATOM   4332  CB  LEU A 549     -16.914  88.007  -7.112  1.00  0.38           C  
ATOM   4333  CG  LEU A 549     -16.048  86.846  -6.584  1.00  0.38           C  
ATOM   4334  CD1 LEU A 549     -16.604  86.278  -5.267  1.00  0.38           C  
ATOM   4335  CD2 LEU A 549     -15.823  85.774  -7.661  1.00  0.38           C  
ATOM   4336  N   GLU A 550     -17.946  89.600 -10.106  1.00  0.49           N  
ATOM   4337  CA  GLU A 550     -18.597  90.796 -10.532  1.00  0.49           C  
ATOM   4338  C   GLU A 550     -19.832  90.438 -11.287  1.00  0.49           C  
ATOM   4339  O   GLU A 550     -20.321  89.311 -11.227  1.00  0.49           O  
ATOM   4340  CB  GLU A 550     -17.702  91.650 -11.449  1.00  0.49           C  
ATOM   4341  CG  GLU A 550     -18.100  93.123 -11.517  1.00  0.49           C  
ATOM   4342  CD  GLU A 550     -16.973  93.872 -12.216  1.00  0.49           C  
ATOM   4343  OE1 GLU A 550     -16.701  93.558 -13.406  1.00  0.49           O  
ATOM   4344  OE2 GLU A 550     -16.372  94.771 -11.570  1.00  0.49           O  
ATOM   4345  N   SER A 551     -20.380  91.440 -11.999  1.00  0.53           N  
ATOM   4346  CA  SER A 551     -21.575  91.291 -12.773  1.00  0.53           C  
ATOM   4347  C   SER A 551     -21.296  90.327 -13.877  1.00  0.53           C  
ATOM   4348  O   SER A 551     -22.214  89.704 -14.410  1.00  0.53           O  
ATOM   4349  CB  SER A 551     -22.028  92.606 -13.430  1.00  0.53           C  
ATOM   4350  OG  SER A 551     -21.081  93.013 -14.408  1.00  0.53           O  
ATOM   4351  N   THR A 552     -20.010  90.168 -14.238  1.00  0.53           N  
ATOM   4352  CA  THR A 552     -19.656  89.302 -15.322  1.00  0.53           C  
ATOM   4353  C   THR A 552     -20.118  87.923 -14.988  1.00  0.53           C  
ATOM   4354  O   THR A 552     -20.662  87.226 -15.843  1.00  0.53           O  
ATOM   4355  CB  THR A 552     -18.179  89.259 -15.586  1.00  0.53           C  
ATOM   4356  OG1 THR A 552     -17.486  88.787 -14.441  1.00  0.53           O  
ATOM   4357  CG2 THR A 552     -17.705  90.676 -15.954  1.00  0.53           C  
ATOM   4358  N   GLY A 553     -19.957  87.493 -13.724  1.00  0.55           N  
ATOM   4359  CA  GLY A 553     -20.418  86.173 -13.418  1.00  0.55           C  
ATOM   4360  C   GLY A 553     -19.264  85.282 -13.091  1.00  0.55           C  
ATOM   4361  O   GLY A 553     -19.474  84.143 -12.676  1.00  0.55           O  
ATOM   4362  N   LEU A 554     -18.014  85.746 -13.286  1.00  0.46           N  
ATOM   4363  CA  LEU A 554     -16.945  84.914 -12.821  1.00  0.46           C  
ATOM   4364  C   LEU A 554     -17.192  84.880 -11.354  1.00  0.46           C  
ATOM   4365  O   LEU A 554     -17.052  83.851 -10.695  1.00  0.46           O  
ATOM   4366  CB  LEU A 554     -15.546  85.480 -13.115  1.00  0.46           C  
ATOM   4367  CG  LEU A 554     -15.248  85.504 -14.625  1.00  0.46           C  
ATOM   4368  CD1 LEU A 554     -16.180  86.488 -15.347  1.00  0.46           C  
ATOM   4369  CD2 LEU A 554     -13.760  85.748 -14.918  1.00  0.46           C  
ATOM   4370  N   GLY A 555     -17.607  86.046 -10.827  1.00  0.48           N  
ATOM   4371  CA  GLY A 555     -18.103  86.149  -9.491  1.00  0.48           C  
ATOM   4372  C   GLY A 555     -19.568  86.388  -9.678  1.00  0.48           C  
ATOM   4373  O   GLY A 555     -19.994  86.794 -10.757  1.00  0.48           O  
ATOM   4374  N   LEU A 556     -20.382  86.136  -8.637  1.00  0.50           N  
ATOM   4375  CA  LEU A 556     -21.805  86.287  -8.771  1.00  0.50           C  
ATOM   4376  C   LEU A 556     -22.163  87.727  -8.644  1.00  0.50           C  
ATOM   4377  O   LEU A 556     -21.383  88.531  -8.139  1.00  0.50           O  
ATOM   4378  CB  LEU A 556     -22.617  85.546  -7.695  1.00  0.50           C  
ATOM   4379  CG  LEU A 556     -22.477  84.016  -7.751  1.00  0.50           C  
ATOM   4380  CD1 LEU A 556     -21.044  83.571  -7.424  1.00  0.50           C  
ATOM   4381  CD2 LEU A 556     -23.533  83.328  -6.870  1.00  0.50           C  
ATOM   4382  N   LEU A 557     -23.352  88.094  -9.165  1.00  0.51           N  
ATOM   4383  CA  LEU A 557     -23.825  89.432  -8.983  1.00  0.51           C  
ATOM   4384  C   LEU A 557     -24.031  89.552  -7.513  1.00  0.51           C  
ATOM   4385  O   LEU A 557     -23.578  90.501  -6.877  1.00  0.51           O  
ATOM   4386  CB  LEU A 557     -25.203  89.671  -9.619  1.00  0.51           C  
ATOM   4387  CG  LEU A 557     -25.256  89.435 -11.137  1.00  0.51           C  
ATOM   4388  CD1 LEU A 557     -26.666  89.700 -11.684  1.00  0.51           C  
ATOM   4389  CD2 LEU A 557     -24.174  90.236 -11.872  1.00  0.51           C  
ATOM   4390  N   ARG A 558     -24.716  88.541  -6.940  1.00  0.50           N  
ATOM   4391  CA  ARG A 558     -24.977  88.521  -5.533  1.00  0.50           C  
ATOM   4392  C   ARG A 558     -24.194  87.394  -4.951  1.00  0.50           C  
ATOM   4393  O   ARG A 558     -24.679  86.267  -4.870  1.00  0.50           O  
ATOM   4394  CB  ARG A 558     -26.437  88.196  -5.189  1.00  0.50           C  
ATOM   4395  CG  ARG A 558     -27.432  89.335  -5.389  1.00  0.50           C  
ATOM   4396  CD  ARG A 558     -28.876  88.871  -5.191  1.00  0.50           C  
ATOM   4397  NE  ARG A 558     -28.821  87.561  -4.481  1.00  0.50           N  
ATOM   4398  CZ  ARG A 558     -28.687  87.509  -3.124  1.00  0.50           C  
ATOM   4399  NH1 ARG A 558     -28.590  88.662  -2.399  1.00  0.50           N  
ATOM   4400  NH2 ARG A 558     -28.640  86.300  -2.493  1.00  0.50           N  
ATOM   4401  N   ALA A 559     -22.953  87.673  -4.522  1.00  0.55           N  
ATOM   4402  CA  ALA A 559     -22.181  86.654  -3.887  1.00  0.55           C  
ATOM   4403  C   ALA A 559     -22.873  86.351  -2.606  1.00  0.55           C  
ATOM   4404  O   ALA A 559     -22.955  85.203  -2.172  1.00  0.55           O  
ATOM   4405  CB  ALA A 559     -20.750  87.102  -3.552  1.00  0.55           C  
ATOM   4406  N   SER A 560     -23.415  87.413  -1.987  1.00  0.51           N  
ATOM   4407  CA  SER A 560     -24.015  87.331  -0.693  1.00  0.51           C  
ATOM   4408  C   SER A 560     -25.044  86.262  -0.658  1.00  0.51           C  
ATOM   4409  O   SER A 560     -25.976  86.214  -1.458  1.00  0.51           O  
ATOM   4410  CB  SER A 560     -24.712  88.635  -0.275  1.00  0.51           C  
ATOM   4411  OG  SER A 560     -25.788  88.908  -1.162  1.00  0.51           O  
ATOM   4412  N   ILE A 561     -24.848  85.340   0.291  1.00  0.45           N  
ATOM   4413  CA  ILE A 561     -25.728  84.240   0.506  1.00  0.45           C  
ATOM   4414  C   ILE A 561     -25.293  83.775   1.848  1.00  0.45           C  
ATOM   4415  O   ILE A 561     -24.310  84.301   2.371  1.00  0.45           O  
ATOM   4416  CB  ILE A 561     -25.498  83.090  -0.438  1.00  0.45           C  
ATOM   4417  CG1 ILE A 561     -25.540  83.555  -1.903  1.00  0.45           C  
ATOM   4418  CG2 ILE A 561     -26.580  82.034  -0.157  1.00  0.45           C  
ATOM   4419  CD1 ILE A 561     -24.886  82.568  -2.867  1.00  0.45           C  
ATOM   4420  N   GLY A 562     -26.030  82.840   2.478  1.00  0.53           N  
ATOM   4421  CA  GLY A 562     -25.403  82.245   3.611  1.00  0.53           C  
ATOM   4422  C   GLY A 562     -24.217  81.640   2.941  1.00  0.53           C  
ATOM   4423  O   GLY A 562     -23.087  81.783   3.400  1.00  0.53           O  
ATOM   4424  N   TYR A 563     -24.515  81.001   1.785  1.00  0.47           N  
ATOM   4425  CA  TYR A 563     -23.642  80.439   0.787  1.00  0.47           C  
ATOM   4426  C   TYR A 563     -24.591  79.727  -0.125  1.00  0.47           C  
ATOM   4427  O   TYR A 563     -25.167  78.732   0.297  1.00  0.47           O  
ATOM   4428  CB  TYR A 563     -22.759  79.264   1.253  1.00  0.47           C  
ATOM   4429  CG  TYR A 563     -21.773  79.659   2.293  1.00  0.47           C  
ATOM   4430  CD1 TYR A 563     -20.638  80.359   1.958  1.00  0.47           C  
ATOM   4431  CD2 TYR A 563     -21.972  79.295   3.606  1.00  0.47           C  
ATOM   4432  CE1 TYR A 563     -19.733  80.719   2.928  1.00  0.47           C  
ATOM   4433  CE2 TYR A 563     -21.071  79.652   4.579  1.00  0.47           C  
ATOM   4434  CZ  TYR A 563     -19.950  80.369   4.239  1.00  0.47           C  
ATOM   4435  OH  TYR A 563     -19.022  80.740   5.233  1.00  0.47           O  
ATOM   4436  N   PHE A 564     -24.850  80.171  -1.372  1.00  0.53           N  
ATOM   4437  CA  PHE A 564     -25.725  79.260  -2.058  1.00  0.53           C  
ATOM   4438  C   PHE A 564     -24.959  78.007  -2.333  1.00  0.53           C  
ATOM   4439  O   PHE A 564     -25.319  76.934  -1.856  1.00  0.53           O  
ATOM   4440  CB  PHE A 564     -26.334  79.733  -3.406  1.00  0.53           C  
ATOM   4441  CG  PHE A 564     -27.552  80.579  -3.182  1.00  0.53           C  
ATOM   4442  CD1 PHE A 564     -28.667  80.066  -2.557  1.00  0.53           C  
ATOM   4443  CD2 PHE A 564     -27.623  81.868  -3.660  1.00  0.53           C  
ATOM   4444  CE1 PHE A 564     -29.784  80.846  -2.365  1.00  0.53           C  
ATOM   4445  CE2 PHE A 564     -28.732  82.658  -3.477  1.00  0.53           C  
ATOM   4446  CZ  PHE A 564     -29.819  82.145  -2.817  1.00  0.53           C  
ATOM   4447  N   LEU A 565     -23.813  78.151  -3.027  1.00  0.66           N  
ATOM   4448  CA  LEU A 565     -23.040  77.017  -3.451  1.00  0.66           C  
ATOM   4449  C   LEU A 565     -22.489  76.281  -2.277  1.00  0.66           C  
ATOM   4450  O   LEU A 565     -22.493  75.051  -2.256  1.00  0.66           O  
ATOM   4451  CB  LEU A 565     -21.871  77.382  -4.375  1.00  0.66           C  
ATOM   4452  CG  LEU A 565     -22.340  77.859  -5.759  1.00  0.66           C  
ATOM   4453  CD1 LEU A 565     -21.151  78.126  -6.693  1.00  0.66           C  
ATOM   4454  CD2 LEU A 565     -23.356  76.879  -6.369  1.00  0.66           C  
ATOM   4455  N   PHE A 566     -21.984  77.005  -1.267  1.00  0.59           N  
ATOM   4456  CA  PHE A 566     -21.407  76.324  -0.148  1.00  0.59           C  
ATOM   4457  C   PHE A 566     -22.493  75.608   0.585  1.00  0.59           C  
ATOM   4458  O   PHE A 566     -22.313  74.476   1.031  1.00  0.59           O  
ATOM   4459  CB  PHE A 566     -20.646  77.274   0.788  1.00  0.59           C  
ATOM   4460  CG  PHE A 566     -19.618  77.887  -0.100  1.00  0.59           C  
ATOM   4461  CD1 PHE A 566     -18.467  77.203  -0.416  1.00  0.59           C  
ATOM   4462  CD2 PHE A 566     -19.813  79.142  -0.631  1.00  0.59           C  
ATOM   4463  CE1 PHE A 566     -17.522  77.763  -1.244  1.00  0.59           C  
ATOM   4464  CE2 PHE A 566     -18.872  79.706  -1.460  1.00  0.59           C  
ATOM   4465  CZ  PHE A 566     -17.724  79.016  -1.768  1.00  0.59           C  
ATOM   4466  N   LEU A 567     -23.666  76.253   0.728  1.00  0.61           N  
ATOM   4467  CA  LEU A 567     -24.749  75.599   1.397  1.00  0.61           C  
ATOM   4468  C   LEU A 567     -25.172  74.422   0.573  1.00  0.61           C  
ATOM   4469  O   LEU A 567     -25.621  73.414   1.117  1.00  0.61           O  
ATOM   4470  CB  LEU A 567     -25.951  76.515   1.691  1.00  0.61           C  
ATOM   4471  CG  LEU A 567     -25.622  77.599   2.744  1.00  0.61           C  
ATOM   4472  CD1 LEU A 567     -26.830  78.504   3.025  1.00  0.61           C  
ATOM   4473  CD2 LEU A 567     -25.028  76.982   4.022  1.00  0.61           C  
ATOM   4474  N   PHE A 568     -25.086  74.518  -0.770  1.00  0.64           N  
ATOM   4475  CA  PHE A 568     -25.435  73.358  -1.549  1.00  0.64           C  
ATOM   4476  C   PHE A 568     -24.412  72.290  -1.305  1.00  0.64           C  
ATOM   4477  O   PHE A 568     -24.748  71.118  -1.145  1.00  0.64           O  
ATOM   4478  CB  PHE A 568     -25.480  73.555  -3.082  1.00  0.64           C  
ATOM   4479  CG  PHE A 568     -26.452  74.639  -3.386  1.00  0.64           C  
ATOM   4480  CD1 PHE A 568     -27.751  74.566  -2.939  1.00  0.64           C  
ATOM   4481  CD2 PHE A 568     -26.069  75.702  -4.169  1.00  0.64           C  
ATOM   4482  CE1 PHE A 568     -28.640  75.574  -3.223  1.00  0.64           C  
ATOM   4483  CE2 PHE A 568     -26.950  76.714  -4.455  1.00  0.64           C  
ATOM   4484  CZ  PHE A 568     -28.233  76.649  -3.974  1.00  0.64           C  
ATOM   4485  N   ALA A 569     -23.123  72.684  -1.269  1.00  0.76           N  
ATOM   4486  CA  ALA A 569     -22.031  71.755  -1.198  1.00  0.76           C  
ATOM   4487  C   ALA A 569     -22.019  70.945   0.069  1.00  0.76           C  
ATOM   4488  O   ALA A 569     -21.812  69.734   0.018  1.00  0.76           O  
ATOM   4489  CB  ALA A 569     -20.663  72.450  -1.308  1.00  0.76           C  
ATOM   4490  N   LEU A 570     -22.266  71.555   1.243  1.00  0.69           N  
ATOM   4491  CA  LEU A 570     -22.069  70.797   2.450  1.00  0.69           C  
ATOM   4492  C   LEU A 570     -22.947  69.587   2.513  1.00  0.69           C  
ATOM   4493  O   LEU A 570     -22.436  68.498   2.772  1.00  0.69           O  
ATOM   4494  CB  LEU A 570     -22.275  71.626   3.739  1.00  0.69           C  
ATOM   4495  CG  LEU A 570     -22.099  70.855   5.072  1.00  0.69           C  
ATOM   4496  CD1 LEU A 570     -23.311  69.968   5.404  1.00  0.69           C  
ATOM   4497  CD2 LEU A 570     -20.786  70.059   5.087  1.00  0.69           C  
ATOM   4498  N   PRO A 571     -24.226  69.676   2.296  1.00  0.74           N  
ATOM   4499  CA  PRO A 571     -25.002  68.480   2.435  1.00  0.74           C  
ATOM   4500  C   PRO A 571     -24.696  67.455   1.398  1.00  0.74           C  
ATOM   4501  O   PRO A 571     -24.752  66.266   1.705  1.00  0.74           O  
ATOM   4502  CB  PRO A 571     -26.459  68.928   2.477  1.00  0.74           C  
ATOM   4503  CG  PRO A 571     -26.378  70.346   3.074  1.00  0.74           C  
ATOM   4504  CD  PRO A 571     -24.991  70.862   2.645  1.00  0.74           C  
ATOM   4505  N   ILE A 572     -24.392  67.880   0.160  1.00  0.70           N  
ATOM   4506  CA  ILE A 572     -24.120  66.920  -0.863  1.00  0.70           C  
ATOM   4507  C   ILE A 572     -22.826  66.229  -0.562  1.00  0.70           C  
ATOM   4508  O   ILE A 572     -22.726  65.008  -0.670  1.00  0.70           O  
ATOM   4509  CB  ILE A 572     -24.016  67.515  -2.239  1.00  0.70           C  
ATOM   4510  CG1 ILE A 572     -22.829  68.485  -2.336  1.00  0.70           C  
ATOM   4511  CG2 ILE A 572     -25.370  68.160  -2.572  1.00  0.70           C  
ATOM   4512  CD1 ILE A 572     -22.466  68.852  -3.774  1.00  0.70           C  
ATOM   4513  N   LEU A 573     -21.796  67.002  -0.163  1.00  0.72           N  
ATOM   4514  CA  LEU A 573     -20.497  66.440   0.072  1.00  0.72           C  
ATOM   4515  C   LEU A 573     -20.521  65.464   1.200  1.00  0.72           C  
ATOM   4516  O   LEU A 573     -19.886  64.413   1.116  1.00  0.72           O  
ATOM   4517  CB  LEU A 573     -19.390  67.475   0.346  1.00  0.72           C  
ATOM   4518  CG  LEU A 573     -18.813  68.121  -0.933  1.00  0.72           C  
ATOM   4519  CD1 LEU A 573     -19.862  68.918  -1.720  1.00  0.72           C  
ATOM   4520  CD2 LEU A 573     -17.547  68.933  -0.617  1.00  0.72           C  
ATOM   4521  N   VAL A 574     -21.258  65.751   2.286  1.00  0.70           N  
ATOM   4522  CA  VAL A 574     -21.199  64.802   3.356  1.00  0.70           C  
ATOM   4523  C   VAL A 574     -21.995  63.616   2.931  1.00  0.70           C  
ATOM   4524  O   VAL A 574     -21.717  62.491   3.343  1.00  0.70           O  
ATOM   4525  CB  VAL A 574     -21.808  65.311   4.632  1.00  0.70           C  
ATOM   4526  CG1 VAL A 574     -20.985  66.510   5.132  1.00  0.70           C  
ATOM   4527  CG2 VAL A 574     -23.289  65.637   4.372  1.00  0.70           C  
ATOM   4528  N   ALA A 575     -22.994  63.836   2.059  1.00  0.69           N  
ATOM   4529  CA  ALA A 575     -23.803  62.749   1.598  1.00  0.69           C  
ATOM   4530  C   ALA A 575     -22.933  61.827   0.810  1.00  0.69           C  
ATOM   4531  O   ALA A 575     -23.009  60.606   0.953  1.00  0.69           O  
ATOM   4532  CB  ALA A 575     -24.944  63.210   0.677  1.00  0.69           C  
ATOM   4533  N   GLY A 576     -22.070  62.397  -0.048  1.00  0.67           N  
ATOM   4534  CA  GLY A 576     -21.216  61.582  -0.856  1.00  0.67           C  
ATOM   4535  C   GLY A 576     -20.285  60.841   0.043  1.00  0.67           C  
ATOM   4536  O   GLY A 576     -20.036  59.651  -0.146  1.00  0.67           O  
ATOM   4537  N   LEU A 577     -19.747  61.538   1.058  1.00  0.66           N  
ATOM   4538  CA  LEU A 577     -18.797  60.922   1.936  1.00  0.66           C  
ATOM   4539  C   LEU A 577     -19.470  59.800   2.654  1.00  0.66           C  
ATOM   4540  O   LEU A 577     -18.920  58.707   2.783  1.00  0.66           O  
ATOM   4541  CB  LEU A 577     -18.257  61.880   3.013  1.00  0.66           C  
ATOM   4542  CG  LEU A 577     -17.452  63.059   2.441  1.00  0.66           C  
ATOM   4543  CD1 LEU A 577     -16.864  63.936   3.557  1.00  0.66           C  
ATOM   4544  CD2 LEU A 577     -16.386  62.572   1.449  1.00  0.66           C  
ATOM   4545  N   ALA A 578     -20.699  60.045   3.137  1.00  0.65           N  
ATOM   4546  CA  ALA A 578     -21.410  59.025   3.841  1.00  0.65           C  
ATOM   4547  C   ALA A 578     -21.636  57.911   2.882  1.00  0.65           C  
ATOM   4548  O   ALA A 578     -21.465  56.746   3.246  1.00  0.65           O  
ATOM   4549  CB  ALA A 578     -22.786  59.489   4.346  1.00  0.65           C  
ATOM   4550  N   LEU A 579     -21.942  58.298   1.620  1.00  0.58           N  
ATOM   4551  CA  LEU A 579     -22.371  57.493   0.508  1.00  0.58           C  
ATOM   4552  C   LEU A 579     -23.037  56.300   1.069  1.00  0.58           C  
ATOM   4553  O   LEU A 579     -22.368  55.312   1.370  1.00  0.58           O  
ATOM   4554  CB  LEU A 579     -21.253  57.029  -0.452  1.00  0.58           C  
ATOM   4555  CG  LEU A 579     -21.756  56.470  -1.810  1.00  0.58           C  
ATOM   4556  CD1 LEU A 579     -22.675  55.246  -1.651  1.00  0.58           C  
ATOM   4557  CD2 LEU A 579     -22.366  57.583  -2.679  1.00  0.58           C  
ATOM   4558  N   VAL A 580     -24.387  56.379   1.114  1.00  0.53           N  
ATOM   4559  CA  VAL A 580     -25.277  55.499   1.817  1.00  0.53           C  
ATOM   4560  C   VAL A 580     -24.792  54.103   1.712  1.00  0.53           C  
ATOM   4561  O   VAL A 580     -24.473  53.625   0.624  1.00  0.53           O  
ATOM   4562  CB  VAL A 580     -26.676  55.544   1.272  1.00  0.53           C  
ATOM   4563  CG1 VAL A 580     -27.533  54.492   1.995  1.00  0.53           C  
ATOM   4564  CG2 VAL A 580     -27.201  56.983   1.406  1.00  0.53           C  
ATOM   4565  N   GLY A 581     -24.729  53.415   2.872  1.00  0.57           N  
ATOM   4566  CA  GLY A 581     -24.225  52.079   2.865  1.00  0.57           C  
ATOM   4567  C   GLY A 581     -22.848  52.189   2.313  1.00  0.57           C  
ATOM   4568  O   GLY A 581     -22.675  51.915   1.126  1.00  0.57           O  
ATOM   4569  N   VAL A 582     -21.872  52.618   3.167  1.00  0.58           N  
ATOM   4570  CA  VAL A 582     -20.529  52.866   2.773  1.00  0.58           C  
ATOM   4571  C   VAL A 582     -20.086  51.805   1.836  1.00  0.58           C  
ATOM   4572  O   VAL A 582     -20.137  50.606   2.108  1.00  0.58           O  
ATOM   4573  CB  VAL A 582     -19.565  52.897   3.924  1.00  0.58           C  
ATOM   4574  CG1 VAL A 582     -18.148  53.135   3.376  1.00  0.58           C  
ATOM   4575  CG2 VAL A 582     -20.036  53.963   4.928  1.00  0.58           C  
ATOM   4576  N   LEU A 583     -19.702  52.285   0.647  1.00  0.60           N  
ATOM   4577  CA  LEU A 583     -19.282  51.485  -0.447  1.00  0.60           C  
ATOM   4578  C   LEU A 583     -18.014  50.837  -0.014  1.00  0.60           C  
ATOM   4579  O   LEU A 583     -17.721  49.704  -0.390  1.00  0.60           O  
ATOM   4580  CB  LEU A 583     -19.013  52.354  -1.684  1.00  0.60           C  
ATOM   4581  CG  LEU A 583     -18.741  51.568  -2.973  1.00  0.60           C  
ATOM   4582  CD1 LEU A 583     -19.978  50.770  -3.415  1.00  0.60           C  
ATOM   4583  CD2 LEU A 583     -18.224  52.509  -4.070  1.00  0.60           C  
ATOM   4584  N   GLN A 584     -17.226  51.558   0.809  1.00  0.64           N  
ATOM   4585  CA  GLN A 584     -15.983  51.014   1.266  1.00  0.64           C  
ATOM   4586  C   GLN A 584     -16.298  49.783   2.036  1.00  0.64           C  
ATOM   4587  O   GLN A 584     -15.529  48.826   2.032  1.00  0.64           O  
ATOM   4588  CB  GLN A 584     -15.182  51.920   2.225  1.00  0.64           C  
ATOM   4589  CG  GLN A 584     -13.837  51.305   2.639  1.00  0.64           C  
ATOM   4590  CD  GLN A 584     -13.032  52.293   3.482  1.00  0.64           C  
ATOM   4591  OE1 GLN A 584     -12.379  53.193   2.962  1.00  0.64           O  
ATOM   4592  NE2 GLN A 584     -13.050  52.119   4.828  1.00  0.64           N  
ATOM   4593  N   PHE A 585     -17.399  49.823   2.800  1.00  0.54           N  
ATOM   4594  CA  PHE A 585     -17.840  48.682   3.549  1.00  0.54           C  
ATOM   4595  C   PHE A 585     -18.392  47.628   2.627  1.00  0.54           C  
ATOM   4596  O   PHE A 585     -17.945  46.481   2.619  1.00  0.54           O  
ATOM   4597  CB  PHE A 585     -18.954  49.088   4.532  1.00  0.54           C  
ATOM   4598  CG  PHE A 585     -19.328  47.940   5.406  1.00  0.54           C  
ATOM   4599  CD1 PHE A 585     -18.534  47.593   6.474  1.00  0.54           C  
ATOM   4600  CD2 PHE A 585     -20.483  47.231   5.176  1.00  0.54           C  
ATOM   4601  CE1 PHE A 585     -18.872  46.543   7.293  1.00  0.54           C  
ATOM   4602  CE2 PHE A 585     -20.829  46.178   5.992  1.00  0.54           C  
ATOM   4603  CZ  PHE A 585     -20.023  45.831   7.051  1.00  0.54           C  
ATOM   4604  N   ALA A 586     -19.336  48.045   1.759  1.00  0.66           N  
ATOM   4605  CA  ALA A 586     -20.142  47.183   0.936  1.00  0.66           C  
ATOM   4606  C   ALA A 586     -19.322  46.397  -0.033  1.00  0.66           C  
ATOM   4607  O   ALA A 586     -19.624  45.233  -0.295  1.00  0.66           O  
ATOM   4608  CB  ALA A 586     -21.187  47.964   0.121  1.00  0.66           C  
ATOM   4609  N   ARG A 587     -18.255  47.000  -0.580  1.00  0.61           N  
ATOM   4610  CA  ARG A 587     -17.528  46.354  -1.634  1.00  0.61           C  
ATOM   4611  C   ARG A 587     -17.056  44.993  -1.214  1.00  0.61           C  
ATOM   4612  O   ARG A 587     -17.142  44.057  -2.004  1.00  0.61           O  
ATOM   4613  CB  ARG A 587     -16.274  47.142  -2.039  1.00  0.61           C  
ATOM   4614  CG  ARG A 587     -15.345  47.352  -0.843  1.00  0.61           C  
ATOM   4615  CD  ARG A 587     -13.881  47.572  -1.195  1.00  0.61           C  
ATOM   4616  NE  ARG A 587     -13.147  47.648   0.097  1.00  0.61           N  
ATOM   4617  CZ  ARG A 587     -13.020  48.864   0.688  1.00  0.61           C  
ATOM   4618  NH1 ARG A 587     -13.623  49.926   0.086  1.00  0.61           N  
ATOM   4619  NH2 ARG A 587     -12.305  49.020   1.841  1.00  0.61           N  
ATOM   4620  N   TRP A 588     -16.418  44.877  -0.033  1.00  0.55           N  
ATOM   4621  CA  TRP A 588     -15.961  43.628   0.518  1.00  0.55           C  
ATOM   4622  C   TRP A 588     -17.007  42.897   1.303  1.00  0.55           C  
ATOM   4623  O   TRP A 588     -17.217  41.696   1.133  1.00  0.55           O  
ATOM   4624  CB  TRP A 588     -14.754  43.852   1.442  1.00  0.55           C  
ATOM   4625  CG  TRP A 588     -15.040  44.789   2.591  1.00  0.55           C  
ATOM   4626  CD1 TRP A 588     -15.134  46.150   2.579  1.00  0.55           C  
ATOM   4627  CD2 TRP A 588     -15.207  44.382   3.958  1.00  0.55           C  
ATOM   4628  NE1 TRP A 588     -15.364  46.616   3.851  1.00  0.55           N  
ATOM   4629  CE2 TRP A 588     -15.406  45.539   4.711  1.00  0.55           C  
ATOM   4630  CE3 TRP A 588     -15.187  43.147   4.541  1.00  0.55           C  
ATOM   4631  CZ2 TRP A 588     -15.589  45.480   6.063  1.00  0.55           C  
ATOM   4632  CZ3 TRP A 588     -15.380  43.090   5.904  1.00  0.55           C  
ATOM   4633  CH2 TRP A 588     -15.576  44.233   6.651  1.00  0.55           C  
ATOM   4634  N   PHE A 589     -17.709  43.648   2.172  1.00  0.53           N  
ATOM   4635  CA  PHE A 589     -18.521  43.097   3.219  1.00  0.53           C  
ATOM   4636  C   PHE A 589     -19.667  42.294   2.709  1.00  0.53           C  
ATOM   4637  O   PHE A 589     -19.959  41.238   3.267  1.00  0.53           O  
ATOM   4638  CB  PHE A 589     -19.081  44.160   4.175  1.00  0.53           C  
ATOM   4639  CG  PHE A 589     -19.506  43.420   5.396  1.00  0.53           C  
ATOM   4640  CD1 PHE A 589     -18.560  43.048   6.325  1.00  0.53           C  
ATOM   4641  CD2 PHE A 589     -20.824  43.099   5.626  1.00  0.53           C  
ATOM   4642  CE1 PHE A 589     -18.918  42.364   7.462  1.00  0.53           C  
ATOM   4643  CE2 PHE A 589     -21.186  42.413   6.762  1.00  0.53           C  
ATOM   4644  CZ  PHE A 589     -20.235  42.045   7.684  1.00  0.53           C  
ATOM   4645  N   THR A 590     -20.334  42.753   1.637  1.00  0.60           N  
ATOM   4646  CA  THR A 590     -21.508  42.079   1.161  1.00  0.60           C  
ATOM   4647  C   THR A 590     -21.135  40.666   0.870  1.00  0.60           C  
ATOM   4648  O   THR A 590     -21.889  39.740   1.164  1.00  0.60           O  
ATOM   4649  CB  THR A 590     -22.046  42.682  -0.101  1.00  0.60           C  
ATOM   4650  OG1 THR A 590     -21.077  42.591  -1.135  1.00  0.60           O  
ATOM   4651  CG2 THR A 590     -22.397  44.155   0.173  1.00  0.60           C  
ATOM   4652  N   SER A 591     -19.942  40.460   0.295  1.00  0.64           N  
ATOM   4653  CA  SER A 591     -19.536  39.123   0.005  1.00  0.64           C  
ATOM   4654  C   SER A 591     -19.494  38.351   1.291  1.00  0.64           C  
ATOM   4655  O   SER A 591     -20.102  37.287   1.397  1.00  0.64           O  
ATOM   4656  CB  SER A 591     -18.135  39.059  -0.625  1.00  0.64           C  
ATOM   4657  OG  SER A 591     -18.127  39.749  -1.867  1.00  0.64           O  
ATOM   4658  N   LEU A 592     -18.785  38.871   2.315  1.00  0.56           N  
ATOM   4659  CA  LEU A 592     -18.661  38.119   3.534  1.00  0.56           C  
ATOM   4660  C   LEU A 592     -19.998  37.943   4.191  1.00  0.56           C  
ATOM   4661  O   LEU A 592     -20.423  36.815   4.430  1.00  0.56           O  
ATOM   4662  CB  LEU A 592     -17.717  38.781   4.555  1.00  0.56           C  
ATOM   4663  CG  LEU A 592     -16.240  38.797   4.115  1.00  0.56           C  
ATOM   4664  CD1 LEU A 592     -15.657  37.376   4.055  1.00  0.56           C  
ATOM   4665  CD2 LEU A 592     -16.057  39.564   2.795  1.00  0.56           C  
ATOM   4666  N   GLU A 593     -20.717  39.048   4.480  1.00  0.49           N  
ATOM   4667  CA  GLU A 593     -22.006  38.902   5.097  1.00  0.49           C  
ATOM   4668  C   GLU A 593     -22.908  39.982   4.599  1.00  0.49           C  
ATOM   4669  O   GLU A 593     -22.671  41.168   4.821  1.00  0.49           O  
ATOM   4670  CB  GLU A 593     -22.005  39.010   6.635  1.00  0.49           C  
ATOM   4671  CG  GLU A 593     -21.553  37.742   7.366  1.00  0.49           C  
ATOM   4672  CD  GLU A 593     -20.034  37.703   7.414  1.00  0.49           C  
ATOM   4673  OE1 GLU A 593     -19.396  38.596   6.795  1.00  0.49           O  
ATOM   4674  OE2 GLU A 593     -19.491  36.778   8.076  1.00  0.49           O  
ATOM   4675  N   LEU A 594     -23.968  39.582   3.878  1.00  0.44           N  
ATOM   4676  CA  LEU A 594     -24.953  40.496   3.385  1.00  0.44           C  
ATOM   4677  C   LEU A 594     -25.778  41.031   4.519  1.00  0.44           C  
ATOM   4678  O   LEU A 594     -26.026  42.232   4.607  1.00  0.44           O  
ATOM   4679  CB  LEU A 594     -25.922  39.804   2.414  1.00  0.44           C  
ATOM   4680  CG  LEU A 594     -27.049  40.705   1.885  1.00  0.44           C  
ATOM   4681  CD1 LEU A 594     -26.507  41.823   0.980  1.00  0.44           C  
ATOM   4682  CD2 LEU A 594     -28.150  39.867   1.216  1.00  0.44           C  
ATOM   4683  N   THR A 595     -26.209  40.141   5.435  1.00  0.49           N  
ATOM   4684  CA  THR A 595     -27.130  40.515   6.475  1.00  0.49           C  
ATOM   4685  C   THR A 595     -26.517  41.520   7.395  1.00  0.49           C  
ATOM   4686  O   THR A 595     -27.181  42.469   7.805  1.00  0.49           O  
ATOM   4687  CB  THR A 595     -27.583  39.366   7.327  1.00  0.49           C  
ATOM   4688  OG1 THR A 595     -28.216  38.375   6.530  1.00  0.49           O  
ATOM   4689  CG2 THR A 595     -28.575  39.912   8.370  1.00  0.49           C  
ATOM   4690  N   LYS A 596     -25.231  41.325   7.736  1.00  0.52           N  
ATOM   4691  CA  LYS A 596     -24.472  42.141   8.647  1.00  0.52           C  
ATOM   4692  C   LYS A 596     -24.226  43.509   8.086  1.00  0.52           C  
ATOM   4693  O   LYS A 596     -23.807  44.413   8.805  1.00  0.52           O  
ATOM   4694  CB  LYS A 596     -23.130  41.522   9.080  1.00  0.52           C  
ATOM   4695  CG  LYS A 596     -23.299  40.536  10.240  1.00  0.52           C  
ATOM   4696  CD  LYS A 596     -22.054  39.710  10.567  1.00  0.52           C  
ATOM   4697  CE  LYS A 596     -22.150  38.976  11.907  1.00  0.52           C  
ATOM   4698  NZ  LYS A 596     -22.055  39.943  13.026  1.00  0.52           N  
ATOM   4699  N   ILE A 597     -24.517  43.700   6.790  1.00  0.48           N  
ATOM   4700  CA  ILE A 597     -24.185  44.872   6.024  1.00  0.48           C  
ATOM   4701  C   ILE A 597     -24.605  46.144   6.703  1.00  0.48           C  
ATOM   4702  O   ILE A 597     -24.005  47.188   6.458  1.00  0.48           O  
ATOM   4703  CB  ILE A 597     -24.826  44.872   4.667  1.00  0.48           C  
ATOM   4704  CG1 ILE A 597     -24.253  46.007   3.800  1.00  0.48           C  
ATOM   4705  CG2 ILE A 597     -26.349  44.946   4.860  1.00  0.48           C  
ATOM   4706  CD1 ILE A 597     -24.659  45.917   2.329  1.00  0.48           C  
ATOM   4707  N   ALA A 598     -25.636  46.116   7.560  1.00  0.58           N  
ATOM   4708  CA  ALA A 598     -26.212  47.317   8.103  1.00  0.58           C  
ATOM   4709  C   ALA A 598     -25.213  48.228   8.778  1.00  0.58           C  
ATOM   4710  O   ALA A 598     -25.357  49.441   8.643  1.00  0.58           O  
ATOM   4711  CB  ALA A 598     -27.321  47.023   9.126  1.00  0.58           C  
ATOM   4712  N   VAL A 599     -24.199  47.735   9.529  1.00  0.51           N  
ATOM   4713  CA  VAL A 599     -23.380  48.715  10.214  1.00  0.51           C  
ATOM   4714  C   VAL A 599     -22.045  48.936   9.545  1.00  0.51           C  
ATOM   4715  O   VAL A 599     -21.134  48.124   9.687  1.00  0.51           O  
ATOM   4716  CB  VAL A 599     -23.085  48.361  11.642  1.00  0.51           C  
ATOM   4717  CG1 VAL A 599     -22.170  49.448  12.231  1.00  0.51           C  
ATOM   4718  CG2 VAL A 599     -24.413  48.198  12.399  1.00  0.51           C  
ATOM   4719  N   THR A 600     -21.918  50.091   8.845  1.00  0.58           N  
ATOM   4720  CA  THR A 600     -20.835  50.600   8.031  1.00  0.58           C  
ATOM   4721  C   THR A 600     -19.694  51.244   8.786  1.00  0.58           C  
ATOM   4722  O   THR A 600     -18.597  51.366   8.246  1.00  0.58           O  
ATOM   4723  CB  THR A 600     -21.313  51.625   7.051  1.00  0.58           C  
ATOM   4724  OG1 THR A 600     -21.793  52.773   7.737  1.00  0.58           O  
ATOM   4725  CG2 THR A 600     -22.442  51.000   6.215  1.00  0.58           C  
ATOM   4726  N   VAL A 601     -19.908  51.643  10.054  1.00  0.59           N  
ATOM   4727  CA  VAL A 601     -19.105  52.600  10.785  1.00  0.59           C  
ATOM   4728  C   VAL A 601     -17.611  52.453  10.731  1.00  0.59           C  
ATOM   4729  O   VAL A 601     -16.939  53.456  10.497  1.00  0.59           O  
ATOM   4730  CB  VAL A 601     -19.436  52.607  12.250  1.00  0.59           C  
ATOM   4731  CG1 VAL A 601     -20.878  53.093  12.433  1.00  0.59           C  
ATOM   4732  CG2 VAL A 601     -19.184  51.197  12.816  1.00  0.59           C  
ATOM   4733  N   ALA A 602     -17.024  51.259  10.934  1.00  0.66           N  
ATOM   4734  CA  ALA A 602     -15.586  51.207  11.048  1.00  0.66           C  
ATOM   4735  C   ALA A 602     -14.937  51.734   9.801  1.00  0.66           C  
ATOM   4736  O   ALA A 602     -13.987  52.511   9.856  1.00  0.66           O  
ATOM   4737  CB  ALA A 602     -15.066  49.774  11.259  1.00  0.66           C  
ATOM   4738  N   VAL A 603     -15.447  51.281   8.652  1.00  0.62           N  
ATOM   4739  CA  VAL A 603     -15.098  51.572   7.294  1.00  0.62           C  
ATOM   4740  C   VAL A 603     -15.601  52.916   6.877  1.00  0.62           C  
ATOM   4741  O   VAL A 603     -15.163  53.447   5.862  1.00  0.62           O  
ATOM   4742  CB  VAL A 603     -15.765  50.542   6.425  1.00  0.62           C  
ATOM   4743  CG1 VAL A 603     -15.634  50.909   4.948  1.00  0.62           C  
ATOM   4744  CG2 VAL A 603     -15.185  49.166   6.784  1.00  0.62           C  
ATOM   4745  N   CYS A 604     -16.674  53.411   7.512  1.00  0.63           N  
ATOM   4746  CA  CYS A 604     -17.171  54.707   7.155  1.00  0.63           C  
ATOM   4747  C   CYS A 604     -16.266  55.764   7.691  1.00  0.63           C  
ATOM   4748  O   CYS A 604     -15.835  56.660   6.969  1.00  0.63           O  
ATOM   4749  CB  CYS A 604     -18.581  54.965   7.712  1.00  0.63           C  
ATOM   4750  SG  CYS A 604     -19.246  56.585   7.225  1.00  0.63           S  
ATOM   4751  N   SER A 605     -15.921  55.641   8.985  1.00  0.69           N  
ATOM   4752  CA  SER A 605     -15.171  56.642   9.679  1.00  0.69           C  
ATOM   4753  C   SER A 605     -13.831  56.807   9.046  1.00  0.69           C  
ATOM   4754  O   SER A 605     -13.390  57.933   8.832  1.00  0.69           O  
ATOM   4755  CB  SER A 605     -14.939  56.286  11.157  1.00  0.69           C
[truncated: 196,514 more chars]
