# Supplementary material for: Phenotype Prediction of Pathogenic Nonsynonymous Single Nucleotide Polymorphisms in WFS1
Source: Sci Rep. 2015 Oct 5;5:14731. doi: 10.1038/srep14731 (PMC4592972; doi:10.1038/srep14731)
Supplement: Supplementary PDB files [file srep14731-s2.zip › PDB files/wt-worframin.pdb]

TITLE     SWISS-MODEL SERVER (http://swissmodel.expasy.org)
TITLE    2 WFS1
EXPDTA    THEORETICAL MODEL (SWISS-MODEL SERVER)
AUTHOR    SWISS-MODEL SERVER (SEE REFERENCE IN JRNL Records)
REVDAT   1   25-NOV-14 1MOD    1       02:51
JRNL        AUTH   M.BIASINI,S.BIENERT,A.WATERHOUSE,K.ARNOLD,G.STUDER,
JRNL        AUTH 2 T.SCHMIDT,F.KIEFER,T.GALLO CASSARINO,M.BERTONI,L.BORDOLI,
JRNL        AUTH 3 T.SCHWEDE
JRNL        TITL   SWISS-MODEL: MODELLING PROTEIN TERTIARY AND QUATERNARY
JRNL        TITL 2 STRUCTURE USING EVOLUTIONARY INFORMATION
JRNL        REF    NUCLEIC.ACIDS.RES                          2014
JRNL        REFN                   ISSN 0305-1048
JRNL        PMID   24782522
JRNL        DOI    10.1093/nar/gku340
REMARK   1
REMARK   1 REFERENCE 1
REMARK   1   AUTH   K.ARNOLD,L.BORDOLI,J.KOPP,T.SCHWEDE
REMARK   1  TITL   SWISS-MODEL WORKSPACE: A WEB-BASED ENVIRONMENT FOR PROTEIN
REMARK   1  TITL 2 STRUCTURE HOMOLOGY MODELLING
REMARK   1  REF    BIOINFORMATICS                V.  22   195 2006
REMARK   1  REFN                   ISSN 1367-4803
REMARK   1  PMID   16301204
REMARK   1  DOI    10.1093/bioinformatics/bti770
REMARK   1
REMARK   1 REFERENCE 2
REMARK   1  AUTH   P.BENKERT,,M.BIASINI,T.SCHWEDE 
REMARK   1  TITL   TOWARD THE ESTIMATION OF THE ABSOLUTE QUALITY OF INDIVIDUAL
REMARK   1  TITL 2 PROTEIN STRUCTURE MODELS
REMARK   1  REF    BIOINFORMATICS                V.   3 343   2011
REMARK   1  REFN                   ISSN 1367-4803
REMARK   1  PMID   21134891
REMARK   1  DOI    10.1093/bioinformatics/btq662
REMARK   1
REMARK   1 REFERENCE 3
REMARK   1  AUTH   F.KIEFER,K.ARNOLD,M.KUENZLI,L.BORDOLI,T.SCHWEDE
REMARK   1  TITL   THE SWISS-MODEL REPOSITORY AND ASSOCIATED RESOURCES
REMARK   1  REF    NUCLEIC.ACIDS.RES             V.  37 D387  2009
REMARK   1  REFN                   ISSN 0305-1048
REMARK   1  PMID   18931379
REMARK   1  DOI    10.1093/nar/gkn750
REMARK   1
REMARK   1
REMARK   1 REFERENCE 4
REMARK   1  AUTH   N.ESWAR,M.A.MARTI-RENOM,B.WEBB,M.S.MADHUSUDHAN,D.ERAMIAN,
REMARK   1  AUTH 2 M.SHEN,U.PIEPER,A.SALI
REMARK   1  TITL   COMPARATIVE PROTEIN STRUCTURE MODELING WITH MODELLER
REMARK   1  REF    CURR.PROTOC.PROTEIN.SCI.                   2006
REMARK   1  REFN                   ISSN
REMARK   1  DOI    10.1002/0471140864.ps0209s50
REMARK   1
REMARK   1 REFERENCE 5
REMARK   1  AUTH   T.SCHWEDE,J.KOPP,N.GUEX,M.C.PEITSCH                          
REMARK   1  TITL   SWISS_MODEL: AN AUTOMATED PROTEIN HOMOLOGY-MODELING          
REMARK   1  TITL 2 SERVER                                                       
REMARK   1  REF    NUCLEIC.ACIDS.RES.            V.  31 3381  2003              
REMARK   1  REFN                   ISSN 0305-1048
REMARK   1  PMID   12824332
REMARK   1  DOI    10.1093/nar/gkg520
REMARK   1
REMARK   1 REFERENCE 6
REMARK   1  AUTH   M.C.PEITSCH,N.GUEX                                           
REMARK   1  TITL   SWISS-MODEL AND THE SWISS-PDBVIEWER: AN ENVIRONMENT
REMARK   1  TITL 2 FOR COMPARATIVE PROTEIN MODELLING                            
REMARK   1  REF    ELECTROPHORESIS               V.  18 2714  1997   
REMARK   1  REFN                   ISSN
REMARK   1  DOI    10.1002/elps.1150181505
REMARK   1  PMID   9504803 
REMARK   1
REMARK   1 REFERENCE 7
REMARK   1  AUTH   M.C.PEITSCH
REMARK   1  TITL   PROTEIN MODELING BY E-MAIL
REMARK   1  REF    BIO/TECHNOLOGY                V.  13 658   1995
REMARK   1  REFN                   ISSN 1087-0156
REMARK   1  DOI    10.1038/nbt0795-658
REMARK   1
REMARK   1 DISCLAIMER
REMARK   1 The SWISS-MODEL SERVER produces theoretical models for proteins.
REMARK   1 The results of any theoretical modelling procedure is
REMARK   1 NON-EXPERIMENTAL and MUST be considered with care. These models may
REMARK   1 contain significant errors. This is especially true for automated
REMARK   1 modeling since there is no human intervention during model
REMARK   1 building. Please read the header section and the logfile carefully
REMARK   1 to know what templates and alignments were used during the model
REMARK   1 building process. All information by the SWISS-MODEL SERVER is
REMARK   1 provided "AS-IS", without any warranty, expressed or implied.
REMARK   2
REMARK   2 COPYRIGHT NOTICE
REMARK   2 This SWISS-MODEL protein model is copyright. It is produced by the
REMARK   2 SWISS-MODEL Server Group at Swiss Institute of Bioinformatics. There
REMARK   2 are no restrictions on the use of individual models for your or your
REMARK   2 employer's research projects. If you publish or patent any results
REMARK   2 obtained from this model, please cite the papers mentioned under
REMARK   2 JRNL.
REMARK   2
REMARK   2 FAIR USE NOTICE
REMARK   2 Downloading the entire data-base or substantial portions of it,
REMARK   2 systematic or automatic submission of data, mirroring the
REMARK   2 repository, or further redistribution of substantial portions data
REMARK   2 obtained from SWISS-MODEL is prohibited and requires written
REMARK   2 permission from the SWISS-MODEL Server Group at Swiss Institute of
REMARK   2 Bioinformatics.
REMARK   3 
REMARK   3 MODEL INFORMATION
REMARK   3  ENGIN   MODELLER
REMARK   3  VERSN   9v10
REMARK   3  OSTAT   MONOMER
REMARK   3  OSRSN   PREDICTION
REMARK   3  GMQE    NA
REMARK   3  QMN4    -9.32
REMARK   3 
REMARK   3 MODEL LIGAND 1
REMARK   3  NAME    ASP
REMARK   3  BIND    A.117
REMARK   3  BIND 2  A.118
REMARK   3  BIND 3  A.119
REMARK   3  BIND 4  _.28
REMARK   3 
REMARK   3 MODEL LIGAND 2
REMARK   3  NAME    ASP
REMARK   3  BIND    A.835
REMARK   3  BIND 2  A.876
REMARK   3  BIND 3  A.877
REMARK   3  BIND 4  A.878
REMARK   3  BIND 5  A.879
REMARK   3  BIND 6  A.880
REMARK   3  BIND 7  A.881
REMARK   3  BIND 8  A.882
REMARK   3  BIND 9  A.883
REMARK   3  BIND 10  A.884
REMARK   3  BIND 11  A.885
REMARK   3  BIND 12  A.886
REMARK   3  BIND 13  _.138
REMARK   3 
REMARK   3 MODEL LIGAND 3
REMARK   3  NAME    GLY
REMARK   3  BIND    A.296
REMARK   3  BIND 2  A.307
REMARK   3  BIND 3  A.308
REMARK   3  BIND 4  A.309
REMARK   3  BIND 5  A.314
REMARK   3  BIND 6  A.315
REMARK   3  BIND 7  _.69
REMARK   3 
REMARK   3 MODEL LIGAND 4
REMARK   3  NAME    GLY
REMARK   3  BIND    A.462
REMARK   3  BIND 2  A.463
REMARK   3  BIND 3  A.464
REMARK   3  BIND 4  A.465
REMARK   3  BIND 5  A.467
REMARK   3  BIND 6  A.468
REMARK   3  BIND 7  A.469
REMARK   3  BIND 8  A.470
REMARK   3  BIND 9  A.471
REMARK   3  BIND 10  A.498
REMARK   3  BIND 11  A.499
REMARK   3  BIND 12  _.85
REMARK   3 
REMARK   3 MODEL LIGAND 5
REMARK   3  NAME    GLY
REMARK   3  BIND    A.525
REMARK   3  BIND 2  A.526
REMARK   3  BIND 3  A.527
REMARK   3  BIND 4  A.659
REMARK   3  BIND 5  A.662
REMARK   3  BIND 6  _.88
REMARK   3 
REMARK   3 MODEL LIGAND 6
REMARK   3  NAME    GLY
REMARK   3  BIND    A.780
REMARK   3  BIND 2  A.781
REMARK   3  BIND 3  A.782
REMARK   3  BIND 4  A.783
REMARK   3  BIND 5  A.784
REMARK   3  BIND 6  A.785
REMARK   3  BIND 7  _.120
REMARK   3 
REMARK   3 MODEL LIGAND 7
REMARK   3  NAME    GLY
REMARK   3  BIND    A.781
REMARK   3  BIND 2  A.787
REMARK   3  BIND 3  A.788
REMARK   3  BIND 4  A.790
REMARK   3  BIND 5  A.791
REMARK   3  BIND 6  _.122
REMARK   3 
REMARK   3 MODEL LIGAND 8
REMARK   3  NAME    GLU
REMARK   3  BIND    A.431
REMARK   3  BIND 2  A.432
REMARK   3  BIND 3  A.434
REMARK   3  BIND 4  _.81
REMARK   3 
REMARK   3 MODEL LIGAND 9
REMARK   3  NAME    ALA
REMARK   3  BIND    A.824
REMARK   3  BIND 2  A.886
REMARK   3  BIND 3  A.887
REMARK   3  BIND 4  A.888
REMARK   3  BIND 5  A.889
REMARK   3  BIND 6  _.139
REMARK   3 
REMARK   3 MODEL LIGAND 10
REMARK   3  NAME    SER
REMARK   3  BIND    A.232
REMARK   3  BIND 2  A.233
REMARK   3  BIND 3  A.234
REMARK   3  BIND 4  A.235
REMARK   3  BIND 5  A.236
REMARK   3  BIND 6  A.237
REMARK   3  BIND 7  _.208
REMARK   3 
REMARK   3 TEMPLATE 1
REMARK   3  PDBID   template_upload
REMARK   3  CHAIN    
REMARK   3  MMCIF    
REMARK   3  PDBV    2014-11-14
REMARK   3  SMTLE   template_upload.1.A
REMARK   3  SMTLV   2014-11-19
REMARK   3  MTHD    Unknown
REMARK   3  FOUND   TEMPLATE_UPLOAD
REMARK   3  GMQE    0.81
REMARK   3  SIM     0.60
REMARK   3  SID     99.38
REMARK   3  OSTAT   monomer
REMARK   3  LIGND   ASP
REMARK   3  LIGND 2 ASP
REMARK   3  LIGND 3 ASP
REMARK   3  LIGND 4 ASP
REMARK   3  LIGND 5 ASP
REMARK   3  LIGND 6 ASP
REMARK   3  LIGND 7 ASP
REMARK   3  LIGND 8 ASP
REMARK   3  LIGND 9 ASP
REMARK   3  LIGND 10 ASP
REMARK   3  LIGND 11 ASP
REMARK   3  LIGND 12 ASP
REMARK   3  LIGND 13 ASP
REMARK   3  LIGND 14 ASP
REMARK   3  LIGND 15 ASP
REMARK   3  LIGND 16 ASP
REMARK   3  LIGND 17 ASP
REMARK   3  LIGND 18 ASP
REMARK   3  LIGND 19 ASP
REMARK   3  LIGND 20 ASP
REMARK   3  LIGND 21 ASP
REMARK   3  LIGND 22 ASP
REMARK   3  LIGND 23 ASP
REMARK   3  LIGND 24 ASP
REMARK   3  LIGND 25 ASP
REMARK   3  LIGND 26 ASP
REMARK   3  LIGND 27 ASP
REMARK   3  LIGND 28 ASP
REMARK   3  LIGND 29 ASP
REMARK   3  LIGND 30 ASP
REMARK   3  LIGND 31 ASP
REMARK   3  LIGND 32 ASP
REMARK   3  LIGND 33 ASP
REMARK   3  LIGND 34 ASP
REMARK   3  LIGND 35 ASP
REMARK   3  LIGND 36 GLY
REMARK   3  LIGND 37 GLY
REMARK   3  LIGND 38 GLY
REMARK   3  LIGND 39 GLY
REMARK   3  LIGND 40 GLY
REMARK   3  LIGND 41 GLY
REMARK   3  LIGND 42 GLY
REMARK   3  LIGND 43 GLY
REMARK   3  LIGND 44 GLY
REMARK   3  LIGND 45 GLY
REMARK   3  LIGND 46 GLY
REMARK   3  LIGND 47 GLY
REMARK   3  LIGND 48 GLY
REMARK   3  LIGND 49 GLY
REMARK   3  LIGND 50 GLY
REMARK   3  LIGND 51 GLY
REMARK   3  LIGND 52 GLY
REMARK   3  LIGND 53 GLY
REMARK   3  LIGND 54 GLY
REMARK   3  LIGND 55 GLY
REMARK   3  LIGND 56 GLY
REMARK   3  LIGND 57 GLY
REMARK   3  LIGND 58 GLY
REMARK   3  LIGND 59 GLY
REMARK   3  LIGND 60 GLY
REMARK   3  LIGND 61 GLY
REMARK   3  LIGND 62 GLY
REMARK   3  LIGND 63 GLY
REMARK   3  LIGND 64 GLY
REMARK   3  LIGND 65 GLY
REMARK   3  LIGND 66 GLY
REMARK   3  LIGND 67 GLY
REMARK   3  LIGND 68 GLY
REMARK   3  LIGND 69 GLY
REMARK   3  LIGND 70 GLY
REMARK   3  LIGND 71 GLY
REMARK   3  LIGND 72 GLY
REMARK   3  LIGND 73 GLY
REMARK   3  LIGND 74 GLY
REMARK   3  LIGND 75 GLY
REMARK   3  LIGND 76 GLY
REMARK   3  LIGND 77 GLY
REMARK   3  LIGND 78 GLY
REMARK   3  LIGND 79 GLY
REMARK   3  LIGND 80 GLY
REMARK   3  LIGND 81 GLY
REMARK   3  LIGND 82 GLY
REMARK   3  LIGND 83 GLU
REMARK   3  LIGND 84 GLU
REMARK   3  LIGND 85 GLU
REMARK   3  LIGND 86 GLU
REMARK   3  LIGND 87 GLU
REMARK   3  LIGND 88 GLU
REMARK   3  LIGND 89 GLU
REMARK   3  LIGND 90 GLU
REMARK   3  LIGND 91 GLU
REMARK   3  LIGND 92 GLU
REMARK   3  LIGND 93 GLU
REMARK   3  LIGND 94 GLU
REMARK   3  LIGND 95 GLU
REMARK   3  LIGND 96 GLU
REMARK   3  LIGND 97 GLU
REMARK   3  LIGND 98 GLU
REMARK   3  LIGND 99 GLU
REMARK   3  LIGND 100 GLU
REMARK   3  LIGND 101 GLU
REMARK   3  LIGND 102 GLU
REMARK   3  LIGND 103 GLU
REMARK   3  LIGND 104 GLU
REMARK   3  LIGND 105 GLU
REMARK   3  LIGND 106 GLU
REMARK   3  LIGND 107 GLU
REMARK   3  LIGND 108 GLU
REMARK   3  LIGND 109 GLU
REMARK   3  LIGND 110 GLU
REMARK   3  LIGND 111 GLU
REMARK   3  LIGND 112 GLU
REMARK   3  LIGND 113 GLU
REMARK   3  LIGND 114 GLU
REMARK   3  LIGND 115 GLU
REMARK   3  LIGND 116 GLU
REMARK   3  LIGND 117 GLU
REMARK   3  LIGND 118 GLU
REMARK   3  LIGND 119 GLU
REMARK   3  LIGND 120 GLU
REMARK   3  LIGND 121 GLU
REMARK   3  LIGND 122 GLU
REMARK   3  LIGND 123 GLU
REMARK   3  LIGND 124 GLU
REMARK   3  LIGND 125 GLU
REMARK   3  LIGND 126 GLU
REMARK   3  LIGND 127 GLU
REMARK   3  LIGND 128 GLU
REMARK   3  LIGND 129 GLU
REMARK   3  LIGND 130 GLU
REMARK   3  LIGND 131 GLU
REMARK   3  LIGND 132 GLU
REMARK   3  LIGND 133 GLU
REMARK   3  LIGND 134 GLU
REMARK   3  LIGND 135 GLU
REMARK   3  LIGND 136 GLU
REMARK   3  LIGND 137 GLU
REMARK   3  LIGND 138 GLU
REMARK   3  LIGND 139 ALA
REMARK   3  LIGND 140 ALA
REMARK   3  LIGND 141 ALA
REMARK   3  LIGND 142 ALA
REMARK   3  LIGND 143 ALA
REMARK   3  LIGND 144 ALA
REMARK   3  LIGND 145 ALA
REMARK   3  LIGND 146 ALA
REMARK   3  LIGND 147 ALA
REMARK   3  LIGND 148 ALA
REMARK   3  LIGND 149 ALA
REMARK   3  LIGND 150 ALA
REMARK   3  LIGND 151 ALA
REMARK   3  LIGND 152 ALA
REMARK   3  LIGND 153 ALA
REMARK   3  LIGND 154 ALA
REMARK   3  LIGND 155 ALA
REMARK   3  LIGND 156 PHE
REMARK   3  LIGND 157 PHE
REMARK   3  LIGND 158 PHE
REMARK   3  LIGND 159 PHE
REMARK   3  LIGND 160 PHE
REMARK   3  LIGND 161 PHE
REMARK   3  LIGND 162 PHE
REMARK   3  LIGND 163 HIS
REMARK   3  LIGND 164 HIS
REMARK   3  LIGND 165 HIS
REMARK   3  LIGND 166 ILE
REMARK   3  LIGND 167 ILE
REMARK   3  LIGND 168 ILE
REMARK   3  LIGND 169 ILE
REMARK   3  LIGND 170 ILE
REMARK   3  LIGND 171 ILE
REMARK   3  LIGND 172 ILE
REMARK   3  LIGND 173 LEU
REMARK   3  LIGND 174 LEU
REMARK   3  LIGND 175 LEU
REMARK   3  LIGND 176 LEU
REMARK   3  LIGND 177 LEU
REMARK   3  LIGND 178 LEU
REMARK   3  LIGND 179 LEU
REMARK   3  LIGND 180 LEU
REMARK   3  LIGND 181 LEU
REMARK   3  LIGND 182 LEU
REMARK   3  LIGND 183 LEU
REMARK   3  LIGND 184 LEU
REMARK   3  LIGND 185 LEU
REMARK   3  LIGND 186 LEU
REMARK   3  LIGND 187 LEU
REMARK   3  LIGND 188 LEU
REMARK   3  LIGND 189 GLN
REMARK   3  LIGND 190 GLN
REMARK   3  LIGND 191 GLN
REMARK   3  LIGND 192 GLN
REMARK   3  LIGND 193 GLN
REMARK   3  LIGND 194 SER
REMARK   3  LIGND 195 SER
REMARK   3  LIGND 196 SER
REMARK   3  LIGND 197 SER
REMARK   3  LIGND 198 SER
REMARK   3  LIGND 199 SER
REMARK   3  LIGND 200 SER
REMARK   3  LIGND 201 SER
REMARK   3  LIGND 202 LYS
REMARK   3  LIGND 203 LYS
REMARK   3  LIGND 204 LYS
REMARK   3  LIGND 205 LYS
REMARK   3  LIGND 206 LYS
REMARK   3  LIGND 207 LYS
REMARK   3  LIGND 208 LYS
REMARK   3  LIGND 209 ARG
REMARK   3  LIGND 210 ARG
REMARK   3  LIGND 211 ARG
REMARK   3  LIGND 212 ARG
REMARK   3  LIGND 213 ARG
REMARK   3  LIGND 214 ARG
REMARK   3  LIGND 215 VAL
REMARK   3  LIGND 216 VAL
REMARK   3  LIGND 217 VAL
REMARK   3  LIGND 218 VAL
REMARK   3  LIGND 219 VAL
REMARK   3  LIGND 220 VAL
REMARK   3  LIGND 221 VAL
REMARK   3  LIGND 222 VAL
REMARK   3  LIGND 223 VAL
REMARK   3  LIGND 224 PRO
REMARK   3  LIGND 225 PRO
REMARK   3  LIGND 226 PRO
REMARK   3  LIGND 227 PRO
REMARK   3  LIGND 228 PRO
REMARK   3  LIGND 229 PRO
REMARK   3  LIGND 230 TYR
REMARK   3  LIGND 231 TYR
REMARK   3  LIGND 232 THR
REMARK   3  LIGND 233 THR
REMARK   3  LIGND 234 THR
REMARK   3  LIGND 235 THR
REMARK   3  LIGND 236 THR
REMARK   3  LIGND 237 THR
REMARK   3  LIGND 238 THR
REMARK   3  LIGND 239 THR
REMARK   3  LIGND 240 THR
REMARK   3  LIGND 241 THR
REMARK   3  LIGND 242 CYS
REMARK   3  LIGND 243 CYS
REMARK   3  LIGND 244 TRP
REMARK   3  LIGND 245 MET
REMARK   3  LIGND 246 MET
REMARK   3  LIGND 247 ASN
REMARK   3  LIGND 248 ASN
ATOM      1  N   SER A   3       5.603   8.668  23.509  1.00  0.30           N  
ATOM      2  CA  SER A   3       5.002   9.921  23.175  1.00  0.30           C  
ATOM      3  C   SER A   3       5.658  10.379  21.920  1.00  0.30           C  
ATOM      4  O   SER A   3       6.862  10.210  21.735  1.00  0.30           O  
ATOM      5  CB  SER A   3       5.220  11.010  24.242  1.00  0.30           C  
ATOM      6  OG  SER A   3       4.579  10.638  25.453  1.00  0.30           O  
ATOM      7  N   ASN A   4       4.865  10.964  21.006  1.00  0.35           N  
ATOM      8  CA  ASN A   4       5.427  11.405  19.770  1.00  0.35           C  
ATOM      9  C   ASN A   4       5.617  12.874  19.882  1.00  0.35           C  
ATOM     10  O   ASN A   4       4.712  13.598  20.291  1.00  0.35           O  
ATOM     11  CB  ASN A   4       4.513  11.164  18.560  1.00  0.35           C  
ATOM     12  CG  ASN A   4       5.301  11.518  17.309  1.00  0.35           C  
ATOM     13  OD1 ASN A   4       6.530  11.563  17.324  1.00  0.35           O  
ATOM     14  ND2 ASN A   4       4.571  11.789  16.194  1.00  0.35           N  
ATOM     15  N   THR A   5       6.821  13.356  19.531  1.00  0.40           N  
ATOM     16  CA  THR A   5       7.040  14.762  19.635  1.00  0.40           C  
ATOM     17  C   THR A   5       7.502  15.244  18.309  1.00  0.40           C  
ATOM     18  O   THR A   5       8.110  14.500  17.541  1.00  0.40           O  
ATOM     19  CB  THR A   5       8.098  15.138  20.630  1.00  0.40           C  
ATOM     20  OG1 THR A   5       8.063  16.536  20.874  1.00  0.40           O  
ATOM     21  CG2 THR A   5       9.472  14.737  20.063  1.00  0.40           C  
ATOM     22  N   ALA A   6       7.208  16.520  18.000  1.00  0.46           N  
ATOM     23  CA  ALA A   6       7.631  17.036  16.738  1.00  0.46           C  
ATOM     24  C   ALA A   6       8.742  17.997  16.991  1.00  0.46           C  
ATOM     25  O   ALA A   6       8.654  18.886  17.838  1.00  0.46           O  
ATOM     26  CB  ALA A   6       6.529  17.804  15.987  1.00  0.46           C  
ATOM     27  N   PRO A   7       9.808  17.786  16.280  1.00  0.45           N  
ATOM     28  CA  PRO A   7      10.924  18.684  16.347  1.00  0.45           C  
ATOM     29  C   PRO A   7      10.601  19.805  15.421  1.00  0.45           C  
ATOM     30  O   PRO A   7       9.712  19.637  14.588  1.00  0.45           O  
ATOM     31  CB  PRO A   7      12.152  17.876  15.919  1.00  0.45           C  
ATOM     32  CG  PRO A   7      11.576  16.621  15.241  1.00  0.45           C  
ATOM     33  CD  PRO A   7      10.215  16.437  15.926  1.00  0.45           C  
ATOM     34  N   LEU A   8      11.280  20.959  15.540  1.00  0.41           N  
ATOM     35  CA  LEU A   8      10.986  21.989  14.594  1.00  0.41           C  
ATOM     36  C   LEU A   8      11.812  21.697  13.394  1.00  0.41           C  
ATOM     37  O   LEU A   8      13.039  21.651  13.467  1.00  0.41           O  
ATOM     38  CB  LEU A   8      11.355  23.411  15.051  1.00  0.41           C  
ATOM     39  CG  LEU A   8      11.108  24.471  13.959  1.00  0.41           C  
ATOM     40  CD1 LEU A   8       9.618  24.577  13.597  1.00  0.41           C  
ATOM     41  CD2 LEU A   8      11.736  25.822  14.336  1.00  0.41           C  
ATOM     42  N   GLY A   9      11.147  21.479  12.246  1.00  0.62           N  
ATOM     43  CA  GLY A   9      11.895  21.192  11.065  1.00  0.62           C  
ATOM     44  C   GLY A   9      11.092  21.645   9.896  1.00  0.62           C  
ATOM     45  O   GLY A   9       9.869  21.519   9.842  1.00  0.62           O  
ATOM     46  N   PRO A  10      11.805  22.196   8.962  1.00  0.62           N  
ATOM     47  CA  PRO A  10      11.214  22.627   7.727  1.00  0.62           C  
ATOM     48  C   PRO A  10      10.875  21.396   6.960  1.00  0.62           C  
ATOM     49  O   PRO A  10      10.177  21.484   5.951  1.00  0.62           O  
ATOM     50  CB  PRO A  10      12.272  23.497   7.052  1.00  0.62           C  
ATOM     51  CG  PRO A  10      13.098  24.053   8.225  1.00  0.62           C  
ATOM     52  CD  PRO A  10      12.982  22.975   9.312  1.00  0.62           C  
ATOM     53  N   SER A  11      11.378  20.243   7.432  1.00  0.63           N  
ATOM     54  CA  SER A  11      11.200  18.983   6.780  1.00  0.63           C  
ATOM     55  C   SER A  11       9.745  18.644   6.766  1.00  0.63           C  
ATOM     56  O   SER A  11       9.310  17.810   5.972  1.00  0.63           O  
ATOM     57  CB  SER A  11      11.956  17.842   7.484  1.00  0.63           C  
ATOM     58  OG  SER A  11      11.471  17.671   8.807  1.00  0.63           O  
ATOM     59  N   CYS A  12       8.947  19.282   7.645  1.00  0.63           N  
ATOM     60  CA  CYS A  12       7.544  18.977   7.690  1.00  0.63           C  
ATOM     61  C   CYS A  12       6.807  19.997   6.867  1.00  0.63           C  
ATOM     62  O   CYS A  12       7.211  21.152   6.744  1.00  0.63           O  
ATOM     63  CB  CYS A  12       6.963  19.007   9.115  1.00  0.63           C  
ATOM     64  SG  CYS A  12       5.224  18.481   9.177  1.00  0.63           S  
ATOM     65  N   PRO A  13       5.733  19.550   6.272  1.00  0.64           N  
ATOM     66  CA  PRO A  13       4.957  20.410   5.411  1.00  0.64           C  
ATOM     67  C   PRO A  13       4.068  21.396   6.118  1.00  0.64           C  
ATOM     68  O   PRO A  13       3.714  21.171   7.274  1.00  0.64           O  
ATOM     69  CB  PRO A  13       4.153  19.478   4.506  1.00  0.64           C  
ATOM     70  CG  PRO A  13       4.999  18.199   4.445  1.00  0.64           C  
ATOM     71  CD  PRO A  13       5.736  18.176   5.792  1.00  0.64           C  
ATOM     72  N   GLN A  14       3.703  22.504   5.430  1.00  0.62           N  
ATOM     73  CA  GLN A  14       2.779  23.474   5.954  1.00  0.62           C  
ATOM     74  C   GLN A  14       1.685  23.635   4.942  1.00  0.62           C  
ATOM     75  O   GLN A  14       1.833  23.272   3.776  1.00  0.62           O  
ATOM     76  CB  GLN A  14       3.361  24.880   6.211  1.00  0.62           C  
ATOM     77  CG  GLN A  14       4.252  24.979   7.451  1.00  0.62           C  
ATOM     78  CD  GLN A  14       5.643  24.495   7.086  1.00  0.62           C  
ATOM     79  OE1 GLN A  14       6.222  24.931   6.091  1.00  0.62           O  
ATOM     80  NE2 GLN A  14       6.196  23.565   7.910  1.00  0.62           N  
ATOM     81  N   PRO A  15       0.576  24.165   5.382  1.00  0.69           N  
ATOM     82  CA  PRO A  15      -0.589  24.354   4.556  1.00  0.69           C  
ATOM     83  C   PRO A  15      -0.393  25.445   3.553  1.00  0.69           C  
ATOM     84  O   PRO A  15       0.464  26.306   3.748  1.00  0.69           O  
ATOM     85  CB  PRO A  15      -1.748  24.613   5.519  1.00  0.69           C  
ATOM     86  CG  PRO A  15      -1.068  25.019   6.839  1.00  0.69           C  
ATOM     87  CD  PRO A  15       0.278  24.278   6.798  1.00  0.69           C  
ATOM     88  N   PRO A  16      -1.154  25.400   2.493  1.00  0.70           N  
ATOM     89  CA  PRO A  16      -1.020  26.396   1.463  1.00  0.70           C  
ATOM     90  C   PRO A  16      -1.551  27.746   1.840  1.00  0.70           C  
ATOM     91  O   PRO A  16      -2.524  27.841   2.587  1.00  0.70           O  
ATOM     92  CB  PRO A  16      -1.692  25.813   0.222  1.00  0.70           C  
ATOM     93  CG  PRO A  16      -1.557  24.293   0.417  1.00  0.70           C  
ATOM     94  CD  PRO A  16      -1.541  24.109   1.943  1.00  0.70           C  
ATOM     95  N   PRO A  17      -0.913  28.769   1.338  1.00  0.72           N  
ATOM     96  CA  PRO A  17      -1.340  30.120   1.590  1.00  0.72           C  
ATOM     97  C   PRO A  17      -2.409  30.563   0.640  1.00  0.72           C  
ATOM     98  O   PRO A  17      -2.642  29.900  -0.370  1.00  0.72           O  
ATOM     99  CB  PRO A  17      -0.085  30.992   1.520  1.00  0.72           C  
ATOM    100  CG  PRO A  17       0.940  30.128   0.772  1.00  0.72           C  
ATOM    101  CD  PRO A  17       0.522  28.693   1.125  1.00  0.72           C  
ATOM    102  N   ALA A  18      -3.066  31.694   0.953  1.00  0.77           N  
ATOM    103  CA  ALA A  18      -4.115  32.210   0.122  1.00  0.77           C  
ATOM    104  C   ALA A  18      -3.521  32.829  -1.110  1.00  0.77           C  
ATOM    105  O   ALA A  18      -2.379  33.282  -1.128  1.00  0.77           O  
ATOM    106  CB  ALA A  18      -4.974  33.286   0.811  1.00  0.77           C  
ATOM    107  N   PRO A  19      -4.303  32.817  -2.158  1.00  0.78           N  
ATOM    108  CA  PRO A  19      -3.964  33.354  -3.447  1.00  0.78           C  
ATOM    109  C   PRO A  19      -3.963  34.847  -3.417  1.00  0.78           C  
ATOM    110  O   PRO A  19      -4.685  35.436  -2.614  1.00  0.78           O  
ATOM    111  CB  PRO A  19      -5.038  32.835  -4.404  1.00  0.78           C  
ATOM    112  CG  PRO A  19      -6.250  32.585  -3.488  1.00  0.78           C  
ATOM    113  CD  PRO A  19      -5.614  32.189  -2.145  1.00  0.78           C  
ATOM    114  N   GLN A  20      -3.161  35.473  -4.297  1.00  0.72           N  
ATOM    115  CA  GLN A  20      -3.123  36.900  -4.392  1.00  0.72           C  
ATOM    116  C   GLN A  20      -4.205  37.303  -5.344  1.00  0.72           C  
ATOM    117  O   GLN A  20      -4.841  36.467  -5.982  1.00  0.72           O  
ATOM    118  CB  GLN A  20      -1.768  37.447  -4.867  1.00  0.72           C  
ATOM    119  CG  GLN A  20      -0.666  37.218  -3.829  1.00  0.72           C  
ATOM    120  CD  GLN A  20      -0.406  35.725  -3.732  1.00  0.72           C  
ATOM    121  OE1 GLN A  20      -0.398  35.154  -2.642  1.00  0.72           O  
ATOM    122  NE2 GLN A  20      -0.196  35.072  -4.905  1.00  0.72           N  
ATOM    123  N   PRO A  21      -4.440  38.575  -5.432  1.00  0.76           N  
ATOM    124  CA  PRO A  21      -5.516  39.113  -6.223  1.00  0.76           C  
ATOM    125  C   PRO A  21      -5.458  38.731  -7.662  1.00  0.76           C  
ATOM    126  O   PRO A  21      -6.514  38.497  -8.251  1.00  0.76           O  
ATOM    127  CB  PRO A  21      -5.454  40.619  -6.000  1.00  0.76           C  
ATOM    128  CG  PRO A  21      -4.817  40.750  -4.606  1.00  0.76           C  
ATOM    129  CD  PRO A  21      -3.947  39.506  -4.438  1.00  0.76           C  
ATOM    130  N   GLN A  22      -4.254  38.690  -8.260  1.00  0.74           N  
ATOM    131  CA  GLN A  22      -4.185  38.328  -9.643  1.00  0.74           C  
ATOM    132  C   GLN A  22      -4.572  36.895  -9.757  1.00  0.74           C  
ATOM    133  O   GLN A  22      -5.291  36.499 -10.675  1.00  0.74           O  
ATOM    134  CB  GLN A  22      -2.786  38.506 -10.257  1.00  0.74           C  
ATOM    135  CG  GLN A  22      -1.724  37.596  -9.648  1.00  0.74           C  
ATOM    136  CD  GLN A  22      -0.411  37.875 -10.361  1.00  0.74           C  
ATOM    137  OE1 GLN A  22       0.614  37.261 -10.066  1.00  0.74           O  
ATOM    138  NE2 GLN A  22      -0.440  38.826 -11.335  1.00  0.74           N  
ATOM    139  N   ALA A  23      -4.096  36.079  -8.801  1.00  0.84           N  
ATOM    140  CA  ALA A  23      -4.383  34.678  -8.802  1.00  0.84           C  
ATOM    141  C   ALA A  23      -5.854  34.521  -8.625  1.00  0.84           C  
ATOM    142  O   ALA A  23      -6.479  33.689  -9.279  1.00  0.84           O  
ATOM    143  CB  ALA A  23      -3.690  33.928  -7.650  1.00  0.84           C  
ATOM    144  N   ARG A  24      -6.451  35.350  -7.750  1.00  0.72           N  
ATOM    145  CA  ARG A  24      -7.848  35.230  -7.453  1.00  0.72           C  
ATOM    146  C   ARG A  24      -8.608  35.450  -8.718  1.00  0.72           C  
ATOM    147  O   ARG A  24      -9.606  34.779  -8.973  1.00  0.72           O  
ATOM    148  CB  ARG A  24      -8.360  36.295  -6.472  1.00  0.72           C  
ATOM    149  CG  ARG A  24      -7.587  36.374  -5.159  1.00  0.72           C  
ATOM    150  CD  ARG A  24      -8.177  37.420  -4.215  1.00  0.72           C  
ATOM    151  NE  ARG A  24      -7.104  37.843  -3.275  1.00  0.72           N  
ATOM    152  CZ  ARG A  24      -6.934  37.227  -2.071  1.00  0.72           C  
ATOM    153  NH1 ARG A  24      -7.694  36.143  -1.739  1.00  0.72           N  
ATOM    154  NH2 ARG A  24      -6.008  37.711  -1.194  1.00  0.72           N  
ATOM    155  N   SER A  25      -8.154  36.407  -9.547  1.00  0.79           N  
ATOM    156  CA  SER A  25      -8.851  36.702 -10.763  1.00  0.79           C  
ATOM    157  C   SER A  25      -8.857  35.467 -11.604  1.00  0.79           C  
ATOM    158  O   SER A  25      -9.847  35.168 -12.270  1.00  0.79           O  
ATOM    159  CB  SER A  25      -8.188  37.827 -11.574  1.00  0.79           C  
ATOM    160  OG  SER A  25      -8.233  39.044 -10.842  1.00  0.79           O  
ATOM    161  N   ARG A  26      -7.739  34.716 -11.594  1.00  0.71           N  
ATOM    162  CA  ARG A  26      -7.655  33.504 -12.358  1.00  0.71           C  
ATOM    163  C   ARG A  26      -8.656  32.530 -11.822  1.00  0.71           C  
ATOM    164  O   ARG A  26      -9.356  31.869 -12.589  1.00  0.71           O  
ATOM    165  CB  ARG A  26      -6.272  32.834 -12.262  1.00  0.71           C  
ATOM    166  CG  ARG A  26      -6.181  31.510 -13.023  1.00  0.71           C  
ATOM    167  CD  ARG A  26      -4.808  30.838 -12.929  1.00  0.71           C  
ATOM    168  NE  ARG A  26      -4.927  29.477 -13.524  1.00  0.71           N  
ATOM    169  CZ  ARG A  26      -3.827  28.857 -14.044  1.00  0.71           C  
ATOM    170  NH1 ARG A  26      -2.624  29.502 -14.064  1.00  0.71           N  
ATOM    171  NH2 ARG A  26      -3.932  27.592 -14.545  1.00  0.71           N  
ATOM    172  N   LEU A  27      -8.756  32.420 -10.483  1.00  0.73           N  
ATOM    173  CA  LEU A  27      -9.678  31.492  -9.892  1.00  0.73           C  
ATOM    174  C   LEU A  27     -11.075  31.890 -10.239  1.00  0.73           C  
ATOM    175  O   LEU A  27     -11.918  31.037 -10.506  1.00  0.73           O  
ATOM    176  CB  LEU A  27      -9.617  31.411  -8.354  1.00  0.73           C  
ATOM    177  CG  LEU A  27      -8.417  30.632  -7.778  1.00  0.73           C  
ATOM    178  CD1 LEU A  27      -7.079  31.329  -8.038  1.00  0.73           C  
ATOM    179  CD2 LEU A  27      -8.637  30.322  -6.291  1.00  0.73           C  
ATOM    180  N   ASN A  28     -11.364  33.201 -10.245  1.00  0.71           N  
ATOM    181  CA  ASN A  28     -12.704  33.641 -10.503  1.00  0.71           C  
ATOM    182  C   ASN A  28     -13.090  33.177 -11.868  1.00  0.71           C  
ATOM    183  O   ASN A  28     -14.188  32.663 -12.075  1.00  0.71           O  
ATOM    184  CB  ASN A  28     -12.832  35.173 -10.495  1.00  0.71           C  
ATOM    185  CG  ASN A  28     -12.462  35.683  -9.107  1.00  0.71           C  
ATOM    186  OD1 ASN A  28     -12.402  34.921  -8.144  1.00  0.71           O  
ATOM    187  ND2 ASN A  28     -12.210  37.015  -9.001  1.00  0.71           N  
ATOM    188  N   ALA A  29     -12.179  33.337 -12.842  1.00  0.76           N  
ATOM    189  CA  ALA A  29     -12.499  32.943 -14.178  1.00  0.76           C  
ATOM    190  C   ALA A  29     -12.756  31.470 -14.181  1.00  0.76           C  
ATOM    191  O   ALA A  29     -13.730  31.001 -14.770  1.00  0.76           O  
ATOM    192  CB  ALA A  29     -11.349  33.212 -15.165  1.00  0.76           C  
ATOM    193  N   THR A  30     -11.898  30.698 -13.489  1.00  0.72           N  
ATOM    194  CA  THR A  30     -12.036  29.272 -13.512  1.00  0.72           C  
ATOM    195  C   THR A  30     -13.322  28.868 -12.860  1.00  0.72           C  
ATOM    196  O   THR A  30     -14.049  28.022 -13.378  1.00  0.72           O  
ATOM    197  CB  THR A  30     -10.915  28.555 -12.812  1.00  0.72           C  
ATOM    198  OG1 THR A  30     -10.920  28.845 -11.423  1.00  0.72           O  
ATOM    199  CG2 THR A  30      -9.589  29.012 -13.443  1.00  0.72           C  
ATOM    200  N   ALA A  31     -13.652  29.486 -11.711  1.00  0.73           N  
ATOM    201  CA  ALA A  31     -14.817  29.104 -10.968  1.00  0.73           C  
ATOM    202  C   ALA A  31     -16.052  29.345 -11.776  1.00  0.73           C  
ATOM    203  O   ALA A  31     -16.942  28.497 -11.815  1.00  0.73           O  
ATOM    204  CB  ALA A  31     -14.970  29.897  -9.658  1.00  0.73           C  
ATOM    205  N   SER A  32     -16.139  30.497 -12.467  1.00  0.63           N  
ATOM    206  CA  SER A  32     -17.364  30.769 -13.159  1.00  0.63           C  
ATOM    207  C   SER A  32     -17.345  30.107 -14.489  1.00  0.63           C  
ATOM    208  O   SER A  32     -16.713  30.578 -15.431  1.00  0.63           O  
ATOM    209  CB  SER A  32     -17.619  32.262 -13.415  1.00  0.63           C  
ATOM    210  OG  SER A  32     -18.815  32.426 -14.162  1.00  0.63           O  
ATOM    211  N   LEU A  33     -18.056  28.973 -14.584  1.00  0.50           N  
ATOM    212  CA  LEU A  33     -18.215  28.306 -15.834  1.00  0.50           C  
ATOM    213  C   LEU A  33     -19.473  27.527 -15.664  1.00  0.50           C  
ATOM    214  O   LEU A  33     -19.602  26.761 -14.711  1.00  0.50           O  
ATOM    215  CB  LEU A  33     -17.070  27.323 -16.151  1.00  0.50           C  
ATOM    216  CG  LEU A  33     -17.116  26.681 -17.555  1.00  0.50           C  
ATOM    217  CD1 LEU A  33     -18.341  25.774 -17.744  1.00  0.50           C  
ATOM    218  CD2 LEU A  33     -16.977  27.742 -18.658  1.00  0.50           C  
ATOM    219  N   GLU A  34     -20.455  27.707 -16.565  1.00  0.49           N  
ATOM    220  CA  GLU A  34     -21.639  26.929 -16.377  1.00  0.49           C  
ATOM    221  C   GLU A  34     -21.371  25.616 -17.018  1.00  0.49           C  
ATOM    222  O   GLU A  34     -21.263  25.514 -18.238  1.00  0.49           O  
ATOM    223  CB  GLU A  34     -22.906  27.536 -17.006  1.00  0.49           C  
ATOM    224  CG  GLU A  34     -22.789  27.836 -18.501  1.00  0.49           C  
ATOM    225  CD  GLU A  34     -24.124  28.409 -18.954  1.00  0.49           C  
ATOM    226  OE1 GLU A  34     -25.132  28.198 -18.228  1.00  0.49           O  
ATOM    227  OE2 GLU A  34     -24.155  29.059 -20.033  1.00  0.49           O  
ATOM    228  N   GLN A  35     -21.240  24.566 -16.189  1.00  0.41           N  
ATOM    229  CA  GLN A  35     -20.932  23.281 -16.729  1.00  0.41           C  
ATOM    230  C   GLN A  35     -21.730  22.280 -15.965  1.00  0.41           C  
ATOM    231  O   GLN A  35     -22.590  22.630 -15.159  1.00  0.41           O  
ATOM    232  CB  GLN A  35     -19.449  22.898 -16.591  1.00  0.41           C  
ATOM    233  CG  GLN A  35     -19.039  21.722 -17.479  1.00  0.41           C  
ATOM    234  CD  GLN A  35     -18.999  22.234 -18.912  1.00  0.41           C  
ATOM    235  OE1 GLN A  35     -19.930  22.888 -19.376  1.00  0.41           O  
ATOM    236  NE2 GLN A  35     -17.882  21.940 -19.630  1.00  0.41           N  
ATOM    237  N   GLU A  36     -21.465  20.990 -16.229  1.00  0.45           N  
ATOM    238  CA  GLU A  36     -22.163  19.928 -15.575  1.00  0.45           C  
ATOM    239  C   GLU A  36     -21.825  20.012 -14.124  1.00  0.45           C  
ATOM    240  O   GLU A  36     -22.666  19.759 -13.262  1.00  0.45           O  
ATOM    241  CB  GLU A  36     -21.713  18.532 -16.042  1.00  0.45           C  
ATOM    242  CG  GLU A  36     -21.819  18.328 -17.553  1.00  0.45           C  
ATOM    243  CD  GLU A  36     -23.095  19.000 -18.029  1.00  0.45           C  
ATOM    244  OE1 GLU A  36     -24.178  18.362 -17.948  1.00  0.45           O  
ATOM    245  OE2 GLU A  36     -22.999  20.174 -18.477  1.00  0.45           O  
ATOM    246  N   ARG A  37     -20.573  20.404 -13.825  1.00  0.39           N  
ATOM    247  CA  ARG A  37     -20.098  20.399 -12.476  1.00  0.39           C  
ATOM    248  C   ARG A  37     -20.998  21.252 -11.640  1.00  0.39           C  
ATOM    249  O   ARG A  37     -21.448  20.816 -10.582  1.00  0.39           O  
ATOM    250  CB  ARG A  37     -18.669  20.955 -12.377  1.00  0.39           C  
ATOM    251  CG  ARG A  37     -18.092  20.981 -10.962  1.00  0.39           C  
ATOM    252  CD  ARG A  37     -16.655  21.504 -10.919  1.00  0.39           C  
ATOM    253  NE  ARG A  37     -16.637  22.800 -11.655  1.00  0.39           N  
ATOM    254  CZ  ARG A  37     -15.454  23.319 -12.099  1.00  0.39           C  
ATOM    255  NH1 ARG A  37     -14.285  22.657 -11.855  1.00  0.39           N  
ATOM    256  NH2 ARG A  37     -15.443  24.496 -12.790  1.00  0.39           N  
ATOM    257  N   SER A  38     -21.307  22.485 -12.086  1.00  0.46           N  
ATOM    258  CA  SER A  38     -22.164  23.292 -11.269  1.00  0.46           C  
ATOM    259  C   SER A  38     -23.362  23.644 -12.089  1.00  0.46           C  
ATOM    260  O   SER A  38     -23.278  24.450 -13.015  1.00  0.46           O  
ATOM    261  CB  SER A  38     -21.502  24.600 -10.800  1.00  0.46           C  
ATOM    262  OG  SER A  38     -21.137  25.401 -11.914  1.00  0.46           O  
ATOM    263  N   GLU A  39     -24.517  23.027 -11.770  1.00  0.48           N  
ATOM    264  CA  GLU A  39     -25.705  23.319 -12.515  1.00  0.48           C  
ATOM    265  C   GLU A  39     -26.123  24.721 -12.211  1.00  0.48           C  
ATOM    266  O   GLU A  39     -26.410  25.503 -13.115  1.00  0.48           O  
ATOM    267  CB  GLU A  39     -26.873  22.380 -12.172  1.00  0.48           C  
ATOM    268  CG  GLU A  39     -28.038  22.481 -13.162  1.00  0.48           C  
ATOM    269  CD  GLU A  39     -28.976  21.311 -12.907  1.00  0.48           C  
ATOM    270  OE1 GLU A  39     -28.826  20.645 -11.846  1.00  0.48           O  
ATOM    271  OE2 GLU A  39     -29.855  21.062 -13.775  1.00  0.48           O  
ATOM    272  N   ARG A  40     -26.146  25.084 -10.914  1.00  0.44           N  
ATOM    273  CA  ARG A  40     -26.534  26.414 -10.550  1.00  0.44           C  
ATOM    274  C   ARG A  40     -25.279  27.167 -10.281  1.00  0.44           C  
ATOM    275  O   ARG A  40     -24.245  26.593  -9.941  1.00  0.44           O  
ATOM    276  CB  ARG A  40     -27.424  26.505  -9.294  1.00  0.44           C  
ATOM    277  CG  ARG A  40     -27.825  27.941  -8.928  1.00  0.44           C  
ATOM    278  CD  ARG A  40     -28.772  28.617  -9.925  1.00  0.44           C  
ATOM    279  NE  ARG A  40     -30.173  28.384  -9.468  1.00  0.44           N  
ATOM    280  CZ  ARG A  40     -31.150  29.288  -9.772  1.00  0.44           C  
ATOM    281  NH1 ARG A  40     -30.845  30.411 -10.488  1.00  0.44           N  
ATOM    282  NH2 ARG A  40     -32.433  29.074  -9.359  1.00  0.44           N  
ATOM    283  N   PRO A  41     -25.356  28.450 -10.463  1.00  0.54           N  
ATOM    284  CA  PRO A  41     -24.192  29.257 -10.249  1.00  0.54           C  
ATOM    285  C   PRO A  41     -23.884  29.337  -8.796  1.00  0.54           C  
ATOM    286  O   PRO A  41     -24.799  29.220  -7.983  1.00  0.54           O  
ATOM    287  CB  PRO A  41     -24.493  30.606 -10.899  1.00  0.54           C  
ATOM    288  CG  PRO A  41     -25.480  30.244 -12.024  1.00  0.54           C  
ATOM    289  CD  PRO A  41     -26.210  28.994 -11.506  1.00  0.54           C  
ATOM    290  N   ARG A  42     -22.600  29.518  -8.444  1.00  0.52           N  
ATOM    291  CA  ARG A  42     -22.264  29.607  -7.059  1.00  0.52           C  
ATOM    292  C   ARG A  42     -21.700  30.954  -6.789  1.00  0.52           C  
ATOM    293  O   ARG A  42     -21.093  31.585  -7.654  1.00  0.52           O  
ATOM    294  CB  ARG A  42     -21.234  28.572  -6.574  1.00  0.52           C  
ATOM    295  CG  ARG A  42     -21.862  27.253  -6.120  1.00  0.52           C  
ATOM    296  CD  ARG A  42     -22.525  26.429  -7.222  1.00  0.52           C  
ATOM    297  NE  ARG A  42     -23.222  25.305  -6.535  1.00  0.52           N  
ATOM    298  CZ  ARG A  42     -23.238  24.056  -7.087  1.00  0.52           C  
ATOM    299  NH1 ARG A  42     -22.582  23.820  -8.260  1.00  0.52           N  
ATOM    300  NH2 ARG A  42     -23.903  23.042  -6.463  1.00  0.52           N  
ATOM    301  N   ALA A  43     -21.920  31.421  -5.549  1.00  0.66           N  
ATOM    302  CA  ALA A  43     -21.416  32.675  -5.088  1.00  0.66           C  
ATOM    303  C   ALA A  43     -19.935  32.501  -5.105  1.00  0.66           C  
ATOM    304  O   ALA A  43     -19.478  31.362  -5.194  1.00  0.66           O  
ATOM    305  CB  ALA A  43     -21.874  32.988  -3.650  1.00  0.66           C  
ATOM    306  N   PRO A  44     -19.175  33.578  -5.076  1.00  0.66           N  
ATOM    307  CA  PRO A  44     -17.737  33.495  -5.137  1.00  0.66           C  
ATOM    308  C   PRO A  44     -17.257  32.505  -4.128  1.00  0.66           C  
ATOM    309  O   PRO A  44     -17.677  32.572  -2.974  1.00  0.66           O  
ATOM    310  CB  PRO A  44     -17.227  34.904  -4.839  1.00  0.66           C  
ATOM    311  CG  PRO A  44     -18.332  35.497  -3.949  1.00  0.66           C  
ATOM    312  CD  PRO A  44     -19.615  34.820  -4.456  1.00  0.66           C  
ATOM    313  N   GLY A  45     -16.379  31.579  -4.555  1.00  0.69           N  
ATOM    314  CA  GLY A  45     -15.958  30.517  -3.693  1.00  0.69           C  
ATOM    315  C   GLY A  45     -14.799  30.956  -2.865  1.00  0.69           C  
ATOM    316  O   GLY A  45     -14.272  32.062  -2.968  1.00  0.69           O  
ATOM    317  N   PRO A  46     -14.414  30.014  -2.054  1.00  0.65           N  
ATOM    318  CA  PRO A  46     -13.339  30.135  -1.111  1.00  0.65           C  
ATOM    319  C   PRO A  46     -12.064  30.411  -1.844  1.00  0.65           C  
ATOM    320  O   PRO A  46     -11.096  30.808  -1.203  1.00  0.65           O  
ATOM    321  CB  PRO A  46     -13.278  28.782  -0.407  1.00  0.65           C  
ATOM    322  CG  PRO A  46     -13.781  27.800  -1.480  1.00  0.65           C  
ATOM    323  CD  PRO A  46     -14.795  28.629  -2.283  1.00  0.65           C  
ATOM    324  N   GLN A  47     -12.050  30.198  -3.173  1.00  0.66           N  
ATOM    325  CA  GLN A  47     -10.902  30.324  -4.024  1.00  0.66           C  
ATOM    326  C   GLN A  47      -9.734  29.670  -3.377  1.00  0.66           C  
ATOM    327  O   GLN A  47      -8.745  30.316  -3.038  1.00  0.66           O  
ATOM    328  CB  GLN A  47     -10.551  31.780  -4.401  1.00  0.66           C  
ATOM    329  CG  GLN A  47     -10.137  32.674  -3.232  1.00  0.66           C  
ATOM    330  CD  GLN A  47     -10.037  34.093  -3.770  1.00  0.66           C  
ATOM    331  OE1 GLN A  47      -9.524  34.322  -4.864  1.00  0.66           O  
ATOM    332  NE2 GLN A  47     -10.559  35.073  -2.985  1.00  0.66           N  
ATOM    333  N   ALA A  48      -9.841  28.343  -3.184  1.00  0.72           N  
ATOM    334  CA  ALA A  48      -8.745  27.564  -2.696  1.00  0.72           C  
ATOM    335  C   ALA A  48      -7.727  27.564  -3.787  1.00  0.72           C  
ATOM    336  O   ALA A  48      -6.526  27.686  -3.549  1.00  0.72           O  
ATOM    337  CB  ALA A  48      -9.123  26.099  -2.419  1.00  0.72           C  
ATOM    338  N   GLY A  49      -8.224  27.456  -5.035  1.00  0.74           N  
ATOM    339  CA  GLY A  49      -7.396  27.367  -6.200  1.00  0.74           C  
ATOM    340  C   GLY A  49      -7.585  25.988  -6.746  1.00  0.74           C  
ATOM    341  O   GLY A  49      -7.809  25.028  -6.010  1.00  0.74           O  
ATOM    342  N   PRO A  50      -7.507  25.884  -8.042  1.00  0.71           N  
ATOM    343  CA  PRO A  50      -7.686  24.611  -8.684  1.00  0.71           C  
ATOM    344  C   PRO A  50      -6.480  23.756  -8.485  1.00  0.71           C  
ATOM    345  O   PRO A  50      -5.416  24.292  -8.181  1.00  0.71           O  
ATOM    346  CB  PRO A  50      -8.024  24.915 -10.149  1.00  0.71           C  
ATOM    347  CG  PRO A  50      -7.744  26.421 -10.317  1.00  0.71           C  
ATOM    348  CD  PRO A  50      -7.914  26.983  -8.899  1.00  0.71           C  
ATOM    349  N   GLY A  51      -6.623  22.424  -8.634  1.00  0.68           N  
ATOM    350  CA  GLY A  51      -5.493  21.570  -8.420  1.00  0.68           C  
ATOM    351  C   GLY A  51      -5.595  20.406  -9.351  1.00  0.68           C  
ATOM    352  O   GLY A  51      -6.549  20.247 -10.111  1.00  0.68           O  
ATOM    353  N   PRO A  52      -4.562  19.613  -9.303  1.00  0.66           N  
ATOM    354  CA  PRO A  52      -4.485  18.419 -10.100  1.00  0.66           C  
ATOM    355  C   PRO A  52      -5.234  17.313  -9.434  1.00  0.66           C  
ATOM    356  O   PRO A  52      -5.535  17.427  -8.246  1.00  0.66           O  
ATOM    357  CB  PRO A  52      -2.994  18.116 -10.271  1.00  0.66           C  
ATOM    358  CG  PRO A  52      -2.300  18.950  -9.181  1.00  0.66           C  
ATOM    359  CD  PRO A  52      -3.247  20.140  -8.984  1.00  0.66           C  
ATOM    360  N   GLY A  53      -5.548  16.237 -10.182  1.00  0.70           N  
ATOM    361  CA  GLY A  53      -6.228  15.116  -9.606  1.00  0.70           C  
ATOM    362  C   GLY A  53      -6.201  14.017 -10.615  1.00  0.70           C  
ATOM    363  O   GLY A  53      -5.991  14.253 -11.804  1.00  0.70           O  
ATOM    364  N   VAL A  54      -6.426  12.770 -10.160  1.00  0.70           N  
ATOM    365  CA  VAL A  54      -6.430  11.662 -11.064  1.00  0.70           C  
ATOM    366  C   VAL A  54      -7.852  11.220 -11.188  1.00  0.70           C  
ATOM    367  O   VAL A  54      -8.692  11.568 -10.361  1.00  0.70           O  
ATOM    368  CB  VAL A  54      -5.622  10.487 -10.592  1.00  0.70           C  
ATOM    369  CG1 VAL A  54      -6.290   9.893  -9.340  1.00  0.70           C  
ATOM    370  CG2 VAL A  54      -5.482   9.489 -11.755  1.00  0.70           C  
ATOM    371  N   ARG A  55      -8.166  10.448 -12.246  1.00  0.60           N  
ATOM    372  CA  ARG A  55      -9.517  10.001 -12.424  1.00  0.60           C  
ATOM    373  C   ARG A  55      -9.909   9.130 -11.279  1.00  0.60           C  
ATOM    374  O   ARG A  55      -9.071   8.638 -10.522  1.00  0.60           O  
ATOM    375  CB  ARG A  55      -9.785   9.264 -13.751  1.00  0.60           C  
ATOM    376  CG  ARG A  55      -8.892   8.053 -14.014  1.00  0.60           C  
ATOM    377  CD  ARG A  55      -9.140   7.441 -15.393  1.00  0.60           C  
ATOM    378  NE  ARG A  55      -7.835   6.911 -15.873  1.00  0.60           N  
ATOM    379  CZ  ARG A  55      -7.651   6.653 -17.201  1.00  0.60           C  
ATOM    380  NH1 ARG A  55      -8.697   6.759 -18.070  1.00  0.60           N  
ATOM    381  NH2 ARG A  55      -6.415   6.299 -17.660  1.00  0.60           N  
ATOM    382  N   ASP A  56     -11.232   8.943 -11.123  1.00  0.63           N  
ATOM    383  CA  ASP A  56     -11.789   8.247 -10.002  1.00  0.63           C  
ATOM    384  C   ASP A  56     -11.244   6.862  -9.948  1.00  0.63           C  
ATOM    385  O   ASP A  56     -10.824   6.411  -8.884  1.00  0.63           O  
ATOM    386  CB  ASP A  56     -13.323   8.127 -10.069  1.00  0.63           C  
ATOM    387  CG  ASP A  56     -13.933   9.504  -9.852  1.00  0.63           C  
ATOM    388  OD1 ASP A  56     -13.180  10.512  -9.923  1.00  0.63           O  
ATOM    389  OD2 ASP A  56     -15.169   9.566  -9.612  1.00  0.63           O  
ATOM    390  N   ALA A  57     -11.202   6.141 -11.082  1.00  0.66           N  
ATOM    391  CA  ALA A  57     -10.712   4.805 -10.934  1.00  0.66           C  
ATOM    392  C   ALA A  57      -9.224   4.867 -10.994  1.00  0.66           C  
ATOM    393  O   ALA A  57      -8.620   4.696 -12.053  1.00  0.66           O  
ATOM    394  CB  ALA A  57     -11.181   3.859 -12.052  1.00  0.66           C  
ATOM    395  N   ALA A  58      -8.597   5.125  -9.833  1.00  0.70           N  
ATOM    396  CA  ALA A  58      -7.171   5.153  -9.745  1.00  0.70           C  
ATOM    397  C   ALA A  58      -6.681   3.757  -9.927  1.00  0.70           C  
ATOM    398  O   ALA A  58      -5.703   3.504 -10.627  1.00  0.70           O  
ATOM    399  CB  ALA A  58      -6.670   5.653  -8.379  1.00  0.70           C  
ATOM    400  N   ALA A  59      -7.401   2.807  -9.306  1.00  0.66           N  
ATOM    401  CA  ALA A  59      -7.012   1.429  -9.276  1.00  0.66           C  
ATOM    402  C   ALA A  59      -6.944   0.869 -10.659  1.00  0.66           C  
ATOM    403  O   ALA A  59      -6.015   0.125 -10.970  1.00  0.66           O  
ATOM    404  CB  ALA A  59      -7.990   0.556  -8.473  1.00  0.66           C  
ATOM    405  N   PRO A  60      -7.873   1.180 -11.511  1.00  0.62           N  
ATOM    406  CA  PRO A  60      -7.813   0.619 -12.828  1.00  0.62           C  
ATOM    407  C   PRO A  60      -6.599   1.091 -13.551  1.00  0.62           C  
ATOM    408  O   PRO A  60      -6.127   0.387 -14.443  1.00  0.62           O  
ATOM    409  CB  PRO A  60      -9.144   0.969 -13.485  1.00  0.62           C  
ATOM    410  CG  PRO A  60     -10.116   1.027 -12.291  1.00  0.62           C  
ATOM    411  CD  PRO A  60      -9.241   1.449 -11.098  1.00  0.62           C  
ATOM    412  N   ALA A  61      -6.088   2.281 -13.189  1.00  0.71           N  
ATOM    413  CA  ALA A  61      -4.913   2.809 -13.811  1.00  0.71           C  
ATOM    414  C   ALA A  61      -3.746   2.114 -13.200  1.00  0.71           C  
ATOM    415  O   ALA A  61      -3.882   1.428 -12.188  1.00  0.71           O  
ATOM    416  CB  ALA A  61      -4.719   4.319 -13.587  1.00  0.71           C  
ATOM    417  N   GLU A  62      -2.561   2.250 -13.822  1.00  0.65           N  
ATOM    418  CA  GLU A  62      -1.406   1.629 -13.252  1.00  0.65           C  
ATOM    419  C   GLU A  62      -1.137   2.309 -11.953  1.00  0.65           C  
ATOM    420  O   GLU A  62      -1.647   3.389 -11.659  1.00  0.65           O  
ATOM    421  CB  GLU A  62      -0.122   1.710 -14.100  1.00  0.65           C  
ATOM    422  CG  GLU A  62      -0.042   0.685 -15.237  1.00  0.65           C  
ATOM    423  CD  GLU A  62      -0.787   1.213 -16.454  1.00  0.65           C  
ATOM    424  OE1 GLU A  62      -2.047   1.185 -16.441  1.00  0.65           O  
ATOM    425  OE2 GLU A  62      -0.101   1.642 -17.420  1.00  0.65           O  
ATOM    426  N   PRO A  63      -0.363   1.639 -11.156  1.00  0.71           N  
ATOM    427  CA  PRO A  63      -0.046   2.150  -9.856  1.00  0.71           C  
ATOM    428  C   PRO A  63       0.705   3.443  -9.869  1.00  0.71           C  
ATOM    429  O   PRO A  63       0.669   4.141  -8.857  1.00  0.71           O  
ATOM    430  CB  PRO A  63       0.652   1.003  -9.130  1.00  0.71           C  
ATOM    431  CG  PRO A  63       0.011  -0.253  -9.754  1.00  0.71           C  
ATOM    432  CD  PRO A  63      -0.376   0.184 -11.177  1.00  0.71           C  
ATOM    433  N   GLN A  64       1.394   3.802 -10.968  1.00  0.69           N  
ATOM    434  CA  GLN A  64       2.102   5.047 -10.910  1.00  0.69           C  
ATOM    435  C   GLN A  64       1.097   6.136 -10.709  1.00  0.69           C  
ATOM    436  O   GLN A  64       1.291   7.025  -9.881  1.00  0.69           O  
ATOM    437  CB  GLN A  64       2.910   5.367 -12.186  1.00  0.69           C  
ATOM    438  CG  GLN A  64       4.118   4.446 -12.398  1.00  0.69           C  
ATOM    439  CD  GLN A  64       4.873   4.893 -13.647  1.00  0.69           C  
ATOM    440  OE1 GLN A  64       4.307   4.989 -14.735  1.00  0.69           O  
ATOM    441  NE2 GLN A  64       6.193   5.175 -13.483  1.00  0.69           N  
ATOM    442  N   ALA A  65      -0.023   6.080 -11.452  1.00  0.81           N  
ATOM    443  CA  ALA A  65      -1.029   7.095 -11.340  1.00  0.81           C  
ATOM    444  C   ALA A  65      -1.610   7.065  -9.962  1.00  0.81           C  
ATOM    445  O   ALA A  65      -1.812   8.111  -9.346  1.00  0.81           O  
ATOM    446  CB  ALA A  65      -2.189   6.897 -12.330  1.00  0.81           C  
ATOM    447  N   GLN A  66      -1.885   5.858  -9.434  1.00  0.68           N  
ATOM    448  CA  GLN A  66      -2.487   5.773  -8.135  1.00  0.68           C  
ATOM    449  C   GLN A  66      -1.545   6.291  -7.106  1.00  0.68           C  
ATOM    450  O   GLN A  66      -1.966   6.937  -6.147  1.00  0.68           O  
ATOM    451  CB  GLN A  66      -2.907   4.362  -7.690  1.00  0.68           C  
ATOM    452  CG  GLN A  66      -4.171   3.852  -8.375  1.00  0.68           C  
ATOM    453  CD  GLN A  66      -4.759   2.759  -7.492  1.00  0.68           C  
ATOM    454  OE1 GLN A  66      -5.433   3.044  -6.503  1.00  0.68           O  
ATOM    455  NE2 GLN A  66      -4.503   1.473  -7.851  1.00  0.68           N  
ATOM    456  N   HIS A  67      -0.238   6.026  -7.264  1.00  0.69           N  
ATOM    457  CA  HIS A  67       0.673   6.503  -6.268  1.00  0.69           C  
ATOM    458  C   HIS A  67       0.574   7.987  -6.257  1.00  0.69           C  
ATOM    459  O   HIS A  67       0.620   8.614  -5.200  1.00  0.69           O  
ATOM    460  CB  HIS A  67       2.139   6.114  -6.517  1.00  0.69           C  
ATOM    461  CG  HIS A  67       3.029   6.593  -5.409  1.00  0.69           C  
ATOM    462  ND1 HIS A  67       3.861   7.686  -5.507  1.00  0.69           N  
ATOM    463  CD2 HIS A  67       3.191   6.116  -4.145  1.00  0.69           C  
ATOM    464  CE1 HIS A  67       4.480   7.816  -4.307  1.00  0.69           C  
ATOM    465  NE2 HIS A  67       4.105   6.886  -3.448  1.00  0.69           N  
ATOM    466  N   THR A  68       0.415   8.590  -7.445  1.00  0.74           N  
ATOM    467  CA  THR A  68       0.276  10.010  -7.503  1.00  0.74           C  
ATOM    468  C   THR A  68      -0.933  10.323  -6.687  1.00  0.74           C  
ATOM    469  O   THR A  68      -0.954  11.294  -5.933  1.00  0.74           O  
ATOM    470  CB  THR A  68       0.029  10.509  -8.897  1.00  0.74           C  
ATOM    471  OG1 THR A  68       1.101  10.134  -9.750  1.00  0.74           O  
ATOM    472  CG2 THR A  68      -0.107  12.041  -8.858  1.00  0.74           C  
ATOM    473  N   ARG A  69      -1.971   9.475  -6.805  1.00  0.65           N  
ATOM    474  CA  ARG A  69      -3.186   9.688  -6.080  1.00  0.65           C  
ATOM    475  C   ARG A  69      -2.874   9.700  -4.619  1.00  0.65           C  
ATOM    476  O   ARG A  69      -3.259  10.631  -3.914  1.00  0.65           O  
ATOM    477  CB  ARG A  69      -4.201   8.555  -6.314  1.00  0.65           C  
ATOM    478  CG  ARG A  69      -5.488   8.651  -5.490  1.00  0.65           C  
ATOM    479  CD  ARG A  69      -6.498   9.685  -5.991  1.00  0.65           C  
ATOM    480  NE  ARG A  69      -7.751   9.454  -5.219  1.00  0.65           N  
ATOM    481  CZ  ARG A  69      -8.646   8.513  -5.644  1.00  0.65           C  
ATOM    482  NH1 ARG A  69      -8.423   7.836  -6.808  1.00  0.65           N  
ATOM    483  NH2 ARG A  69      -9.756   8.238  -4.899  1.00  0.65           N  
ATOM    484  N   SER A  70      -2.149   8.686  -4.106  1.00  0.68           N  
ATOM    485  CA  SER A  70      -1.905   8.753  -2.696  1.00  0.68           C  
ATOM    486  C   SER A  70      -0.488   8.378  -2.397  1.00  0.68           C  
ATOM    487  O   SER A  70      -0.131   7.208  -2.535  1.00  0.68           O  
ATOM    488  CB  SER A  70      -2.795   7.804  -1.873  1.00  0.68           C  
ATOM    489  OG  SER A  70      -4.158   8.187  -1.984  1.00  0.68           O  
ATOM    490  N   ARG A  71       0.385   9.328  -1.972  1.00  0.60           N  
ATOM    491  CA  ARG A  71       0.166  10.743  -1.806  1.00  0.60           C  
ATOM    492  C   ARG A  71      -1.094  11.010  -1.057  1.00  0.60           C  
ATOM    493  O   ARG A  71      -2.054  11.480  -1.662  1.00  0.60           O  
ATOM    494  CB  ARG A  71       0.092  11.505  -3.139  1.00  0.60           C  
ATOM    495  CG  ARG A  71       1.385  11.454  -3.955  1.00  0.60           C  
ATOM    496  CD  ARG A  71       2.567  12.146  -3.275  1.00  0.60           C  
ATOM    497  NE  ARG A  71       3.709  12.118  -4.231  1.00  0.60           N  
ATOM    498  CZ  ARG A  71       3.823  13.101  -5.171  1.00  0.60           C  
ATOM    499  NH1 ARG A  71       2.882  14.089  -5.239  1.00  0.60           N  
ATOM    500  NH2 ARG A  71       4.872  13.095  -6.043  1.00  0.60           N  
ATOM    501  N   GLU A  72      -1.124  10.693   0.254  1.00  0.60           N  
ATOM    502  CA  GLU A  72      -2.308  10.841   1.058  1.00  0.60           C  
ATOM    503  C   GLU A  72      -2.869  12.210   0.849  1.00  0.60           C  
ATOM    504  O   GLU A  72      -2.395  13.188   1.425  1.00  0.60           O  
ATOM    505  CB  GLU A  72      -2.019  10.688   2.564  1.00  0.60           C  
ATOM    506  CG  GLU A  72      -3.253  10.837   3.454  1.00  0.60           C  
ATOM    507  CD  GLU A  72      -2.811  10.815   4.913  1.00  0.60           C  
ATOM    508  OE1 GLU A  72      -2.107   9.849   5.308  1.00  0.60           O  
ATOM    509  OE2 GLU A  72      -3.173  11.771   5.651  1.00  0.60           O  
ATOM    510  N   ARG A  73      -3.895  12.300  -0.018  1.00  0.60           N  
ATOM    511  CA  ARG A  73      -4.541  13.541  -0.309  1.00  0.60           C  
ATOM    512  C   ARG A  73      -5.302  13.951   0.910  1.00  0.60           C  
ATOM    513  O   ARG A  73      -5.242  15.099   1.346  1.00  0.60           O  
ATOM    514  CB  ARG A  73      -5.538  13.410  -1.477  1.00  0.60           C  
ATOM    515  CG  ARG A  73      -6.100  14.740  -1.988  1.00  0.60           C  
ATOM    516  CD  ARG A  73      -7.200  14.577  -3.042  1.00  0.60           C  
ATOM    517  NE  ARG A  73      -7.652  15.941  -3.440  1.00  0.60           N  
ATOM    518  CZ  ARG A  73      -7.002  16.608  -4.439  1.00  0.60           C  
ATOM    519  NH1 ARG A  73      -5.956  16.011  -5.081  1.00  0.60           N  
ATOM    520  NH2 ARG A  73      -7.399  17.863  -4.799  1.00  0.60           N  
ATOM    521  N   ALA A  74      -6.013  12.978   1.511  1.00  0.66           N  
ATOM    522  CA  ALA A  74      -6.880  13.232   2.625  1.00  0.66           C  
ATOM    523  C   ALA A  74      -6.093  13.387   3.880  1.00  0.66           C  
ATOM    524  O   ALA A  74      -4.981  12.882   4.013  1.00  0.66           O  
ATOM    525  CB  ALA A  74      -7.895  12.104   2.876  1.00  0.66           C  
ATOM    526  N   ASP A  75      -6.661  14.139   4.840  1.00  0.57           N  
ATOM    527  CA  ASP A  75      -6.034  14.270   6.117  1.00  0.57           C  
ATOM    528  C   ASP A  75      -7.056  13.784   7.094  1.00  0.57           C  
ATOM    529  O   ASP A  75      -8.182  14.279   7.117  1.00  0.57           O  
ATOM    530  CB  ASP A  75      -5.662  15.721   6.471  1.00  0.57           C  
ATOM    531  CG  ASP A  75      -4.608  15.700   7.572  1.00  0.57           C  
ATOM    532  OD1 ASP A  75      -4.639  14.757   8.406  1.00  0.57           O  
ATOM    533  OD2 ASP A  75      -3.756  16.628   7.588  1.00  0.57           O  
ATOM    534  N   GLY A  76      -6.699  12.782   7.920  1.00  0.58           N  
ATOM    535  CA  GLY A  76      -7.676  12.242   8.819  1.00  0.58           C  
ATOM    536  C   GLY A  76      -8.123  13.333   9.729  1.00  0.58           C  
ATOM    537  O   GLY A  76      -9.319  13.513   9.958  1.00  0.58           O  
ATOM    538  N   THR A  77      -7.164  14.106  10.265  1.00  0.55           N  
ATOM    539  CA  THR A  77      -7.534  15.177  11.137  1.00  0.55           C  
ATOM    540  C   THR A  77      -7.079  16.421  10.462  1.00  0.55           C  
ATOM    541  O   THR A  77      -6.057  16.430   9.780  1.00  0.55           O  
ATOM    542  CB  THR A  77      -6.866  15.121  12.479  1.00  0.55           C  
ATOM    543  OG1 THR A  77      -7.168  13.894  13.126  1.00  0.55           O  
ATOM    544  CG2 THR A  77      -7.376  16.299  13.326  1.00  0.55           C  
ATOM    545  N   GLY A  78      -7.839  17.515  10.622  1.00  0.61           N  
ATOM    546  CA  GLY A  78      -7.445  18.716   9.950  1.00  0.61           C  
ATOM    547  C   GLY A  78      -7.471  18.456   8.473  1.00  0.61           C  
ATOM    548  O   GLY A  78      -6.442  18.580   7.811  1.00  0.61           O  
ATOM    549  N   PRO A  79      -8.598  18.069   7.924  1.00  0.59           N  
ATOM    550  CA  PRO A  79      -8.730  17.802   6.519  1.00  0.59           C  
ATOM    551  C   PRO A  79      -8.529  19.071   5.751  1.00  0.59           C  
ATOM    552  O   PRO A  79      -8.628  20.148   6.334  1.00  0.59           O  
ATOM    553  CB  PRO A  79     -10.141  17.241   6.343  1.00  0.59           C  
ATOM    554  CG  PRO A  79     -10.926  17.845   7.519  1.00  0.59           C  
ATOM    555  CD  PRO A  79      -9.871  17.994   8.627  1.00  0.59           C  
ATOM    556  N   THR A  80      -8.228  18.960   4.442  1.00  0.61           N  
ATOM    557  CA  THR A  80      -7.996  20.117   3.632  1.00  0.61           C  
ATOM    558  C   THR A  80      -9.311  20.542   3.067  1.00  0.61           C  
ATOM    559  O   THR A  80     -10.169  19.715   2.765  1.00  0.61           O  
ATOM    560  CB  THR A  80      -7.075  19.852   2.480  1.00  0.61           C  
ATOM    561  OG1 THR A  80      -7.646  18.882   1.614  1.00  0.61           O  
ATOM    562  CG2 THR A  80      -5.732  19.349   3.033  1.00  0.61           C  
ATOM    563  N   LYS A  81      -9.496  21.868   2.923  1.00  0.61           N  
ATOM    564  CA  LYS A  81     -10.734  22.388   2.429  1.00  0.61           C  
ATOM    565  C   LYS A  81     -10.733  22.250   0.945  1.00  0.61           C  
ATOM    566  O   LYS A  81      -9.731  21.865   0.345  1.00  0.61           O  
ATOM    567  CB  LYS A  81     -10.985  23.862   2.792  1.00  0.61           C  
ATOM    568  CG  LYS A  81     -12.427  24.306   2.533  1.00  0.61           C  
ATOM    569  CD  LYS A  81     -13.450  23.520   3.358  1.00  0.61           C  
ATOM    570  CE  LYS A  81     -12.895  22.997   4.686  1.00  0.61           C  
ATOM    571  NZ  LYS A  81     -13.949  22.264   5.423  1.00  0.61           N  
ATOM    572  N   GLY A  82     -11.888  22.540   0.319  1.00  0.67           N  
ATOM    573  CA  GLY A  82     -12.006  22.378  -1.096  1.00  0.67           C  
ATOM    574  C   GLY A  82     -12.414  20.960  -1.295  1.00  0.67           C  
ATOM    575  O   GLY A  82     -12.865  20.305  -0.357  1.00  0.67           O  
ATOM    576  N   ASP A  83     -12.275  20.438  -2.526  1.00  0.67           N  
ATOM    577  CA  ASP A  83     -12.668  19.074  -2.706  1.00  0.67           C  
ATOM    578  C   ASP A  83     -11.666  18.252  -1.974  1.00  0.67           C  
ATOM    579  O   ASP A  83     -10.529  18.675  -1.775  1.00  0.67           O  
ATOM    580  CB  ASP A  83     -12.674  18.592  -4.167  1.00  0.67           C  
ATOM    581  CG  ASP A  83     -11.240  18.554  -4.678  1.00  0.67           C  
ATOM    582  OD1 ASP A  83     -10.416  19.389  -4.219  1.00  0.67           O  
ATOM    583  OD2 ASP A  83     -10.949  17.675  -5.533  1.00  0.67           O  
ATOM    584  N   MET A  84     -12.074  17.054  -1.522  1.00  0.64           N  
ATOM    585  CA  MET A  84     -11.141  16.225  -0.823  1.00  0.64           C  
ATOM    586  C   MET A  84     -11.283  14.835  -1.342  1.00  0.64           C  
ATOM    587  O   MET A  84     -12.315  14.467  -1.899  1.00  0.64           O  
ATOM    588  CB  MET A  84     -11.379  16.164   0.695  1.00  0.64           C  
ATOM    589  CG  MET A  84     -12.714  15.521   1.072  1.00  0.64           C  
ATOM    590  SD  MET A  84     -12.914  15.191   2.847  1.00  0.64           S  
ATOM    591  CE  MET A  84     -11.843  13.724   2.851  1.00  0.64           C  
ATOM    592  N   GLU A  85     -10.208  14.037  -1.192  1.00  0.67           N  
ATOM    593  CA  GLU A  85     -10.222  12.663  -1.597  1.00  0.67           C  
ATOM    594  C   GLU A  85      -9.621  11.892  -0.466  1.00  0.67           C  
ATOM    595  O   GLU A  85      -8.864  12.442   0.331  1.00  0.67           O  
ATOM    596  CB  GLU A  85      -9.361  12.371  -2.838  1.00  0.67           C  
ATOM    597  CG  GLU A  85      -9.536  10.949  -3.374  1.00  0.67           C  
ATOM    598  CD  GLU A  85     -10.735  10.947  -4.310  1.00  0.67           C  
ATOM    599  OE1 GLU A  85     -10.775  11.817  -5.222  1.00  0.67           O  
ATOM    600  OE2 GLU A  85     -11.622  10.068  -4.138  1.00  0.67           O  
ATOM    601  N   ILE A  86      -9.966  10.594  -0.350  1.00  0.61           N  
ATOM    602  CA  ILE A  86      -9.420   9.798   0.712  1.00  0.61           C  
ATOM    603  C   ILE A  86      -8.873   8.543   0.106  1.00  0.61           C  
ATOM    604  O   ILE A  86      -9.407   8.031  -0.876  1.00  0.61           O  
ATOM    605  CB  ILE A  86     -10.450   9.369   1.718  1.00  0.61           C  
ATOM    606  CG1 ILE A  86     -11.485   8.443   1.055  1.00  0.61           C  
ATOM    607  CG2 ILE A  86     -11.069  10.633   2.340  1.00  0.61           C  
ATOM    608  CD1 ILE A  86     -12.409   7.745   2.052  1.00  0.61           C  
ATOM    609  N   PRO A  87      -7.794   8.046   0.652  1.00  0.64           N  
ATOM    610  CA  PRO A  87      -7.286   6.791   0.173  1.00  0.64           C  
ATOM    611  C   PRO A  87      -8.269   5.772   0.638  1.00  0.64           C  
ATOM    612  O   PRO A  87      -8.808   5.947   1.727  1.00  0.64           O  
ATOM    613  CB  PRO A  87      -5.884   6.661   0.761  1.00  0.64           C  
ATOM    614  CG  PRO A  87      -5.431   8.125   0.920  1.00  0.64           C  
ATOM    615  CD  PRO A  87      -6.735   8.910   1.144  1.00  0.64           C  
ATOM    616  N   PHE A  88      -8.516   4.696  -0.131  1.00  0.51           N  
ATOM    617  CA  PHE A  88      -9.557   3.798   0.273  1.00  0.51           C  
ATOM    618  C   PHE A  88      -9.141   2.952   1.432  1.00  0.51           C  
ATOM    619  O   PHE A  88      -7.962   2.821   1.756  1.00  0.51           O  
ATOM    620  CB  PHE A  88     -10.151   2.933  -0.854  1.00  0.51           C  
ATOM    621  CG  PHE A  88     -11.007   3.858  -1.657  1.00  0.51           C  
ATOM    622  CD1 PHE A  88     -12.306   4.106  -1.273  1.00  0.51           C  
ATOM    623  CD2 PHE A  88     -10.513   4.494  -2.774  1.00  0.51           C  
ATOM    624  CE1 PHE A  88     -13.109   4.958  -1.995  1.00  0.51           C  
ATOM    625  CE2 PHE A  88     -11.311   5.348  -3.500  1.00  0.51           C  
ATOM    626  CZ  PHE A  88     -12.609   5.581  -3.113  1.00  0.51           C  
ATOM    627  N   GLU A  89     -10.163   2.357   2.079  1.00  0.55           N  
ATOM    628  CA  GLU A  89     -10.080   1.613   3.301  1.00  0.55           C  
ATOM    629  C   GLU A  89      -9.139   0.467   3.144  1.00  0.55           C  
ATOM    630  O   GLU A  89      -8.435   0.128   4.093  1.00  0.55           O  
ATOM    631  CB  GLU A  89     -11.439   1.015   3.706  1.00  0.55           C  
ATOM    632  CG  GLU A  89     -12.521   2.059   3.995  1.00  0.55           C  
ATOM    633  CD  GLU A  89     -13.843   1.315   4.138  1.00  0.55           C  
ATOM    634  OE1 GLU A  89     -13.800   0.094   4.445  1.00  0.55           O  
ATOM    635  OE2 GLU A  89     -14.911   1.954   3.940  1.00  0.55           O  
ATOM    636  N   GLU A  90      -9.104  -0.165   1.953  1.00  0.54           N  
ATOM    637  CA  GLU A  90      -8.260  -1.312   1.755  1.00  0.54           C  
ATOM    638  C   GLU A  90      -6.862  -0.950   2.138  1.00  0.54           C  
ATOM    639  O   GLU A  90      -6.320   0.071   1.716  1.00  0.54           O  
ATOM    640  CB  GLU A  90      -8.236  -1.817   0.303  1.00  0.54           C  
ATOM    641  CG  GLU A  90      -7.339  -3.039   0.083  1.00  0.54           C  
ATOM    642  CD  GLU A  90      -8.055  -4.280   0.603  1.00  0.54           C  
ATOM    643  OE1 GLU A  90      -8.393  -4.313   1.816  1.00  0.54           O  
ATOM    644  OE2 GLU A  90      -8.258  -5.220  -0.210  1.00  0.54           O  
ATOM    645  N   VAL A  91      -6.260  -1.798   2.994  1.00  0.51           N  
ATOM    646  CA  VAL A  91      -4.945  -1.571   3.512  1.00  0.51           C  
ATOM    647  C   VAL A  91      -3.928  -1.634   2.422  1.00  0.51           C  
ATOM    648  O   VAL A  91      -3.097  -0.736   2.299  1.00  0.51           O  
ATOM    649  CB  VAL A  91      -4.550  -2.587   4.542  1.00  0.51           C  
ATOM    650  CG1 VAL A  91      -3.080  -2.350   4.926  1.00  0.51           C  
ATOM    651  CG2 VAL A  91      -5.523  -2.483   5.727  1.00  0.51           C  
ATOM    652  N   LEU A  92      -3.973  -2.676   1.569  1.00  0.50           N  
ATOM    653  CA  LEU A  92      -2.906  -2.775   0.618  1.00  0.50           C  
ATOM    654  C   LEU A  92      -3.267  -1.939  -0.560  1.00  0.50           C  
ATOM    655  O   LEU A  92      -4.066  -2.337  -1.408  1.00  0.50           O  
ATOM    656  CB  LEU A  92      -2.633  -4.227   0.155  1.00  0.50           C  
ATOM    657  CG  LEU A  92      -1.358  -4.462  -0.697  1.00  0.50           C  
ATOM    658  CD1 LEU A  92      -1.214  -5.951  -1.047  1.00  0.50           C  
ATOM    659  CD2 LEU A  92      -1.288  -3.588  -1.961  1.00  0.50           C  
ATOM    660  N   GLU A  93      -2.675  -0.732  -0.624  1.00  0.58           N  
ATOM    661  CA  GLU A  93      -2.885   0.120  -1.746  1.00  0.58           C  
ATOM    662  C   GLU A  93      -1.686   1.006  -1.783  1.00  0.58           C  
ATOM    663  O   GLU A  93      -1.409   1.713  -0.814  1.00  0.58           O  
ATOM    664  CB  GLU A  93      -4.116   1.029  -1.574  1.00  0.58           C  
ATOM    665  CG  GLU A  93      -4.734   1.533  -2.880  1.00  0.58           C  
ATOM    666  CD  GLU A  93      -5.801   0.525  -3.292  1.00  0.58           C  
ATOM    667  OE1 GLU A  93      -5.910  -0.528  -2.610  1.00  0.58           O  
ATOM    668  OE2 GLU A  93      -6.528   0.797  -4.285  1.00  0.58           O  
ATOM    669  N   ARG A  94      -0.908   0.977  -2.881  1.00  0.57           N  
ATOM    670  CA  ARG A  94      -1.129   0.077  -3.964  1.00  0.57           C  
ATOM    671  C   ARG A  94       0.197  -0.579  -4.185  1.00  0.57           C  
ATOM    672  O   ARG A  94       0.968  -0.133  -5.033  1.00  0.57           O  
ATOM    673  CB  ARG A  94      -1.439   0.781  -5.301  1.00  0.57           C  
ATOM    674  CG  ARG A  94      -2.498   1.893  -5.266  1.00  0.57           C  
ATOM    675  CD  ARG A  94      -1.974   3.333  -5.090  1.00  0.57           C  
ATOM    676  NE  ARG A  94      -1.403   3.528  -3.730  1.00  0.57           N  
ATOM    677  CZ  ARG A  94      -0.051   3.579  -3.550  1.00  0.57           C  
ATOM    678  NH1 ARG A  94       0.794   3.501  -4.621  1.00  0.57           N  
ATOM    679  NH2 ARG A  94       0.456   3.695  -2.289  1.00  0.57           N  
ATOM    680  N   ALA A  95       0.524  -1.652  -3.439  1.00  0.60           N  
ATOM    681  CA  ALA A  95       1.806  -2.241  -3.703  1.00  0.60           C  
ATOM    682  C   ALA A  95       1.604  -3.698  -3.937  1.00  0.60           C  
ATOM    683  O   ALA A  95       1.180  -4.426  -3.041  1.00  0.60           O  
ATOM    684  CB  ALA A  95       2.805  -2.099  -2.543  1.00  0.60           C  
ATOM    685  N   LYS A  96       1.916  -4.159  -5.164  1.00  0.54           N  
ATOM    686  CA  LYS A  96       1.779  -5.549  -5.483  1.00  0.54           C  
ATOM    687  C   LYS A  96       2.787  -6.299  -4.680  1.00  0.54           C  
ATOM    688  O   LYS A  96       2.491  -7.347  -4.107  1.00  0.54           O  
ATOM    689  CB  LYS A  96       2.081  -5.886  -6.953  1.00  0.54           C  
ATOM    690  CG  LYS A  96       1.090  -5.329  -7.978  1.00  0.54           C  
ATOM    691  CD  LYS A  96       1.593  -5.488  -9.416  1.00  0.54           C  
ATOM    692  CE  LYS A  96       0.668  -4.898 -10.481  1.00  0.54           C  
ATOM    693  NZ  LYS A  96       1.274  -5.066 -11.822  1.00  0.54           N  
ATOM    694  N   ALA A  97       4.017  -5.758  -4.615  1.00  0.55           N  
ATOM    695  CA  ALA A  97       5.079  -6.418  -3.918  1.00  0.55           C  
ATOM    696  C   ALA A  97       5.657  -5.428  -2.967  1.00  0.55           C  
ATOM    697  O   ALA A  97       5.445  -4.225  -3.107  1.00  0.55           O  
ATOM    698  CB  ALA A  97       6.221  -6.878  -4.840  1.00  0.55           C  
ATOM    699  N   GLY A  98       6.390  -5.916  -1.949  1.00  0.51           N  
ATOM    700  CA  GLY A  98       6.946  -4.993  -1.009  1.00  0.51           C  
ATOM    701  C   GLY A  98       8.313  -4.644  -1.490  1.00  0.51           C  
ATOM    702  O   GLY A  98       9.294  -5.317  -1.179  1.00  0.51           O  
ATOM    703  N   ASP A  99       8.383  -3.555  -2.274  1.00  0.55           N  
ATOM    704  CA  ASP A  99       9.601  -3.032  -2.816  1.00  0.55           C  
ATOM    705  C   ASP A  99       9.313  -1.622  -3.238  1.00  0.55           C  
ATOM    706  O   ASP A  99      10.148  -0.737  -3.059  1.00  0.55           O  
ATOM    707  CB  ASP A  99      10.111  -3.803  -4.048  1.00  0.55           C  
ATOM    708  CG  ASP A  99      10.652  -5.138  -3.561  1.00  0.55           C  
ATOM    709  OD1 ASP A  99      11.419  -5.127  -2.560  1.00  0.55           O  
ATOM    710  OD2 ASP A  99      10.320  -6.181  -4.183  1.00  0.55           O  
ATOM    711  N   PRO A 100       8.144  -1.377  -3.781  1.00  0.60           N  
ATOM    712  CA  PRO A 100       7.830  -0.025  -4.148  1.00  0.60           C  
ATOM    713  C   PRO A 100       7.510   0.817  -2.961  1.00  0.60           C  
ATOM    714  O   PRO A 100       7.431   0.304  -1.846  1.00  0.60           O  
ATOM    715  CB  PRO A 100       6.684  -0.101  -5.154  1.00  0.60           C  
ATOM    716  CG  PRO A 100       6.895  -1.462  -5.831  1.00  0.60           C  
ATOM    717  CD  PRO A 100       7.575  -2.312  -4.749  1.00  0.60           C  
ATOM    718  N   LYS A 101       7.330   2.126  -3.202  1.00  0.58           N  
ATOM    719  CA  LYS A 101       7.050   3.090  -2.185  1.00  0.58           C  
ATOM    720  C   LYS A 101       5.757   2.736  -1.525  1.00  0.58           C  
ATOM    721  O   LYS A 101       5.592   2.921  -0.322  1.00  0.58           O  
ATOM    722  CB  LYS A 101       6.899   4.505  -2.766  1.00  0.58           C  
ATOM    723  CG  LYS A 101       6.691   5.582  -1.703  1.00  0.58           C  
ATOM    724  CD  LYS A 101       6.817   7.010  -2.239  1.00  0.58           C  
ATOM    725  CE  LYS A 101       6.753   8.070  -1.139  1.00  0.58           C  
ATOM    726  NZ  LYS A 101       5.570   7.833  -0.283  1.00  0.58           N  
ATOM    727  N   ALA A 102       4.800   2.211  -2.303  1.00  0.60           N  
ATOM    728  CA  ALA A 102       3.489   1.944  -1.794  1.00  0.60           C  
ATOM    729  C   ALA A 102       3.505   0.934  -0.685  1.00  0.60           C  
ATOM    730  O   ALA A 102       2.832   1.127   0.326  1.00  0.60           O  
ATOM    731  CB  ALA A 102       2.534   1.407  -2.875  1.00  0.60           C  
ATOM    732  N   GLN A 103       4.296  -0.152  -0.799  1.00  0.50           N  
ATOM    733  CA  GLN A 103       4.113  -1.202   0.165  1.00  0.50           C  
ATOM    734  C   GLN A 103       4.508  -0.788   1.546  1.00  0.50           C  
ATOM    735  O   GLN A 103       5.347   0.092   1.743  1.00  0.50           O  
ATOM    736  CB  GLN A 103       4.743  -2.550  -0.213  1.00  0.50           C  
ATOM    737  CG  GLN A 103       4.208  -3.697   0.650  1.00  0.50           C  
ATOM    738  CD  GLN A 103       2.696  -3.598   0.763  1.00  0.50           C  
ATOM    739  OE1 GLN A 103       2.030  -2.978  -0.065  1.00  0.50           O  
ATOM    740  NE2 GLN A 103       2.135  -4.228   1.829  1.00  0.50           N  
ATOM    741  N   THR A 104       3.885  -1.456   2.546  1.00  0.42           N  
ATOM    742  CA  THR A 104       3.979  -1.035   3.913  1.00  0.42           C  
ATOM    743  C   THR A 104       4.853  -1.897   4.760  1.00  0.42           C  
ATOM    744  O   THR A 104       4.807  -3.125   4.727  1.00  0.42           O  
ATOM    745  CB  THR A 104       2.646  -0.994   4.605  1.00  0.42           C  
ATOM    746  OG1 THR A 104       2.086  -2.299   4.656  1.00  0.42           O  
ATOM    747  CG2 THR A 104       1.711  -0.043   3.838  1.00  0.42           C  
ATOM    748  N   GLU A 105       5.707  -1.194   5.529  1.00  0.43           N  
ATOM    749  CA  GLU A 105       6.541  -1.697   6.577  1.00  0.43           C  
ATOM    750  C   GLU A 105       7.318  -0.516   7.042  1.00  0.43           C  
ATOM    751  O   GLU A 105       8.334  -0.177   6.442  1.00  0.43           O  
ATOM    752  CB  GLU A 105       7.556  -2.762   6.159  1.00  0.43           C  
ATOM    753  CG  GLU A 105       8.610  -3.032   7.238  1.00  0.43           C  
ATOM    754  CD  GLU A 105       7.919  -3.649   8.446  1.00  0.43           C  
ATOM    755  OE1 GLU A 105       6.831  -4.255   8.257  1.00  0.43           O  
ATOM    756  OE2 GLU A 105       8.467  -3.523   9.573  1.00  0.43           O  
ATOM    757  N   VAL A 106       6.889   0.063   8.179  1.00  0.46           N  
ATOM    758  CA  VAL A 106       7.384   1.284   8.745  1.00  0.46           C  
ATOM    759  C   VAL A 106       7.565   2.302   7.659  1.00  0.46           C  
ATOM    760  O   VAL A 106       8.524   2.284   6.895  1.00  0.46           O  
ATOM    761  CB  VAL A 106       8.649   1.108   9.548  1.00  0.46           C  
ATOM    762  CG1 VAL A 106       9.781   0.586   8.645  1.00  0.46           C  
ATOM    763  CG2 VAL A 106       8.952   2.440  10.256  1.00  0.46           C  
ATOM    764  N   GLY A 107       6.621   3.258   7.598  1.00  0.48           N  
ATOM    765  CA  GLY A 107       6.575   4.291   6.608  1.00  0.48           C  
ATOM    766  C   GLY A 107       5.912   5.472   7.246  1.00  0.48           C  
ATOM    767  O   GLY A 107       5.453   5.404   8.386  1.00  0.48           O  
ATOM    768  N   LYS A 108       5.855   6.596   6.507  1.00  0.58           N  
ATOM    769  CA  LYS A 108       5.349   7.838   7.017  1.00  0.58           C  
ATOM    770  C   LYS A 108       3.880   7.818   7.304  1.00  0.58           C  
ATOM    771  O   LYS A 108       3.449   8.341   8.328  1.00  0.58           O  
ATOM    772  CB  LYS A 108       5.581   9.025   6.067  1.00  0.58           C  
ATOM    773  CG  LYS A 108       5.083  10.348   6.655  1.00  0.58           C  
ATOM    774  CD  LYS A 108       5.513  11.587   5.868  1.00  0.58           C  
ATOM    775  CE  LYS A 108       5.064  12.902   6.510  1.00  0.58           C  
ATOM    776  NZ  LYS A 108       3.589  12.932   6.634  1.00  0.58           N  
ATOM    777  N   HIS A 109       3.058   7.219   6.426  1.00  0.52           N  
ATOM    778  CA  HIS A 109       1.640   7.379   6.593  1.00  0.52           C  
ATOM    779  C   HIS A 109       1.179   6.849   7.915  1.00  0.52           C  
ATOM    780  O   HIS A 109       0.555   7.573   8.687  1.00  0.52           O  
ATOM    781  CB  HIS A 109       0.860   6.688   5.464  1.00  0.52           C  
ATOM    782  CG  HIS A 109       1.176   7.316   4.138  1.00  0.52           C  
ATOM    783  ND1 HIS A 109       2.453   7.489   3.650  1.00  0.52           N  
ATOM    784  CD2 HIS A 109       0.345   7.832   3.193  1.00  0.52           C  
ATOM    785  CE1 HIS A 109       2.333   8.098   2.444  1.00  0.52           C  
ATOM    786  NE2 HIS A 109       1.072   8.326   2.124  1.00  0.52           N  
ATOM    787  N   TYR A 110       1.481   5.578   8.226  1.00  0.46           N  
ATOM    788  CA  TYR A 110       1.045   5.031   9.479  1.00  0.46           C  
ATOM    789  C   TYR A 110       1.785   5.699  10.601  1.00  0.46           C  
ATOM    790  O   TYR A 110       1.204   6.017  11.638  1.00  0.46           O  
ATOM    791  CB  TYR A 110       1.243   3.505   9.584  1.00  0.46           C  
ATOM    792  CG  TYR A 110       0.289   2.829   8.646  1.00  0.46           C  
ATOM    793  CD1 TYR A 110       0.623   2.653   7.326  1.00  0.46           C  
ATOM    794  CD2 TYR A 110      -0.943   2.382   9.066  1.00  0.46           C  
ATOM    795  CE1 TYR A 110      -0.224   2.035   6.439  1.00  0.46           C  
ATOM    796  CE2 TYR A 110      -1.803   1.761   8.186  1.00  0.46           C  
ATOM    797  CZ  TYR A 110      -1.445   1.583   6.870  1.00  0.46           C  
ATOM    798  OH  TYR A 110      -2.320   0.947   5.964  1.00  0.46           O  
ATOM    799  N   LEU A 111       3.094   5.947  10.411  1.00  0.57           N  
ATOM    800  CA  LEU A 111       3.931   6.494  11.445  1.00  0.57           C  
ATOM    801  C   LEU A 111       3.432   7.839  11.871  1.00  0.57           C  
ATOM    802  O   LEU A 111       3.300   8.118  13.062  1.00  0.57           O  
ATOM    803  CB  LEU A 111       5.374   6.690  10.953  1.00  0.57           C  
ATOM    804  CG  LEU A 111       6.316   7.326  11.990  1.00  0.57           C  
ATOM    805  CD1 LEU A 111       6.524   6.410  13.205  1.00  0.57           C  
ATOM    806  CD2 LEU A 111       7.637   7.763  11.339  1.00  0.57           C  
ATOM    807  N   GLN A 112       3.132   8.706  10.894  1.00  0.62           N  
ATOM    808  CA  GLN A 112       2.689  10.042  11.154  1.00  0.62           C  
ATOM    809  C   GLN A 112       1.374   9.981  11.850  1.00  0.62           C  
ATOM    810  O   GLN A 112       1.123  10.725  12.798  1.00  0.62           O  
ATOM    811  CB  GLN A 112       2.546  10.846   9.849  1.00  0.62           C  
ATOM    812  CG  GLN A 112       1.882  12.214   9.999  1.00  0.62           C  
ATOM    813  CD  GLN A 112       0.418  12.036   9.625  1.00  0.62           C  
ATOM    814  OE1 GLN A 112      -0.022  10.934   9.295  1.00  0.62           O  
ATOM    815  NE2 GLN A 112      -0.361  13.150   9.663  1.00  0.62           N  
ATOM    816  N   LEU A 113       0.517   9.047  11.413  1.00  0.61           N  
ATOM    817  CA  LEU A 113      -0.800   8.936  11.953  1.00  0.61           C  
ATOM    818  C   LEU A 113      -0.677   8.599  13.402  1.00  0.61           C  
ATOM    819  O   LEU A 113      -1.472   9.066  14.216  1.00  0.61           O  
ATOM    820  CB  LEU A 113      -1.630   7.849  11.251  1.00  0.61           C  
ATOM    821  CG  LEU A 113      -3.099   7.815  11.703  1.00  0.61           C  
ATOM    822  CD1 LEU A 113      -3.792   9.155  11.409  1.00  0.61           C  
ATOM    823  CD2 LEU A 113      -3.847   6.629  11.078  1.00  0.61           C  
ATOM    824  N   ALA A 114       0.339   7.788  13.761  1.00  0.66           N  
ATOM    825  CA  ALA A 114       0.508   7.393  15.130  1.00  0.66           C  
ATOM    826  C   ALA A 114       0.596   8.636  15.954  1.00  0.66           C  
ATOM    827  O   ALA A 114       1.209   9.623  15.555  1.00  0.66           O  
ATOM    828  CB  ALA A 114       1.786   6.569  15.377  1.00  0.66           C  
ATOM    829  N   GLY A 115      -0.054   8.614  17.132  1.00  0.67           N  
ATOM    830  CA  GLY A 115      -0.076   9.772  17.973  1.00  0.67           C  
ATOM    831  C   GLY A 115      -1.327   9.683  18.776  1.00  0.67           C  
ATOM    832  O   GLY A 115      -1.896   8.606  18.944  1.00  0.67           O  
ATOM    833  N   ASP A 116      -1.803  10.826  19.297  1.00  0.64           N  
ATOM    834  CA  ASP A 116      -2.988  10.771  20.094  1.00  0.64           C  
ATOM    835  C   ASP A 116      -4.134  10.534  19.164  1.00  0.64           C  
ATOM    836  O   ASP A 116      -4.712  11.472  18.617  1.00  0.64           O  
ATOM    837  CB  ASP A 116      -3.252  12.077  20.864  1.00  0.64           C  
ATOM    838  CG  ASP A 116      -4.337  11.815  21.895  1.00  0.64           C  
ATOM    839  OD1 ASP A 116      -5.371  11.194  21.529  1.00  0.64           O  
ATOM    840  OD2 ASP A 116      -4.147  12.239  23.065  1.00  0.64           O  
ATOM    841  N   THR A 117      -4.484   9.250  18.954  1.00  0.63           N  
ATOM    842  CA  THR A 117      -5.569   8.917  18.079  1.00  0.63           C  
ATOM    843  C   THR A 117      -6.382   7.878  18.783  1.00  0.63           C  
ATOM    844  O   THR A 117      -5.903   7.232  19.713  1.00  0.63           O  
ATOM    845  CB  THR A 117      -5.110   8.315  16.778  1.00  0.63           C  
ATOM    846  OG1 THR A 117      -4.238   9.209  16.101  1.00  0.63           O  
ATOM    847  CG2 THR A 117      -6.336   8.020  15.896  1.00  0.63           C  
ATOM    848  N   ASP A 118      -7.655   7.706  18.373  1.00  0.58           N  
ATOM    849  CA  ASP A 118      -8.452   6.690  18.991  1.00  0.58           C  
ATOM    850  C   ASP A 118      -7.796   5.382  18.693  1.00  0.58           C  
ATOM    851  O   ASP A 118      -7.616   4.550  19.582  1.00  0.58           O  
ATOM    852  CB  ASP A 118      -9.894   6.625  18.451  1.00  0.58           C  
ATOM    853  CG  ASP A 118     -10.676   7.808  19.007  1.00  0.58           C  
ATOM    854  OD1 ASP A 118     -10.091   8.586  19.806  1.00  0.58           O  
ATOM    855  OD2 ASP A 118     -11.875   7.945  18.643  1.00  0.58           O  
ATOM    856  N   GLU A 119      -7.390   5.172  17.426  1.00  0.57           N  
ATOM    857  CA  GLU A 119      -6.734   3.945  17.084  1.00  0.57           C  
ATOM    858  C   GLU A 119      -5.328   4.270  16.710  1.00  0.57           C  
ATOM    859  O   GLU A 119      -5.017   5.395  16.325  1.00  0.57           O  
ATOM    860  CB  GLU A 119      -7.363   3.177  15.906  1.00  0.57           C  
ATOM    861  CG  GLU A 119      -8.662   2.454  16.269  1.00  0.57           C  
ATOM    862  CD  GLU A 119      -9.144   1.706  15.033  1.00  0.57           C  
ATOM    863  OE1 GLU A 119      -8.701   2.070  13.912  1.00  0.57           O  
ATOM    864  OE2 GLU A 119      -9.961   0.761  15.195  1.00  0.57           O  
ATOM    865  N   GLU A 120      -4.432   3.274  16.846  1.00  0.59           N  
ATOM    866  CA  GLU A 120      -3.050   3.490  16.549  1.00  0.59           C  
ATOM    867  C   GLU A 120      -2.667   2.608  15.412  1.00  0.59           C  
ATOM    868  O   GLU A 120      -3.254   1.548  15.200  1.00  0.59           O  
ATOM    869  CB  GLU A 120      -2.118   3.126  17.711  1.00  0.59           C  
ATOM    870  CG  GLU A 120      -2.244   4.071  18.902  1.00  0.59           C  
ATOM    871  CD  GLU A 120      -1.620   5.395  18.495  1.00  0.59           C  
ATOM    872  OE1 GLU A 120      -1.463   5.628  17.266  1.00  0.59           O  
ATOM    873  OE2 GLU A 120      -1.289   6.190  19.413  1.00  0.59           O  
ATOM    874  N   LEU A 121      -1.670   3.062  14.630  1.00  0.50           N  
ATOM    875  CA  LEU A 121      -1.161   2.294  13.536  1.00  0.50           C  
ATOM    876  C   LEU A 121       0.235   1.917  13.911  1.00  0.50           C  
ATOM    877  O   LEU A 121       0.978   2.723  14.470  1.00  0.50           O  
ATOM    878  CB  LEU A 121      -1.120   3.070  12.207  1.00  0.50           C  
ATOM    879  CG  LEU A 121      -2.523   3.379  11.652  1.00  0.50           C  
ATOM    880  CD1 LEU A 121      -3.233   2.095  11.193  1.00  0.50           C  
ATOM    881  CD2 LEU A 121      -3.358   4.187  12.660  1.00  0.50           C  
ATOM    882  N   ASN A 122       0.621   0.661  13.621  1.00  0.47           N  
ATOM    883  CA  ASN A 122       1.925   0.209  14.002  1.00  0.47           C  
ATOM    884  C   ASN A 122       2.963   0.900  13.188  1.00  0.47           C  
ATOM    885  O   ASN A 122       2.820   1.081  11.980  1.00  0.47           O  
ATOM    886  CB  ASN A 122       2.142  -1.302  13.828  1.00  0.47           C  
ATOM    887  CG  ASN A 122       1.540  -1.996  15.037  1.00  0.47           C  
ATOM    888  OD1 ASN A 122       1.969  -1.777  16.168  1.00  0.47           O  
ATOM    889  ND2 ASN A 122       0.513  -2.853  14.795  1.00  0.47           N  
ATOM    890  N   SER A 123       4.043   1.317  13.873  1.00  0.51           N  
ATOM    891  CA  SER A 123       5.157   1.953  13.242  1.00  0.51           C  
ATOM    892  C   SER A 123       5.836   0.931  12.390  1.00  0.51           C  
ATOM    893  O   SER A 123       6.316   1.233  11.299  1.00  0.51           O  
ATOM    894  CB  SER A 123       6.186   2.481  14.259  1.00  0.51           C  
ATOM    895  OG  SER A 123       6.713   1.405  15.022  1.00  0.51           O  
ATOM    896  N   CYS A 124       5.885  -0.323  12.877  1.00  0.47           N  
ATOM    897  CA  CYS A 124       6.528  -1.386  12.162  1.00  0.47           C  
ATOM    898  C   CYS A 124       5.774  -1.606  10.893  1.00  0.47           C  
ATOM    899  O   CYS A 124       6.358  -1.871   9.844  1.00  0.47           O  
ATOM    900  CB  CYS A 124       6.497  -2.717  12.929  1.00  0.47           C  
ATOM    901  SG  CYS A 124       7.387  -2.632  14.511  1.00  0.47           S  
ATOM    902  N   THR A 125       4.438  -1.524  10.988  1.00  0.39           N  
ATOM    903  CA  THR A 125       3.530  -1.738   9.901  1.00  0.39           C  
ATOM    904  C   THR A 125       3.623  -0.632   8.897  1.00  0.39           C  
ATOM    905  O   THR A 125       3.513  -0.879   7.698  1.00  0.39           O  
ATOM    906  CB  THR A 125       2.101  -1.765  10.363  1.00  0.39           C  
ATOM    907  OG1 THR A 125       1.914  -2.778  11.341  1.00  0.39           O  
ATOM    908  CG2 THR A 125       1.196  -2.028   9.147  1.00  0.39           C  
ATOM    909  N   ALA A 126       3.894   0.599   9.381  1.00  0.42           N  
ATOM    910  CA  ALA A 126       3.746   1.840   8.665  1.00  0.42           C  
ATOM    911  C   ALA A 126       4.050   1.745   7.196  1.00  0.42           C  
ATOM    912  O   ALA A 126       4.922   1.010   6.733  1.00  0.42           O  
ATOM    913  CB  ALA A 126       4.451   3.027   9.344  1.00  0.42           C  
ATOM    914  N   VAL A 127       3.287   2.570   6.450  1.00  0.43           N  
ATOM    915  CA  VAL A 127       2.850   2.432   5.087  1.00  0.43           C  
ATOM    916  C   VAL A 127       3.965   2.276   4.118  1.00  0.43           C  
ATOM    917  O   VAL A 127       3.818   1.565   3.130  1.00  0.43           O  
ATOM    918  CB  VAL A 127       2.046   3.607   4.625  1.00  0.43           C  
ATOM    919  CG1 VAL A 127       2.972   4.833   4.594  1.00  0.43           C  
ATOM    920  CG2 VAL A 127       1.417   3.270   3.263  1.00  0.43           C  
ATOM    921  N   ASP A 128       5.082   2.985   4.288  1.00  0.48           N  
ATOM    922  CA  ASP A 128       6.098   2.714   3.324  1.00  0.48           C  
ATOM    923  C   ASP A 128       6.940   1.643   3.928  1.00  0.48           C  
ATOM    924  O   ASP A 128       6.896   1.450   5.139  1.00  0.48           O  
ATOM    925  CB  ASP A 128       6.980   3.943   3.041  1.00  0.48           C  
ATOM    926  CG  ASP A 128       6.100   4.981   2.355  1.00  0.48           C  
ATOM    927  OD1 ASP A 128       5.479   5.801   3.084  1.00  0.48           O  
ATOM    928  OD2 ASP A 128       6.038   4.977   1.097  1.00  0.48           O  
ATOM    929  N   TRP A 129       7.684   0.875   3.110  1.00  0.38           N  
ATOM    930  CA  TRP A 129       8.644   0.004   3.723  1.00  0.38           C  
ATOM    931  C   TRP A 129       9.818   0.898   3.817  1.00  0.38           C  
ATOM    932  O   TRP A 129      10.437   1.178   2.796  1.00  0.38           O  
ATOM    933  CB  TRP A 129       9.177  -1.148   2.847  1.00  0.38           C  
ATOM    934  CG  TRP A 129       8.264  -2.320   2.622  1.00  0.38           C  
ATOM    935  CD1 TRP A 129       7.203  -2.440   1.781  1.00  0.38           C  
ATOM    936  CD2 TRP A 129       8.412  -3.592   3.276  1.00  0.38           C  
ATOM    937  NE1 TRP A 129       6.680  -3.705   1.874  1.00  0.38           N  
ATOM    938  CE2 TRP A 129       7.409  -4.424   2.789  1.00  0.38           C  
ATOM    939  CE3 TRP A 129       9.317  -4.036   4.195  1.00  0.38           C  
ATOM    940  CZ2 TRP A 129       7.286  -5.715   3.216  1.00  0.38           C  
ATOM    941  CZ3 TRP A 129       9.181  -5.333   4.638  1.00  0.38           C  
ATOM    942  CH2 TRP A 129       8.185  -6.158   4.159  1.00  0.38           C  
ATOM    943  N   LEU A 130      10.154   1.404   5.016  1.00  0.58           N  
ATOM    944  CA  LEU A 130      11.283   2.281   5.006  1.00  0.58           C  
ATOM    945  C   LEU A 130      12.470   1.481   4.593  1.00  0.58           C  
ATOM    946  O   LEU A 130      13.228   1.888   3.713  1.00  0.58           O  
ATOM    947  CB  LEU A 130      11.613   2.927   6.370  1.00  0.58           C  
ATOM    948  CG  LEU A 130      10.621   4.020   6.821  1.00  0.58           C  
ATOM    949  CD1 LEU A 130      11.009   4.620   8.182  1.00  0.58           C  
ATOM    950  CD2 LEU A 130      10.399   5.081   5.730  1.00  0.58           C  
ATOM    951  N   VAL A 131      12.647   0.296   5.201  1.00  0.63           N  
ATOM    952  CA  VAL A 131      13.808  -0.464   4.863  1.00  0.63           C  
ATOM    953  C   VAL A 131      13.736  -0.981   3.454  1.00  0.63           C  
ATOM    954  O   VAL A 131      14.667  -0.778   2.676  1.00  0.63           O  
ATOM    955  CB  VAL A 131      14.068  -1.605   5.812  1.00  0.63           C  
ATOM    956  CG1 VAL A 131      12.980  -2.682   5.664  1.00  0.63           C  
ATOM    957  CG2 VAL A 131      15.499  -2.109   5.566  1.00  0.63           C  
ATOM    958  N   LEU A 132      12.624  -1.642   3.068  1.00  0.58           N  
ATOM    959  CA  LEU A 132      12.576  -2.231   1.758  1.00  0.58           C  
ATOM    960  C   LEU A 132      12.537  -1.187   0.690  1.00  0.58           C  
ATOM    961  O   LEU A 132      13.222  -1.312  -0.324  1.00  0.58           O  
ATOM    962  CB  LEU A 132      11.422  -3.227   1.555  1.00  0.58           C  
ATOM    963  CG  LEU A 132      11.602  -4.502   2.404  1.00  0.58           C  
ATOM    964  CD1 LEU A 132      10.588  -5.590   2.013  1.00  0.58           C  
ATOM    965  CD2 LEU A 132      13.059  -4.995   2.389  1.00  0.58           C  
ATOM    966  N   ALA A 133      11.755  -0.111   0.893  1.00  0.68           N  
ATOM    967  CA  ALA A 133      11.667   0.896  -0.126  1.00  0.68           C  
ATOM    968  C   ALA A 133      13.038   1.450  -0.314  1.00  0.68           C  
ATOM    969  O   ALA A 133      13.450   1.757  -1.431  1.00  0.68           O  
ATOM    970  CB  ALA A 133      10.733   2.065   0.227  1.00  0.68           C  
ATOM    971  N   ALA A 134      13.789   1.564   0.793  1.00  0.70           N  
ATOM    972  CA  ALA A 134      15.114   2.100   0.748  1.00  0.70           C  
ATOM    973  C   ALA A 134      15.895   1.236  -0.183  1.00  0.70           C  
ATOM    974  O   ALA A 134      16.771   1.720  -0.897  1.00  0.70           O  
ATOM    975  CB  ALA A 134      15.820   2.077   2.116  1.00  0.70           C  
ATOM    976  N   LYS A 135      15.584  -0.073  -0.202  1.00  0.63           N  
ATOM    977  CA  LYS A 135      16.313  -0.975  -1.044  1.00  0.63           C  
ATOM    978  C   LYS A 135      16.237  -0.476  -2.449  1.00  0.63           C  
ATOM    979  O   LYS A 135      17.262  -0.363  -3.119  1.00  0.63           O  
ATOM    980  CB  LYS A 135      15.728  -2.396  -1.054  1.00  0.63           C  
ATOM    981  CG  LYS A 135      16.502  -3.358  -1.960  1.00  0.63           C  
ATOM    982  CD  LYS A 135      16.095  -4.825  -1.812  1.00  0.63           C  
ATOM    983  CE  LYS A 135      16.875  -5.579  -0.733  1.00  0.63           C  
ATOM    984  NZ  LYS A 135      16.517  -7.015  -0.762  1.00  0.63           N  
ATOM    985  N   GLN A 136      15.030  -0.141  -2.946  1.00  0.56           N  
ATOM    986  CA  GLN A 136      15.025   0.341  -4.294  1.00  0.56           C  
ATOM    987  C   GLN A 136      15.522   1.748  -4.265  1.00  0.56           C  
ATOM    988  O   GLN A 136      15.137   2.546  -3.413  1.00  0.56           O  
ATOM    989  CB  GLN A 136      13.665   0.295  -5.020  1.00  0.56           C  
ATOM    990  CG  GLN A 136      12.577   1.200  -4.442  1.00  0.56           C  
ATOM    991  CD  GLN A 136      11.455   1.238  -5.472  1.00  0.56           C  
ATOM    992  OE1 GLN A 136      10.412   0.609  -5.302  1.00  0.56           O  
ATOM    993  NE2 GLN A 136      11.681   1.988  -6.585  1.00  0.56           N  
ATOM    994  N   GLY A 137      16.424   2.064  -5.209  1.00  0.59           N  
ATOM    995  CA  GLY A 137      17.067   3.340  -5.277  1.00  0.59           C  
ATOM    996  C   GLY A 137      16.090   4.431  -5.578  1.00  0.59           C  
ATOM    997  O   GLY A 137      16.204   5.528  -5.032  1.00  0.59           O  
ATOM    998  N   ARG A 138      15.104   4.178  -6.458  1.00  0.51           N  
ATOM    999  CA  ARG A 138      14.270   5.271  -6.866  1.00  0.51           C  
ATOM   1000  C   ARG A 138      13.563   5.879  -5.696  1.00  0.51           C  
ATOM   1001  O   ARG A 138      13.652   7.089  -5.497  1.00  0.51           O  
ATOM   1002  CB  ARG A 138      13.232   4.889  -7.932  1.00  0.51           C  
ATOM   1003  CG  ARG A 138      13.887   4.594  -9.283  1.00  0.51           C  
ATOM   1004  CD  ARG A 138      12.924   4.584 -10.471  1.00  0.51           C  
ATOM   1005  NE  ARG A 138      13.759   4.414 -11.694  1.00  0.51           N  
ATOM   1006  CZ  ARG A 138      13.201   4.509 -12.937  1.00  0.51           C  
ATOM   1007  NH1 ARG A 138      11.867   4.763 -13.074  1.00  0.51           N  
ATOM   1008  NH2 ARG A 138      13.983   4.346 -14.044  1.00  0.51           N  
ATOM   1009  N   ARG A 139      12.862   5.086  -4.864  1.00  0.55           N  
ATOM   1010  CA  ARG A 139      12.251   5.755  -3.755  1.00  0.55           C  
ATOM   1011  C   ARG A 139      12.960   5.316  -2.531  1.00  0.55           C  
ATOM   1012  O   ARG A 139      12.676   4.263  -1.962  1.00  0.55           O  
ATOM   1013  CB  ARG A 139      10.749   5.483  -3.572  1.00  0.55           C  
ATOM   1014  CG  ARG A 139      10.220   6.094  -2.274  1.00  0.55           C  
ATOM   1015  CD  ARG A 139      10.562   7.578  -2.123  1.00  0.55           C  
ATOM   1016  NE  ARG A 139       9.475   8.378  -2.748  1.00  0.55           N  
ATOM   1017  CZ  ARG A 139       9.730   9.657  -3.151  1.00  0.55           C  
ATOM   1018  NH1 ARG A 139      10.997  10.158  -3.067  1.00  0.55           N  
ATOM   1019  NH2 ARG A 139       8.720  10.436  -3.636  1.00  0.55           N  
ATOM   1020  N   GLU A 140      13.921   6.138  -2.091  1.00  0.59           N  
ATOM   1021  CA  GLU A 140      14.657   5.785  -0.925  1.00  0.59           C  
ATOM   1022  C   GLU A 140      13.747   5.757   0.259  1.00  0.59           C  
ATOM   1023  O   GLU A 140      13.618   4.732   0.927  1.00  0.59           O  
ATOM   1024  CB  GLU A 140      15.772   6.807  -0.647  1.00  0.59           C  
ATOM   1025  CG  GLU A 140      15.258   8.250  -0.583  1.00  0.59           C  
ATOM   1026  CD  GLU A 140      16.444   9.175  -0.352  1.00  0.59           C  
ATOM   1027  OE1 GLU A 140      17.593   8.660  -0.321  1.00  0.59           O  
ATOM   1028  OE2 GLU A 140      16.220  10.406  -0.208  1.00  0.59           O  
ATOM   1029  N   ALA A 141      13.058   6.883   0.544  1.00  0.63           N  
ATOM   1030  CA  ALA A 141      12.247   6.984   1.728  1.00  0.63           C  
ATOM   1031  C   ALA A 141      13.147   6.728   2.903  1.00  0.63           C  
ATOM   1032  O   ALA A 141      12.688   6.382   3.991  1.00  0.63           O  
ATOM   1033  CB  ALA A 141      11.095   5.964   1.768  1.00  0.63           C  
ATOM   1034  N   VAL A 142      14.466   6.908   2.693  1.00  0.64           N  
ATOM   1035  CA  VAL A 142      15.481   6.648   3.663  1.00  0.64           C  
ATOM   1036  C   VAL A 142      15.421   7.686   4.728  1.00  0.64           C  
ATOM   1037  O   VAL A 142      15.677   7.410   5.898  1.00  0.64           O  
ATOM   1038  CB  VAL A 142      16.860   6.643   3.085  1.00  0.64           C  
ATOM   1039  CG1 VAL A 142      17.274   8.086   2.743  1.00  0.64           C  
ATOM   1040  CG2 VAL A 142      17.777   5.921   4.082  1.00  0.64           C  
ATOM   1041  N   LYS A 143      15.074   8.923   4.339  1.00  0.63           N  
ATOM   1042  CA  LYS A 143      15.049   9.995   5.283  1.00  0.63           C  
ATOM   1043  C   LYS A 143      14.103   9.619   6.377  1.00  0.63           C  
ATOM   1044  O   LYS A 143      14.392   9.840   7.552  1.00  0.63           O  
ATOM   1045  CB  LYS A 143      14.609  11.317   4.632  1.00  0.63           C  
ATOM   1046  CG  LYS A 143      13.289  11.198   3.872  1.00  0.63           C  
ATOM   1047  CD  LYS A 143      12.801  12.511   3.258  1.00  0.63           C  
ATOM   1048  CE  LYS A 143      12.328  13.542   4.283  1.00  0.63           C  
ATOM   1049  NZ  LYS A 143      11.802  14.736   3.585  1.00  0.63           N  
ATOM   1050  N   LEU A 144      12.952   9.020   6.028  1.00  0.65           N  
ATOM   1051  CA  LEU A 144      12.039   8.612   7.054  1.00  0.65           C  
ATOM   1052  C   LEU A 144      12.710   7.544   7.858  1.00  0.65           C  
ATOM   1053  O   LEU A 144      12.584   7.495   9.080  1.00  0.65           O  
ATOM   1054  CB  LEU A 144      10.718   8.045   6.513  1.00  0.65           C  
ATOM   1055  CG  LEU A 144       9.858   9.106   5.807  1.00  0.65           C  
ATOM   1056  CD1 LEU A 144      10.570   9.662   4.565  1.00  0.65           C  
ATOM   1057  CD2 LEU A 144       8.449   8.573   5.507  1.00  0.65           C  
ATOM   1058  N   LEU A 145      13.473   6.665   7.186  1.00  0.65           N  
ATOM   1059  CA  LEU A 145      14.104   5.585   7.885  1.00  0.65           C  
ATOM   1060  C   LEU A 145      15.007   6.131   8.942  1.00  0.65           C  
ATOM   1061  O   LEU A 145      14.989   5.666  10.082  1.00  0.65           O  
ATOM   1062  CB  LEU A 145      14.993   4.726   6.969  1.00  0.65           C  
ATOM   1063  CG  LEU A 145      15.765   3.627   7.725  1.00  0.65           C  
ATOM   1064  CD1 LEU A 145      14.815   2.572   8.313  1.00  0.65           C  
ATOM   1065  CD2 LEU A 145      16.878   3.020   6.857  1.00  0.65           C  
ATOM   1066  N   ARG A 146      15.815   7.152   8.610  1.00  0.60           N  
ATOM   1067  CA  ARG A 146      16.737   7.615   9.601  1.00  0.60           C  
ATOM   1068  C   ARG A 146      15.969   8.138  10.772  1.00  0.60           C  
ATOM   1069  O   ARG A 146      16.320   7.862  11.917  1.00  0.60           O  
ATOM   1070  CB  ARG A 146      17.701   8.710   9.101  1.00  0.60           C  
ATOM   1071  CG  ARG A 146      17.040  10.016   8.660  1.00  0.60           C  
ATOM   1072  CD  ARG A 146      18.045  11.015   8.083  1.00  0.60           C  
ATOM   1073  NE  ARG A 146      19.123  11.189   9.097  1.00  0.60           N  
ATOM   1074  CZ  ARG A 146      19.028  12.162  10.048  1.00  0.60           C  
ATOM   1075  NH1 ARG A 146      17.960  13.011  10.056  1.00  0.60           N  
ATOM   1076  NH2 ARG A 146      20.002  12.285  10.995  1.00  0.60           N  
ATOM   1077  N   ARG A 147      14.882   8.894  10.523  1.00  0.63           N  
ATOM   1078  CA  ARG A 147      14.137   9.422  11.629  1.00  0.63           C  
ATOM   1079  C   ARG A 147      13.548   8.283  12.385  1.00  0.63           C  
ATOM   1080  O   ARG A 147      13.505   8.298  13.615  1.00  0.63           O  
ATOM   1081  CB  ARG A 147      13.022  10.415  11.243  1.00  0.63           C  
ATOM   1082  CG  ARG A 147      11.944   9.856  10.316  1.00  0.63           C  
ATOM   1083  CD  ARG A 147      10.750  10.795  10.120  1.00  0.63           C  
ATOM   1084  NE  ARG A 147      11.269  12.149   9.766  1.00  0.63           N  
ATOM   1085  CZ  ARG A 147      11.363  13.116  10.725  1.00  0.63           C  
ATOM   1086  NH1 ARG A 147      10.980  12.844  12.007  1.00  0.63           N  
ATOM   1087  NH2 ARG A 147      11.829  14.358  10.406  1.00  0.63           N  
ATOM   1088  N   CYS A 148      13.105   7.241  11.664  1.00  0.70           N  
ATOM   1089  CA  CYS A 148      12.520   6.118  12.326  1.00  0.70           C  
ATOM   1090  C   CYS A 148      13.555   5.578  13.249  1.00  0.70           C  
ATOM   1091  O   CYS A 148      13.256   5.209  14.385  1.00  0.70           O  
ATOM   1092  CB  CYS A 148      12.134   4.992  11.354  1.00  0.70           C  
ATOM   1093  SG  CYS A 148      11.390   3.565  12.196  1.00  0.70           S  
ATOM   1094  N   LEU A 149      14.817   5.540  12.788  1.00  0.63           N  
ATOM   1095  CA  LEU A 149      15.837   5.019  13.640  1.00  0.63           C  
ATOM   1096  C   LEU A 149      15.883   5.874  14.858  1.00  0.63           C  
ATOM   1097  O   LEU A 149      15.934   7.100  14.784  1.00  0.63           O  
ATOM   1098  CB  LEU A 149      17.237   5.032  13.010  1.00  0.63           C  
ATOM   1099  CG  LEU A 149      18.319   4.465  13.943  1.00  0.63           C  
ATOM   1100  CD1 LEU A 149      18.091   2.973  14.224  1.00  0.63           C  
ATOM   1101  CD2 LEU A 149      19.728   4.763  13.411  1.00  0.63           C  
ATOM   1102  N   ALA A 150      15.855   5.217  16.028  1.00  0.67           N  
ATOM   1103  CA  ALA A 150      15.890   5.891  17.287  1.00  0.67           C  
ATOM   1104  C   ALA A 150      16.594   4.950  18.195  1.00  0.67           C  
ATOM   1105  O   ALA A 150      16.833   3.800  17.826  1.00  0.67           O  
ATOM   1106  CB  ALA A 150      14.499   6.147  17.894  1.00  0.67           C  
ATOM   1107  N   ASP A 151      16.993   5.424  19.388  1.00  0.57           N  
ATOM   1108  CA  ASP A 151      17.642   4.508  20.271  1.00  0.57           C  
ATOM   1109  C   ASP A 151      16.633   3.436  20.529  1.00  0.57           C  
ATOM   1110  O   ASP A 151      16.846   2.262  20.230  1.00  0.57           O  
ATOM   1111  CB  ASP A 151      17.935   5.129  21.648  1.00  0.57           C  
ATOM   1112  CG  ASP A 151      18.867   6.323  21.496  1.00  0.57           C  
ATOM   1113  OD1 ASP A 151      19.601   6.392  20.475  1.00  0.57           O  
ATOM   1114  OD2 ASP A 151      18.847   7.192  22.410  1.00  0.57           O  
ATOM   1115  N   ARG A 152      15.481   3.859  21.077  1.00  0.52           N  
ATOM   1116  CA  ARG A 152      14.382   3.004  21.408  1.00  0.52           C  
ATOM   1117  C   ARG A 152      13.630   2.557  20.192  1.00  0.52           C  
ATOM   1118  O   ARG A 152      13.207   1.404  20.114  1.00  0.52           O  
ATOM   1119  CB  ARG A 152      13.384   3.692  22.350  1.00  0.52           C  
ATOM   1120  CG  ARG A 152      13.988   3.970  23.726  1.00  0.52           C  
ATOM   1121  CD  ARG A 152      13.139   4.883  24.610  1.00  0.52           C  
ATOM   1122  NE  ARG A 152      13.876   5.039  25.894  1.00  0.52           N  
ATOM   1123  CZ  ARG A 152      13.625   4.180  26.923  1.00  0.52           C  
ATOM   1124  NH1 ARG A 152      12.658   3.226  26.789  1.00  0.52           N  
ATOM   1125  NH2 ARG A 152      14.335   4.275  28.084  1.00  0.52           N  
ATOM   1126  N   ARG A 153      13.456   3.447  19.195  1.00  0.59           N  
ATOM   1127  CA  ARG A 153      12.546   3.100  18.142  1.00  0.59           C  
ATOM   1128  C   ARG A 153      13.250   2.927  16.847  1.00  0.59           C  
ATOM   1129  O   ARG A 153      14.456   3.120  16.730  1.00  0.59           O  
ATOM   1130  CB  ARG A 153      11.452   4.152  17.917  1.00  0.59           C  
ATOM   1131  CG  ARG A 153      10.437   4.236  19.058  1.00  0.59           C  
ATOM   1132  CD  ARG A 153       9.075   3.630  18.713  1.00  0.59           C  
ATOM   1133  NE  ARG A 153       9.208   2.146  18.739  1.00  0.59           N  
ATOM   1134  CZ  ARG A 153       8.092   1.366  18.620  1.00  0.59           C  
ATOM   1135  NH1 ARG A 153       6.867   1.950  18.478  1.00  0.59           N  
ATOM   1136  NH2 ARG A 153       8.198   0.005  18.641  1.00  0.59           N  
ATOM   1137  N   GLY A 154      12.467   2.502  15.838  1.00  0.69           N  
ATOM   1138  CA  GLY A 154      12.963   2.271  14.519  1.00  0.69           C  
ATOM   1139  C   GLY A 154      12.417   0.943  14.126  1.00  0.69           C  
ATOM   1140  O   GLY A 154      11.460   0.453  14.722  1.00  0.69           O  
ATOM   1141  N   ILE A 155      13.003   0.325  13.090  1.00  0.61           N  
ATOM   1142  CA  ILE A 155      12.547  -0.987  12.775  1.00  0.61           C  
ATOM   1143  C   ILE A 155      13.075  -1.838  13.870  1.00  0.61           C  
ATOM   1144  O   ILE A 155      14.220  -1.687  14.290  1.00  0.61           O  
ATOM   1145  CB  ILE A 155      13.061  -1.535  11.477  1.00  0.61           C  
ATOM   1146  CG1 ILE A 155      12.335  -2.849  11.144  1.00  0.61           C  
ATOM   1147  CG2 ILE A 155      14.591  -1.667  11.572  1.00  0.61           C  
ATOM   1148  CD1 ILE A 155      12.584  -3.347   9.722  1.00  0.61           C  
ATOM   1149  N   THR A 156      12.226  -2.737  14.390  1.00  0.68           N  
ATOM   1150  CA  THR A 156      12.651  -3.578  15.463  1.00  0.68           C  
ATOM   1151  C   THR A 156      13.798  -4.380  14.951  1.00  0.68           C  
ATOM   1152  O   THR A 156      14.818  -4.517  15.621  1.00  0.68           O  
ATOM   1153  CB  THR A 156      11.584  -4.542  15.896  1.00  0.68           C  
ATOM   1154  OG1 THR A 156      11.269  -5.430  14.834  1.00  0.68           O  
ATOM   1155  CG2 THR A 156      10.333  -3.742  16.299  1.00  0.68           C  
ATOM   1156  N   SER A 157      13.672  -4.881  13.710  1.00  0.70           N  
ATOM   1157  CA  SER A 157      14.683  -5.722  13.147  1.00  0.70           C  
ATOM   1158  C   SER A 157      15.965  -4.961  13.109  1.00  0.70           C  
ATOM   1159  O   SER A 157      15.996  -3.747  13.306  1.00  0.70           O  
ATOM   1160  CB  SER A 157      14.376  -6.184  11.711  1.00  0.70           C  
ATOM   1161  OG  SER A 157      15.426  -7.011  11.232  1.00  0.70           O  
ATOM   1162  N   GLU A 158      17.069  -5.694  12.866  1.00  0.67           N  
ATOM   1163  CA  GLU A 158      18.385  -5.132  12.846  1.00  0.67           C  
ATOM   1164  C   GLU A 158      18.449  -4.104  11.769  1.00  0.67           C  
ATOM   1165  O   GLU A 158      17.852  -4.255  10.704  1.00  0.67           O  
ATOM   1166  CB  GLU A 158      19.478  -6.173  12.544  1.00  0.67           C  
ATOM   1167  CG  GLU A 158      19.272  -6.876  11.200  1.00  0.67           C  
ATOM   1168  CD  GLU A 158      20.439  -7.824  10.965  1.00  0.67           C  
ATOM   1169  OE1 GLU A 158      21.403  -7.787  11.775  1.00  0.67           O  
ATOM   1170  OE2 GLU A 158      20.386  -8.595   9.970  1.00  0.67           O  
ATOM   1171  N   ASN A 159      19.166  -3.002  12.054  1.00  0.64           N  
ATOM   1172  CA  ASN A 159      19.333  -1.950  11.101  1.00  0.64           C  
ATOM   1173  C   ASN A 159      20.667  -1.335  11.359  1.00  0.64           C  
ATOM   1174  O   ASN A 159      21.296  -1.600  12.382  1.00  0.64           O  
ATOM   1175  CB  ASN A 159      18.285  -0.833  11.232  1.00  0.64           C  
ATOM   1176  CG  ASN A 159      18.379  -0.265  12.641  1.00  0.64           C  
ATOM   1177  OD1 ASN A 159      19.311   0.466  12.975  1.00  0.64           O  
ATOM   1178  ND2 ASN A 159      17.377  -0.610  13.494  1.00  0.64           N  
ATOM   1179  N   GLU A 160      21.145  -0.507  10.414  1.00  0.56           N  
ATOM   1180  CA  GLU A 160      22.396   0.150  10.634  1.00  0.56           C  
ATOM   1181  C   GLU A 160      22.090   1.285  11.549  1.00  0.56           C  
ATOM   1182  O   GLU A 160      21.431   2.250  11.164  1.00  0.56           O  
ATOM   1183  CB  GLU A 160      23.010   0.751   9.357  1.00  0.56           C  
ATOM   1184  CG  GLU A 160      23.471  -0.292   8.339  1.00  0.56           C  
ATOM   1185  CD  GLU A 160      23.991   0.444   7.113  1.00  0.56           C  
ATOM   1186  OE1 GLU A 160      24.882   1.321   7.279  1.00  0.56           O  
ATOM   1187  OE2 GLU A 160      23.498   0.144   5.994  1.00  0.56           O  
ATOM   1188  N   ARG A 161      22.558   1.186  12.805  1.00  0.48           N  
ATOM   1189  CA  ARG A 161      22.282   2.216  13.756  1.00  0.48           C  
ATOM   1190  C   ARG A 161      23.275   3.311  13.570  1.00  0.48           C  
ATOM   1191  O   ARG A 161      24.411   3.066  13.167  1.00  0.48           O  
ATOM   1192  CB  ARG A 161      22.360   1.732  15.214  1.00  0.48           C  
ATOM   1193  CG  ARG A 161      21.160   0.874  15.623  1.00  0.48           C  
ATOM   1194  CD  ARG A 161      21.281   0.248  17.014  1.00  0.48           C  
ATOM   1195  NE  ARG A 161      22.198  -0.921  16.898  1.00  0.48           N  
ATOM   1196  CZ  ARG A 161      21.680  -2.153  16.617  1.00  0.48           C  
ATOM   1197  NH1 ARG A 161      20.336  -2.303  16.439  1.00  0.48           N  
ATOM   1198  NH2 ARG A 161      22.502  -3.239  16.520  1.00  0.48           N  
ATOM   1199  N   GLU A 162      22.820   4.556  13.831  1.00  0.47           N  
ATOM   1200  CA  GLU A 162      23.596   5.763  13.771  1.00  0.47           C  
ATOM   1201  C   GLU A 162      23.217   6.517  12.544  1.00  0.47           C  
ATOM   1202  O   GLU A 162      22.473   6.025  11.696  1.00  0.47           O  
ATOM   1203  CB  GLU A 162      25.128   5.613  13.820  1.00  0.47           C  
ATOM   1204  CG  GLU A 162      25.646   5.157  15.188  1.00  0.47           C  
ATOM   1205  CD  GLU A 162      25.384   6.269  16.198  1.00  0.47           C  
ATOM   1206  OE1 GLU A 162      24.190   6.620  16.400  1.00  0.47           O  
ATOM   1207  OE2 GLU A 162      26.376   6.783  16.782  1.00  0.47           O  
ATOM   1208  N   VAL A 163      23.716   7.762  12.436  1.00  0.49           N  
ATOM   1209  CA  VAL A 163      23.362   8.596  11.331  1.00  0.49           C  
ATOM   1210  C   VAL A 163      24.241   8.247  10.170  1.00  0.49           C  
ATOM   1211  O   VAL A 163      24.922   9.098   9.600  1.00  0.49           O  
ATOM   1212  CB  VAL A 163      23.541  10.044  11.675  1.00  0.49           C  
ATOM   1213  CG1 VAL A 163      25.011  10.302  12.059  1.00  0.49           C  
ATOM   1214  CG2 VAL A 163      23.021  10.883  10.508  1.00  0.49           C  
ATOM   1215  N   ARG A 164      24.198   6.964   9.768  1.00  0.42           N  
ATOM   1216  CA  ARG A 164      24.943   6.465   8.650  1.00  0.42           C  
ATOM   1217  C   ARG A 164      24.345   7.061   7.430  1.00  0.42           C  
ATOM   1218  O   ARG A 164      25.035   7.383   6.463  1.00  0.42           O  
ATOM   1219  CB  ARG A 164      24.882   4.936   8.534  1.00  0.42           C  
ATOM   1220  CG  ARG A 164      25.511   4.254   9.749  1.00  0.42           C  
ATOM   1221  CD  ARG A 164      26.912   4.779  10.067  1.00  0.42           C  
ATOM   1222  NE  ARG A 164      27.374   4.099  11.308  1.00  0.42           N  
ATOM   1223  CZ  ARG A 164      28.677   4.207  11.700  1.00  0.42           C  
ATOM   1224  NH1 ARG A 164      29.555   4.939  10.954  1.00  0.42           N  
ATOM   1225  NH2 ARG A 164      29.101   3.584  12.837  1.00  0.42           N  
ATOM   1226  N   GLN A 165      23.021   7.261   7.483  1.00  0.50           N  
ATOM   1227  CA  GLN A 165      22.296   7.793   6.379  1.00  0.50           C  
ATOM   1228  C   GLN A 165      22.939   9.106   6.081  1.00  0.50           C  
ATOM   1229  O   GLN A 165      22.959   9.560   4.941  1.00  0.50           O  
ATOM   1230  CB  GLN A 165      20.810   8.013   6.709  1.00  0.50           C  
ATOM   1231  CG  GLN A 165      20.555   9.017   7.832  1.00  0.50           C  
ATOM   1232  CD  GLN A 165      20.792   8.300   9.153  1.00  0.50           C  
ATOM   1233  OE1 GLN A 165      21.028   7.093   9.188  1.00  0.50           O  
ATOM   1234  NE2 GLN A 165      20.721   9.063  10.276  1.00  0.50           N  
ATOM   1235  N   LEU A 166      23.503   9.749   7.117  1.00  0.47           N  
ATOM   1236  CA  LEU A 166      24.140  11.013   6.914  1.00  0.47           C  
ATOM   1237  C   LEU A 166      25.220  10.827   5.906  1.00  0.47           C  
ATOM   1238  O   LEU A 166      25.315  11.597   4.951  1.00  0.47           O  
ATOM   1239  CB  LEU A 166      24.739  11.558   8.220  1.00  0.47           C  
ATOM   1240  CG  LEU A 166      25.380  12.957   8.157  1.00  0.47           C  
ATOM   1241  CD1 LEU A 166      25.674  13.437   9.584  1.00  0.47           C  
ATOM   1242  CD2 LEU A 166      26.639  13.008   7.271  1.00  0.47           C  
ATOM   1243  N   SER A 167      26.059   9.789   6.064  1.00  0.39           N  
ATOM   1244  CA  SER A 167      27.054   9.631   5.053  1.00  0.39           C  
ATOM   1245  C   SER A 167      26.472   8.690   4.057  1.00  0.39           C  
ATOM   1246  O   SER A 167      26.647   7.476   4.143  1.00  0.39           O  
ATOM   1247  CB  SER A 167      28.370   9.026   5.568  1.00  0.39           C  
ATOM   1248  OG  SER A 167      28.984   9.916   6.489  1.00  0.39           O  
ATOM   1249  N   SER A 168      25.755   9.249   3.070  1.00  0.40           N  
ATOM   1250  CA  SER A 168      25.149   8.445   2.057  1.00  0.40           C  
ATOM   1251  C   SER A 168      25.236   9.247   0.810  1.00  0.40           C  
ATOM   1252  O   SER A 168      25.439  10.459   0.866  1.00  0.40           O  
ATOM   1253  CB  SER A 168      23.659   8.157   2.314  1.00  0.40           C  
ATOM   1254  OG  SER A 168      23.123   7.357   1.270  1.00  0.40           O  
ATOM   1255  N   GLU A 169      25.125   8.595  -0.360  1.00  0.44           N  
ATOM   1256  CA  GLU A 169      25.183   9.400  -1.538  1.00  0.44           C  
ATOM   1257  C   GLU A 169      24.001  10.305  -1.465  1.00  0.44           C  
ATOM   1258  O   GLU A 169      24.119  11.519  -1.626  1.00  0.44           O  
ATOM   1259  CB  GLU A 169      25.091   8.587  -2.841  1.00  0.44           C  
ATOM   1260  CG  GLU A 169      23.800   7.783  -2.992  1.00  0.44           C  
ATOM   1261  CD  GLU A 169      23.770   7.219  -4.405  1.00  0.44           C  
ATOM   1262  OE1 GLU A 169      24.650   6.378  -4.730  1.00  0.44           O  
ATOM   1263  OE2 GLU A 169      22.869   7.629  -5.184  1.00  0.44           O  
ATOM   1264  N   THR A 170      22.821   9.724  -1.185  1.00  0.44           N  
ATOM   1265  CA  THR A 170      21.648  10.526  -1.033  1.00  0.44           C  
ATOM   1266  C   THR A 170      21.004  10.098   0.242  1.00  0.44           C  
ATOM   1267  O   THR A 170      20.575   8.953   0.376  1.00  0.44           O  
ATOM   1268  CB  THR A 170      20.654  10.331  -2.140  1.00  0.44           C  
ATOM   1269  OG1 THR A 170      20.214   8.982  -2.178  1.00  0.44           O  
ATOM   1270  CG2 THR A 170      21.331  10.700  -3.470  1.00  0.44           C  
ATOM   1271  N   ASP A 171      20.934  11.004   1.234  1.00  0.45           N  
ATOM   1272  CA  ASP A 171      20.310  10.583   2.450  1.00  0.45           C  
ATOM   1273  C   ASP A 171      20.375  11.723   3.415  1.00  0.45           C  
ATOM   1274  O   ASP A 171      19.930  12.824   3.092  1.00  0.45           O  
ATOM   1275  CB  ASP A 171      20.988   9.359   3.060  1.00  0.45           C  
ATOM   1276  CG  ASP A 171      19.975   8.719   3.983  1.00  0.45           C  
ATOM   1277  OD1 ASP A 171      19.128   9.460   4.550  1.00  0.45           O  
ATOM   1278  OD2 ASP A 171      20.033   7.471   4.132  1.00  0.45           O  
ATOM   1279  N   LEU A 172      20.921  11.498   4.635  1.00  0.43           N  
ATOM   1280  CA  LEU A 172      20.992  12.617   5.529  1.00  0.43           C  
ATOM   1281  C   LEU A 172      21.853  13.643   4.868  1.00  0.43           C  
ATOM   1282  O   LEU A 172      21.555  14.825   4.958  1.00  0.43           O  
ATOM   1283  CB  LEU A 172      21.536  12.342   6.937  1.00  0.43           C  
ATOM   1284  CG  LEU A 172      21.622  13.625   7.791  1.00  0.43           C  
ATOM   1285  CD1 LEU A 172      20.238  14.259   8.006  1.00  0.43           C  
ATOM   1286  CD2 LEU A 172      22.385  13.386   9.100  1.00  0.43           C  
ATOM   1287  N   GLU A 173      22.954  13.261   4.192  1.00  0.46           N  
ATOM   1288  CA  GLU A 173      23.666  14.280   3.459  1.00  0.46           C  
ATOM   1289  C   GLU A 173      23.005  14.333   2.099  1.00  0.46           C  
ATOM   1290  O   GLU A 173      22.142  13.498   1.826  1.00  0.46           O  
ATOM   1291  CB  GLU A 173      25.156  14.002   3.197  1.00  0.46           C  
ATOM   1292  CG  GLU A 173      25.405  12.854   2.217  1.00  0.46           C  
ATOM   1293  CD  GLU A 173      26.838  12.983   1.715  1.00  0.46           C  
ATOM   1294  OE1 GLU A 173      27.774  12.673   2.499  1.00  0.46           O  
ATOM   1295  OE2 GLU A 173      27.013  13.405   0.541  1.00  0.46           O  
ATOM   1296  N   ARG A 174      23.384  15.265   1.176  1.00  0.44           N  
ATOM   1297  CA  ARG A 174      24.370  16.307   1.307  1.00  0.44           C  
ATOM   1298  C   ARG A 174      23.921  17.442   2.191  1.00  0.44           C  
ATOM   1299  O   ARG A 174      24.567  17.736   3.194  1.00  0.44           O  
ATOM   1300  CB  ARG A 174      24.733  16.934  -0.048  1.00  0.44           C  
ATOM   1301  CG  ARG A 174      25.222  15.912  -1.074  1.00  0.44           C  
ATOM   1302  CD  ARG A 174      25.514  16.512  -2.449  1.00  0.44           C  
ATOM   1303  NE  ARG A 174      26.988  16.678  -2.567  1.00  0.44           N  
ATOM   1304  CZ  ARG A 174      27.507  17.362  -3.628  1.00  0.44           C  
ATOM   1305  NH1 ARG A 174      26.674  17.946  -4.538  1.00  0.44           N  
ATOM   1306  NH2 ARG A 174      28.860  17.459  -3.776  1.00  0.44           N  
ATOM   1307  N   ALA A 175      22.781  18.102   1.878  1.00  0.56           N  
ATOM   1308  CA  ALA A 175      22.463  19.249   2.690  1.00  0.56           C  
ATOM   1309  C   ALA A 175      21.193  19.000   3.424  1.00  0.56           C  
ATOM   1310  O   ALA A 175      20.407  19.920   3.644  1.00  0.56           O  
ATOM   1311  CB  ALA A 175      22.237  20.522   1.860  1.00  0.56           C  
ATOM   1312  N   VAL A 176      20.941  17.726   3.758  1.00  0.53           N  
ATOM   1313  CA  VAL A 176      19.826  17.286   4.543  1.00  0.53           C  
ATOM   1314  C   VAL A 176      20.138  17.212   6.031  1.00  0.53           C  
ATOM   1315  O   VAL A 176      19.214  17.163   6.840  1.00  0.53           O  
ATOM   1316  CB  VAL A 176      19.262  15.979   4.056  1.00  0.53           C  
ATOM   1317  CG1 VAL A 176      18.074  15.559   4.938  1.00  0.53           C  
ATOM   1318  CG2 VAL A 176      18.915  16.146   2.568  1.00  0.53           C  
ATOM   1319  N   ARG A 177      21.449  17.204   6.382  1.00  0.52           N  
ATOM   1320  CA  ARG A 177      22.237  16.914   7.571  1.00  0.52           C  
ATOM   1321  C   ARG A 177      22.061  17.816   8.768  1.00  0.52           C  
ATOM   1322  O   ARG A 177      22.700  17.571   9.788  1.00  0.52           O  
ATOM   1323  CB  ARG A 177      23.727  16.876   7.198  1.00  0.52           C  
ATOM   1324  CG  ARG A 177      24.696  16.349   8.255  1.00  0.52           C  
ATOM   1325  CD  ARG A 177      26.068  16.056   7.638  1.00  0.52           C  
ATOM   1326  NE  ARG A 177      27.047  15.797   8.728  1.00  0.52           N  
ATOM   1327  CZ  ARG A 177      28.176  16.559   8.811  1.00  0.52           C  
ATOM   1328  NH1 ARG A 177      28.371  17.573   7.919  1.00  0.52           N  
ATOM   1329  NH2 ARG A 177      29.107  16.304   9.776  1.00  0.52           N  
ATOM   1330  N   LYS A 178      21.285  18.910   8.691  1.00  0.65           N  
ATOM   1331  CA  LYS A 178      21.143  19.831   9.788  1.00  0.65           C  
ATOM   1332  C   LYS A 178      20.793  19.078  11.047  1.00  0.65           C  
ATOM   1333  O   LYS A 178      21.190  19.490  12.136  1.00  0.65           O  
ATOM   1334  CB  LYS A 178      20.033  20.865   9.536  1.00  0.65           C  
ATOM   1335  CG  LYS A 178      19.857  21.879  10.667  1.00  0.65           C  
ATOM   1336  CD  LYS A 178      18.997  23.080  10.270  1.00  0.65           C  
ATOM   1337  CE  LYS A 178      18.808  24.100  11.393  1.00  0.65           C  
ATOM   1338  NZ  LYS A 178      18.039  25.262  10.892  1.00  0.65           N  
ATOM   1339  N   ALA A 179      20.043  17.964  10.938  1.00  0.71           N  
ATOM   1340  CA  ALA A 179      19.663  17.133  12.050  1.00  0.71           C  
ATOM   1341  C   ALA A 179      20.901  16.584  12.706  1.00  0.71           C  
ATOM   1342  O   ALA A 179      20.946  16.416  13.921  1.00  0.71           O  
ATOM   1343  CB  ALA A 179      18.801  15.935  11.619  1.00  0.71           C  
ATOM   1344  N   ALA A 180      21.930  16.262  11.905  1.00  0.69           N  
ATOM   1345  CA  ALA A 180      23.193  15.753  12.354  1.00  0.69           C  
ATOM   1346  C   ALA A 180      23.836  16.788  13.217  1.00  0.69           C  
ATOM   1347  O   ALA A 180      24.556  16.450  14.151  1.00  0.69           O  
ATOM   1348  CB  ALA A 180      24.158  15.440  11.195  1.00  0.69           C  
ATOM   1349  N   LEU A 181      23.626  18.084  12.919  1.00  0.63           N  
ATOM   1350  CA  LEU A 181      24.218  19.089  13.746  1.00  0.63           C  
ATOM   1351  C   LEU A 181      23.687  18.872  15.124  1.00  0.63           C  
ATOM   1352  O   LEU A 181      24.431  18.930  16.102  1.00  0.63           O  
ATOM   1353  CB  LEU A 181      23.826  20.522  13.342  1.00  0.63           C  
ATOM   1354  CG  LEU A 181      24.373  20.968  11.975  1.00  0.63           C  
ATOM   1355  CD1 LEU A 181      23.940  22.407  11.649  1.00  0.63           C  
ATOM   1356  CD2 LEU A 181      25.895  20.770  11.887  1.00  0.63           C  
ATOM   1357  N   VAL A 182      22.370  18.622  15.229  1.00  0.67           N  
ATOM   1358  CA  VAL A 182      21.733  18.387  16.491  1.00  0.67           C  
ATOM   1359  C   VAL A 182      22.231  17.099  17.074  1.00  0.67           C  
ATOM   1360  O   VAL A 182      22.540  17.023  18.262  1.00  0.67           O  
ATOM   1361  CB  VAL A 182      20.242  18.265  16.392  1.00  0.67           C  
ATOM   1362  CG1 VAL A 182      19.688  17.947  17.793  1.00  0.67           C  
ATOM   1363  CG2 VAL A 182      19.678  19.556  15.778  1.00  0.67           C  
ATOM   1364  N   MET A 183      22.324  16.053  16.232  1.00  0.64           N  
ATOM   1365  CA  MET A 183      22.680  14.730  16.660  1.00  0.64           C  
ATOM   1366  C   MET A 183      24.076  14.720  17.190  1.00  0.64           C  
ATOM   1367  O   MET A 183      24.356  14.088  18.209  1.00  0.64           O  
ATOM   1368  CB  MET A 183      22.583  13.700  15.523  1.00  0.64           C  
ATOM   1369  CG  MET A 183      21.181  13.627  14.912  1.00  0.64           C  
ATOM   1370  SD  MET A 183      19.857  13.236  16.097  1.00  0.64           S  
ATOM   1371  CE  MET A 183      20.397  11.524  16.368  1.00  0.64           C  
ATOM   1372  N   TYR A 184      24.994  15.447  16.531  1.00  0.57           N  
ATOM   1373  CA  TYR A 184      26.356  15.436  16.959  1.00  0.57           C  
ATOM   1374  C   TYR A 184      26.405  15.981  18.348  1.00  0.57           C  
ATOM   1375  O   TYR A 184      27.191  15.525  19.179  1.00  0.57           O  
ATOM   1376  CB  TYR A 184      27.310  16.261  16.081  1.00  0.57           C  
ATOM   1377  CG  TYR A 184      27.448  15.534  14.789  1.00  0.57           C  
ATOM   1378  CD1 TYR A 184      27.860  14.222  14.792  1.00  0.57           C  
ATOM   1379  CD2 TYR A 184      27.221  16.160  13.585  1.00  0.57           C  
ATOM   1380  CE1 TYR A 184      28.010  13.530  13.616  1.00  0.57           C  
ATOM   1381  CE2 TYR A 184      27.370  15.473  12.403  1.00  0.57           C  
ATOM   1382  CZ  TYR A 184      27.763  14.155  12.421  1.00  0.57           C  
ATOM   1383  OH  TYR A 184      27.922  13.435  11.221  1.00  0.57           O  
ATOM   1384  N   TRP A 185      25.573  17.001  18.622  1.00  0.51           N  
ATOM   1385  CA  TRP A 185      25.533  17.615  19.916  1.00  0.51           C  
ATOM   1386  C   TRP A 185      25.054  16.611  20.924  1.00  0.51           C  
ATOM   1387  O   TRP A 185      25.625  16.488  22.008  1.00  0.51           O  
ATOM   1388  CB  TRP A 185      24.592  18.831  19.956  1.00  0.51           C  
ATOM   1389  CG  TRP A 185      24.610  19.594  21.257  1.00  0.51           C  
ATOM   1390  CD1 TRP A 185      25.332  19.371  22.394  1.00  0.51           C  
ATOM   1391  CD2 TRP A 185      23.815  20.764  21.504  1.00  0.51           C  
ATOM   1392  NE1 TRP A 185      25.035  20.330  23.334  1.00  0.51           N  
ATOM   1393  CE2 TRP A 185      24.102  21.193  22.798  1.00  0.51           C  
ATOM   1394  CE3 TRP A 185      22.920  21.424  20.713  1.00  0.51           C  
ATOM   1395  CZ2 TRP A 185      23.495  22.298  23.324  1.00  0.51           C  
ATOM   1396  CZ3 TRP A 185      22.308  22.537  21.246  1.00  0.51           C  
ATOM   1397  CH2 TRP A 185      22.590  22.964  22.526  1.00  0.51           C  
ATOM   1398  N   LYS A 186      23.994  15.852  20.588  1.00  0.63           N  
ATOM   1399  CA  LYS A 186      23.447  14.894  21.511  1.00  0.63           C  
ATOM   1400  C   LYS A 186      24.489  13.851  21.800  1.00  0.63           C  
ATOM   1401  O   LYS A 186      24.615  13.371  22.926  1.00  0.63           O  
ATOM   1402  CB  LYS A 186      22.197  14.196  20.947  1.00  0.63           C  
ATOM   1403  CG  LYS A 186      21.040  15.170  20.724  1.00  0.63           C  
ATOM   1404  CD  LYS A 186      19.909  14.607  19.863  1.00  0.63           C  
ATOM   1405  CE  LYS A 186      18.770  15.601  19.631  1.00  0.63           C  
ATOM   1406  NZ  LYS A 186      18.082  15.893  20.908  1.00  0.63           N  
ATOM   1407  N   LEU A 187      25.232  13.470  20.748  1.00  0.59           N  
ATOM   1408  CA  LEU A 187      26.289  12.496  20.676  1.00  0.59           C  
ATOM   1409  C   LEU A 187      27.590  12.969  21.275  1.00  0.59           C  
ATOM   1410  O   LEU A 187      28.536  12.189  21.311  1.00  0.59           O  
ATOM   1411  CB  LEU A 187      26.575  12.031  19.236  1.00  0.59           C  
ATOM   1412  CG  LEU A 187      25.382  11.285  18.603  1.00  0.59           C  
ATOM   1413  CD1 LEU A 187      25.695  10.829  17.167  1.00  0.59           C  
ATOM   1414  CD2 LEU A 187      24.902  10.136  19.505  1.00  0.59           C  
ATOM   1415  N   ASN A 188      27.734  14.259  21.646  1.00  0.55           N  
ATOM   1416  CA  ASN A 188      29.031  14.800  21.995  1.00  0.55           C  
ATOM   1417  C   ASN A 188      29.401  14.852  23.463  1.00  0.55           C  
ATOM   1418  O   ASN A 188      29.017  15.800  24.150  1.00  0.55           O  
ATOM   1419  CB  ASN A 188      29.141  16.247  21.486  1.00  0.55           C  
ATOM   1420  CG  ASN A 188      30.451  16.834  21.966  1.00  0.55           C  
ATOM   1421  OD1 ASN A 188      31.448  16.128  22.083  1.00  0.55           O  
ATOM   1422  ND2 ASN A 188      30.447  18.156  22.284  1.00  0.55           N  
ATOM   1423  N   PRO A 189      30.102  13.888  24.027  1.00  0.51           N  
ATOM   1424  CA  PRO A 189      30.678  14.103  25.328  1.00  0.51           C  
ATOM   1425  C   PRO A 189      31.836  15.065  25.294  1.00  0.51           C  
ATOM   1426  O   PRO A 189      31.798  16.089  25.980  1.00  0.51           O  
ATOM   1427  CB  PRO A 189      31.017  12.718  25.888  1.00  0.51           C  
ATOM   1428  CG  PRO A 189      30.887  11.770  24.680  1.00  0.51           C  
ATOM   1429  CD  PRO A 189      29.876  12.479  23.766  1.00  0.51           C  
ATOM   1430  N   LYS A 190      32.941  14.656  24.625  1.00  0.46           N  
ATOM   1431  CA  LYS A 190      34.096  15.477  24.365  1.00  0.46           C  
ATOM   1432  C   LYS A 190      34.031  16.124  23.019  1.00  0.46           C  
ATOM   1433  O   LYS A 190      34.056  17.343  22.860  1.00  0.46           O  
ATOM   1434  CB  LYS A 190      35.373  14.631  24.362  1.00  0.46           C  
ATOM   1435  CG  LYS A 190      36.661  15.445  24.371  1.00  0.46           C  
ATOM   1436  CD  LYS A 190      37.903  14.578  24.585  1.00  0.46           C  
ATOM   1437  CE  LYS A 190      37.908  13.827  25.918  1.00  0.46           C  
ATOM   1438  NZ  LYS A 190      39.129  12.995  26.023  1.00  0.46           N  
ATOM   1439  N   LYS A 191      33.879  15.188  22.060  1.00  0.49           N  
ATOM   1440  CA  LYS A 191      33.870  15.043  20.634  1.00  0.49           C  
ATOM   1441  C   LYS A 191      34.075  16.217  19.740  1.00  0.49           C  
ATOM   1442  O   LYS A 191      33.605  17.337  19.944  1.00  0.49           O  
ATOM   1443  CB  LYS A 191      32.636  14.289  20.127  1.00  0.49           C  
ATOM   1444  CG  LYS A 191      32.769  12.780  20.295  1.00  0.49           C  
ATOM   1445  CD  LYS A 191      31.474  12.018  20.037  1.00  0.49           C  
ATOM   1446  CE  LYS A 191      31.679  10.505  19.987  1.00  0.49           C  
ATOM   1447  NZ  LYS A 191      30.389   9.826  19.737  1.00  0.49           N  
ATOM   1448  N   LYS A 192      34.816  15.881  18.662  1.00  0.53           N  
ATOM   1449  CA  LYS A 192      35.127  16.679  17.520  1.00  0.53           C  
ATOM   1450  C   LYS A 192      33.842  16.877  16.784  1.00  0.53           C  
ATOM   1451  O   LYS A 192      33.686  17.829  16.024  1.00  0.53           O  
ATOM   1452  CB  LYS A 192      36.150  16.012  16.580  1.00  0.53           C  
ATOM   1453  CG  LYS A 192      35.794  14.588  16.141  1.00  0.53           C  
ATOM   1454  CD  LYS A 192      35.736  13.581  17.293  1.00  0.53           C  
ATOM   1455  CE  LYS A 192      35.608  12.124  16.837  1.00  0.53           C  
ATOM   1456  NZ  LYS A 192      34.303  11.904  16.171  1.00  0.53           N  
ATOM   1457  N   LYS A 193      32.874  15.963  16.980  1.00  0.58           N  
ATOM   1458  CA  LYS A 193      31.623  16.087  16.296  1.00  0.58           C  
ATOM   1459  C   LYS A 193      31.048  17.421  16.652  1.00  0.58           C  
ATOM   1460  O   LYS A 193      30.397  18.064  15.830  1.00  0.58           O  
ATOM   1461  CB  LYS A 193      30.611  15.007  16.707  1.00  0.58           C  
ATOM   1462  CG  LYS A 193      31.010  13.604  16.247  1.00  0.58           C  
ATOM   1463  CD  LYS A 193      30.154  12.498  16.864  1.00  0.58           C  
ATOM   1464  CE  LYS A 193      30.369  11.126  16.222  1.00  0.58           C  
ATOM   1465  NZ  LYS A 193      29.392  10.158  16.769  1.00  0.58           N  
ATOM   1466  N   GLN A 194      31.264  17.872  17.898  1.00  0.55           N  
ATOM   1467  CA  GLN A 194      30.767  19.151  18.314  1.00  0.55           C  
ATOM   1468  C   GLN A 194      31.450  20.221  17.519  1.00  0.55           C  
ATOM   1469  O   GLN A 194      30.824  21.204  17.128  1.00  0.55           O  
ATOM   1470  CB  GLN A 194      31.029  19.453  19.800  1.00  0.55           C  
ATOM   1471  CG  GLN A 194      30.501  20.817  20.253  1.00  0.55           C  
ATOM   1472  CD  GLN A 194      28.978  20.764  20.265  1.00  0.55           C  
ATOM   1473  OE1 GLN A 194      28.379  19.695  20.367  1.00  0.55           O  
ATOM   1474  NE2 GLN A 194      28.328  21.955  20.160  1.00  0.55           N  
ATOM   1475  N   VAL A 195      32.762  20.075  17.248  1.00  0.52           N  
ATOM   1476  CA  VAL A 195      33.392  21.134  16.518  1.00  0.52           C  
ATOM   1477  C   VAL A 195      32.750  21.178  15.175  1.00  0.52           C  
ATOM   1478  O   VAL A 195      32.528  22.249  14.616  1.00  0.52           O  
ATOM   1479  CB  VAL A 195      34.881  20.999  16.331  1.00  0.52           C  
ATOM   1480  CG1 VAL A 195      35.190  19.963  15.240  1.00  0.52           C  
ATOM   1481  CG2 VAL A 195      35.438  22.393  16.002  1.00  0.52           C  
ATOM   1482  N   ALA A 196      32.418  19.992  14.631  1.00  0.61           N  
ATOM   1483  CA  ALA A 196      31.828  19.902  13.330  1.00  0.61           C  
ATOM   1484  C   ALA A 196      30.517  20.625  13.336  1.00  0.61           C  
ATOM   1485  O   ALA A 196      30.203  21.362  12.402  1.00  0.61           O  
ATOM   1486  CB  ALA A 196      31.556  18.449  12.907  1.00  0.61           C  
ATOM   1487  N   VAL A 197      29.715  20.458  14.404  1.00  0.52           N  
ATOM   1488  CA  VAL A 197      28.426  21.091  14.416  1.00  0.52           C  
ATOM   1489  C   VAL A 197      28.636  22.560  14.451  1.00  0.52           C  
ATOM   1490  O   VAL A 197      29.464  23.045  15.209  1.00  0.52           O  
ATOM   1491  CB  VAL A 197      27.605  20.760  15.630  1.00  0.52           C  
ATOM   1492  CG1 VAL A 197      26.322  21.608  15.606  1.00  0.52           C  
ATOM   1493  CG2 VAL A 197      27.357  19.244  15.659  1.00  0.52           C  
ATOM   1494  N   ALA A 198      27.891  23.314  13.624  1.00  0.50           N  
ATOM   1495  CA  ALA A 198      28.047  24.738  13.604  1.00  0.50           C  
ATOM   1496  C   ALA A 198      27.408  25.187  12.343  1.00  0.50           C  
ATOM   1497  O   ALA A 198      26.671  24.435  11.708  1.00  0.50           O  
ATOM   1498  CB  ALA A 198      29.510  25.212  13.535  1.00  0.50           C  
ATOM   1499  N   GLU A 199      27.657  26.451  11.958  1.00  0.51           N  
ATOM   1500  CA  GLU A 199      27.170  26.873  10.684  1.00  0.51           C  
ATOM   1501  C   GLU A 199      27.870  25.949   9.751  1.00  0.51           C  
ATOM   1502  O   GLU A 199      27.326  25.527   8.732  1.00  0.51           O  
ATOM   1503  CB  GLU A 199      27.581  28.308  10.303  1.00  0.51           C  
ATOM   1504  CG  GLU A 199      26.957  28.773   8.984  1.00  0.51           C  
ATOM   1505  CD  GLU A 199      27.433  30.189   8.701  1.00  0.51           C  
ATOM   1506  OE1 GLU A 199      28.636  30.353   8.362  1.00  0.51           O  
ATOM   1507  OE2 GLU A 199      26.600  31.127   8.819  1.00  0.51           O  
ATOM   1508  N   LEU A 200      29.113  25.590  10.127  1.00  0.45           N  
ATOM   1509  CA  LEU A 200      29.909  24.690   9.355  1.00  0.45           C  
ATOM   1510  C   LEU A 200      29.206  23.376   9.342  1.00  0.45           C  
ATOM   1511  O   LEU A 200      28.285  23.128  10.120  1.00  0.45           O  
ATOM   1512  CB  LEU A 200      31.325  24.459   9.908  1.00  0.45           C  
ATOM   1513  CG  LEU A 200      32.216  25.714   9.870  1.00  0.45           C  
ATOM   1514  CD1 LEU A 200      32.478  26.167   8.425  1.00  0.45           C  
ATOM   1515  CD2 LEU A 200      31.643  26.829  10.757  1.00  0.45           C  
ATOM   1516  N   LEU A 201      29.635  22.508   8.411  1.00  0.51           N  
ATOM   1517  CA  LEU A 201      29.021  21.249   8.127  1.00  0.51           C  
ATOM   1518  C   LEU A 201      27.803  21.538   7.319  1.00  0.51           C  
ATOM   1519  O   LEU A 201      27.223  20.634   6.725  1.00  0.51           O  
ATOM   1520  CB  LEU A 201      28.553  20.459   9.361  1.00  0.51           C  
ATOM   1521  CG  LEU A 201      29.690  19.836  10.183  1.00  0.51           C  
ATOM   1522  CD1 LEU A 201      29.126  18.964  11.317  1.00  0.51           C  
ATOM   1523  CD2 LEU A 201      30.680  19.081   9.283  1.00  0.51           C  
ATOM   1524  N   GLU A 202      27.423  22.825   7.229  1.00  0.58           N  
ATOM   1525  CA  GLU A 202      26.266  23.186   6.472  1.00  0.58           C  
ATOM   1526  C   GLU A 202      26.793  23.933   5.290  1.00  0.58           C  
ATOM   1527  O   GLU A 202      27.633  24.821   5.433  1.00  0.58           O  
ATOM   1528  CB  GLU A 202      25.320  24.122   7.251  1.00  0.58           C  
ATOM   1529  CG  GLU A 202      23.856  24.087   6.803  1.00  0.58           C  
ATOM   1530  CD  GLU A 202      23.158  22.958   7.551  1.00  0.58           C  
ATOM   1531  OE1 GLU A 202      23.790  21.882   7.726  1.00  0.58           O  
ATOM   1532  OE2 GLU A 202      21.979  23.155   7.949  1.00  0.58           O  
ATOM   1533  N   ASN A 203      26.331  23.572   4.078  1.00  0.57           N  
ATOM   1534  CA  ASN A 203      26.815  24.212   2.887  1.00  0.57           C  
ATOM   1535  C   ASN A 203      26.435  25.653   2.949  1.00  0.57           C  
ATOM   1536  O   ASN A 203      27.244  26.532   2.664  1.00  0.57           O  
ATOM   1537  CB  ASN A 203      26.228  23.608   1.596  1.00  0.57           C  
ATOM   1538  CG  ASN A 203      24.714  23.816   1.561  1.00  0.57           C  
ATOM   1539  OD1 ASN A 203      24.174  24.378   0.610  1.00  0.57           O  
ATOM   1540  ND2 ASN A 203      24.008  23.364   2.633  1.00  0.57           N  
ATOM   1541  N   VAL A 204      25.188  25.930   3.360  1.00  0.60           N  
ATOM   1542  CA  VAL A 204      24.723  27.276   3.454  1.00  0.60           C  
ATOM   1543  C   VAL A 204      24.454  27.451   4.910  1.00  0.60           C  
ATOM   1544  O   VAL A 204      24.522  26.485   5.667  1.00  0.60           O  
ATOM   1545  CB  VAL A 204      23.450  27.501   2.685  1.00  0.60           C  
ATOM   1546  CG1 VAL A 204      22.997  28.963   2.830  1.00  0.60           C  
ATOM   1547  CG2 VAL A 204      23.692  27.078   1.228  1.00  0.60           C  
ATOM   1548  N   GLY A 205      24.193  28.689   5.360  1.00  0.63           N  
ATOM   1549  CA  GLY A 205      23.929  28.852   6.753  1.00  0.63           C  
ATOM   1550  C   GLY A 205      22.729  28.020   7.055  1.00  0.63           C  
ATOM   1551  O   GLY A 205      22.691  27.317   8.064  1.00  0.63           O  
ATOM   1552  N   GLN A 206      21.708  28.075   6.177  1.00  0.60           N  
ATOM   1553  CA  GLN A 206      20.550  27.269   6.411  1.00  0.60           C  
ATOM   1554  C   GLN A 206      19.911  26.963   5.096  1.00  0.60           C  
ATOM   1555  O   GLN A 206      19.828  27.820   4.219  1.00  0.60           O  
ATOM   1556  CB  GLN A 206      19.485  27.958   7.270  1.00  0.60           C  
ATOM   1557  CG  GLN A 206      18.870  29.181   6.595  1.00  0.60           C  
ATOM   1558  CD  GLN A 206      17.843  29.754   7.555  1.00  0.60           C  
ATOM   1559  OE1 GLN A 206      18.162  30.086   8.696  1.00  0.60           O  
ATOM   1560  NE2 GLN A 206      16.570  29.862   7.089  1.00  0.60           N  
ATOM   1561  N   VAL A 207      19.445  25.709   4.933  1.00  0.58           N  
ATOM   1562  CA  VAL A 207      18.775  25.336   3.722  1.00  0.58           C  
ATOM   1563  C   VAL A 207      17.898  24.164   4.019  1.00  0.58           C  
ATOM   1564  O   VAL A 207      17.950  23.589   5.105  1.00  0.58           O  
ATOM   1565  CB  VAL A 207      19.695  24.910   2.609  1.00  0.58           C  
ATOM   1566  CG1 VAL A 207      20.570  26.107   2.205  1.00  0.58           C  
ATOM   1567  CG2 VAL A 207      20.493  23.675   3.062  1.00  0.58           C  
ATOM   1568  N   ASN A 208      17.017  23.819   3.061  1.00  0.52           N  
ATOM   1569  CA  ASN A 208      16.202  22.646   3.178  1.00  0.52           C  
ATOM   1570  C   ASN A 208      16.158  22.064   1.806  1.00  0.52           C  
ATOM   1571  O   ASN A 208      16.196  22.796   0.818  1.00  0.52           O  
ATOM   1572  CB  ASN A 208      14.750  22.917   3.610  1.00  0.52           C  
ATOM   1573  CG  ASN A 208      14.072  21.578   3.861  1.00  0.52           C  
ATOM   1574  OD1 ASN A 208      13.010  21.288   3.312  1.00  0.52           O  
ATOM   1575  ND2 ASN A 208      14.701  20.735   4.723  1.00  0.52           N  
ATOM   1576  N   GLU A 209      16.092  20.726   1.691  1.00  0.51           N  
ATOM   1577  CA  GLU A 209      16.062  20.198   0.363  1.00  0.51           C  
ATOM   1578  C   GLU A 209      14.634  19.923   0.034  1.00  0.51           C  
ATOM   1579  O   GLU A 209      14.021  19.014   0.592  1.00  0.51           O  
ATOM   1580  CB  GLU A 209      16.841  18.880   0.200  1.00  0.51           C  
ATOM   1581  CG  GLU A 209      18.335  18.997   0.519  1.00  0.51           C  
ATOM   1582  CD  GLU A 209      18.986  19.995  -0.430  1.00  0.51           C  
ATOM   1583  OE1 GLU A 209      18.254  20.639  -1.227  1.00  0.51           O  
ATOM   1584  OE2 GLU A 209      20.238  20.127  -0.362  1.00  0.51           O  
ATOM   1585  N   HIS A 210      14.063  20.730  -0.880  1.00  0.37           N  
ATOM   1586  CA  HIS A 210      12.704  20.518  -1.273  1.00  0.37           C  
ATOM   1587  C   HIS A 210      12.502  21.283  -2.541  1.00  0.37           C  
ATOM   1588  O   HIS A 210      13.453  21.808  -3.117  1.00  0.37           O  
ATOM   1589  CB  HIS A 210      11.676  20.999  -0.231  1.00  0.37           C  
ATOM   1590  CG  HIS A 210      10.299  20.453  -0.474  1.00  0.37           C  
ATOM   1591  ND1 HIS A 210       9.983  19.113  -0.422  1.00  0.37           N  
ATOM   1592  CD2 HIS A 210       9.139  21.096  -0.779  1.00  0.37           C  
ATOM   1593  CE1 HIS A 210       8.658  19.012  -0.697  1.00  0.37           C  
ATOM   1594  NE2 HIS A 210       8.103  20.189  -0.921  1.00  0.37           N  
ATOM   1595  N   ASP A 211      11.247  21.344  -3.025  1.00  0.39           N  
ATOM   1596  CA  ASP A 211      10.964  22.043  -4.243  1.00  0.39           C  
ATOM   1597  C   ASP A 211      10.625  23.456  -3.882  1.00  0.39           C  
ATOM   1598  O   ASP A 211       9.779  23.699  -3.024  1.00  0.39           O  
ATOM   1599  CB  ASP A 211       9.758  21.456  -4.997  1.00  0.39           C  
ATOM   1600  CG  ASP A 211       9.751  22.002  -6.416  1.00  0.39           C  
ATOM   1601  OD1 ASP A 211      10.862  22.218  -6.970  1.00  0.39           O  
ATOM   1602  OD2 ASP A 211       8.637  22.216  -6.964  1.00  0.39           O  
ATOM   1603  N   GLY A 212      11.306  24.431  -4.518  1.00  0.46           N  
ATOM   1604  CA  GLY A 212      11.037  25.816  -4.253  1.00  0.46           C  
ATOM   1605  C   GLY A 212      11.841  26.196  -3.053  1.00  0.46           C  
ATOM   1606  O   GLY A 212      12.340  25.329  -2.340  1.00  0.46           O  
ATOM   1607  N   GLY A 213      11.987  27.512  -2.786  1.00  0.51           N  
ATOM   1608  CA  GLY A 213      12.754  27.847  -1.624  1.00  0.51           C  
ATOM   1609  C   GLY A 213      12.756  29.315  -1.372  1.00  0.51           C  
ATOM   1610  O   GLY A 213      12.535  30.130  -2.266  1.00  0.51           O  
ATOM   1611  N   ALA A 214      13.012  29.663  -0.096  1.00  0.58           N  
ATOM   1612  CA  ALA A 214      13.153  31.014   0.345  1.00  0.58           C  
ATOM   1613  C   ALA A 214      14.403  31.009   1.159  1.00  0.58           C  
ATOM   1614  O   ALA A 214      14.681  30.047   1.872  1.00  0.58           O  
ATOM   1615  CB  ALA A 214      12.017  31.491   1.266  1.00  0.58           C  
ATOM   1616  N   GLN A 215      15.209  32.079   1.061  1.00  0.61           N  
ATOM   1617  CA  GLN A 215      16.422  32.081   1.818  1.00  0.61           C  
ATOM   1618  C   GLN A 215      16.504  33.373   2.552  1.00  0.61           C  
ATOM   1619  O   GLN A 215      15.965  34.398   2.133  1.00  0.61           O  
ATOM   1620  CB  GLN A 215      17.669  31.894   0.936  1.00  0.61           C  
ATOM   1621  CG  GLN A 215      17.878  32.992  -0.107  1.00  0.61           C  
ATOM   1622  CD  GLN A 215      18.891  32.466  -1.115  1.00  0.61           C  
ATOM   1623  OE1 GLN A 215      19.301  33.174  -2.033  1.00  0.61           O  
ATOM   1624  NE2 GLN A 215      19.298  31.178  -0.949  1.00  0.61           N  
ATOM   1625  N   PRO A 216      17.148  33.318   3.679  1.00  0.69           N  
ATOM   1626  CA  PRO A 216      17.290  34.507   4.469  1.00  0.69           C  
ATOM   1627  C   PRO A 216      18.264  35.448   3.836  1.00  0.69           C  
ATOM   1628  O   PRO A 216      19.165  34.992   3.136  1.00  0.69           O  
ATOM   1629  CB  PRO A 216      17.689  34.034   5.865  1.00  0.69           C  
ATOM   1630  CG  PRO A 216      17.081  32.623   5.956  1.00  0.69           C  
ATOM   1631  CD  PRO A 216      17.068  32.122   4.502  1.00  0.69           C  
ATOM   1632  N   GLY A 217      18.085  36.765   4.061  1.00  0.74           N  
ATOM   1633  CA  GLY A 217      18.975  37.743   3.508  1.00  0.74           C  
ATOM   1634  C   GLY A 217      20.058  37.942   4.512  1.00  0.74           C  
ATOM   1635  O   GLY A 217      20.167  37.176   5.467  1.00  0.74           O  
ATOM   1636  N   PRO A 218      20.884  38.935   4.328  1.00  0.68           N  
ATOM   1637  CA  PRO A 218      21.900  39.134   5.312  1.00  0.68           C  
ATOM   1638  C   PRO A 218      21.291  39.506   6.624  1.00  0.68           C  
ATOM   1639  O   PRO A 218      20.849  40.643   6.785  1.00  0.68           O  
ATOM   1640  CB  PRO A 218      22.872  40.145   4.715  1.00  0.68           C  
ATOM   1641  CG  PRO A 218      22.760  39.871   3.200  1.00  0.68           C  
ATOM   1642  CD  PRO A 218      21.328  39.334   3.003  1.00  0.68           C  
ATOM   1643  N   VAL A 219      21.253  38.551   7.571  1.00  0.61           N  
ATOM   1644  CA  VAL A 219      20.700  38.798   8.868  1.00  0.61           C  
ATOM   1645  C   VAL A 219      21.632  39.591   9.731  1.00  0.61           C  
ATOM   1646  O   VAL A 219      21.203  40.526  10.405  1.00  0.61           O  
ATOM   1647  CB  VAL A 219      20.328  37.537   9.597  1.00  0.61           C  
ATOM   1648  CG1 VAL A 219      19.827  37.914  11.001  1.00  0.61           C  
ATOM   1649  CG2 VAL A 219      19.298  36.769   8.751  1.00  0.61           C  
ATOM   1650  N   PRO A 220      22.899  39.260   9.738  1.00  0.64           N  
ATOM   1651  CA  PRO A 220      23.761  39.909  10.683  1.00  0.64           C  
ATOM   1652  C   PRO A 220      24.329  41.230  10.342  1.00  0.64           C  
ATOM   1653  O   PRO A 220      24.401  41.612   9.173  1.00  0.64           O  
ATOM   1654  CB  PRO A 220      24.859  38.909  11.050  1.00  0.64           C  
ATOM   1655  CG  PRO A 220      24.799  37.850   9.941  1.00  0.64           C  
ATOM   1656  CD  PRO A 220      23.327  37.889   9.498  1.00  0.64           C  
ATOM   1657  N   LYS A 221      24.702  41.921  11.429  1.00  0.67           N  
ATOM   1658  CA  LYS A 221      25.522  43.080  11.468  1.00  0.67           C  
ATOM   1659  C   LYS A 221      26.766  42.421  11.967  1.00  0.67           C  
ATOM   1660  O   LYS A 221      26.733  41.727  12.981  1.00  0.67           O  
ATOM   1661  CB  LYS A 221      25.090  44.094  12.539  1.00  0.67           C  
ATOM   1662  CG  LYS A 221      23.640  44.562  12.397  1.00  0.67           C  
ATOM   1663  CD  LYS A 221      23.342  45.325  11.106  1.00  0.67           C  
ATOM   1664  CE  LYS A 221      23.403  46.845  11.269  1.00  0.67           C  
ATOM   1665  NZ  LYS A 221      22.339  47.302  12.194  1.00  0.67           N  
ATOM   1666  N   SER A 222      27.895  42.606  11.274  1.00  0.67           N  
ATOM   1667  CA  SER A 222      29.053  41.822  11.578  1.00  0.67           C  
ATOM   1668  C   SER A 222      29.493  41.979  13.001  1.00  0.67           C  
ATOM   1669  O   SER A 222      29.778  40.985  13.668  1.00  0.67           O  
ATOM   1670  CB  SER A 222      30.243  42.188  10.679  1.00  0.67           C  
ATOM   1671  OG  SER A 222      31.371  41.392  11.011  1.00  0.67           O  
ATOM   1672  N   LEU A 223      29.547  43.218  13.519  1.00  0.67           N  
ATOM   1673  CA  LEU A 223      30.059  43.426  14.847  1.00  0.67           C  
ATOM   1674  C   LEU A 223      29.207  42.721  15.850  1.00  0.67           C  
ATOM   1675  O   LEU A 223      29.709  42.104  16.790  1.00  0.67           O  
ATOM   1676  CB  LEU A 223      30.092  44.907  15.262  1.00  0.67           C  
ATOM   1677  CG  LEU A 223      31.162  45.738  14.535  1.00  0.67           C  
ATOM   1678  CD1 LEU A 223      32.575  45.286  14.936  1.00  0.67           C  
ATOM   1679  CD2 LEU A 223      30.947  45.734  13.015  1.00  0.67           C  
ATOM   1680  N   GLN A 224      27.883  42.798  15.661  1.00  0.68           N  
ATOM   1681  CA  GLN A 224      26.934  42.231  16.569  1.00  0.68           C  
ATOM   1682  C   GLN A 224      27.173  40.754  16.610  1.00  0.68           C  
ATOM   1683  O   GLN A 224      27.175  40.137  17.677  1.00  0.68           O  
ATOM   1684  CB  GLN A 224      25.508  42.509  16.059  1.00  0.68           C  
ATOM   1685  CG  GLN A 224      24.357  42.106  16.976  1.00  0.68           C  
ATOM   1686  CD  GLN A 224      23.087  42.668  16.340  1.00  0.68           C  
ATOM   1687  OE1 GLN A 224      22.912  42.623  15.124  1.00  0.68           O  
ATOM   1688  NE2 GLN A 224      22.183  43.236  17.182  1.00  0.68           N  
ATOM   1689  N   LYS A 225      27.419  40.164  15.427  1.00  0.65           N  
ATOM   1690  CA  LYS A 225      27.625  38.753  15.295  1.00  0.65           C  
ATOM   1691  C   LYS A 225      28.841  38.340  16.060  1.00  0.65           C  
ATOM   1692  O   LYS A 225      28.817  37.345  16.780  1.00  0.65           O  
ATOM   1693  CB  LYS A 225      27.840  38.334  13.828  1.00  0.65           C  
ATOM   1694  CG  LYS A 225      28.064  36.833  13.628  1.00  0.65           C  
ATOM   1695  CD  LYS A 225      27.998  36.397  12.162  1.00  0.65           C  
ATOM   1696  CE  LYS A 225      28.310  34.915  11.944  1.00  0.65           C  
ATOM   1697  NZ  LYS A 225      28.127  34.565  10.517  1.00  0.65           N  
ATOM   1698  N   GLN A 226      29.948  39.094  15.951  1.00  0.62           N  
ATOM   1699  CA  GLN A 226      31.126  38.640  16.627  1.00  0.62           C  
ATOM   1700  C   GLN A 226      30.875  38.605  18.097  1.00  0.62           C  
ATOM   1701  O   GLN A 226      31.145  37.606  18.761  1.00  0.62           O  
ATOM   1702  CB  GLN A 226      32.335  39.572  16.459  1.00  0.62           C  
ATOM   1703  CG  GLN A 226      32.984  39.584  15.076  1.00  0.62           C  
ATOM   1704  CD  GLN A 226      34.141  40.571  15.172  1.00  0.62           C  
ATOM   1705  OE1 GLN A 226      34.307  41.240  16.190  1.00  0.62           O  
ATOM   1706  NE2 GLN A 226      34.963  40.669  14.094  1.00  0.62           N  
ATOM   1707  N   ARG A 227      30.323  39.700  18.647  1.00  0.60           N  
ATOM   1708  CA  ARG A 227      30.184  39.765  20.069  1.00  0.60           C  
ATOM   1709  C   ARG A 227      29.234  38.709  20.543  1.00  0.60           C  
ATOM   1710  O   ARG A 227      29.530  37.962  21.474  1.00  0.60           O  
ATOM   1711  CB  ARG A 227      29.642  41.127  20.538  1.00  0.60           C  
ATOM   1712  CG  ARG A 227      30.454  42.308  19.999  1.00  0.60           C  
ATOM   1713  CD  ARG A 227      30.139  43.651  20.660  1.00  0.60           C  
ATOM   1714  NE  ARG A 227      30.708  44.716  19.786  1.00  0.60           N  
ATOM   1715  CZ  ARG A 227      32.058  44.894  19.706  1.00  0.60           C  
ATOM   1716  NH1 ARG A 227      32.897  44.052  20.375  1.00  0.60           N  
ATOM   1717  NH2 ARG A 227      32.571  45.905  18.946  1.00  0.60           N  
ATOM   1718  N   ARG A 228      28.057  38.632  19.899  1.00  0.57           N  
ATOM   1719  CA  ARG A 228      26.995  37.747  20.286  1.00  0.57           C  
ATOM   1720  C   ARG A 228      27.298  36.304  20.004  1.00  0.57           C  
ATOM   1721  O   ARG A 228      27.005  35.432  20.820  1.00  0.57           O  
ATOM   1722  CB  ARG A 228      25.675  38.100  19.574  1.00  0.57           C  
ATOM   1723  CG  ARG A 228      24.448  37.391  20.152  1.00  0.57           C  
ATOM   1724  CD  ARG A 228      23.987  36.186  19.334  1.00  0.57           C  
ATOM   1725  NE  ARG A 228      22.805  35.606  20.031  1.00  0.57           N  
ATOM   1726  CZ  ARG A 228      22.988  34.645  20.982  1.00  0.57           C  
ATOM   1727  NH1 ARG A 228      24.249  34.219  21.287  1.00  0.57           N  
ATOM   1728  NH2 ARG A 228      21.911  34.108  21.626  1.00  0.57           N  
ATOM   1729  N   MET A 229      27.941  36.025  18.855  1.00  0.47           N  
ATOM   1730  CA  MET A 229      28.077  34.694  18.326  1.00  0.47           C  
ATOM   1731  C   MET A 229      28.714  33.738  19.269  1.00  0.47           C  
ATOM   1732  O   MET A 229      29.481  34.096  20.162  1.00  0.47           O  
ATOM   1733  CB  MET A 229      28.850  34.615  16.996  1.00  0.47           C  
ATOM   1734  CG  MET A 229      30.330  34.993  17.107  1.00  0.47           C  
ATOM   1735  SD  MET A 229      31.244  34.896  15.538  1.00  0.47           S  
ATOM   1736  CE  MET A 229      31.170  33.084  15.446  1.00  0.47           C  
ATOM   1737  N   LEU A 230      28.345  32.455  19.073  1.00  0.33           N  
ATOM   1738  CA  LEU A 230      28.829  31.335  19.825  1.00  0.33           C  
ATOM   1739  C   LEU A 230      28.544  31.567  21.271  1.00  0.33           C  
ATOM   1740  O   LEU A 230      28.050  32.622  21.666  1.00  0.33           O  
ATOM   1741  CB  LEU A 230      30.336  31.070  19.635  1.00  0.33           C  
ATOM   1742  CG  LEU A 230      30.843  29.782  20.312  1.00  0.33           C  
ATOM   1743  CD1 LEU A 230      30.238  28.531  19.651  1.00  0.33           C  
ATOM   1744  CD2 LEU A 230      32.379  29.744  20.369  1.00  0.33           C  
ATOM   1745  N   GLU A 231      28.797  30.539  22.103  1.00  0.45           N  
ATOM   1746  CA  GLU A 231      28.618  30.724  23.508  1.00  0.45           C  
ATOM   1747  C   GLU A 231      29.536  31.851  23.825  1.00  0.45           C  
ATOM   1748  O   GLU A 231      30.539  32.028  23.137  1.00  0.45           O  
ATOM   1749  CB  GLU A 231      29.064  29.515  24.354  1.00  0.45           C  
ATOM   1750  CG  GLU A 231      28.219  28.252  24.161  1.00  0.45           C  
ATOM   1751  CD  GLU A 231      26.987  28.343  25.051  1.00  0.45           C  
ATOM   1752  OE1 GLU A 231      26.281  29.384  24.992  1.00  0.45           O  
ATOM   1753  OE2 GLU A 231      26.737  27.366  25.809  1.00  0.45           O  
ATOM   1754  N   ARG A 232      29.190  32.668  24.838  1.00  0.49           N  
ATOM   1755  CA  ARG A 232      30.019  33.790  25.152  1.00  0.49           C  
ATOM   1756  C   ARG A 232      31.391  33.269  25.412  1.00  0.49           C  
ATOM   1757  O   ARG A 232      31.578  32.207  26.002  1.00  0.49           O  
ATOM   1758  CB  ARG A 232      29.568  34.586  26.391  1.00  0.49           C  
ATOM   1759  CG  ARG A 232      28.263  35.362  26.192  1.00  0.49           C  
ATOM   1760  CD  ARG A 232      27.035  34.466  26.035  1.00  0.49           C  
ATOM   1761  NE  ARG A 232      25.835  35.347  25.973  1.00  0.49           N  
ATOM   1762  CZ  ARG A 232      24.598  34.794  25.811  1.00  0.49           C  
ATOM   1763  NH1 ARG A 232      24.470  33.442  25.680  1.00  0.49           N  
ATOM   1764  NH2 ARG A 232      23.490  35.591  25.785  1.00  0.49           N  
ATOM   1765  N   LEU A 233      32.392  34.025  24.931  1.00  0.52           N  
ATOM   1766  CA  LEU A 233      33.765  33.642  25.036  1.00  0.52           C  
ATOM   1767  C   LEU A 233      34.126  33.579  26.476  1.00  0.52           C  
ATOM   1768  O   LEU A 233      34.910  32.725  26.888  1.00  0.52           O  
ATOM   1769  CB  LEU A 233      34.719  34.647  24.375  1.00  0.52           C  
ATOM   1770  CG  LEU A 233      34.566  34.721  22.846  1.00  0.52           C  
ATOM   1771  CD1 LEU A 233      33.165  35.207  22.442  1.00  0.52           C  
ATOM   1772  CD2 LEU A 233      35.692  35.558  22.222  1.00  0.52           C  
ATOM   1773  N   VAL A 234      33.543  34.477  27.285  1.00  0.62           N  
ATOM   1774  CA  VAL A 234      33.921  34.538  28.662  1.00  0.62           C  
ATOM   1775  C   VAL A 234      33.692  33.201  29.296  1.00  0.62           C  
ATOM   1776  O   VAL A 234      34.540  32.721  30.046  1.00  0.62           O  
ATOM   1777  CB  VAL A 234      33.154  35.567  29.447  1.00  0.62           C  
ATOM   1778  CG1 VAL A 234      31.666  35.176  29.500  1.00  0.62           C  
ATOM   1779  CG2 VAL A 234      33.810  35.697  30.830  1.00  0.62           C  
ATOM   1780  N   SER A 235      32.560  32.546  28.993  1.00  0.64           N  
ATOM   1781  CA  SER A 235      32.316  31.282  29.630  1.00  0.64           C  
ATOM   1782  C   SER A 235      33.410  30.357  29.216  1.00  0.64           C  
ATOM   1783  O   SER A 235      33.832  30.356  28.060  1.00  0.64           O  
ATOM   1784  CB  SER A 235      30.976  30.645  29.227  1.00  0.64           C  
ATOM   1785  OG  SER A 235      29.902  31.488  29.618  1.00  0.64           O  
ATOM   1786  N   SER A 236      33.923  29.547  30.164  1.00  0.70           N  
ATOM   1787  CA  SER A 236      34.974  28.651  29.795  1.00  0.70           C  
ATOM   1788  C   SER A 236      35.093  27.590  30.837  1.00  0.70           C  
ATOM   1789  O   SER A 236      34.433  27.628  31.875  1.00  0.70           O  
ATOM   1790  CB  SER A 236      36.355  29.329  29.691  1.00  0.70           C  
ATOM   1791  OG  SER A 236      36.343  30.310  28.665  1.00  0.70           O  
ATOM   1792  N   GLU A 237      35.957  26.596  30.552  1.00  0.70           N  
ATOM   1793  CA  GLU A 237      36.221  25.512  31.447  1.00  0.70           C  
ATOM   1794  C   GLU A 237      36.856  26.156  32.621  1.00  0.70           C  
ATOM   1795  O   GLU A 237      36.779  25.668  33.748  1.00  0.70           O  
ATOM   1796  CB  GLU A 237      37.227  24.484  30.901  1.00  0.70           C  
ATOM   1797  CG  GLU A 237      38.619  25.066  30.650  1.00  0.70           C  
ATOM   1798  CD  GLU A 237      39.567  23.917  30.331  1.00  0.70           C  
ATOM   1799  OE1 GLU A 237      39.795  23.070  31.237  1.00  0.70           O  
ATOM   1800  OE2 GLU A 237      40.075  23.871  29.179  1.00  0.70           O  
ATOM   1801  N   SER A 238      37.489  27.307  32.349  1.00  0.73           N  
ATOM   1802  CA  SER A 238      38.197  28.073  33.321  1.00  0.73           C  
ATOM   1803  C   SER A 238      37.323  28.258  34.514  1.00  0.73           C  
ATOM   1804  O   SER A 238      36.118  28.008  34.492  1.00  0.73           O  
ATOM   1805  CB  SER A 238      38.597  29.471  32.817  1.00  0.73           C  
ATOM   1806  OG  SER A 238      39.298  30.178  33.830  1.00  0.73           O  
ATOM   1807  N   LYS A 239      37.950  28.714  35.607  1.00  0.67           N  
ATOM   1808  CA  LYS A 239      37.292  28.840  36.866  1.00  0.67           C  
ATOM   1809  C   LYS A 239      36.048  29.648  36.692  1.00  0.67           C  
ATOM   1810  O   LYS A 239      35.914  30.434  35.757  1.00  0.67           O  
ATOM   1811  CB  LYS A 239      38.188  29.493  37.932  1.00  0.67           C  
ATOM   1812  CG  LYS A 239      37.675  29.367  39.366  1.00  0.67           C  
ATOM   1813  CD  LYS A 239      38.772  29.618  40.404  1.00  0.67           C  
ATOM   1814  CE  LYS A 239      39.625  30.856  40.112  1.00  0.67           C  
ATOM   1815  NZ  LYS A 239      38.964  32.068  40.646  1.00  0.67           N  
ATOM   1816  N   ASN A 240      35.091  29.428  37.612  1.00  0.64           N  
ATOM   1817  CA  ASN A 240      33.812  30.070  37.604  1.00  0.64           C  
ATOM   1818  C   ASN A 240      34.037  31.532  37.756  1.00  0.64           C  
ATOM   1819  O   ASN A 240      33.230  32.345  37.310  1.00  0.64           O  
ATOM   1820  CB  ASN A 240      32.893  29.616  38.751  1.00  0.64           C  
ATOM   1821  CG  ASN A 240      32.398  28.213  38.431  1.00  0.64           C  
ATOM   1822  OD1 ASN A 240      33.144  27.241  38.529  1.00  0.64           O  
ATOM   1823  ND2 ASN A 240      31.100  28.104  38.037  1.00  0.64           N  
ATOM   1824  N   TYR A 241      35.158  31.909  38.390  1.00  0.55           N  
ATOM   1825  CA  TYR A 241      35.410  33.295  38.628  1.00  0.55           C  
ATOM   1826  C   TYR A 241      36.071  33.818  37.397  1.00  0.55           C  
ATOM   1827  O   TYR A 241      37.060  33.262  36.922  1.00  0.55           O  
ATOM   1828  CB  TYR A 241      36.369  33.515  39.809  1.00  0.55           C  
ATOM   1829  CG  TYR A 241      36.573  34.976  39.992  1.00  0.55           C  
ATOM   1830  CD1 TYR A 241      35.743  35.696  40.820  1.00  0.55           C  
ATOM   1831  CD2 TYR A 241      37.591  35.625  39.334  1.00  0.55           C  
ATOM   1832  CE1 TYR A 241      35.928  37.046  40.991  1.00  0.55           C  
ATOM   1833  CE2 TYR A 241      37.780  36.976  39.502  1.00  0.55           C  
ATOM   1834  CZ  TYR A 241      36.948  37.688  40.331  1.00  0.55           C  
ATOM   1835  OH  TYR A 241      37.141  39.074  40.505  1.00  0.55           O  
ATOM   1836  N   ILE A 242      35.505  34.899  36.824  1.00  0.60           N  
ATOM   1837  CA  ILE A 242      36.039  35.426  35.605  1.00  0.60           C  
ATOM   1838  C   ILE A 242      36.847  36.650  35.898  1.00  0.60           C  
ATOM   1839  O   ILE A 242      36.330  37.719  36.221  1.00  0.60           O  
ATOM   1840  CB  ILE A 242      34.971  35.769  34.597  1.00  0.60           C  
ATOM   1841  CG1 ILE A 242      33.986  36.811  35.152  1.00  0.60           C  
ATOM   1842  CG2 ILE A 242      34.294  34.458  34.168  1.00  0.60           C  
ATOM   1843  CD1 ILE A 242      33.086  37.432  34.085  1.00  0.60           C  
ATOM   1844  N   ALA A 243      38.179  36.491  35.821  1.00  0.69           N  
ATOM   1845  CA  ALA A 243      39.094  37.573  36.012  1.00  0.69           C  
ATOM   1846  C   ALA A 243      38.929  38.522  34.870  1.00  0.69           C  
ATOM   1847  O   ALA A 243      38.942  39.740  35.043  1.00  0.69           O  
ATOM   1848  CB  ALA A 243      40.561  37.113  36.024  1.00  0.69           C  
ATOM   1849  N   LEU A 244      38.718  37.965  33.664  1.00  0.58           N  
ATOM   1850  CA  LEU A 244      38.696  38.757  32.473  1.00  0.58           C  
ATOM   1851  C   LEU A 244      37.670  39.825  32.607  1.00  0.58           C  
ATOM   1852  O   LEU A 244      36.708  39.713  33.364  1.00  0.58           O  
ATOM   1853  CB  LEU A 244      38.374  37.962  31.195  1.00  0.58           C  
ATOM   1854  CG  LEU A 244      39.423  36.886  30.857  1.00  0.58           C  
ATOM   1855  CD1 LEU A 244      40.794  37.516  30.557  1.00  0.58           C  
ATOM   1856  CD2 LEU A 244      39.487  35.807  31.949  1.00  0.58           C  
ATOM   1857  N   ASP A 245      37.897  40.920  31.858  1.00  0.62           N  
ATOM   1858  CA  ASP A 245      37.042  42.064  31.869  1.00  0.62           C  
ATOM   1859  C   ASP A 245      35.691  41.640  31.415  1.00  0.62           C  
ATOM   1860  O   ASP A 245      34.687  42.170  31.891  1.00  0.62           O  
ATOM   1861  CB  ASP A 245      37.552  43.198  30.961  1.00  0.62           C  
ATOM   1862  CG  ASP A 245      37.746  42.643  29.558  1.00  0.62           C  
ATOM   1863  OD1 ASP A 245      38.714  41.859  29.368  1.00  0.62           O  
ATOM   1864  OD2 ASP A 245      36.934  42.990  28.659  1.00  0.62           O  
ATOM   1865  N   ASP A 246      35.624  40.673  30.480  1.00  0.62           N  
ATOM   1866  CA  ASP A 246      34.331  40.226  30.063  1.00  0.62           C  
ATOM   1867  C   ASP A 246      33.649  39.714  31.286  1.00  0.62           C  
ATOM   1868  O   ASP A 246      34.223  38.955  32.065  1.00  0.62           O  
ATOM   1869  CB  ASP A 246      34.345  39.059  29.055  1.00  0.62           C  
ATOM   1870  CG  ASP A 246      34.866  39.544  27.711  1.00  0.62           C  
ATOM   1871  OD1 ASP A 246      35.512  40.625  27.672  1.00  0.62           O  
ATOM   1872  OD2 ASP A 246      34.616  38.833  26.700  1.00  0.62           O  
ATOM   1873  N   PHE A 247      32.396  40.154  31.490  1.00  0.55           N  
ATOM   1874  CA  PHE A 247      31.629  39.711  32.613  1.00  0.55           C  
ATOM   1875  C   PHE A 247      30.624  38.753  32.085  1.00  0.55           C  
ATOM   1876  O   PHE A 247      30.501  38.584  30.871  1.00  0.55           O  
ATOM   1877  CB  PHE A 247      30.859  40.819  33.353  1.00  0.55           C  
ATOM   1878  CG  PHE A 247      31.827  41.565  34.205  1.00  0.55           C  
ATOM   1879  CD1 PHE A 247      32.296  40.987  35.363  1.00  0.55           C  
ATOM   1880  CD2 PHE A 247      32.254  42.829  33.871  1.00  0.55           C  
ATOM   1881  CE1 PHE A 247      33.187  41.649  36.172  1.00  0.55           C  
ATOM   1882  CE2 PHE A 247      33.148  43.497  34.677  1.00  0.55           C  
ATOM   1883  CZ  PHE A 247      33.616  42.908  35.828  1.00  0.55           C  
ATOM   1884  N   VAL A 248      29.898  38.080  33.002  1.00  0.63           N  
ATOM   1885  CA  VAL A 248      28.906  37.135  32.587  1.00  0.63           C  
ATOM   1886  C   VAL A 248      27.994  37.913  31.711  1.00  0.63           C  
ATOM   1887  O   VAL A 248      27.629  37.472  30.621  1.00  0.63           O  
ATOM   1888  CB  VAL A 248      28.077  36.614  33.727  1.00  0.63           C  
ATOM   1889  CG1 VAL A 248      26.931  35.763  33.147  1.00  0.63           C  
ATOM   1890  CG2 VAL A 248      28.985  35.844  34.701  1.00  0.63           C  
ATOM   1891  N   GLU A 249      27.631  39.124  32.166  1.00  0.65           N  
ATOM   1892  CA  GLU A 249      26.822  39.960  31.342  1.00  0.65           C  
ATOM   1893  C   GLU A 249      27.794  40.903  30.718  1.00  0.65           C  
ATOM   1894  O   GLU A 249      28.638  41.470  31.410  1.00  0.65           O  
ATOM   1895  CB  GLU A 249      25.805  40.782  32.147  1.00  0.65           C  
ATOM   1896  CG  GLU A 249      24.924  39.906  33.039  1.00  0.65           C  
ATOM   1897  CD  GLU A 249      24.484  38.694  32.231  1.00  0.65           C  
ATOM   1898  OE1 GLU A 249      23.727  38.880  31.241  1.00  0.65           O  
ATOM   1899  OE2 GLU A 249      24.906  37.562  32.591  1.00  0.65           O  
ATOM   1900  N   ILE A 250      27.727  41.088  29.386  1.00  0.62           N  
ATOM   1901  CA  ILE A 250      28.689  41.969  28.793  1.00  0.62           C  
ATOM   1902  C   ILE A 250      28.031  43.296  28.582  1.00  0.62           C  
ATOM   1903  O   ILE A 250      27.239  43.497  27.664  1.00  0.62           O  
ATOM   1904  CB  ILE A 250      29.252  41.454  27.493  1.00  0.62           C  
ATOM   1905  CG1 ILE A 250      30.343  42.405  26.977  1.00  0.62           C  
ATOM   1906  CG2 ILE A 250      28.106  41.181  26.503  1.00  0.62           C  
ATOM   1907  CD1 ILE A 250      31.591  42.430  27.859  1.00  0.62           C  
ATOM   1908  N   THR A 251      28.336  44.239  29.492  1.00  0.70           N  
ATOM   1909  CA  THR A 251      27.787  45.560  29.433  1.00  0.70           C  
ATOM   1910  C   THR A 251      28.352  46.311  28.273  1.00  0.70           C  
ATOM   1911  O   THR A 251      27.626  46.986  27.547  1.00  0.70           O  
ATOM   1912  CB  THR A 251      28.096  46.383  30.649  1.00  0.70           C  
ATOM   1913  OG1 THR A 251      27.562  45.769  31.812  1.00  0.70           O  
ATOM   1914  CG2 THR A 251      27.496  47.787  30.460  1.00  0.70           C  
ATOM   1915  N   LYS A 252      29.675  46.204  28.061  1.00  0.70           N  
ATOM   1916  CA  LYS A 252      30.307  47.017  27.063  1.00  0.70           C  
ATOM   1917  C   LYS A 252      29.729  46.703  25.726  1.00  0.70           C  
ATOM   1918  O   LYS A 252      29.329  47.601  24.988  1.00  0.70           O  
ATOM   1919  CB  LYS A 252      31.821  46.768  26.991  1.00  0.70           C  
ATOM   1920  CG  LYS A 252      32.527  47.072  28.313  1.00  0.70           C  
ATOM   1921  CD  LYS A 252      33.958  46.537  28.383  1.00  0.70           C  
ATOM   1922  CE  LYS A 252      34.551  46.570  29.793  1.00  0.70           C  
ATOM   1923  NZ  LYS A 252      34.539  47.954  30.319  1.00  0.70           N  
ATOM   1924  N   LYS A 253      29.647  45.406  25.388  1.00  0.73           N  
ATOM   1925  CA  LYS A 253      29.128  45.019  24.112  1.00  0.73           C  
ATOM   1926  C   LYS A 253      27.685  45.392  24.071  1.00  0.73           C  
ATOM   1927  O   LYS A 253      27.162  45.798  23.036  1.00  0.73           O  
ATOM   1928  CB  LYS A 253      29.260  43.509  23.854  1.00  0.73           C  
ATOM   1929  CG  LYS A 253      30.716  43.074  23.666  1.00  0.73           C  
ATOM   1930  CD  LYS A 253      30.934  41.564  23.775  1.00  0.73           C  
ATOM   1931  CE  LYS A 253      32.369  41.132  23.467  1.00  0.73           C  
ATOM   1932  NZ  LYS A 253      33.305  41.776  24.415  1.00  0.73           N  
ATOM   1933  N   TYR A 254      27.004  45.268  25.221  1.00  0.71           N  
ATOM   1934  CA  TYR A 254      25.604  45.560  25.291  1.00  0.71           C  
ATOM   1935  C   TYR A 254      25.408  47.003  24.955  1.00  0.71           C  
ATOM   1936  O   TYR A 254      24.518  47.354  24.183  1.00  0.71           O  
ATOM   1937  CB  TYR A 254      25.032  45.338  26.703  1.00  0.71           C  
ATOM   1938  CG  TYR A 254      23.575  45.656  26.680  1.00  0.71           C  
ATOM   1939  CD1 TYR A 254      22.672  44.697  26.290  1.00  0.71           C  
ATOM   1940  CD2 TYR A 254      23.111  46.899  27.047  1.00  0.71           C  
ATOM   1941  CE1 TYR A 254      21.324  44.968  26.261  1.00  0.71           C  
ATOM   1942  CE2 TYR A 254      21.764  47.177  27.021  1.00  0.71           C  
ATOM   1943  CZ  TYR A 254      20.869  46.211  26.628  1.00  0.71           C  
ATOM   1944  OH  TYR A 254      19.486  46.492  26.600  1.00  0.71           O  
ATOM   1945  N   ALA A 255      26.261  47.885  25.504  1.00  0.76           N  
ATOM   1946  CA  ALA A 255      26.060  49.286  25.286  1.00  0.76           C  
ATOM   1947  C   ALA A 255      26.125  49.552  23.820  1.00  0.76           C  
ATOM   1948  O   ALA A 255      25.257  50.231  23.274  1.00  0.76           O  
ATOM   1949  CB  ALA A 255      27.132  50.159  25.957  1.00  0.76           C  
ATOM   1950  N   LYS A 256      27.140  49.014  23.122  1.00  0.71           N  
ATOM   1951  CA  LYS A 256      27.186  49.261  21.712  1.00  0.71           C  
ATOM   1952  C   LYS A 256      27.639  48.015  21.038  1.00  0.71           C  
ATOM   1953  O   LYS A 256      28.524  47.312  21.525  1.00  0.71           O  
ATOM   1954  CB  LYS A 256      28.159  50.381  21.297  1.00  0.71           C  
ATOM   1955  CG  LYS A 256      27.630  51.793  21.562  1.00  0.71           C  
ATOM   1956  CD  LYS A 256      26.376  52.132  20.751  1.00  0.71           C  
ATOM   1957  CE  LYS A 256      26.642  52.312  19.253  1.00  0.71           C  
ATOM   1958  NZ  LYS A 256      25.373  52.586  18.540  1.00  0.71           N  
ATOM   1959  N   GLY A 257      27.036  47.722  19.872  1.00  0.75           N  
ATOM   1960  CA  GLY A 257      27.435  46.570  19.128  1.00  0.75           C  
ATOM   1961  C   GLY A 257      26.439  45.469  19.306  1.00  0.75           C  
ATOM   1962  O   GLY A 257      26.488  44.486  18.568  1.00  0.75           O  
ATOM   1963  N   VAL A 258      25.511  45.559  20.281  1.00  0.73           N  
ATOM   1964  CA  VAL A 258      24.609  44.442  20.316  1.00  0.73           C  
ATOM   1965  C   VAL A 258      23.362  44.795  21.053  1.00  0.73           C  
ATOM   1966  O   VAL A 258      23.373  45.613  21.972  1.00  0.73           O  
ATOM   1967  CB  VAL A 258      25.185  43.227  20.980  1.00  0.73           C  
ATOM   1968  CG1 VAL A 258      25.423  43.551  22.463  1.00  0.73           C  
ATOM   1969  CG2 VAL A 258      24.232  42.044  20.747  1.00  0.73           C  
ATOM   1970  N   ILE A 259      22.236  44.178  20.642  1.00  0.74           N  
ATOM   1971  CA  ILE A 259      20.992  44.387  21.318  1.00  0.74           C  
ATOM   1972  C   ILE A 259      20.568  43.062  21.853  1.00  0.74           C  
ATOM   1973  O   ILE A 259      19.958  42.269  21.138  1.00  0.74           O  
ATOM   1974  CB  ILE A 259      19.896  44.812  20.392  1.00  0.74           C  
ATOM   1975  CG1 ILE A 259      20.222  46.156  19.725  1.00  0.74           C  
ATOM   1976  CG2 ILE A 259      18.588  44.805  21.190  1.00  0.74           C  
ATOM   1977  CD1 ILE A 259      19.306  46.482  18.546  1.00  0.74           C  
ATOM   1978  N   PRO A 260      20.849  42.813  23.097  1.00  0.78           N  
ATOM   1979  CA  PRO A 260      20.469  41.545  23.655  1.00  0.78           C  
ATOM   1980  C   PRO A 260      19.000  41.475  23.909  1.00  0.78           C  
ATOM   1981  O   PRO A 260      18.375  42.503  24.165  1.00  0.78           O  
ATOM   1982  CB  PRO A 260      21.330  41.353  24.902  1.00  0.78           C  
ATOM   1983  CG  PRO A 260      22.594  42.175  24.594  1.00  0.78           C  
ATOM   1984  CD  PRO A 260      22.100  43.296  23.663  1.00  0.78           C  
ATOM   1985  N   SER A 261      18.444  40.255  23.826  1.00  0.76           N  
ATOM   1986  CA  SER A 261      17.054  39.957  24.011  1.00  0.76           C  
ATOM   1987  C   SER A 261      16.746  39.896  25.478  1.00  0.76           C  
ATOM   1988  O   SER A 261      15.680  39.414  25.849  1.00  0.76           O  
ATOM   1989  CB  SER A 261      16.667  38.605  23.377  1.00  0.76           C  
ATOM   1990  OG  SER A 261      15.280  38.341  23.541  1.00  0.76           O  
ATOM   1991  N   SER A 262      17.649  40.385  26.352  1.00  0.72           N  
ATOM   1992  CA  SER A 262      17.488  40.230  27.777  1.00  0.72           C  
ATOM   1993  C   SER A 262      16.142  40.732  28.208  1.00  0.72           C  
ATOM   1994  O   SER A 262      15.531  40.164  29.113  1.00  0.72           O  
ATOM   1995  CB  SER A 262      18.540  41.004  28.596  1.00  0.72           C  
ATOM   1996  OG  SER A 262      18.348  42.403  28.443  1.00  0.72           O  
ATOM   1997  N   LEU A 263      15.621  41.798  27.579  1.00  0.67           N  
ATOM   1998  CA  LEU A 263      14.331  42.274  27.997  1.00  0.67           C  
ATOM   1999  C   LEU A 263      13.343  41.174  27.786  1.00  0.67           C  
ATOM   2000  O   LEU A 263      12.505  40.909  28.646  1.00  0.67           O  
ATOM   2001  CB  LEU A 263      13.825  43.472  27.175  1.00  0.67           C  
ATOM   2002  CG  LEU A 263      14.569  44.792  27.444  1.00  0.67           C  
ATOM   2003  CD1 LEU A 263      14.274  45.316  28.858  1.00  0.67           C  
ATOM   2004  CD2 LEU A 263      16.072  44.667  27.151  1.00  0.67           C  
ATOM   2005  N   PHE A 264      13.439  40.491  26.632  1.00  0.59           N  
ATOM   2006  CA  PHE A 264      12.567  39.404  26.290  1.00  0.59           C  
ATOM   2007  C   PHE A 264      12.746  38.337  27.315  1.00  0.59           C  
ATOM   2008  O   PHE A 264      11.775  37.739  27.772  1.00  0.59           O  
ATOM   2009  CB  PHE A 264      12.896  38.783  24.924  1.00  0.59           C  
ATOM   2010  CG  PHE A 264      12.509  39.778  23.889  1.00  0.59           C  
ATOM   2011  CD1 PHE A 264      11.227  39.802  23.392  1.00  0.59           C  
ATOM   2012  CD2 PHE A 264      13.422  40.693  23.419  1.00  0.59           C  
ATOM   2013  CE1 PHE A 264      10.862  40.718  22.436  1.00  0.59           C  
ATOM   2014  CE2 PHE A 264      13.061  41.613  22.463  1.00  0.59           C  
ATOM   2015  CZ  PHE A 264      11.780  41.627  21.968  1.00  0.59           C  
ATOM   2016  N   LEU A 265      14.006  38.080  27.713  1.00  0.59           N  
ATOM   2017  CA  LEU A 265      14.235  37.092  28.722  1.00  0.59           C  
ATOM   2018  C   LEU A 265      13.475  37.561  29.913  1.00  0.59           C  
ATOM   2019  O   LEU A 265      12.876  36.762  30.633  1.00  0.59           O  
ATOM   2020  CB  LEU A 265      15.714  36.979  29.140  1.00  0.59           C  
ATOM   2021  CG  LEU A 265      16.624  36.297  28.097  1.00  0.59           C  
ATOM   2022  CD1 LEU A 265      16.339  34.792  28.012  1.00  0.59           C  
ATOM   2023  CD2 LEU A 265      16.526  36.965  26.721  1.00  0.59           C  
ATOM   2024  N   GLN A 266      13.479  38.890  30.132  1.00  0.57           N  
ATOM   2025  CA  GLN A 266      12.783  39.463  31.237  1.00  0.57           C  
ATOM   2026  C   GLN A 266      13.631  39.195  32.426  1.00  0.57           C  
ATOM   2027  O   GLN A 266      14.542  38.374  32.373  1.00  0.57           O  
ATOM   2028  CB  GLN A 266      11.369  38.896  31.455  1.00  0.57           C  
ATOM   2029  CG  GLN A 266      10.414  39.191  30.293  1.00  0.57           C  
ATOM   2030  CD  GLN A 266       9.090  38.506  30.595  1.00  0.57           C  
ATOM   2031  OE1 GLN A 266       8.112  38.657  29.864  1.00  0.57           O  
ATOM   2032  NE2 GLN A 266       9.058  37.721  31.705  1.00  0.57           N  
ATOM   2033  N   ASP A 267      13.372  39.907  33.533  1.00  0.54           N  
ATOM   2034  CA  ASP A 267      14.215  39.731  34.670  1.00  0.54           C  
ATOM   2035  C   ASP A 267      13.594  38.697  35.549  1.00  0.54           C  
ATOM   2036  O   ASP A 267      12.440  38.830  35.957  1.00  0.54           O  
ATOM   2037  CB  ASP A 267      14.375  41.027  35.482  1.00  0.54           C  
ATOM   2038  CG  ASP A 267      15.552  40.870  36.431  1.00  0.54           C  
ATOM   2039  OD1 ASP A 267      15.843  39.714  36.838  1.00  0.54           O  
ATOM   2040  OD2 ASP A 267      16.179  41.912  36.759  1.00  0.54           O  
ATOM   2041  N   ASP A 268      14.341  37.613  35.837  1.00  0.52           N  
ATOM   2042  CA  ASP A 268      13.832  36.612  36.725  1.00  0.52           C  
ATOM   2043  C   ASP A 268      13.738  37.295  38.045  1.00  0.52           C  
ATOM   2044  O   ASP A 268      14.690  37.939  38.483  1.00  0.52           O  
ATOM   2045  CB  ASP A 268      14.776  35.401  36.876  1.00  0.52           C  
ATOM   2046  CG  ASP A 268      14.155  34.359  37.803  1.00  0.52           C  
ATOM   2047  OD1 ASP A 268      13.098  34.649  38.422  1.00  0.52           O  
ATOM   2048  OD2 ASP A 268      14.740  33.247  37.899  1.00  0.52           O  
ATOM   2049  N   GLU A 269      12.576  37.197  38.714  1.00  0.54           N  
ATOM   2050  CA  GLU A 269      12.472  37.901  39.952  1.00  0.54           C  
ATOM   2051  C   GLU A 269      12.098  36.945  41.025  1.00  0.54           C  
ATOM   2052  O   GLU A 269      11.250  36.074  40.841  1.00  0.54           O  
ATOM   2053  CB  GLU A 269      11.396  38.998  39.942  1.00  0.54           C  
ATOM   2054  CG  GLU A 269      11.760  40.175  39.040  1.00  0.54           C  
ATOM   2055  CD  GLU A 269      12.995  40.830  39.638  1.00  0.54           C  
ATOM   2056  OE1 GLU A 269      12.923  41.254  40.823  1.00  0.54           O  
ATOM   2057  OE2 GLU A 269      14.029  40.902  38.924  1.00  0.54           O  
ATOM   2058  N   ASP A 270      12.765  37.079  42.184  1.00  0.61           N  
ATOM   2059  CA  ASP A 270      12.386  36.285  43.306  1.00  0.61           C  
ATOM   2060  C   ASP A 270      11.008  36.754  43.612  1.00  0.61           C  
ATOM   2061  O   ASP A 270      10.107  35.966  43.895  1.00  0.61           O  
ATOM   2062  CB  ASP A 270      13.280  36.544  44.532  1.00  0.61           C  
ATOM   2063  CG  ASP A 270      12.898  35.572  45.640  1.00  0.61           C  
ATOM   2064  OD1 ASP A 270      11.850  35.802  46.302  1.00  0.61           O  
ATOM   2065  OD2 ASP A 270      13.662  34.593  45.847  1.00  0.61           O  
ATOM   2066  N   ASP A 271      10.827  38.086  43.534  1.00  0.62           N  
ATOM   2067  CA  ASP A 271       9.555  38.696  43.759  1.00  0.62           C  
ATOM   2068  C   ASP A 271       8.940  38.933  42.415  1.00  0.62           C  
ATOM   2069  O   ASP A 271       9.204  38.208  41.456  1.00  0.62           O  
ATOM   2070  CB  ASP A 271       9.638  40.038  44.507  1.00  0.62           C  
ATOM   2071  CG  ASP A 271       8.294  40.306  45.179  1.00  0.62           C  
ATOM   2072  OD1 ASP A 271       7.284  39.655  44.798  1.00  0.62           O  
ATOM   2073  OD2 ASP A 271       8.268  41.160  46.104  1.00  0.62           O  
ATOM   2074  N   ASP A 272       8.087  39.972  42.329  1.00  0.59           N  
ATOM   2075  CA  ASP A 272       7.344  40.298  41.145  1.00  0.59           C  
ATOM   2076  C   ASP A 272       8.268  40.888  40.129  1.00  0.59           C  
ATOM   2077  O   ASP A 272       9.392  41.275  40.440  1.00  0.59           O  
ATOM   2078  CB  ASP A 272       6.252  41.344  41.418  1.00  0.59           C  
ATOM   2079  CG  ASP A 272       5.278  40.735  42.414  1.00  0.59           C  
ATOM   2080  OD1 ASP A 272       5.043  39.501  42.327  1.00  0.59           O  
ATOM   2081  OD2 ASP A 272       4.761  41.492  43.278  1.00  0.59           O  
ATOM   2082  N   GLU A 273       7.803  40.947  38.863  1.00  0.55           N  
ATOM   2083  CA  GLU A 273       8.589  41.523  37.812  1.00  0.55           C  
ATOM   2084  C   GLU A 273       8.581  42.994  38.051  1.00  0.55           C  
ATOM   2085  O   GLU A 273       7.585  43.545  38.519  1.00  0.55           O  
ATOM   2086  CB  GLU A 273       8.009  41.295  36.402  1.00  0.55           C  
ATOM   2087  CG  GLU A 273       7.935  39.826  35.982  1.00  0.55           C  
ATOM   2088  CD  GLU A 273       7.345  39.764  34.578  1.00  0.55           C  
ATOM   2089  OE1 GLU A 273       7.464  40.779  33.841  1.00  0.55           O  
ATOM   2090  OE2 GLU A 273       6.773  38.699  34.220  1.00  0.55           O  
ATOM   2091  N   LEU A 274       9.694  43.682  37.741  1.00  0.52           N  
ATOM   2092  CA  LEU A 274       9.683  45.087  38.008  1.00  0.52           C  
ATOM   2093  C   LEU A 274       9.074  45.760  36.831  1.00  0.52           C  
ATOM   2094  O   LEU A 274       9.609  45.717  35.724  1.00  0.52           O  
ATOM   2095  CB  LEU A 274      11.072  45.704  38.237  1.00  0.52           C  
ATOM   2096  CG  LEU A 274      11.018  47.217  38.525  1.00  0.52           C  
ATOM   2097  CD1 LEU A 274      10.234  47.507  39.815  1.00  0.52           C  
ATOM   2098  CD2 LEU A 274      12.422  47.840  38.541  1.00  0.52           C  
ATOM   2099  N   ALA A 275       7.912  46.394  37.062  1.00  0.65           N  
ATOM   2100  CA  ALA A 275       7.212  47.092  36.029  1.00  0.65           C  
ATOM   2101  C   ALA A 275       7.845  48.432  35.882  1.00  0.65           C  
ATOM   2102  O   ALA A 275       8.596  48.879  36.747  1.00  0.65           O  
ATOM   2103  CB  ALA A 275       5.720  47.313  36.336  1.00  0.65           C  
ATOM   2104  N   GLY A 276       7.580  49.093  34.740  1.00  0.66           N  
ATOM   2105  CA  GLY A 276       8.100  50.406  34.522  1.00  0.66           C  
ATOM   2106  C   GLY A 276       9.521  50.264  34.107  1.00  0.66           C  
ATOM   2107  O   GLY A 276      10.019  49.156  33.909  1.00  0.66           O  
ATOM   2108  N   LYS A 277      10.212  51.407  33.960  1.00  0.62           N  
ATOM   2109  CA  LYS A 277      11.584  51.359  33.578  1.00  0.62           C  
ATOM   2110  C   LYS A 277      12.362  51.014  34.796  1.00  0.62           C  
ATOM   2111  O   LYS A 277      11.976  51.358  35.912  1.00  0.62           O  
ATOM   2112  CB  LYS A 277      12.134  52.693  33.040  1.00  0.62           C  
ATOM   2113  CG  LYS A 277      12.199  53.814  34.081  1.00  0.62           C  
ATOM   2114  CD  LYS A 277      10.839  54.261  34.623  1.00  0.62           C  
ATOM   2115  CE  LYS A 277      10.488  53.681  35.997  1.00  0.62           C  
ATOM   2116  NZ  LYS A 277       9.235  54.291  36.497  1.00  0.62           N  
ATOM   2117  N   SER A 278      13.480  50.294  34.616  1.00  0.57           N  
ATOM   2118  CA  SER A 278      14.264  49.953  35.759  1.00  0.57           C  
ATOM   2119  C   SER A 278      15.647  50.436  35.506  1.00  0.57           C  
ATOM   2120  O   SER A 278      16.132  50.402  34.376  1.00  0.57           O  
ATOM   2121  CB  SER A 278      14.365  48.440  36.001  1.00  0.57           C  
ATOM   2122  OG  SER A 278      15.059  47.824  34.925  1.00  0.57           O  
ATOM   2123  N   PRO A 279      16.300  50.899  36.532  1.00  0.53           N  
ATOM   2124  CA  PRO A 279      17.654  51.300  36.352  1.00  0.53           C  
ATOM   2125  C   PRO A 279      18.343  50.045  35.969  1.00  0.53           C  
ATOM   2126  O   PRO A 279      18.346  49.095  36.751  1.00  0.53           O  
ATOM   2127  CB  PRO A 279      18.077  51.969  37.664  1.00  0.53           C  
ATOM   2128  CG  PRO A 279      16.859  51.799  38.602  1.00  0.53           C  
ATOM   2129  CD  PRO A 279      15.675  51.581  37.647  1.00  0.53           C  
ATOM   2130  N   GLU A 280      18.931  50.026  34.765  1.00  0.57           N  
ATOM   2131  CA  GLU A 280      19.514  48.824  34.266  1.00  0.57           C  
ATOM   2132  C   GLU A 280      19.792  49.142  32.838  1.00  0.57           C  
ATOM   2133  O   GLU A 280      19.923  50.308  32.471  1.00  0.57           O  
ATOM   2134  CB  GLU A 280      18.538  47.633  34.289  1.00  0.57           C  
ATOM   2135  CG  GLU A 280      19.207  46.257  34.247  1.00  0.57           C  
ATOM   2136  CD  GLU A 280      19.406  45.788  35.685  1.00  0.57           C  
ATOM   2137  OE1 GLU A 280      18.877  46.466  36.606  1.00  0.57           O  
ATOM   2138  OE2 GLU A 280      20.081  44.742  35.881  1.00  0.57           O  
ATOM   2139  N   ASP A 281      19.902  48.111  31.983  1.00  0.65           N  
ATOM   2140  CA  ASP A 281      20.124  48.419  30.604  1.00  0.65           C  
ATOM   2141  C   ASP A 281      18.905  49.126  30.096  1.00  0.65           C  
ATOM   2142  O   ASP A 281      17.875  48.523  29.799  1.00  0.65           O  
ATOM   2143  CB  ASP A 281      20.432  47.179  29.733  1.00  0.65           C  
ATOM   2144  CG  ASP A 281      19.284  46.180  29.808  1.00  0.65           C  
ATOM   2145  OD1 ASP A 281      18.485  46.261  30.780  1.00  0.65           O  
ATOM   2146  OD2 ASP A 281      19.192  45.321  28.891  1.00  0.65           O  
ATOM   2147  N   LEU A 282      18.993  50.467  30.022  1.00  0.61           N  
ATOM   2148  CA  LEU A 282      17.921  51.282  29.534  1.00  0.61           C  
ATOM   2149  C   LEU A 282      18.519  52.242  28.568  1.00  0.61           C  
ATOM   2150  O   LEU A 282      19.727  52.278  28.338  1.00  0.61           O  
ATOM   2151  CB  LEU A 282      17.243  52.175  30.589  1.00  0.61           C  
ATOM   2152  CG  LEU A 282      16.445  51.446  31.677  1.00  0.61           C  
ATOM   2153  CD1 LEU A 282      15.774  52.467  32.611  1.00  0.61           C  
ATOM   2154  CD2 LEU A 282      15.447  50.449  31.070  1.00  0.61           C  
ATOM   2155  N   PRO A 283      17.636  53.002  27.991  1.00  0.63           N  
ATOM   2156  CA  PRO A 283      18.023  54.033  27.074  1.00  0.63           C  
ATOM   2157  C   PRO A 283      18.703  55.166  27.774  1.00  0.63           C  
ATOM   2158  O   PRO A 283      19.098  56.118  27.107  1.00  0.63           O  
ATOM   2159  CB  PRO A 283      16.753  54.437  26.332  1.00  0.63           C  
ATOM   2160  CG  PRO A 283      15.898  53.160  26.368  1.00  0.63           C  
ATOM   2161  CD  PRO A 283      16.325  52.459  27.668  1.00  0.63           C  
ATOM   2162  N   LEU A 284      18.806  55.163  29.112  1.00  0.54           N  
ATOM   2163  CA  LEU A 284      19.498  56.286  29.673  1.00  0.54           C  
ATOM   2164  C   LEU A 284      20.919  56.214  29.187  1.00  0.54           C  
ATOM   2165  O   LEU A 284      21.480  57.216  28.744  1.00  0.54           O  
ATOM   2166  CB  LEU A 284      19.480  56.285  31.217  1.00  0.54           C  
ATOM   2167  CG  LEU A 284      20.012  57.566  31.904  1.00  0.54           C  
ATOM   2168  CD1 LEU A 284      19.864  57.457  33.428  1.00  0.54           C  
ATOM   2169  CD2 LEU A 284      21.457  57.918  31.512  1.00  0.54           C  
ATOM   2170  N   ARG A 285      21.551  55.028  29.321  1.00  0.55           N  
ATOM   2171  CA  ARG A 285      22.892  54.768  28.864  1.00  0.55           C  
ATOM   2172  C   ARG A 285      22.890  54.621  27.370  1.00  0.55           C  
ATOM   2173  O   ARG A 285      23.781  55.091  26.665  1.00  0.55           O  
ATOM   2174  CB  ARG A 285      23.443  53.464  29.466  1.00  0.55           C  
ATOM   2175  CG  ARG A 285      24.934  53.229  29.231  1.00  0.55           C  
ATOM   2176  CD  ARG A 285      25.254  52.394  27.991  1.00  0.55           C  
ATOM   2177  NE  ARG A 285      26.721  52.145  28.019  1.00  0.55           N  
ATOM   2178  CZ  ARG A 285      27.578  53.139  27.647  1.00  0.55           C  
ATOM   2179  NH1 ARG A 285      27.083  54.345  27.249  1.00  0.55           N  
ATOM   2180  NH2 ARG A 285      28.928  52.934  27.687  1.00  0.55           N  
ATOM   2181  N   LEU A 286      21.854  53.908  26.903  1.00  0.61           N  
ATOM   2182  CA  LEU A 286      21.480  53.470  25.587  1.00  0.61           C  
ATOM   2183  C   LEU A 286      20.867  54.541  24.739  1.00  0.61           C  
ATOM   2184  O   LEU A 286      20.360  54.235  23.665  1.00  0.61           O  
ATOM   2185  CB  LEU A 286      20.554  52.246  25.590  1.00  0.61           C  
ATOM   2186  CG  LEU A 286      21.274  50.990  26.112  1.00  0.61           C  
ATOM   2187  CD1 LEU A 286      20.396  49.737  25.986  1.00  0.61           C  
ATOM   2188  CD2 LEU A 286      22.649  50.826  25.446  1.00  0.61           C  
ATOM   2189  N   LYS A 287      20.841  55.804  25.193  1.00  0.59           N  
ATOM   2190  CA  LYS A 287      20.023  56.848  24.628  1.00  0.59           C  
ATOM   2191  C   LYS A 287      20.067  56.925  23.123  1.00  0.59           C  
ATOM   2192  O   LYS A 287      19.083  57.351  22.523  1.00  0.59           O  
ATOM   2193  CB  LYS A 287      20.343  58.233  25.226  1.00  0.59           C  
ATOM   2194  CG  LYS A 287      21.797  58.679  25.068  1.00  0.59           C  
ATOM   2195  CD  LYS A 287      22.147  59.165  23.664  1.00  0.59           C  
ATOM   2196  CE  LYS A 287      21.579  60.553  23.361  1.00  0.59           C  
ATOM   2197  NZ  LYS A 287      22.062  61.528  24.365  1.00  0.59           N  
ATOM   2198  N   VAL A 288      21.181  56.591  22.451  1.00  0.59           N  
ATOM   2199  CA  VAL A 288      21.169  56.636  21.013  1.00  0.59           C  
ATOM   2200  C   VAL A 288      20.285  55.569  20.425  1.00  0.59           C  
ATOM   2201  O   VAL A 288      19.673  55.791  19.384  1.00  0.59           O  
ATOM   2202  CB  VAL A 288      22.529  56.473  20.399  1.00  0.59           C  
ATOM   2203  CG1 VAL A 288      23.072  55.076  20.740  1.00  0.59           C  
ATOM   2204  CG2 VAL A 288      22.396  56.733  18.891  1.00  0.59           C  
ATOM   2205  N   VAL A 289      20.212  54.382  21.067  1.00  0.64           N  
ATOM   2206  CA  VAL A 289      19.534  53.209  20.577  1.00  0.64           C  
ATOM   2207  C   VAL A 289      18.073  53.194  20.942  1.00  0.64           C  
ATOM   2208  O   VAL A 289      17.683  53.424  22.085  1.00  0.64           O  
ATOM   2209  CB  VAL A 289      20.130  51.937  21.113  1.00  0.64           C  
ATOM   2210  CG1 VAL A 289      19.338  50.743  20.557  1.00  0.64           C  
ATOM   2211  CG2 VAL A 289      21.631  51.916  20.775  1.00  0.64           C  
ATOM   2212  N   LYS A 290      17.234  52.932  19.920  1.00  0.65           N  
ATOM   2213  CA  LYS A 290      15.801  52.839  19.971  1.00  0.65           C  
ATOM   2214  C   LYS A 290      15.323  51.551  20.581  1.00  0.65           C  
ATOM   2215  O   LYS A 290      14.186  51.472  21.047  1.00  0.65           O  
ATOM   2216  CB  LYS A 290      15.163  52.996  18.585  1.00  0.65           C  
ATOM   2217  CG  LYS A 290      15.450  54.381  18.005  1.00  0.65           C  
ATOM   2218  CD  LYS A 290      15.014  55.509  18.944  1.00  0.65           C  
ATOM   2219  CE  LYS A 290      15.385  56.909  18.455  1.00  0.65           C  
ATOM   2220  NZ  LYS A 290      14.998  57.914  19.471  1.00  0.65           N  
ATOM   2221  N   TYR A 291      16.160  50.496  20.554  1.00  0.69           N  
ATOM   2222  CA  TYR A 291      15.779  49.174  20.973  1.00  0.69           C  
ATOM   2223  C   TYR A 291      15.297  49.139  22.394  1.00  0.69           C  
ATOM   2224  O   TYR A 291      14.237  48.566  22.644  1.00  0.69           O  
ATOM   2225  CB  TYR A 291      16.949  48.183  20.850  1.00  0.69           C  
ATOM   2226  CG  TYR A 291      16.579  46.924  21.551  1.00  0.69           C  
ATOM   2227  CD1 TYR A 291      15.814  45.962  20.934  1.00  0.69           C  
ATOM   2228  CD2 TYR A 291      17.028  46.701  22.833  1.00  0.69           C  
ATOM   2229  CE1 TYR A 291      15.490  44.802  21.598  1.00  0.69           C  
ATOM   2230  CE2 TYR A 291      16.707  45.544  23.500  1.00  0.69           C  
ATOM   2231  CZ  TYR A 291      15.935  44.592  22.882  1.00  0.69           C  
ATOM   2232  OH  TYR A 291      15.602  43.401  23.563  1.00  0.69           O  
ATOM   2233  N   PRO A 292      15.983  49.696  23.351  1.00  0.75           N  
ATOM   2234  CA  PRO A 292      15.508  49.651  24.705  1.00  0.75           C  
ATOM   2235  C   PRO A 292      14.275  50.473  24.869  1.00  0.75           C  
ATOM   2236  O   PRO A 292      13.505  50.208  25.792  1.00  0.75           O  
ATOM   2237  CB  PRO A 292      16.687  50.079  25.581  1.00  0.75           C  
ATOM   2238  CG  PRO A 292      17.719  50.660  24.595  1.00  0.75           C  
ATOM   2239  CD  PRO A 292      17.410  49.942  23.272  1.00  0.75           C  
ATOM   2240  N   LEU A 293      14.082  51.497  24.018  1.00  0.70           N  
ATOM   2241  CA  LEU A 293      12.892  52.287  24.109  1.00  0.70           C  
ATOM   2242  C   LEU A 293      11.750  51.415  23.697  1.00  0.70           C  
ATOM   2243  O   LEU A 293      10.664  51.478  24.269  1.00  0.70           O  
ATOM   2244  CB  LEU A 293      12.891  53.524  23.196  1.00  0.70           C  
ATOM   2245  CG  LEU A 293      11.600  54.358  23.322  1.00  0.70           C  
ATOM   2246  CD1 LEU A 293      11.435  54.913  24.745  1.00  0.70           C  
ATOM   2247  CD2 LEU A 293      11.529  55.458  22.251  1.00  0.70           C  
ATOM   2248  N   HIS A 294      11.985  50.556  22.686  1.00  0.72           N  
ATOM   2249  CA  HIS A 294      10.950  49.697  22.194  1.00  0.72           C  
ATOM   2250  C   HIS A 294      10.491  48.850  23.331  1.00  0.72           C  
ATOM   2251  O   HIS A 294       9.292  48.650  23.518  1.00  0.72           O  
ATOM   2252  CB  HIS A 294      11.433  48.737  21.093  1.00  0.72           C  
ATOM   2253  CG  HIS A 294      10.345  47.817  20.620  1.00  0.72           C  
ATOM   2254  ND1 HIS A 294       9.512  48.075  19.554  1.00  0.72           N  
ATOM   2255  CD2 HIS A 294       9.954  46.609  21.112  1.00  0.72           C  
ATOM   2256  CE1 HIS A 294       8.665  47.020  19.455  1.00  0.72           C  
ATOM   2257  NE2 HIS A 294       8.894  46.105  20.379  1.00  0.72           N  
ATOM   2258  N   ALA A 295      11.445  48.328  24.123  1.00  0.76           N  
ATOM   2259  CA  ALA A 295      11.087  47.504  25.240  1.00  0.76           C  
ATOM   2260  C   ALA A 295      10.296  48.341  26.198  1.00  0.76           C  
ATOM   2261  O   ALA A 295       9.293  47.896  26.751  1.00  0.76           O  
ATOM   2262  CB  ALA A 295      12.310  46.954  25.994  1.00  0.76           C  
ATOM   2263  N   ILE A 296      10.740  49.598  26.388  1.00  0.65           N  
ATOM   2264  CA  ILE A 296      10.180  50.592  27.264  1.00  0.65           C  
ATOM   2265  C   ILE A 296       8.752  50.868  26.918  1.00  0.65           C  
ATOM   2266  O   ILE A 296       8.331  50.665  25.781  1.00  0.65           O  
ATOM   2267  CB  ILE A 296      10.959  51.883  27.184  1.00  0.65           C  
ATOM   2268  CG1 ILE A 296      12.305  51.716  27.900  1.00  0.65           C  
ATOM   2269  CG2 ILE A 296      10.123  53.082  27.659  1.00  0.65           C  
ATOM   2270  CD1 ILE A 296      13.211  52.932  27.742  1.00  0.65           C  
ATOM   2271  N   MET A 297       7.943  51.295  27.919  1.00  0.64           N  
ATOM   2272  CA  MET A 297       8.369  51.400  29.288  1.00  0.64           C  
ATOM   2273  C   MET A 297       8.531  50.028  29.833  1.00  0.64           C  
ATOM   2274  O   MET A 297       9.505  49.717  30.516  1.00  0.64           O  
ATOM   2275  CB  MET A 297       7.370  52.141  30.195  1.00  0.64           C  
ATOM   2276  CG  MET A 297       7.288  53.646  29.928  1.00  0.64           C  
ATOM   2277  SD  MET A 297       8.816  54.568  30.280  1.00  0.64           S  
ATOM   2278  CE  MET A 297       8.585  54.538  32.080  1.00  0.64           C  
ATOM   2279  N   GLU A 298       7.553  49.166  29.512  1.00  0.65           N  
ATOM   2280  CA  GLU A 298       7.551  47.824  29.993  1.00  0.65           C  
ATOM   2281  C   GLU A 298       7.532  46.966  28.779  1.00  0.65           C  
ATOM   2282  O   GLU A 298       7.017  47.366  27.736  1.00  0.65           O  
ATOM   2283  CB  GLU A 298       6.313  47.507  30.852  1.00  0.65           C  
ATOM   2284  CG  GLU A 298       6.285  48.322  32.151  1.00  0.65           C  
ATOM   2285  CD  GLU A 298       4.912  48.183  32.796  1.00  0.65           C  
ATOM   2286  OE1 GLU A 298       4.597  47.075  33.305  1.00  0.65           O  
ATOM   2287  OE2 GLU A 298       4.160  49.195  32.791  1.00  0.65           O  
ATOM   2288  N   ILE A 299       8.106  45.756  28.888  1.00  0.64           N  
ATOM   2289  CA  ILE A 299       8.216  44.893  27.754  1.00  0.64           C  
ATOM   2290  C   ILE A 299       6.872  44.692  27.145  1.00  0.64           C  
ATOM   2291  O   ILE A 299       5.897  44.410  27.840  1.00  0.64           O  
ATOM   2292  CB  ILE A 299       8.778  43.537  28.080  1.00  0.64           C  
ATOM   2293  CG1 ILE A 299       9.071  42.750  26.790  1.00  0.64           C  
ATOM   2294  CG2 ILE A 299       7.799  42.830  29.032  1.00  0.64           C  
ATOM   2295  CD1 ILE A 299      10.214  43.335  25.959  1.00  0.64           C  
ATOM   2296  N   LYS A 300       6.793  44.865  25.809  1.00  0.65           N  
ATOM   2297  CA  LYS A 300       5.548  44.611  25.158  1.00  0.65           C  
ATOM   2298  C   LYS A 300       5.285  43.185  25.462  1.00  0.65           C  
ATOM   2299  O   LYS A 300       5.966  42.297  24.954  1.00  0.65           O  
ATOM   2300  CB  LYS A 300       5.613  44.753  23.623  1.00  0.65           C  
ATOM   2301  CG  LYS A 300       4.285  44.483  22.909  1.00  0.65           C  
ATOM   2302  CD  LYS A 300       3.221  45.560  23.124  1.00  0.65           C  
ATOM   2303  CE  LYS A 300       1.819  45.136  22.674  1.00  0.65           C  
ATOM   2304  NZ  LYS A 300       1.799  44.875  21.219  1.00  0.65           N  
ATOM   2305  N   GLU A 301       4.293  42.927  26.328  1.00  0.61           N  
ATOM   2306  CA  GLU A 301       4.068  41.571  26.705  1.00  0.61           C  
ATOM   2307  C   GLU A 301       2.627  41.421  27.033  1.00  0.61           C  
ATOM   2308  O   GLU A 301       1.885  42.394  27.156  1.00  0.61           O  
ATOM   2309  CB  GLU A 301       4.871  41.144  27.946  1.00  0.61           C  
ATOM   2310  CG  GLU A 301       4.746  39.659  28.294  1.00  0.61           C  
ATOM   2311  CD  GLU A 301       5.644  38.866  27.355  1.00  0.61           C  
ATOM   2312  OE1 GLU A 301       5.545  39.083  26.118  1.00  0.61           O  
ATOM   2313  OE2 GLU A 301       6.443  38.037  27.865  1.00  0.61           O  
ATOM   2314  N   TYR A 302       2.208  40.154  27.154  1.00  0.46           N  
ATOM   2315  CA  TYR A 302       0.866  39.780  27.470  1.00  0.46           C  
ATOM   2316  C   TYR A 302       0.543  40.225  28.860  1.00  0.46           C  
ATOM   2317  O   TYR A 302      -0.573  40.668  29.132  1.00  0.46           O  
ATOM   2318  CB  TYR A 302       0.643  38.259  27.371  1.00  0.46           C  
ATOM   2319  CG  TYR A 302       0.727  37.905  25.924  1.00  0.46           C  
ATOM   2320  CD1 TYR A 302       1.942  37.857  25.279  1.00  0.46           C  
ATOM   2321  CD2 TYR A 302      -0.415  37.614  25.214  1.00  0.46           C  
ATOM   2322  CE1 TYR A 302       2.015  37.531  23.946  1.00  0.46           C  
ATOM   2323  CE2 TYR A 302      -0.349  37.287  23.880  1.00  0.46           C  
ATOM   2324  CZ  TYR A 302       0.869  37.247  23.244  1.00  0.46           C  
ATOM   2325  OH  TYR A 302       0.942  36.913  21.875  1.00  0.46           O  
ATOM   2326  N   LEU A 303       1.518  40.144  29.784  1.00  0.50           N  
ATOM   2327  CA  LEU A 303       1.219  40.428  31.159  1.00  0.50           C  
ATOM   2328  C   LEU A 303       0.692  41.819  31.326  1.00  0.50           C  
ATOM   2329  O   LEU A 303      -0.278  42.018  32.056  1.00  0.50           O  
ATOM   2330  CB  LEU A 303       2.425  40.272  32.107  1.00  0.50           C  
ATOM   2331  CG  LEU A 303       2.857  38.811  32.344  1.00  0.50           C  
ATOM   2332  CD1 LEU A 303       3.399  38.157  31.064  1.00  0.50           C  
ATOM   2333  CD2 LEU A 303       3.825  38.703  33.534  1.00  0.50           C  
ATOM   2334  N   ILE A 304       1.276  42.826  30.651  1.00  0.53           N  
ATOM   2335  CA  ILE A 304       0.788  44.152  30.908  1.00  0.53           C  
ATOM   2336  C   ILE A 304      -0.159  44.550  29.823  1.00  0.53           C  
ATOM   2337  O   ILE A 304       0.186  44.555  28.643  1.00  0.53           O  
ATOM   2338  CB  ILE A 304       1.866  45.198  30.949  1.00  0.53           C  
ATOM   2339  CG1 ILE A 304       2.822  44.952  32.128  1.00  0.53           C  
ATOM   2340  CG2 ILE A 304       1.181  46.574  30.998  1.00  0.53           C  
ATOM   2341  CD1 ILE A 304       2.150  45.065  33.495  1.00  0.53           C  
ATOM   2342  N   ASP A 305      -1.406  44.874  30.220  1.00  0.53           N  
ATOM   2343  CA  ASP A 305      -2.405  45.310  29.292  1.00  0.53           C  
ATOM   2344  C   ASP A 305      -2.239  46.782  29.103  1.00  0.53           C  
ATOM   2345  O   ASP A 305      -1.663  47.468  29.945  1.00  0.53           O  
ATOM   2346  CB  ASP A 305      -3.847  45.085  29.784  1.00  0.53           C  
ATOM   2347  CG  ASP A 305      -4.129  43.589  29.799  1.00  0.53           C  
ATOM   2348  OD1 ASP A 305      -3.464  42.853  29.023  1.00  0.53           O  
ATOM   2349  OD2 ASP A 305      -5.017  43.162  30.585  1.00  0.53           O  
ATOM   2350  N   MET A 306      -2.729  47.299  27.961  1.00  0.49           N  
ATOM   2351  CA  MET A 306      -2.678  48.704  27.687  1.00  0.49           C  
ATOM   2352  C   MET A 306      -1.257  49.139  27.781  1.00  0.49           C  
ATOM   2353  O   MET A 306      -0.956  50.267  28.167  1.00  0.49           O  
ATOM   2354  CB  MET A 306      -3.531  49.556  28.645  1.00  0.49           C  
ATOM   2355  CG  MET A 306      -3.586  51.034  28.249  1.00  0.49           C  
ATOM   2356  SD  MET A 306      -4.760  52.038  29.204  1.00  0.49           S  
ATOM   2357  CE  MET A 306      -6.218  51.498  28.264  1.00  0.49           C  
ATOM   2358  N   ALA A 307      -0.332  48.239  27.421  1.00  0.61           N  
ATOM   2359  CA  ALA A 307       1.051  48.590  27.484  1.00  0.61           C  
ATOM   2360  C   ALA A 307       1.292  49.691  26.497  1.00  0.61           C  
ATOM   2361  O   ALA A 307       2.011  50.647  26.785  1.00  0.61           O  
ATOM   2362  CB  ALA A 307       1.982  47.419  27.121  1.00  0.61           C  
ATOM   2363  N   SER A 308       0.688  49.603  25.296  1.00  0.57           N  
ATOM   2364  CA  SER A 308       0.973  50.628  24.334  1.00  0.57           C  
ATOM   2365  C   SER A 308      -0.232  51.479  24.162  1.00  0.57           C  
ATOM   2366  O   SER A 308      -1.099  51.198  23.337  1.00  0.57           O  
ATOM   2367  CB  SER A 308       1.322  50.073  22.943  1.00  0.57           C  
ATOM   2368  OG  SER A 308       2.503  49.289  23.013  1.00  0.57           O  
ATOM   2369  N   ARG A 309      -0.254  52.592  24.912  1.00  0.45           N  
ATOM   2370  CA  ARG A 309      -1.366  53.486  24.944  1.00  0.45           C  
ATOM   2371  C   ARG A 309      -1.168  54.602  23.984  1.00  0.45           C  
ATOM   2372  O   ARG A 309      -0.054  54.883  23.538  1.00  0.45           O  
ATOM   2373  CB  ARG A 309      -1.573  54.116  26.333  1.00  0.45           C  
ATOM   2374  CG  ARG A 309      -2.754  55.083  26.421  1.00  0.45           C  
ATOM   2375  CD  ARG A 309      -2.791  55.869  27.734  1.00  0.45           C  
ATOM   2376  NE  ARG A 309      -3.056  54.903  28.837  1.00  0.45           N  
ATOM   2377  CZ  ARG A 309      -2.509  55.103  30.072  1.00  0.45           C  
ATOM   2378  NH1 ARG A 309      -1.672  56.160  30.287  1.00  0.45           N  
ATOM   2379  NH2 ARG A 309      -2.799  54.247  31.095  1.00  0.45           N  
ATOM   2380  N   ALA A 310      -2.291  55.248  23.612  1.00  0.49           N  
ATOM   2381  CA  ALA A 310      -2.210  56.380  22.747  1.00  0.49           C  
ATOM   2382  C   ALA A 310      -1.567  55.923  21.492  1.00  0.49           C  
ATOM   2383  O   ALA A 310      -1.384  54.729  21.261  1.00  0.49           O  
ATOM   2384  CB  ALA A 310      -1.397  57.553  23.323  1.00  0.49           C  
ATOM   2385  N   GLY A 311      -1.250  56.874  20.607  1.00  0.58           N  
ATOM   2386  CA  GLY A 311      -0.545  56.451  19.447  1.00  0.58           C  
ATOM   2387  C   GLY A 311       0.807  56.065  19.948  1.00  0.58           C  
ATOM   2388  O   GLY A 311       1.175  56.367  21.082  1.00  0.58           O  
ATOM   2389  N   MET A 312       1.568  55.364  19.097  1.00  0.60           N  
ATOM   2390  CA  MET A 312       2.893  54.919  19.381  1.00  0.60           C  
ATOM   2391  C   MET A 312       3.775  56.113  19.203  1.00  0.60           C  
ATOM   2392  O   MET A 312       4.426  56.300  18.176  1.00  0.60           O  
ATOM   2393  CB  MET A 312       3.309  53.788  18.416  1.00  0.60           C  
ATOM   2394  CG  MET A 312       3.313  54.149  16.919  1.00  0.60           C  
ATOM   2395  SD  MET A 312       1.780  54.862  16.231  1.00  0.60           S  
ATOM   2396  CE  MET A 312       0.698  53.530  16.813  1.00  0.60           C  
ATOM   2397  N   HIS A 313       3.812  56.967  20.238  1.00  0.57           N  
ATOM   2398  CA  HIS A 313       4.584  58.168  20.161  1.00  0.57           C  
ATOM   2399  C   HIS A 313       6.029  57.796  20.091  1.00  0.57           C  
ATOM   2400  O   HIS A 313       6.786  58.352  19.300  1.00  0.57           O  
ATOM   2401  CB  HIS A 313       4.369  59.075  21.384  1.00  0.57           C  
ATOM   2402  CG  HIS A 313       2.921  59.420  21.589  1.00  0.57           C  
ATOM   2403  ND1 HIS A 313       2.442  60.153  22.652  1.00  0.57           N  
ATOM   2404  CD2 HIS A 313       1.830  59.091  20.844  1.00  0.57           C  
ATOM   2405  CE1 HIS A 313       1.096  60.229  22.501  1.00  0.57           C  
ATOM   2406  NE2 HIS A 313       0.678  59.598  21.418  1.00  0.57           N  
ATOM   2407  N   TRP A 314       6.442  56.826  20.928  1.00  0.58           N  
ATOM   2408  CA  TRP A 314       7.808  56.389  21.009  1.00  0.58           C  
ATOM   2409  C   TRP A 314       8.189  55.738  19.721  1.00  0.58           C  
ATOM   2410  O   TRP A 314       9.280  55.955  19.196  1.00  0.58           O  
ATOM   2411  CB  TRP A 314       8.002  55.348  22.114  1.00  0.58           C  
ATOM   2412  CG  TRP A 314       7.716  55.899  23.483  1.00  0.58           C  
ATOM   2413  CD1 TRP A 314       7.636  57.193  23.907  1.00  0.58           C  
ATOM   2414  CD2 TRP A 314       7.432  55.077  24.619  1.00  0.58           C  
ATOM   2415  NE1 TRP A 314       7.321  57.229  25.242  1.00  0.58           N  
ATOM   2416  CE2 TRP A 314       7.191  55.933  25.694  1.00  0.58           C  
ATOM   2417  CE3 TRP A 314       7.377  53.720  24.750  1.00  0.58           C  
ATOM   2418  CZ2 TRP A 314       6.887  55.438  26.926  1.00  0.58           C  
ATOM   2419  CZ3 TRP A 314       7.070  53.221  25.993  1.00  0.58           C  
ATOM   2420  CH2 TRP A 314       6.831  54.068  27.053  1.00  0.58           C  
ATOM   2421  N   LEU A 315       7.263  54.933  19.174  1.00  0.67           N  
ATOM   2422  CA  LEU A 315       7.499  54.158  17.992  1.00  0.67           C  
ATOM   2423  C   LEU A 315       7.785  55.067  16.846  1.00  0.67           C  
ATOM   2424  O   LEU A 315       8.530  54.700  15.939  1.00  0.67           O  
ATOM   2425  CB  LEU A 315       6.308  53.274  17.590  1.00  0.67           C  
ATOM   2426  CG  LEU A 315       6.025  52.145  18.595  1.00  0.67           C  
ATOM   2427  CD1 LEU A 315       4.909  51.219  18.091  1.00  0.67           C  
ATOM   2428  CD2 LEU A 315       7.314  51.388  18.957  1.00  0.67           C  
ATOM   2429  N   SER A 316       7.200  56.277  16.848  1.00  0.69           N  
ATOM   2430  CA  SER A 316       7.393  57.156  15.731  1.00  0.69           C  
ATOM   2431  C   SER A 316       8.861  57.382  15.511  1.00  0.69           C  
ATOM   2432  O   SER A 316       9.291  57.532  14.369  1.00  0.69           O  
ATOM   2433  CB  SER A 316       6.736  58.535  15.923  1.00  0.69           C  
ATOM   2434  OG  SER A 316       7.387  59.254  16.960  1.00  0.69           O  
ATOM   2435  N   THR A 317       9.656  57.502  16.592  1.00  0.67           N  
ATOM   2436  CA  THR A 317      11.083  57.661  16.475  1.00  0.67           C  
ATOM   2437  C   THR A 317      11.786  56.354  16.219  1.00  0.67           C  
ATOM   2438  O   THR A 317      12.726  56.282  15.428  1.00  0.67           O  
ATOM   2439  CB  THR A 317      11.690  58.272  17.704  1.00  0.67           C  
ATOM   2440  OG1 THR A 317      11.516  57.413  18.822  1.00  0.67           O  
ATOM   2441  CG2 THR A 317      10.997  59.622  17.960  1.00  0.67           C  
ATOM   2442  N   ILE A 318      11.338  55.283  16.902  1.00  0.63           N  
ATOM   2443  CA  ILE A 318      11.993  54.002  16.892  1.00  0.63           C  
ATOM   2444  C   ILE A 318      11.969  53.380  15.533  1.00  0.63           C  
ATOM   2445  O   ILE A 318      12.975  52.842  15.072  1.00  0.63           O  
ATOM   2446  CB  ILE A 318      11.347  53.024  17.833  1.00  0.63           C  
ATOM   2447  CG1 ILE A 318      11.448  53.535  19.280  1.00  0.63           C  
ATOM   2448  CG2 ILE A 318      11.987  51.641  17.617  1.00  0.63           C  
ATOM   2449  CD1 ILE A 318      10.575  52.760  20.265  1.00  0.63           C  
ATOM   2450  N   ILE A 319      10.811  53.434  14.853  1.00  0.61           N  
ATOM   2451  CA  ILE A 319      10.671  52.751  13.603  1.00  0.61           C  
ATOM   2452  C   ILE A 319      11.606  53.307  12.565  1.00  0.61           C  
ATOM   2453  O   ILE A 319      12.270  52.529  11.884  1.00  0.61           O  
ATOM   2454  CB  ILE A 319       9.267  52.802  13.069  1.00  0.61           C  
ATOM   2455  CG1 ILE A 319       8.302  52.123  14.057  1.00  0.61           C  
ATOM   2456  CG2 ILE A 319       9.263  52.162  11.671  1.00  0.61           C  
ATOM   2457  CD1 ILE A 319       6.831  52.387  13.749  1.00  0.61           C  
ATOM   2458  N   PRO A 320      11.708  54.599  12.401  1.00  0.62           N  
ATOM   2459  CA  PRO A 320      12.587  55.127  11.393  1.00  0.62           C  
ATOM   2460  C   PRO A 320      14.019  54.851  11.695  1.00  0.62           C  
ATOM   2461  O   PRO A 320      14.828  54.818  10.768  1.00  0.62           O  
ATOM   2462  CB  PRO A 320      12.244  56.609  11.276  1.00  0.62           C  
ATOM   2463  CG  PRO A 320      10.761  56.664  11.688  1.00  0.62           C  
ATOM   2464  CD  PRO A 320      10.591  55.491  12.666  1.00  0.62           C  
ATOM   2465  N   THR A 321      14.369  54.696  12.983  1.00  0.59           N  
ATOM   2466  CA  THR A 321      15.737  54.438  13.297  1.00  0.59           C  
ATOM   2467  C   THR A 321      16.108  53.105  12.720  1.00  0.59           C  
ATOM   2468  O   THR A 321      17.062  53.013  11.949  1.00  0.59           O  
ATOM   2469  CB  THR A 321      15.982  54.396  14.776  1.00  0.59           C  
ATOM   2470  OG1 THR A 321      15.559  55.614  15.373  1.00  0.59           O  
ATOM   2471  CG2 THR A 321      17.486  54.188  15.022  1.00  0.59           C  
ATOM   2472  N   HIS A 322      15.351  52.031  13.055  1.00  0.55           N  
ATOM   2473  CA  HIS A 322      15.674  50.757  12.472  1.00  0.55           C  
ATOM   2474  C   HIS A 322      14.838  49.661  13.082  1.00  0.55           C  
ATOM   2475  O   HIS A 322      15.385  48.641  13.498  1.00  0.55           O  
ATOM   2476  CB  HIS A 322      17.151  50.368  12.691  1.00  0.55           C  
ATOM   2477  CG  HIS A 322      17.553  50.259  14.139  1.00  0.55           C  
ATOM   2478  ND1 HIS A 322      17.782  51.338  14.964  1.00  0.55           N  
ATOM   2479  CD2 HIS A 322      17.769  49.155  14.907  1.00  0.55           C  
ATOM   2480  CE1 HIS A 322      18.123  50.838  16.179  1.00  0.55           C  
ATOM   2481  NE2 HIS A 322      18.129  49.518  16.193  1.00  0.55           N  
ATOM   2482  N   HIS A 323      13.494  49.787  13.135  1.00  0.61           N  
ATOM   2483  CA  HIS A 323      12.799  48.683  13.743  1.00  0.61           C  
ATOM   2484  C   HIS A 323      11.544  48.322  13.014  1.00  0.61           C  
ATOM   2485  O   HIS A 323      10.552  49.049  13.038  1.00  0.61           O  
ATOM   2486  CB  HIS A 323      12.436  48.899  15.223  1.00  0.61           C  
ATOM   2487  CG  HIS A 323      13.605  48.675  16.134  1.00  0.61           C  
ATOM   2488  ND1 HIS A 323      13.948  47.440  16.642  1.00  0.61           N  
ATOM   2489  CD2 HIS A 323      14.530  49.546  16.621  1.00  0.61           C  
ATOM   2490  CE1 HIS A 323      15.055  47.625  17.405  1.00  0.61           C  
ATOM   2491  NE2 HIS A 323      15.446  48.886  17.422  1.00  0.61           N  
ATOM   2492  N   ILE A 324      11.575  47.144  12.356  1.00  0.59           N  
ATOM   2493  CA  ILE A 324      10.452  46.585  11.657  1.00  0.59           C  
ATOM   2494  C   ILE A 324       9.418  46.203  12.670  1.00  0.59           C  
ATOM   2495  O   ILE A 324       8.223  46.393  12.449  1.00  0.59           O  
ATOM   2496  CB  ILE A 324      10.805  45.357  10.868  1.00  0.59           C  
ATOM   2497  CG1 ILE A 324      11.286  44.230  11.794  1.00  0.59           C  
ATOM   2498  CG2 ILE A 324      11.832  45.763   9.800  1.00  0.59           C  
ATOM   2499  CD1 ILE A 324      11.377  42.874  11.094  1.00  0.59           C  
ATOM   2500  N   ASN A 325       9.859  45.631  13.811  1.00  0.67           N  
ATOM   2501  CA  ASN A 325       8.967  45.205  14.853  1.00  0.67           C  
ATOM   2502  C   ASN A 325       8.276  46.407  15.412  1.00  0.67           C  
ATOM   2503  O   ASN A 325       7.104  46.359  15.775  1.00  0.67           O  
ATOM   2504  CB  ASN A 325       9.679  44.507  16.026  1.00  0.67           C  
ATOM   2505  CG  ASN A 325      10.049  43.100  15.583  1.00  0.67           C  
ATOM   2506  OD1 ASN A 325      10.978  42.904  14.803  1.00  0.67           O  
ATOM   2507  ND2 ASN A 325       9.299  42.090  16.099  1.00  0.67           N  
ATOM   2508  N   ALA A 326       8.985  47.535  15.514  1.00  0.72           N  
ATOM   2509  CA  ALA A 326       8.346  48.699  16.047  1.00  0.72           C  
ATOM   2510  C   ALA A 326       7.203  49.043  15.148  1.00  0.72           C  
ATOM   2511  O   ALA A 326       6.127  49.421  15.609  1.00  0.72           O  
ATOM   2512  CB  ALA A 326       9.289  49.914  16.109  1.00  0.72           C  
ATOM   2513  N   LEU A 327       7.422  48.897  13.829  1.00  0.64           N  
ATOM   2514  CA  LEU A 327       6.442  49.235  12.837  1.00  0.64           C  
ATOM   2515  C   LEU A 327       5.227  48.371  12.986  1.00  0.64           C  
ATOM   2516  O   LEU A 327       4.104  48.864  12.915  1.00  0.64           O  
ATOM   2517  CB  LEU A 327       6.964  49.027  11.405  1.00  0.64           C  
ATOM   2518  CG  LEU A 327       5.936  49.374  10.313  1.00  0.64           C  
ATOM   2519  CD1 LEU A 327       5.563  50.864  10.351  1.00  0.64           C  
ATOM   2520  CD2 LEU A 327       6.423  48.917   8.928  1.00  0.64           C  
ATOM   2521  N   ILE A 328       5.417  47.057  13.203  1.00  0.57           N  
ATOM   2522  CA  ILE A 328       4.327  46.130  13.275  1.00  0.57           C  
ATOM   2523  C   ILE A 328       3.471  46.476  14.455  1.00  0.57           C  
ATOM   2524  O   ILE A 328       2.245  46.490  14.368  1.00  0.57           O  
ATOM   2525  CB  ILE A 328       4.810  44.708  13.444  1.00  0.57           C  
ATOM   2526  CG1 ILE A 328       5.449  44.425  14.808  1.00  0.57           C  
ATOM   2527  CG2 ILE A 328       5.758  44.422  12.266  1.00  0.57           C  
ATOM   2528  CD1 ILE A 328       5.677  42.938  15.081  1.00  0.57           C  
ATOM   2529  N   PHE A 329       4.105  46.777  15.600  1.00  0.59           N  
ATOM   2530  CA  PHE A 329       3.390  47.066  16.810  1.00  0.59           C  
ATOM   2531  C   PHE A 329       2.648  48.353  16.670  1.00  0.59           C  
ATOM   2532  O   PHE A 329       1.566  48.524  17.226  1.00  0.59           O  
ATOM   2533  CB  PHE A 329       4.277  47.118  18.068  1.00  0.59           C  
ATOM   2534  CG  PHE A 329       4.690  45.714  18.369  1.00  0.59           C  
ATOM   2535  CD1 PHE A 329       3.838  44.869  19.044  1.00  0.59           C  
ATOM   2536  CD2 PHE A 329       5.912  45.229  17.967  1.00  0.59           C  
ATOM   2537  CE1 PHE A 329       4.204  43.573  19.324  1.00  0.59           C  
ATOM   2538  CE2 PHE A 329       6.285  43.934  18.243  1.00  0.59           C  
ATOM   2539  CZ  PHE A 329       5.431  43.102  18.924  1.00  0.59           C  
ATOM   2540  N   PHE A 330       3.237  49.295  15.921  1.00  0.59           N  
ATOM   2541  CA  PHE A 330       2.706  50.593  15.628  1.00  0.59           C  
ATOM   2542  C   PHE A 330       1.346  50.374  15.049  1.00  0.59           C  
ATOM   2543  O   PHE A 330       0.357  50.928  15.524  1.00  0.59           O  
ATOM   2544  CB  PHE A 330       3.610  51.188  14.519  1.00  0.59           C  
ATOM   2545  CG  PHE A 330       3.042  52.354  13.784  1.00  0.59           C  
ATOM   2546  CD1 PHE A 330       2.068  52.168  12.828  1.00  0.59           C  
ATOM   2547  CD2 PHE A 330       3.496  53.628  14.023  1.00  0.59           C  
ATOM   2548  CE1 PHE A 330       1.541  53.233  12.137  1.00  0.59           C  
ATOM   2549  CE2 PHE A 330       2.972  54.700  13.336  1.00  0.59           C  
ATOM   2550  CZ  PHE A 330       1.993  54.505  12.393  1.00  0.59           C  
ATOM   2551  N   PHE A 331       1.275  49.522  14.014  1.00  0.53           N  
ATOM   2552  CA  PHE A 331       0.053  49.239  13.325  1.00  0.53           C  
ATOM   2553  C   PHE A 331      -0.895  48.464  14.172  1.00  0.53           C  
ATOM   2554  O   PHE A 331      -2.105  48.664  14.092  1.00  0.53           O  
ATOM   2555  CB  PHE A 331       0.249  48.496  11.992  1.00  0.53           C  
ATOM   2556  CG  PHE A 331       0.708  49.515  11.005  1.00  0.53           C  
ATOM   2557  CD1 PHE A 331       2.044  49.785  10.821  1.00  0.53           C  
ATOM   2558  CD2 PHE A 331      -0.219  50.217  10.267  1.00  0.53           C  
ATOM   2559  CE1 PHE A 331       2.447  50.732   9.907  1.00  0.53           C  
ATOM   2560  CE2 PHE A 331       0.176  51.164   9.353  1.00  0.53           C  
ATOM   2561  CZ  PHE A 331       1.513  51.423   9.171  1.00  0.53           C  
ATOM   2562  N   ILE A 332      -0.390  47.538  14.998  1.00  0.58           N  
ATOM   2563  CA  ILE A 332      -1.310  46.755  15.762  1.00  0.58           C  
ATOM   2564  C   ILE A 332      -2.102  47.668  16.651  1.00  0.58           C  
ATOM   2565  O   ILE A 332      -3.318  47.528  16.760  1.00  0.58           O  
ATOM   2566  CB  ILE A 332      -0.628  45.735  16.627  1.00  0.58           C  
ATOM   2567  CG1 ILE A 332       0.143  44.731  15.752  1.00  0.58           C  
ATOM   2568  CG2 ILE A 332      -1.695  45.079  17.522  1.00  0.58           C  
ATOM   2569  CD1 ILE A 332       1.083  43.824  16.545  1.00  0.58           C  
ATOM   2570  N   VAL A 333      -1.429  48.623  17.324  1.00  0.63           N  
ATOM   2571  CA  VAL A 333      -2.099  49.527  18.222  1.00  0.63           C  
ATOM   2572  C   VAL A 333      -2.997  50.493  17.494  1.00  0.63           C  
ATOM   2573  O   VAL A 333      -4.098  50.783  17.961  1.00  0.63           O  
ATOM   2574  CB  VAL A 333      -1.156  50.309  19.095  1.00  0.63           C  
ATOM   2575  CG1 VAL A 333      -0.441  49.331  20.039  1.00  0.63           C  
ATOM   2576  CG2 VAL A 333      -0.184  51.094  18.208  1.00  0.63           C  
ATOM   2577  N   SER A 334      -2.547  51.023  16.337  1.00  0.66           N  
ATOM   2578  CA  SER A 334      -3.270  52.021  15.587  1.00  0.66           C  
ATOM   2579  C   SER A 334      -4.517  51.443  15.000  1.00  0.66           C  
ATOM   2580  O   SER A 334      -5.487  52.161  14.755  1.00  0.66           O  
ATOM   2581  CB  SER A 334      -2.449  52.604  14.424  1.00  0.66           C  
ATOM   2582  OG  SER A 334      -1.335  53.328  14.923  1.00  0.66           O  
ATOM   2583  N   ASN A 335      -4.534  50.119  14.784  1.00  0.62           N  
ATOM   2584  CA  ASN A 335      -5.665  49.464  14.199  1.00  0.62           C  
ATOM   2585  C   ASN A 335      -5.766  49.790  12.752  1.00  0.62           C  
ATOM   2586  O   ASN A 335      -6.822  49.655  12.133  1.00  0.62           O  
ATOM   2587  CB  ASN A 335      -6.997  49.796  14.886  1.00  0.62           C  
ATOM   2588  CG  ASN A 335      -6.949  49.078  16.222  1.00  0.62           C  
ATOM   2589  OD1 ASN A 335      -5.950  48.439  16.548  1.00  0.62           O  
ATOM   2590  ND2 ASN A 335      -8.053  49.168  17.011  1.00  0.62           N  
ATOM   2591  N   LEU A 336      -4.629  50.232  12.191  1.00  0.53           N  
ATOM   2592  CA  LEU A 336      -4.389  50.255  10.793  1.00  0.53           C  
ATOM   2593  C   LEU A 336      -3.728  48.933  10.681  1.00  0.53           C  
ATOM   2594  O   LEU A 336      -2.573  48.806  10.274  1.00  0.53           O  
ATOM   2595  CB  LEU A 336      -3.350  51.305  10.372  1.00  0.53           C  
ATOM   2596  CG  LEU A 336      -3.755  52.750  10.712  1.00  0.53           C  
ATOM   2597  CD1 LEU A 336      -2.679  53.750  10.260  1.00  0.53           C  
ATOM   2598  CD2 LEU A 336      -5.151  53.084  10.166  1.00  0.53           C  
ATOM   2599  N   THR A 337      -4.479  47.911  11.121  1.00  0.50           N  
ATOM   2600  CA  THR A 337      -4.024  46.573  11.161  1.00  0.50           C  
ATOM   2601  C   THR A 337      -5.052  45.775  10.440  1.00  0.50           C  
ATOM   2602  O   THR A 337      -6.215  45.918  10.782  1.00  0.50           O  
ATOM   2603  CB  THR A 337      -3.841  46.065  12.569  1.00  0.50           C  
ATOM   2604  OG1 THR A 337      -3.242  44.780  12.558  1.00  0.50           O  
ATOM   2605  CG2 THR A 337      -5.187  46.033  13.314  1.00  0.50           C  
ATOM   2606  N   ILE A 338      -4.735  44.923   9.427  1.00  0.42           N  
ATOM   2607  CA  ILE A 338      -3.470  44.542   8.857  1.00  0.42           C  
ATOM   2608  C   ILE A 338      -2.444  44.447   9.914  1.00  0.42           C  
ATOM   2609  O   ILE A 338      -1.807  45.448  10.228  1.00  0.42           O  
ATOM   2610  CB  ILE A 338      -2.969  45.531   7.837  1.00  0.42           C  
ATOM   2611  CG1 ILE A 338      -1.512  45.221   7.455  1.00  0.42           C  
ATOM   2612  CG2 ILE A 338      -3.199  46.953   8.359  1.00  0.42           C  
ATOM   2613  CD1 ILE A 338      -0.934  46.190   6.424  1.00  0.42           C  
ATOM   2614  N   ASP A 339      -2.190  43.212  10.399  1.00  0.47           N  
ATOM   2615  CA  ASP A 339      -1.273  43.018  11.483  1.00  0.47           C  
ATOM   2616  C   ASP A 339       0.081  43.127  10.887  1.00  0.47           C  
ATOM   2617  O   ASP A 339       0.736  42.113  10.654  1.00  0.47           O  
ATOM   2618  CB  ASP A 339      -1.320  41.607  12.102  1.00  0.47           C  
ATOM   2619  CG  ASP A 339      -2.701  41.296  12.670  1.00  0.47           C  
ATOM   2620  OD1 ASP A 339      -3.503  42.242  12.887  1.00  0.47           O  
ATOM   2621  OD2 ASP A 339      -2.972  40.086  12.892  1.00  0.47           O  
ATOM   2622  N   PHE A 340       0.469  44.372  10.531  1.00  0.43           N  
ATOM   2623  CA  PHE A 340       1.727  44.790  10.018  1.00  0.43           C  
ATOM   2624  C   PHE A 340       2.031  43.925   8.869  1.00  0.43           C  
ATOM   2625  O   PHE A 340       3.191  43.711   8.523  1.00  0.43           O  
ATOM   2626  CB  PHE A 340       2.865  44.751  11.053  1.00  0.43           C  
ATOM   2627  CG  PHE A 340       2.903  43.396  11.673  1.00  0.43           C  
ATOM   2628  CD1 PHE A 340       3.529  42.334  11.065  1.00  0.43           C  
ATOM   2629  CD2 PHE A 340       2.300  43.199  12.895  1.00  0.43           C  
ATOM   2630  CE1 PHE A 340       3.548  41.098  11.670  1.00  0.43           C  
ATOM   2631  CE2 PHE A 340       2.314  41.966  13.503  1.00  0.43           C  
ATOM   2632  CZ  PHE A 340       2.941  40.911  12.889  1.00  0.43           C  
ATOM   2633  N   PHE A 341       0.967  43.414   8.241  1.00  0.39           N  
ATOM   2634  CA  PHE A 341       1.178  42.521   7.163  1.00  0.39           C  
ATOM   2635  C   PHE A 341       1.739  43.266   6.006  1.00  0.39           C  
ATOM   2636  O   PHE A 341       2.711  42.827   5.403  1.00  0.39           O  
ATOM   2637  CB  PHE A 341      -0.090  41.795   6.714  1.00  0.39           C  
ATOM   2638  CG  PHE A 341      -0.467  40.835   7.791  1.00  0.39           C  
ATOM   2639  CD1 PHE A 341       0.288  39.704   8.009  1.00  0.39           C  
ATOM   2640  CD2 PHE A 341      -1.551  41.074   8.602  1.00  0.39           C  
ATOM   2641  CE1 PHE A 341      -0.044  38.812   9.001  1.00  0.39           C  
ATOM   2642  CE2 PHE A 341      -1.890  40.183   9.592  1.00  0.39           C  
ATOM   2643  CZ  PHE A 341      -1.140  39.049   9.795  1.00  0.39           C  
ATOM   2644  N   ALA A 342       1.165  44.435   5.669  1.00  0.46           N  
ATOM   2645  CA  ALA A 342       1.650  45.099   4.495  1.00  0.46           C  
ATOM   2646  C   ALA A 342       2.190  46.435   4.858  1.00  0.46           C  
ATOM   2647  O   ALA A 342       1.505  47.239   5.485  1.00  0.46           O  
ATOM   2648  CB  ALA A 342       0.544  45.434   3.490  1.00  0.46           C  
ATOM   2649  N   PHE A 343       3.440  46.705   4.444  1.00  0.46           N  
ATOM   2650  CA  PHE A 343       4.011  47.997   4.650  1.00  0.46           C  
ATOM   2651  C   PHE A 343       4.888  48.270   3.474  1.00  0.46           C  
ATOM   2652  O   PHE A 343       5.923  47.626   3.300  1.00  0.46           O  
ATOM   2653  CB  PHE A 343       4.880  48.078   5.922  1.00  0.46           C  
ATOM   2654  CG  PHE A 343       5.406  49.466   6.090  1.00  0.46           C  
ATOM   2655  CD1 PHE A 343       4.596  50.473   6.566  1.00  0.46           C  
ATOM   2656  CD2 PHE A 343       6.719  49.758   5.795  1.00  0.46           C  
ATOM   2657  CE1 PHE A 343       5.081  51.750   6.729  1.00  0.46           C  
ATOM   2658  CE2 PHE A 343       7.210  51.033   5.956  1.00  0.46           C  
ATOM   2659  CZ  PHE A 343       6.390  52.033   6.422  1.00  0.46           C  
ATOM   2660  N   PHE A 344       4.493  49.236   2.622  1.00  0.54           N  
ATOM   2661  CA  PHE A 344       5.351  49.566   1.524  1.00  0.54           C  
ATOM   2662  C   PHE A 344       5.657  51.021   1.665  1.00  0.54           C  
ATOM   2663  O   PHE A 344       4.770  51.820   1.959  1.00  0.54           O  
ATOM   2664  CB  PHE A 344       4.734  49.331   0.131  1.00  0.54           C  
ATOM   2665  CG  PHE A 344       5.794  49.563  -0.900  1.00  0.54           C  
ATOM   2666  CD1 PHE A 344       6.819  48.656  -1.056  1.00  0.54           C  
ATOM   2667  CD2 PHE A 344       5.757  50.663  -1.727  1.00  0.54           C  
ATOM   2668  CE1 PHE A 344       7.799  48.850  -2.000  1.00  0.54           C  
ATOM   2669  CE2 PHE A 344       6.733  50.863  -2.676  1.00  0.54           C  
ATOM   2670  CZ  PHE A 344       7.757  49.958  -2.812  1.00  0.54           C  
ATOM   2671  N   ILE A 345       6.942  51.394   1.508  1.00  0.63           N  
ATOM   2672  CA  ILE A 345       7.319  52.775   1.628  1.00  0.63           C  
ATOM   2673  C   ILE A 345       8.415  53.022   0.641  1.00  0.63           C  
ATOM   2674  O   ILE A 345       9.085  52.092   0.196  1.00  0.63           O  
ATOM   2675  CB  ILE A 345       7.823  53.147   2.999  1.00  0.63           C  
ATOM   2676  CG1 ILE A 345       7.892  54.674   3.169  1.00  0.63           C  
ATOM   2677  CG2 ILE A 345       9.182  52.468   3.212  1.00  0.63           C  
ATOM   2678  CD1 ILE A 345       6.525  55.352   3.138  1.00  0.63           C  
ATOM   2679  N   PRO A 346       8.620  54.258   0.276  1.00  0.72           N  
ATOM   2680  CA  PRO A 346       9.645  54.548  -0.678  1.00  0.72           C  
ATOM   2681  C   PRO A 346      10.990  54.104  -0.209  1.00  0.72           C  
ATOM   2682  O   PRO A 346      11.782  53.662  -1.033  1.00  0.72           O  
ATOM   2683  CB  PRO A 346       9.509  56.033  -0.996  1.00  0.72           C  
ATOM   2684  CG  PRO A 346       7.997  56.282  -0.821  1.00  0.72           C  
ATOM   2685  CD  PRO A 346       7.545  55.237   0.217  1.00  0.72           C  
ATOM   2686  N   LEU A 347      11.294  54.183   1.095  1.00  0.71           N  
ATOM   2687  CA  LEU A 347      12.592  53.737   1.507  1.00  0.71           C  
ATOM   2688  C   LEU A 347      12.690  52.269   1.256  1.00  0.71           C  
ATOM   2689  O   LEU A 347      13.735  51.777   0.834  1.00  0.71           O  
ATOM   2690  CB  LEU A 347      12.894  53.963   2.999  1.00  0.71           C  
ATOM   2691  CG  LEU A 347      13.142  55.438   3.359  1.00  0.71           C  
ATOM   2692  CD1 LEU A 347      13.519  55.592   4.842  1.00  0.71           C  
ATOM   2693  CD2 LEU A 347      14.185  56.062   2.417  1.00  0.71           C  
ATOM   2694  N   VAL A 348      11.595  51.528   1.506  1.00  0.71           N  
ATOM   2695  CA  VAL A 348      11.638  50.107   1.331  1.00  0.71           C  
ATOM   2696  C   VAL A 348      11.969  49.833  -0.098  1.00  0.71           C  
ATOM   2697  O   VAL A 348      12.806  48.984  -0.397  1.00  0.71           O  
ATOM   2698  CB  VAL A 348      10.325  49.440   1.629  1.00  0.71           C  
ATOM   2699  CG1 VAL A 348      10.431  47.956   1.240  1.00  0.71           C  
ATOM   2700  CG2 VAL A 348       9.997  49.641   3.117  1.00  0.71           C  
ATOM   2701  N   ILE A 349      11.316  50.559  -1.023  1.00  0.70           N  
ATOM   2702  CA  ILE A 349      11.541  50.331  -2.419  1.00  0.70           C  
ATOM   2703  C   ILE A 349      12.947  50.718  -2.787  1.00  0.70           C  
ATOM   2704  O   ILE A 349      13.619  49.991  -3.516  1.00  0.70           O  
ATOM   2705  CB  ILE A 349      10.561  51.063  -3.297  1.00  0.70           C  
ATOM   2706  CG1 ILE A 349      10.497  50.396  -4.670  1.00  0.70           C  
ATOM   2707  CG2 ILE A 349      10.933  52.550  -3.385  1.00  0.70           C  
ATOM   2708  CD1 ILE A 349       9.384  50.971  -5.535  1.00  0.70           C  
ATOM   2709  N   PHE A 350      13.438  51.870  -2.278  1.00  0.70           N  
ATOM   2710  CA  PHE A 350      14.748  52.361  -2.616  1.00  0.70           C  
ATOM   2711  C   PHE A 350      15.820  51.396  -2.214  1.00  0.70           C  
ATOM   2712  O   PHE A 350      16.673  51.044  -3.025  1.00  0.70           O  
ATOM   2713  CB  PHE A 350      15.095  53.698  -1.927  1.00  0.70           C  
ATOM   2714  CG  PHE A 350      14.551  54.854  -2.698  1.00  0.70           C  
ATOM   2715  CD1 PHE A 350      13.205  55.018  -2.918  1.00  0.70           C  
ATOM   2716  CD2 PHE A 350      15.410  55.816  -3.175  1.00  0.70           C  
ATOM   2717  CE1 PHE A 350      12.719  56.095  -3.619  1.00  0.70           C  
ATOM   2718  CE2 PHE A 350      14.935  56.900  -3.875  1.00  0.70           C  
ATOM   2719  CZ  PHE A 350      13.588  57.041  -4.103  1.00  0.70           C  
ATOM   2720  N   TYR A 351      15.822  50.933  -0.952  1.00  0.71           N  
ATOM   2721  CA  TYR A 351      16.905  50.082  -0.552  1.00  0.71           C  
ATOM   2722  C   TYR A 351      16.868  48.780  -1.287  1.00  0.71           C  
ATOM   2723  O   TYR A 351      17.899  48.300  -1.754  1.00  0.71           O  
ATOM   2724  CB  TYR A 351      16.949  49.791   0.958  1.00  0.71           C  
ATOM   2725  CG  TYR A 351      17.368  51.054   1.629  1.00  0.71           C  
ATOM   2726  CD1 TYR A 351      18.703  51.375   1.710  1.00  0.71           C  
ATOM   2727  CD2 TYR A 351      16.442  51.925   2.156  1.00  0.71           C  
ATOM   2728  CE1 TYR A 351      19.114  52.537   2.319  1.00  0.71           C  
ATOM   2729  CE2 TYR A 351      16.847  53.089   2.768  1.00  0.71           C  
ATOM   2730  CZ  TYR A 351      18.184  53.396   2.852  1.00  0.71           C  
ATOM   2731  OH  TYR A 351      18.601  54.589   3.478  1.00  0.71           O  
ATOM   2732  N   LEU A 352      15.685  48.155  -1.400  1.00  0.74           N  
ATOM   2733  CA  LEU A 352      15.635  46.876  -2.044  1.00  0.74           C  
ATOM   2734  C   LEU A 352      15.881  46.984  -3.522  1.00  0.74           C  
ATOM   2735  O   LEU A 352      16.442  46.069  -4.126  1.00  0.74           O  
ATOM   2736  CB  LEU A 352      14.314  46.132  -1.813  1.00  0.74           C  
ATOM   2737  CG  LEU A 352      14.093  45.740  -0.340  1.00  0.74           C  
ATOM   2738  CD1 LEU A 352      12.783  44.954  -0.160  1.00  0.74           C  
ATOM   2739  CD2 LEU A 352      15.316  45.004   0.231  1.00  0.74           C  
ATOM   2740  N   SER A 353      15.364  48.043  -4.169  1.00  0.77           N  
ATOM   2741  CA  SER A 353      15.553  48.200  -5.583  1.00  0.77           C  
ATOM   2742  C   SER A 353      16.884  48.807  -5.937  1.00  0.77           C  
ATOM   2743  O   SER A 353      17.582  48.313  -6.822  1.00  0.77           O  
ATOM   2744  CB  SER A 353      14.447  49.066  -6.205  1.00  0.77           C  
ATOM   2745  OG  SER A 353      14.531  49.019  -7.619  1.00  0.77           O  
ATOM   2746  N   PHE A 354      17.184  50.000  -5.374  1.00  0.70           N  
ATOM   2747  CA  PHE A 354      18.414  50.674  -5.690  1.00  0.70           C  
ATOM   2748  C   PHE A 354      19.643  50.325  -4.878  1.00  0.70           C  
ATOM   2749  O   PHE A 354      20.661  49.935  -5.442  1.00  0.70           O  
ATOM   2750  CB  PHE A 354      18.252  52.201  -5.635  1.00  0.70           C  
ATOM   2751  CG  PHE A 354      17.158  52.539  -6.591  1.00  0.70           C  
ATOM   2752  CD1 PHE A 354      17.410  52.703  -7.933  1.00  0.70           C  
ATOM   2753  CD2 PHE A 354      15.865  52.668  -6.136  1.00  0.70           C  
ATOM   2754  CE1 PHE A 354      16.388  53.009  -8.801  1.00  0.70           C  
ATOM   2755  CE2 PHE A 354      14.839  52.975  -6.998  1.00  0.70           C  
ATOM   2756  CZ  PHE A 354      15.102  53.148  -8.335  1.00  0.70           C  
ATOM   2757  N   ILE A 355      19.605  50.550  -3.537  1.00  0.71           N  
ATOM   2758  CA  ILE A 355      20.815  50.455  -2.742  1.00  0.71           C  
ATOM   2759  C   ILE A 355      21.266  49.135  -2.165  1.00  0.71           C  
ATOM   2760  O   ILE A 355      22.302  48.598  -2.552  1.00  0.71           O  
ATOM   2761  CB  ILE A 355      20.794  51.402  -1.583  1.00  0.71           C  
ATOM   2762  CG1 ILE A 355      20.637  52.847  -2.086  1.00  0.71           C  
ATOM   2763  CG2 ILE A 355      22.079  51.173  -0.769  1.00  0.71           C  
ATOM   2764  CD1 ILE A 355      20.286  53.842  -0.982  1.00  0.71           C  
ATOM   2765  N   SER A 356      20.463  48.566  -1.237  1.00  0.77           N  
ATOM   2766  CA  SER A 356      20.893  47.464  -0.405  1.00  0.77           C  
ATOM   2767  C   SER A 356      21.078  46.194  -1.161  1.00  0.77           C  
ATOM   2768  O   SER A 356      22.114  45.540  -1.054  1.00  0.77           O  
ATOM   2769  CB  SER A 356      19.912  47.155   0.736  1.00  0.77           C  
ATOM   2770  OG  SER A 356      20.397  46.062   1.500  1.00  0.77           O  
ATOM   2771  N   MET A 357      20.063  45.802  -1.942  1.00  0.73           N  
ATOM   2772  CA  MET A 357      20.123  44.560  -2.651  1.00  0.73           C  
ATOM   2773  C   MET A 357      21.245  44.646  -3.622  1.00  0.73           C  
ATOM   2774  O   MET A 357      21.943  43.662  -3.859  1.00  0.73           O  
ATOM   2775  CB  MET A 357      18.860  44.277  -3.486  1.00  0.73           C  
ATOM   2776  CG  MET A 357      17.589  44.006  -2.679  1.00  0.73           C  
ATOM   2777  SD  MET A 357      17.546  42.401  -1.830  1.00  0.73           S  
ATOM   2778  CE  MET A 357      15.754  42.415  -1.535  1.00  0.73           C  
ATOM   2779  N   VAL A 358      21.425  45.828  -4.236  1.00  0.74           N  
ATOM   2780  CA  VAL A 358      22.450  45.981  -5.223  1.00  0.74           C  
ATOM   2781  C   VAL A 358      23.796  45.839  -4.593  1.00  0.74           C  
ATOM   2782  O   VAL A 358      24.680  45.197  -5.153  1.00  0.74           O  
ATOM   2783  CB  VAL A 358      22.436  47.298  -5.934  1.00  0.74           C  
ATOM   2784  CG1 VAL A 358      23.642  47.326  -6.893  1.00  0.74           C  
ATOM   2785  CG2 VAL A 358      21.077  47.461  -6.637  1.00  0.74           C  
ATOM   2786  N   ILE A 359      23.985  46.426  -3.399  1.00  0.70           N  
ATOM   2787  CA  ILE A 359      25.271  46.435  -2.769  1.00  0.70           C  
ATOM   2788  C   ILE A 359      25.676  45.026  -2.448  1.00  0.70           C  
ATOM   2789  O   ILE A 359      26.830  44.650  -2.647  1.00  0.70           O  
ATOM   2790  CB  ILE A 359      25.286  47.287  -1.525  1.00  0.70           C  
ATOM   2791  CG1 ILE A 359      26.713  47.717  -1.173  1.00  0.70           C  
ATOM   2792  CG2 ILE A 359      24.580  46.535  -0.386  1.00  0.70           C  
ATOM   2793  CD1 ILE A 359      26.741  48.871  -0.169  1.00  0.70           C  
ATOM   2794  N   CYS A 360      24.729  44.198  -1.963  1.00  0.72           N  
ATOM   2795  CA  CYS A 360      25.043  42.847  -1.597  1.00  0.72           C  
ATOM   2796  C   CYS A 360      25.544  42.125  -2.809  1.00  0.72           C  
ATOM   2797  O   CYS A 360      26.548  41.418  -2.753  1.00  0.72           O  
ATOM   2798  CB  CYS A 360      23.817  42.080  -1.071  1.00  0.72           C  
ATOM   2799  SG  CYS A 360      23.151  42.810   0.456  1.00  0.72           S  
ATOM   2800  N   THR A 361      24.853  42.290  -3.948  1.00  0.71           N  
ATOM   2801  CA  THR A 361      25.268  41.627  -5.145  1.00  0.71           C  
ATOM   2802  C   THR A 361      26.559  42.217  -5.623  1.00  0.71           C  
ATOM   2803  O   THR A 361      27.380  41.533  -6.230  1.00  0.71           O  
ATOM   2804  CB  THR A 361      24.236  41.638  -6.236  1.00  0.71           C  
ATOM   2805  OG1 THR A 361      24.706  40.861  -7.321  1.00  0.71           O  
ATOM   2806  CG2 THR A 361      23.930  43.066  -6.696  1.00  0.71           C  
ATOM   2807  N   LEU A 362      26.765  43.518  -5.355  1.00  0.67           N  
ATOM   2808  CA  LEU A 362      27.954  44.212  -5.754  1.00  0.67           C  
ATOM   2809  C   LEU A 362      29.097  43.532  -5.069  1.00  0.67           C  
ATOM   2810  O   LEU A 362      30.171  43.363  -5.646  1.00  0.67           O  
ATOM   2811  CB  LEU A 362      27.896  45.695  -5.332  1.00  0.67           C  
ATOM   2812  CG  LEU A 362      29.083  46.560  -5.786  1.00  0.67           C  
ATOM   2813  CD1 LEU A 362      30.377  46.185  -5.054  1.00  0.67           C  
ATOM   2814  CD2 LEU A 362      29.224  46.538  -7.316  1.00  0.67           C  
ATOM   2815  N   LYS A 363      28.879  43.100  -3.813  1.00  0.65           N  
ATOM   2816  CA  LYS A 363      29.902  42.435  -3.063  1.00  0.65           C  
ATOM   2817  C   LYS A 363      30.268  41.196  -3.809  1.00  0.65           C  
ATOM   2818  O   LYS A 363      31.436  40.816  -3.858  1.00  0.65           O  
ATOM   2819  CB  LYS A 363      29.444  41.976  -1.668  1.00  0.65           C  
ATOM   2820  CG  LYS A 363      29.076  43.112  -0.714  1.00  0.65           C  
ATOM   2821  CD  LYS A 363      28.391  42.612   0.559  1.00  0.65           C  
ATOM   2822  CE  LYS A 363      27.181  41.716   0.287  1.00  0.65           C  
ATOM   2823  NZ  LYS A 363      26.697  41.120   1.551  1.00  0.65           N  
ATOM   2824  N   VAL A 364      29.266  40.539  -4.426  1.00  0.66           N  
ATOM   2825  CA  VAL A 364      29.538  39.329  -5.142  1.00  0.66           C  
ATOM   2826  C   VAL A 364      30.544  39.674  -6.184  1.00  0.66           C  
ATOM   2827  O   VAL A 364      31.476  38.914  -6.438  1.00  0.66           O  
ATOM   2828  CB  VAL A 364      28.343  38.760  -5.845  1.00  0.66           C  
ATOM   2829  CG1 VAL A 364      28.806  37.553  -6.680  1.00  0.66           C  
ATOM   2830  CG2 VAL A 364      27.276  38.410  -4.796  1.00  0.66           C  
ATOM   2831  N   PHE A 365      30.384  40.851  -6.812  1.00  0.61           N  
ATOM   2832  CA  PHE A 365      31.342  41.237  -7.801  1.00  0.61           C  
ATOM   2833  C   PHE A 365      32.654  41.404  -7.107  1.00  0.61           C  
ATOM   2834  O   PHE A 365      32.740  41.923  -5.997  1.00  0.61           O  
ATOM   2835  CB  PHE A 365      31.024  42.565  -8.496  1.00  0.61           C  
ATOM   2836  CG  PHE A 365      29.748  42.368  -9.230  1.00  0.61           C  
ATOM   2837  CD1 PHE A 365      29.733  41.698 -10.430  1.00  0.61           C  
ATOM   2838  CD2 PHE A 365      28.570  42.859  -8.717  1.00  0.61           C  
ATOM   2839  CE1 PHE A 365      28.555  41.515 -11.111  1.00  0.61           C  
ATOM   2840  CE2 PHE A 365      27.389  42.679  -9.394  1.00  0.61           C  
ATOM   2841  CZ  PHE A 365      27.384  42.005 -10.591  1.00  0.61           C  
ATOM   2842  N   GLN A 366      33.714  40.921  -7.767  1.00  0.57           N  
ATOM   2843  CA  GLN A 366      35.056  40.983  -7.280  1.00  0.57           C  
ATOM   2844  C   GLN A 366      35.834  40.479  -8.435  1.00  0.57           C  
ATOM   2845  O   GLN A 366      35.398  40.582  -9.580  1.00  0.57           O  
ATOM   2846  CB  GLN A 366      35.353  39.987  -6.139  1.00  0.57           C  
ATOM   2847  CG  GLN A 366      34.555  40.210  -4.853  1.00  0.57           C  
ATOM   2848  CD  GLN A 366      34.954  39.122  -3.861  1.00  0.57           C  
ATOM   2849  OE1 GLN A 366      36.111  39.028  -3.454  1.00  0.57           O  
ATOM   2850  NE2 GLN A 366      33.973  38.266  -3.465  1.00  0.57           N  
ATOM   2851  N   ASP A 367      37.028  39.927  -8.170  1.00  0.58           N  
ATOM   2852  CA  ASP A 367      37.688  39.232  -9.227  1.00  0.58           C  
ATOM   2853  C   ASP A 367      36.803  38.039  -9.425  1.00  0.58           C  
ATOM   2854  O   ASP A 367      36.725  37.458 -10.506  1.00  0.58           O  
ATOM   2855  CB  ASP A 367      39.107  38.750  -8.868  1.00  0.58           C  
ATOM   2856  CG  ASP A 367      39.844  38.473 -10.175  1.00  0.58           C  
ATOM   2857  OD1 ASP A 367      39.216  37.901 -11.106  1.00  0.58           O  
ATOM   2858  OD2 ASP A 367      41.043  38.851 -10.267  1.00  0.58           O  
ATOM   2859  N   SER A 368      36.086  37.689  -8.334  1.00  0.60           N  
ATOM   2860  CA  SER A 368      35.186  36.584  -8.226  1.00  0.60           C  
ATOM   2861  C   SER A 368      36.025  35.368  -8.094  1.00  0.60           C  
ATOM   2862  O   SER A 368      35.520  34.265  -7.885  1.00  0.60           O  
ATOM   2863  CB  SER A 368      34.265  36.422  -9.445  1.00  0.60           C  
ATOM   2864  OG  SER A 368      33.406  35.305  -9.260  1.00  0.60           O  
ATOM   2865  N   LYS A 369      37.350  35.555  -8.193  1.00  0.58           N  
ATOM   2866  CA  LYS A 369      38.227  34.460  -7.936  1.00  0.58           C  
ATOM   2867  C   LYS A 369      38.059  34.201  -6.476  1.00  0.58           C  
ATOM   2868  O   LYS A 369      37.973  33.059  -6.029  1.00  0.58           O  
ATOM   2869  CB  LYS A 369      39.703  34.799  -8.200  1.00  0.58           C  
ATOM   2870  CG  LYS A 369      40.654  33.601  -8.107  1.00  0.58           C  
ATOM   2871  CD  LYS A 369      40.718  32.949  -6.724  1.00  0.58           C  
ATOM   2872  CE  LYS A 369      41.690  31.768  -6.655  1.00  0.58           C  
ATOM   2873  NZ  LYS A 369      41.709  31.202  -5.288  1.00  0.58           N  
ATOM   2874  N   ALA A 370      37.985  35.301  -5.706  1.00  0.60           N  
ATOM   2875  CA  ALA A 370      37.825  35.208  -4.286  1.00  0.60           C  
ATOM   2876  C   ALA A 370      36.424  34.790  -4.014  1.00  0.60           C  
ATOM   2877  O   ALA A 370      35.494  35.130  -4.743  1.00  0.60           O  
ATOM   2878  CB  ALA A 370      38.069  36.531  -3.543  1.00  0.60           C  
ATOM   2879  N   TRP A 371      36.267  33.991  -2.952  1.00  0.41           N  
ATOM   2880  CA  TRP A 371      35.008  33.482  -2.519  1.00  0.41           C  
ATOM   2881  C   TRP A 371      35.498  32.256  -1.838  1.00  0.41           C  
ATOM   2882  O   TRP A 371      36.609  32.260  -1.309  1.00  0.41           O  
ATOM   2883  CB  TRP A 371      34.098  33.025  -3.675  1.00  0.41           C  
ATOM   2884  CG  TRP A 371      32.623  33.003  -3.347  1.00  0.41           C  
ATOM   2885  CD1 TRP A 371      31.870  32.093  -2.665  1.00  0.41           C  
ATOM   2886  CD2 TRP A 371      31.718  34.021  -3.804  1.00  0.41           C  
ATOM   2887  NE1 TRP A 371      30.553  32.493  -2.652  1.00  0.41           N  
ATOM   2888  CE2 TRP A 371      30.445  33.676  -3.356  1.00  0.41           C  
ATOM   2889  CE3 TRP A 371      31.932  35.150  -4.542  1.00  0.41           C  
ATOM   2890  CZ2 TRP A 371      29.360  34.458  -3.639  1.00  0.41           C  
ATOM   2891  CZ3 TRP A 371      30.837  35.940  -4.823  1.00  0.41           C  
ATOM   2892  CH2 TRP A 371      29.576  35.600  -4.380  1.00  0.41           C  
ATOM   2893  N   GLU A 372      34.710  31.176  -1.793  1.00  0.53           N  
ATOM   2894  CA  GLU A 372      35.410  30.020  -1.331  1.00  0.53           C  
ATOM   2895  C   GLU A 372      36.381  29.731  -2.424  1.00  0.53           C  
ATOM   2896  O   GLU A 372      36.139  30.066  -3.582  1.00  0.53           O  
ATOM   2897  CB  GLU A 372      34.545  28.773  -1.100  1.00  0.53           C  
ATOM   2898  CG  GLU A 372      33.886  28.767   0.278  1.00  0.53           C  
ATOM   2899  CD  GLU A 372      35.001  28.499   1.285  1.00  0.53           C  
ATOM   2900  OE1 GLU A 372      35.616  27.403   1.212  1.00  0.53           O  
ATOM   2901  OE2 GLU A 372      35.262  29.395   2.133  1.00  0.53           O  
ATOM   2902  N   ASN A 373      37.529  29.125  -2.081  1.00  0.50           N  
ATOM   2903  CA  ASN A 373      38.497  28.857  -3.097  1.00  0.50           C  
ATOM   2904  C   ASN A 373      37.842  27.971  -4.097  1.00  0.50           C  
ATOM   2905  O   ASN A 373      38.056  28.124  -5.298  1.00  0.50           O  
ATOM   2906  CB  ASN A 373      39.760  28.156  -2.569  1.00  0.50           C  
ATOM   2907  CG  ASN A 373      40.604  29.205  -1.858  1.00  0.50           C  
ATOM   2908  OD1 ASN A 373      41.574  28.882  -1.175  1.00  0.50           O  
ATOM   2909  ND2 ASN A 373      40.227  30.502  -2.023  1.00  0.50           N  
ATOM   2910  N   PHE A 374      37.002  27.028  -3.635  1.00  0.43           N  
ATOM   2911  CA  PHE A 374      36.363  26.170  -4.585  1.00  0.43           C  
ATOM   2912  C   PHE A 374      35.306  26.983  -5.249  1.00  0.43           C  
ATOM   2913  O   PHE A 374      34.304  27.351  -4.638  1.00  0.43           O  
ATOM   2914  CB  PHE A 374      35.680  24.945  -3.955  1.00  0.43           C  
ATOM   2915  CG  PHE A 374      36.748  24.141  -3.301  1.00  0.43           C  
ATOM   2916  CD1 PHE A 374      37.480  23.230  -4.026  1.00  0.43           C  
ATOM   2917  CD2 PHE A 374      37.028  24.310  -1.964  1.00  0.43           C  
ATOM   2918  CE1 PHE A 374      38.468  22.491  -3.422  1.00  0.43           C  
ATOM   2919  CE2 PHE A 374      38.016  23.573  -1.355  1.00  0.43           C  
ATOM   2920  CZ  PHE A 374      38.737  22.660  -2.085  1.00  0.43           C  
ATOM   2921  N   ARG A 375      35.526  27.297  -6.537  1.00  0.50           N  
ATOM   2922  CA  ARG A 375      34.597  28.105  -7.262  1.00  0.50           C  
ATOM   2923  C   ARG A 375      33.310  27.365  -7.391  1.00  0.50           C  
ATOM   2924  O   ARG A 375      32.239  27.931  -7.178  1.00  0.50           O  
ATOM   2925  CB  ARG A 375      35.107  28.476  -8.667  1.00  0.50           C  
ATOM   2926  CG  ARG A 375      36.269  29.471  -8.613  1.00  0.50           C  
ATOM   2927  CD  ARG A 375      36.828  29.895  -9.973  1.00  0.50           C  
ATOM   2928  NE  ARG A 375      37.783  31.011  -9.712  1.00  0.50           N  
ATOM   2929  CZ  ARG A 375      38.457  31.615 -10.737  1.00  0.50           C  
ATOM   2930  NH1 ARG A 375      38.305  31.169 -12.017  1.00  0.50           N  
ATOM   2931  NH2 ARG A 375      39.280  32.673 -10.478  1.00  0.50           N  
ATOM   2932  N   THR A 376      33.375  26.063  -7.718  1.00  0.55           N  
ATOM   2933  CA  THR A 376      32.147  25.350  -7.896  1.00  0.55           C  
ATOM   2934  C   THR A 376      31.407  25.339  -6.600  1.00  0.55           C  
ATOM   2935  O   THR A 376      30.213  25.633  -6.562  1.00  0.55           O  
ATOM   2936  CB  THR A 376      32.333  23.933  -8.359  1.00  0.55           C  
ATOM   2937  OG1 THR A 376      33.092  23.191  -7.418  1.00  0.55           O  
ATOM   2938  CG2 THR A 376      33.041  23.955  -9.725  1.00  0.55           C  
ATOM   2939  N   LEU A 377      32.094  25.032  -5.483  1.00  0.52           N  
ATOM   2940  CA  LEU A 377      31.350  24.997  -4.263  1.00  0.52           C  
ATOM   2941  C   LEU A 377      31.500  26.300  -3.564  1.00  0.52           C  
ATOM   2942  O   LEU A 377      32.445  26.526  -2.813  1.00  0.52           O  
ATOM   2943  CB  LEU A 377      31.789  23.895  -3.280  1.00  0.52           C  
ATOM   2944  CG  LEU A 377      31.427  22.472  -3.745  1.00  0.52           C  
ATOM   2945  CD1 LEU A 377      32.160  22.090  -5.038  1.00  0.52           C  
ATOM   2946  CD2 LEU A 377      31.634  21.450  -2.617  1.00  0.52           C  
ATOM   2947  N   THR A 378      30.543  27.198  -3.817  1.00  0.56           N  
ATOM   2948  CA  THR A 378      30.487  28.479  -3.190  1.00  0.56           C  
ATOM   2949  C   THR A 378      29.278  28.379  -2.326  1.00  0.56           C  
ATOM   2950  O   THR A 378      29.135  27.444  -1.537  1.00  0.56           O  
ATOM   2951  CB  THR A 378      30.312  29.603  -4.180  1.00  0.56           C  
ATOM   2952  OG1 THR A 378      29.162  29.390  -4.988  1.00  0.56           O  
ATOM   2953  CG2 THR A 378      31.564  29.683  -5.066  1.00  0.56           C  
ATOM   2954  N   ASP A 379      28.368  29.355  -2.462  1.00  0.61           N  
ATOM   2955  CA  ASP A 379      27.097  29.299  -1.818  1.00  0.61           C  
ATOM   2956  C   ASP A 379      26.398  28.150  -2.484  1.00  0.61           C  
ATOM   2957  O   ASP A 379      25.442  27.589  -1.952  1.00  0.61           O  
ATOM   2958  CB  ASP A 379      26.261  30.576  -2.022  1.00  0.61           C  
ATOM   2959  CG  ASP A 379      25.183  30.624  -0.946  1.00  0.61           C  
ATOM   2960  OD1 ASP A 379      25.140  29.681  -0.111  1.00  0.61           O  
ATOM   2961  OD2 ASP A 379      24.398  31.609  -0.935  1.00  0.61           O  
ATOM   2962  N   LEU A 380      26.899  27.773  -3.685  1.00  0.56           N  
ATOM   2963  CA  LEU A 380      26.338  26.740  -4.505  1.00  0.56           C  
ATOM   2964  C   LEU A 380      25.075  27.291  -5.053  1.00  0.56           C  
ATOM   2965  O   LEU A 380      24.185  26.570  -5.502  1.00  0.56           O  
ATOM   2966  CB  LEU A 380      26.022  25.441  -3.738  1.00  0.56           C  
ATOM   2967  CG  LEU A 380      27.271  24.731  -3.180  1.00  0.56           C  
ATOM   2968  CD1 LEU A 380      26.896  23.437  -2.436  1.00  0.56           C  
ATOM   2969  CD2 LEU A 380      28.330  24.504  -4.271  1.00  0.56           C  
ATOM   2970  N   LEU A 381      24.999  28.630  -5.030  1.00  0.61           N  
ATOM   2971  CA  LEU A 381      23.884  29.360  -5.538  1.00  0.61           C  
ATOM   2972  C   LEU A 381      23.860  29.146  -7.022  1.00  0.61           C  
ATOM   2973  O   LEU A 381      22.800  29.049  -7.639  1.00  0.61           O  
ATOM   2974  CB  LEU A 381      24.027  30.871  -5.271  1.00  0.61           C  
ATOM   2975  CG  LEU A 381      22.742  31.697  -5.485  1.00  0.61           C  
ATOM   2976  CD1 LEU A 381      22.242  31.639  -6.936  1.00  0.61           C  
ATOM   2977  CD2 LEU A 381      21.667  31.312  -4.456  1.00  0.61           C  
ATOM   2978  N   LEU A 382      25.060  29.049  -7.623  1.00  0.59           N  
ATOM   2979  CA  LEU A 382      25.232  28.962  -9.046  1.00  0.59           C  
ATOM   2980  C   LEU A 382      24.563  27.750  -9.609  1.00  0.59           C  
ATOM   2981  O   LEU A 382      23.827  27.846 -10.591  1.00  0.59           O  
ATOM   2982  CB  LEU A 382      26.706  28.797  -9.455  1.00  0.59           C  
ATOM   2983  CG  LEU A 382      27.623  29.969  -9.077  1.00  0.59           C  
ATOM   2984  CD1 LEU A 382      27.643  30.192  -7.558  1.00  0.59           C  
ATOM   2985  CD2 LEU A 382      29.031  29.767  -9.662  1.00  0.59           C  
ATOM   2986  N   ARG A 383      24.769  26.573  -8.996  1.00  0.50           N  
ATOM   2987  CA  ARG A 383      24.295  25.395  -9.653  1.00  0.50           C  
ATOM   2988  C   ARG A 383      22.816  25.271  -9.550  1.00  0.50           C  
ATOM   2989  O   ARG A 383      22.208  25.631  -8.543  1.00  0.50           O  
ATOM   2990  CB  ARG A 383      24.925  24.088  -9.132  1.00  0.50           C  
ATOM   2991  CG  ARG A 383      24.612  22.878 -10.017  1.00  0.50           C  
ATOM   2992  CD  ARG A 383      25.276  21.585  -9.543  1.00  0.50           C  
ATOM   2993  NE  ARG A 383      26.751  21.771  -9.656  1.00  0.50           N  
ATOM   2994  CZ  ARG A 383      27.594  20.779  -9.242  1.00  0.50           C  
ATOM   2995  NH1 ARG A 383      27.085  19.613  -8.751  1.00  0.50           N  
ATOM   2996  NH2 ARG A 383      28.946  20.955  -9.317  1.00  0.50           N  
ATOM   2997  N   PHE A 384      22.207  24.764 -10.641  1.00  0.41           N  
ATOM   2998  CA  PHE A 384      20.791  24.586 -10.680  1.00  0.41           C  
ATOM   2999  C   PHE A 384      20.172  25.918 -10.856  1.00  0.41           C  
ATOM   3000  O   PHE A 384      20.850  26.935 -10.986  1.00  0.41           O  
ATOM   3001  CB  PHE A 384      20.197  23.967  -9.402  1.00  0.41           C  
ATOM   3002  CG  PHE A 384      20.610  22.539  -9.347  1.00  0.41           C  
ATOM   3003  CD1 PHE A 384      21.867  22.191  -8.908  1.00  0.41           C  
ATOM   3004  CD2 PHE A 384      19.735  21.547  -9.728  1.00  0.41           C  
ATOM   3005  CE1 PHE A 384      22.250  20.873  -8.854  1.00  0.41           C  
ATOM   3006  CE2 PHE A 384      20.112  20.226  -9.675  1.00  0.41           C  
ATOM   3007  CZ  PHE A 384      21.370  19.891  -9.238  1.00  0.41           C  
ATOM   3008  N   GLU A 385      18.833  25.923 -10.908  1.00  0.57           N  
ATOM   3009  CA  GLU A 385      18.113  27.150 -10.952  1.00  0.57           C  
ATOM   3010  C   GLU A 385      18.287  27.693  -9.575  1.00  0.57           C  
ATOM   3011  O   GLU A 385      18.807  26.979  -8.718  1.00  0.57           O  
ATOM   3012  CB  GLU A 385      16.618  26.939 -11.250  1.00  0.57           C  
ATOM   3013  CG  GLU A 385      16.365  26.513 -12.696  1.00  0.57           C  
ATOM   3014  CD  GLU A 385      14.888  26.193 -12.851  1.00  0.57           C  
ATOM   3015  OE1 GLU A 385      14.184  26.098 -11.810  1.00  0.57           O  
ATOM   3016  OE2 GLU A 385      14.443  26.036 -14.018  1.00  0.57           O  
ATOM   3017  N   PRO A 386      17.924  28.921  -9.321  1.00  0.64           N  
ATOM   3018  CA  PRO A 386      18.101  29.510  -8.027  1.00  0.64           C  
ATOM   3019  C   PRO A 386      17.591  28.637  -6.920  1.00  0.64           C  
ATOM   3020  O   PRO A 386      16.644  27.878  -7.118  1.00  0.64           O  
ATOM   3021  CB  PRO A 386      17.429  30.885  -8.104  1.00  0.64           C  
ATOM   3022  CG  PRO A 386      16.438  30.759  -9.277  1.00  0.64           C  
ATOM   3023  CD  PRO A 386      17.100  29.730 -10.205  1.00  0.64           C  
ATOM   3024  N   ASN A 387      18.238  28.760  -5.745  1.00  0.55           N  
ATOM   3025  CA  ASN A 387      18.078  27.944  -4.578  1.00  0.55           C  
ATOM   3026  C   ASN A 387      16.658  27.584  -4.329  1.00  0.55           C  
ATOM   3027  O   ASN A 387      15.749  28.410  -4.415  1.00  0.55           O  
ATOM   3028  CB  ASN A 387      18.612  28.632  -3.307  1.00  0.55           C  
ATOM   3029  CG  ASN A 387      18.406  27.709  -2.116  1.00  0.55           C  
ATOM   3030  OD1 ASN A 387      17.281  27.507  -1.658  1.00  0.55           O  
ATOM   3031  ND2 ASN A 387      19.522  27.138  -1.591  1.00  0.55           N  
ATOM   3032  N   LEU A 388      16.460  26.283  -4.033  1.00  0.45           N  
ATOM   3033  CA  LEU A 388      15.180  25.760  -3.679  1.00  0.45           C  
ATOM   3034  C   LEU A 388      15.325  25.257  -2.276  1.00  0.45           C  
ATOM   3035  O   LEU A 388      15.797  24.145  -2.041  1.00  0.45           O  
ATOM   3036  CB  LEU A 388      14.757  24.565  -4.551  1.00  0.45           C  
ATOM   3037  CG  LEU A 388      14.686  24.907  -6.052  1.00  0.45           C  
ATOM   3038  CD1 LEU A 388      14.182  23.713  -6.878  1.00  0.45           C  
ATOM   3039  CD2 LEU A 388      13.883  26.194  -6.299  1.00  0.45           C  
ATOM   3040  N   ASP A 389      14.915  26.087  -1.302  1.00  0.50           N  
ATOM   3041  CA  ASP A 389      14.992  25.762   0.090  1.00  0.50           C  
ATOM   3042  C   ASP A 389      13.652  25.226   0.478  1.00  0.50           C  
ATOM   3043  O   ASP A 389      13.234  24.168   0.008  1.00  0.50           O  
ATOM   3044  CB  ASP A 389      15.292  26.991   0.970  1.00  0.50           C  
ATOM   3045  CG  ASP A 389      15.653  26.529   2.377  1.00  0.50           C  
ATOM   3046  OD1 ASP A 389      15.047  25.535   2.852  1.00  0.50           O  
ATOM   3047  OD2 ASP A 389      16.550  27.164   2.992  1.00  0.50           O  
ATOM   3048  N   VAL A 390      12.942  25.958   1.358  1.00  0.49           N  
ATOM   3049  CA  VAL A 390      11.649  25.548   1.820  1.00  0.49           C  
ATOM   3050  C   VAL A 390      10.717  25.603   0.659  1.00  0.49           C  
ATOM   3051  O   VAL A 390      10.889  26.411  -0.248  1.00  0.49           O  
ATOM   3052  CB  VAL A 390      11.094  26.443   2.888  1.00  0.49           C  
ATOM   3053  CG1 VAL A 390      10.944  27.858   2.304  1.00  0.49           C  
ATOM   3054  CG2 VAL A 390       9.767  25.847   3.388  1.00  0.49           C  
ATOM   3055  N   GLU A 391       9.695  24.730   0.646  1.00  0.47           N  
ATOM   3056  CA  GLU A 391       8.798  24.725  -0.470  1.00  0.47           C  
ATOM   3057  C   GLU A 391       8.185  26.084  -0.561  1.00  0.47           C  
ATOM   3058  O   GLU A 391       7.883  26.694   0.463  1.00  0.47           O  
ATOM   3059  CB  GLU A 391       7.683  23.672  -0.336  1.00  0.47           C  
ATOM   3060  CG  GLU A 391       6.814  23.504  -1.585  1.00  0.47           C  
ATOM   3061  CD  GLU A 391       5.606  24.419  -1.448  1.00  0.47           C  
ATOM   3062  OE1 GLU A 391       5.580  25.225  -0.481  1.00  0.47           O  
ATOM   3063  OE2 GLU A 391       4.689  24.316  -2.306  1.00  0.47           O  
ATOM   3064  N   GLN A 392       8.054  26.584  -1.814  1.00  0.47           N  
ATOM   3065  CA  GLN A 392       7.501  27.860  -2.198  1.00  0.47           C  
ATOM   3066  C   GLN A 392       8.650  28.699  -2.658  1.00  0.47           C  
ATOM   3067  O   GLN A 392       9.733  28.643  -2.079  1.00  0.47           O  
ATOM   3068  CB  GLN A 392       6.746  28.618  -1.086  1.00  0.47           C  
ATOM   3069  CG  GLN A 392       6.154  29.963  -1.500  1.00  0.47           C  
ATOM   3070  CD  GLN A 392       5.460  30.526  -0.266  1.00  0.47           C  
ATOM   3071  OE1 GLN A 392       6.076  30.687   0.786  1.00  0.47           O  
ATOM   3072  NE2 GLN A 392       4.137  30.814  -0.389  1.00  0.47           N  
ATOM   3073  N   ALA A 393       8.457  29.500  -3.725  1.00  0.54           N  
ATOM   3074  CA  ALA A 393       9.574  30.263  -4.199  1.00  0.54           C  
ATOM   3075  C   ALA A 393       9.352  31.707  -3.888  1.00  0.54           C  
ATOM   3076  O   ALA A 393       8.351  32.304  -4.281  1.00  0.54           O  
ATOM   3077  CB  ALA A 393       9.797  30.156  -5.717  1.00  0.54           C  
ATOM   3078  N   GLU A 394      10.307  32.290  -3.140  1.00  0.59           N  
ATOM   3079  CA  GLU A 394      10.301  33.671  -2.766  1.00  0.59           C  
ATOM   3080  C   GLU A 394       9.020  33.986  -2.048  1.00  0.59           C  
ATOM   3081  O   GLU A 394       8.677  35.160  -1.922  1.00  0.59           O  
ATOM   3082  CB  GLU A 394      10.450  34.637  -3.957  1.00  0.59           C  
ATOM   3083  CG  GLU A 394      11.849  34.623  -4.581  1.00  0.59           C  
ATOM   3084  CD  GLU A 394      11.980  33.367  -5.431  1.00  0.59           C  
ATOM   3085  OE1 GLU A 394      11.084  33.141  -6.286  1.00  0.59           O  
ATOM   3086  OE2 GLU A 394      12.978  32.621  -5.241  1.00  0.59           O  
ATOM   3087  N   VAL A 395       8.270  32.954  -1.592  1.00  0.58           N  
ATOM   3088  CA  VAL A 395       7.024  33.096  -0.881  1.00  0.58           C  
ATOM   3089  C   VAL A 395       6.115  34.062  -1.594  1.00  0.58           C  
ATOM   3090  O   VAL A 395       5.169  34.594  -1.016  1.00  0.58           O  
ATOM   3091  CB  VAL A 395       7.220  33.471   0.574  1.00  0.58           C  
ATOM   3092  CG1 VAL A 395       7.889  34.847   0.678  1.00  0.58           C  
ATOM   3093  CG2 VAL A 395       5.881  33.370   1.323  1.00  0.58           C  
ATOM   3094  N   ASN A 396       6.354  34.279  -2.900  1.00  0.62           N  
ATOM   3095  CA  ASN A 396       5.537  35.153  -3.692  1.00  0.62           C  
ATOM   3096  C   ASN A 396       4.230  34.476  -3.886  1.00  0.62           C  
ATOM   3097  O   ASN A 396       3.194  35.122  -4.045  1.00  0.62           O  
ATOM   3098  CB  ASN A 396       6.128  35.438  -5.082  1.00  0.62           C  
ATOM   3099  CG  ASN A 396       7.262  36.435  -4.906  1.00  0.62           C  
ATOM   3100  OD1 ASN A 396       7.133  37.408  -4.164  1.00  0.62           O  
ATOM   3101  ND2 ASN A 396       8.407  36.195  -5.600  1.00  0.62           N  
ATOM   3102  N   PHE A 397       4.263  33.134  -3.846  1.00  0.58           N  
ATOM   3103  CA  PHE A 397       3.103  32.328  -4.059  1.00  0.58           C  
ATOM   3104  C   PHE A 397       2.031  32.766  -3.120  1.00  0.58           C  
ATOM   3105  O   PHE A 397       0.908  33.021  -3.550  1.00  0.58           O  
ATOM   3106  CB  PHE A 397       3.386  30.838  -3.792  1.00  0.58           C  
ATOM   3107  CG  PHE A 397       2.136  30.066  -4.038  1.00  0.58           C  
ATOM   3108  CD1 PHE A 397       1.770  29.743  -5.323  1.00  0.58           C  
ATOM   3109  CD2 PHE A 397       1.336  29.658  -2.994  1.00  0.58           C  
ATOM   3110  CE1 PHE A 397       0.621  29.029  -5.567  1.00  0.58           C  
ATOM   3111  CE2 PHE A 397       0.186  28.942  -3.233  1.00  0.58           C  
ATOM   3112  CZ  PHE A 397      -0.174  28.628  -4.522  1.00  0.58           C  
ATOM   3113  N   GLY A 398       2.324  32.901  -1.813  1.00  0.69           N  
ATOM   3114  CA  GLY A 398       1.205  33.282  -1.008  1.00  0.69           C  
ATOM   3115  C   GLY A 398       1.585  34.365  -0.056  1.00  0.69           C  
ATOM   3116  O   GLY A 398       2.193  34.118   0.984  1.00  0.69           O  
ATOM   3117  N   TRP A 399       1.214  35.610  -0.405  1.00  0.61           N  
ATOM   3118  CA  TRP A 399       1.354  36.708   0.498  1.00  0.61           C  
ATOM   3119  C   TRP A 399       0.085  37.478   0.416  1.00  0.61           C  
ATOM   3120  O   TRP A 399      -0.444  37.704  -0.671  1.00  0.61           O  
ATOM   3121  CB  TRP A 399       2.448  37.739   0.160  1.00  0.61           C  
ATOM   3122  CG  TRP A 399       3.874  37.351   0.455  1.00  0.61           C  
ATOM   3123  CD1 TRP A 399       4.942  37.256  -0.388  1.00  0.61           C  
ATOM   3124  CD2 TRP A 399       4.357  37.021   1.765  1.00  0.61           C  
ATOM   3125  NE1 TRP A 399       6.069  36.918   0.322  1.00  0.61           N  
ATOM   3126  CE2 TRP A 399       5.721  36.763   1.649  1.00  0.61           C  
ATOM   3127  CE3 TRP A 399       3.716  36.947   2.969  1.00  0.61           C  
ATOM   3128  CZ2 TRP A 399       6.469  36.424   2.741  1.00  0.61           C  
ATOM   3129  CZ3 TRP A 399       4.469  36.599   4.068  1.00  0.61           C  
ATOM   3130  CH2 TRP A 399       5.821  36.344   3.955  1.00  0.61           C  
ATOM   3131  N   ASN A 400      -0.476  37.856   1.576  1.00  0.60           N  
ATOM   3132  CA  ASN A 400      -1.581  38.762   1.529  1.00  0.60           C  
ATOM   3133  C   ASN A 400      -1.111  39.928   2.318  1.00  0.60           C  
ATOM   3134  O   ASN A 400      -1.866  40.542   3.071  1.00  0.60           O  
ATOM   3135  CB  ASN A 400      -2.865  38.217   2.175  1.00  0.60           C  
ATOM   3136  CG  ASN A 400      -3.445  37.182   1.222  1.00  0.60           C  
ATOM   3137  OD1 ASN A 400      -3.654  37.459   0.042  1.00  0.60           O  
ATOM   3138  ND2 ASN A 400      -3.701  35.951   1.740  1.00  0.60           N  
ATOM   3139  N   HIS A 401       0.178  40.274   2.126  1.00  0.49           N  
ATOM   3140  CA  HIS A 401       0.752  41.322   2.905  1.00  0.49           C  
ATOM   3141  C   HIS A 401       1.711  42.046   2.007  1.00  0.49           C  
ATOM   3142  O   HIS A 401       2.625  41.450   1.441  1.00  0.49           O  
ATOM   3143  CB  HIS A 401       1.534  40.732   4.085  1.00  0.49           C  
ATOM   3144  CG  HIS A 401       0.836  39.522   4.650  1.00  0.49           C  
ATOM   3145  ND1 HIS A 401      -0.473  39.491   5.079  1.00  0.49           N  
ATOM   3146  CD2 HIS A 401       1.313  38.261   4.839  1.00  0.49           C  
ATOM   3147  CE1 HIS A 401      -0.721  38.226   5.501  1.00  0.49           C  
ATOM   3148  NE2 HIS A 401       0.334  37.443   5.376  1.00  0.49           N  
ATOM   3149  N   LEU A 402       1.514  43.367   1.851  1.00  0.55           N  
ATOM   3150  CA  LEU A 402       2.308  44.183   0.975  1.00  0.55           C  
ATOM   3151  C   LEU A 402       3.729  44.297   1.419  1.00  0.55           C  
ATOM   3152  O   LEU A 402       4.623  44.233   0.577  1.00  0.55           O  
ATOM   3153  CB  LEU A 402       1.777  45.615   0.830  1.00  0.55           C  
ATOM   3154  CG  LEU A 402       0.494  45.694  -0.003  1.00  0.55           C  
ATOM   3155  CD1 LEU A 402      -0.075  47.118  -0.016  1.00  0.55           C  
ATOM   3156  CD2 LEU A 402       0.757  45.162  -1.420  1.00  0.55           C  
ATOM   3157  N   GLU A 403       3.997  44.480   2.731  1.00  0.64           N  
ATOM   3158  CA  GLU A 403       5.375  44.690   3.086  1.00  0.64           C  
ATOM   3159  C   GLU A 403       6.163  43.485   2.704  1.00  0.64           C  
ATOM   3160  O   GLU A 403       7.201  43.625   2.058  1.00  0.64           O  
ATOM   3161  CB  GLU A 403       5.643  44.970   4.582  1.00  0.64           C  
ATOM   3162  CG  GLU A 403       7.126  45.182   4.891  1.00  0.64           C  
ATOM   3163  CD  GLU A 403       7.297  45.180   6.403  1.00  0.64           C  
ATOM   3164  OE1 GLU A 403       6.261  45.243   7.116  1.00  0.64           O  
ATOM   3165  OE2 GLU A 403       8.468  45.111   6.865  1.00  0.64           O  
ATOM   3166  N   PRO A 404       5.741  42.300   3.042  1.00  0.63           N  
ATOM   3167  CA  PRO A 404       6.528  41.206   2.585  1.00  0.63           C  
ATOM   3168  C   PRO A 404       6.410  40.982   1.114  1.00  0.63           C  
ATOM   3169  O   PRO A 404       7.353  40.459   0.526  1.00  0.63           O  
ATOM   3170  CB  PRO A 404       6.129  39.997   3.424  1.00  0.63           C  
ATOM   3171  CG  PRO A 404       5.699  40.626   4.755  1.00  0.63           C  
ATOM   3172  CD  PRO A 404       5.181  42.013   4.353  1.00  0.63           C  
ATOM   3173  N   TYR A 405       5.274  41.354   0.493  1.00  0.58           N  
ATOM   3174  CA  TYR A 405       5.126  41.038  -0.898  1.00  0.58           C  
ATOM   3175  C   TYR A 405       6.139  41.791  -1.692  1.00  0.58           C  
ATOM   3176  O   TYR A 405       6.836  41.221  -2.529  1.00  0.58           O  
ATOM   3177  CB  TYR A 405       3.750  41.402  -1.477  1.00  0.58           C  
ATOM   3178  CG  TYR A 405       3.815  40.996  -2.907  1.00  0.58           C  
ATOM   3179  CD1 TYR A 405       3.602  39.684  -3.258  1.00  0.58           C  
ATOM   3180  CD2 TYR A 405       4.099  41.917  -3.890  1.00  0.58           C  
ATOM   3181  CE1 TYR A 405       3.664  39.292  -4.573  1.00  0.58           C  
ATOM   3182  CE2 TYR A 405       4.163  41.530  -5.207  1.00  0.58           C  
ATOM   3183  CZ  TYR A 405       3.946  40.217  -5.549  1.00  0.58           C  
ATOM   3184  OH  TYR A 405       4.013  39.818  -6.902  1.00  0.58           O  
ATOM   3185  N   ALA A 406       6.255  43.103  -1.431  1.00  0.69           N  
ATOM   3186  CA  ALA A 406       7.176  43.913  -2.165  1.00  0.69           C  
ATOM   3187  C   ALA A 406       8.553  43.420  -1.872  1.00  0.69           C  
ATOM   3188  O   ALA A 406       9.403  43.354  -2.758  1.00  0.69           O  
ATOM   3189  CB  ALA A 406       7.108  45.398  -1.771  1.00  0.69           C  
ATOM   3190  N   HIS A 407       8.797  43.046  -0.603  1.00  0.68           N  
ATOM   3191  CA  HIS A 407      10.094  42.598  -0.195  1.00  0.68           C  
ATOM   3192  C   HIS A 407      10.487  41.410  -1.012  1.00  0.68           C  
ATOM   3193  O   HIS A 407      11.568  41.378  -1.597  1.00  0.68           O  
ATOM   3194  CB  HIS A 407      10.118  42.156   1.279  1.00  0.68           C  
ATOM   3195  CG  HIS A 407      11.417  41.541   1.714  1.00  0.68           C  
ATOM   3196  ND1 HIS A 407      12.553  42.249   2.037  1.00  0.68           N  
ATOM   3197  CD2 HIS A 407      11.735  40.230   1.889  1.00  0.68           C  
ATOM   3198  CE1 HIS A 407      13.495  41.337   2.390  1.00  0.68           C  
ATOM   3199  NE2 HIS A 407      13.044  40.098   2.317  1.00  0.68           N  
ATOM   3200  N   PHE A 408       9.604  40.401  -1.087  1.00  0.65           N  
ATOM   3201  CA  PHE A 408       9.928  39.201  -1.800  1.00  0.65           C  
ATOM   3202  C   PHE A 408      10.030  39.445  -3.272  1.00  0.65           C  
ATOM   3203  O   PHE A 408      10.873  38.843  -3.934  1.00  0.65           O  
ATOM   3204  CB  PHE A 408       8.974  38.025  -1.521  1.00  0.65           C  
ATOM   3205  CG  PHE A 408       9.393  37.466  -0.201  1.00  0.65           C  
ATOM   3206  CD1 PHE A 408       8.869  37.938   0.980  1.00  0.65           C  
ATOM   3207  CD2 PHE A 408      10.339  36.466  -0.152  1.00  0.65           C  
ATOM   3208  CE1 PHE A 408       9.276  37.410   2.185  1.00  0.65           C  
ATOM   3209  CE2 PHE A 408      10.750  35.936   1.048  1.00  0.65           C  
ATOM   3210  CZ  PHE A 408      10.216  36.408   2.221  1.00  0.65           C  
ATOM   3211  N   LEU A 409       9.176  40.315  -3.839  1.00  0.71           N  
ATOM   3212  CA  LEU A 409       9.228  40.509  -5.261  1.00  0.71           C  
ATOM   3213  C   LEU A 409      10.562  41.098  -5.604  1.00  0.71           C  
ATOM   3214  O   LEU A 409      11.172  40.741  -6.608  1.00  0.71           O  
ATOM   3215  CB  LEU A 409       8.109  41.426  -5.790  1.00  0.71           C  
ATOM   3216  CG  LEU A 409       7.955  41.407  -7.327  1.00  0.71           C  
ATOM   3217  CD1 LEU A 409       9.170  42.003  -8.039  1.00  0.71           C  
ATOM   3218  CD2 LEU A 409       7.627  39.994  -7.835  1.00  0.71           C  
ATOM   3219  N   LEU A 410      11.060  42.029  -4.775  1.00  0.74           N  
ATOM   3220  CA  LEU A 410      12.339  42.619  -5.030  1.00  0.74           C  
ATOM   3221  C   LEU A 410      13.388  41.564  -4.873  1.00  0.74           C  
ATOM   3222  O   LEU A 410      14.419  41.600  -5.542  1.00  0.74           O  
ATOM   3223  CB  LEU A 410      12.629  43.821  -4.112  1.00  0.74           C  
ATOM   3224  CG  LEU A 410      11.665  44.990  -4.410  1.00  0.74           C  
ATOM   3225  CD1 LEU A 410      11.922  46.211  -3.517  1.00  0.74           C  
ATOM   3226  CD2 LEU A 410      11.679  45.347  -5.906  1.00  0.74           C  
ATOM   3227  N   SER A 411      13.156  40.598  -3.965  1.00  0.76           N  
ATOM   3228  CA  SER A 411      14.097  39.534  -3.752  1.00  0.76           C  
ATOM   3229  C   SER A 411      14.228  38.739  -5.016  1.00  0.76           C  
ATOM   3230  O   SER A 411      15.311  38.247  -5.326  1.00  0.76           O  
ATOM   3231  CB  SER A 411      13.666  38.559  -2.644  1.00  0.76           C  
ATOM   3232  OG  SER A 411      13.658  39.220  -1.389  1.00  0.76           O  
ATOM   3233  N   VAL A 412      13.129  38.569  -5.782  1.00  0.75           N  
ATOM   3234  CA  VAL A 412      13.259  37.810  -6.995  1.00  0.75           C  
ATOM   3235  C   VAL A 412      14.142  38.594  -7.905  1.00  0.75           C  
ATOM   3236  O   VAL A 412      14.934  38.027  -8.652  1.00  0.75           O  
ATOM   3237  CB  VAL A 412      11.986  37.520  -7.747  1.00  0.75           C  
ATOM   3238  CG1 VAL A 412      10.993  36.850  -6.790  1.00  0.75           C  
ATOM   3239  CG2 VAL A 412      11.481  38.773  -8.471  1.00  0.75           C  
ATOM   3240  N   PHE A 413      14.029  39.936  -7.861  1.00  0.73           N  
ATOM   3241  CA  PHE A 413      14.848  40.741  -8.717  1.00  0.73           C  
ATOM   3242  C   PHE A 413      16.278  40.509  -8.360  1.00  0.73           C  
ATOM   3243  O   PHE A 413      17.141  40.464  -9.235  1.00  0.73           O  
ATOM   3244  CB  PHE A 413      14.624  42.260  -8.617  1.00  0.73           C  
ATOM   3245  CG  PHE A 413      13.314  42.592  -9.234  1.00  0.73           C  
ATOM   3246  CD1 PHE A 413      12.995  42.113 -10.483  1.00  0.73           C  
ATOM   3247  CD2 PHE A 413      12.436  43.436  -8.597  1.00  0.73           C  
ATOM   3248  CE1 PHE A 413      11.792  42.430 -11.067  1.00  0.73           C  
ATOM   3249  CE2 PHE A 413      11.233  43.760  -9.178  1.00  0.73           C  
ATOM   3250  CZ  PHE A 413      10.907  43.252 -10.411  1.00  0.73           C  
ATOM   3251  N   PHE A 414      16.573  40.376  -7.056  1.00  0.73           N  
ATOM   3252  CA  PHE A 414      17.929  40.184  -6.643  1.00  0.73           C  
ATOM   3253  C   PHE A 414      18.438  38.898  -7.226  1.00  0.73           C  
ATOM   3254  O   PHE A 414      19.569  38.839  -7.706  1.00  0.73           O  
ATOM   3255  CB  PHE A 414      18.112  40.089  -5.124  1.00  0.73           C  
ATOM   3256  CG  PHE A 414      19.579  39.939  -4.916  1.00  0.73           C  
ATOM   3257  CD1 PHE A 414      20.388  41.051  -4.861  1.00  0.73           C  
ATOM   3258  CD2 PHE A 414      20.149  38.694  -4.791  1.00  0.73           C  
ATOM   3259  CE1 PHE A 414      21.745  40.923  -4.675  1.00  0.73           C  
ATOM   3260  CE2 PHE A 414      21.505  38.562  -4.605  1.00  0.73           C  
ATOM   3261  CZ  PHE A 414      22.306  39.676  -4.546  1.00  0.73           C  
ATOM   3262  N   VAL A 415      17.620  37.825  -7.194  1.00  0.75           N  
ATOM   3263  CA  VAL A 415      18.061  36.551  -7.693  1.00  0.75           C  
ATOM   3264  C   VAL A 415      18.303  36.640  -9.167  1.00  0.75           C  
ATOM   3265  O   VAL A 415      19.229  36.022  -9.688  1.00  0.75           O  
ATOM   3266  CB  VAL A 415      17.104  35.416  -7.445  1.00  0.75           C  
ATOM   3267  CG1 VAL A 415      15.934  35.488  -8.437  1.00  0.75           C  
ATOM   3268  CG2 VAL A 415      17.898  34.104  -7.528  1.00  0.75           C  
ATOM   3269  N   ILE A 416      17.467  37.419  -9.878  1.00  0.72           N  
ATOM   3270  CA  ILE A 416      17.589  37.558 -11.300  1.00  0.72           C  
ATOM   3271  C   ILE A 416      18.936  38.139 -11.601  1.00  0.72           C  
ATOM   3272  O   ILE A 416      19.594  37.740 -12.559  1.00  0.72           O  
ATOM   3273  CB  ILE A 416      16.565  38.489 -11.883  1.00  0.72           C  
ATOM   3274  CG1 ILE A 416      15.145  37.924 -11.698  1.00  0.72           C  
ATOM   3275  CG2 ILE A 416      16.952  38.759 -13.347  1.00  0.72           C  
ATOM   3276  CD1 ILE A 416      14.039  38.936 -11.995  1.00  0.72           C  
ATOM   3277  N   PHE A 417      19.372  39.119 -10.791  1.00  0.70           N  
ATOM   3278  CA  PHE A 417      20.633  39.770 -10.993  1.00  0.70           C  
ATOM   3279  C   PHE A 417      21.751  38.773 -10.850  1.00  0.70           C  
ATOM   3280  O   PHE A 417      22.626  38.678 -11.709  1.00  0.70           O  
ATOM   3281  CB  PHE A 417      20.855  40.858  -9.928  1.00  0.70           C  
ATOM   3282  CG  PHE A 417      22.150  41.539 -10.195  1.00  0.70           C  
ATOM   3283  CD1 PHE A 417      23.330  41.002  -9.739  1.00  0.70           C  
ATOM   3284  CD2 PHE A 417      22.183  42.712 -10.908  1.00  0.70           C  
ATOM   3285  CE1 PHE A 417      24.523  41.631  -9.991  1.00  0.70           C  
ATOM   3286  CE2 PHE A 417      23.375  43.348 -11.162  1.00  0.70           C  
ATOM   3287  CZ  PHE A 417      24.549  42.806 -10.701  1.00  0.70           C  
ATOM   3288  N   SER A 418      21.739  37.996  -9.748  1.00  0.74           N  
ATOM   3289  CA  SER A 418      22.801  37.087  -9.408  1.00  0.74           C  
ATOM   3290  C   SER A 418      22.875  35.885 -10.306  1.00  0.74           C  
ATOM   3291  O   SER A 418      23.959  35.358 -10.544  1.00  0.74           O  
ATOM   3292  CB  SER A 418      22.698  36.595  -7.955  1.00  0.74           C  
ATOM   3293  OG  SER A 418      21.445  35.967  -7.733  1.00  0.74           O  
ATOM   3294  N   PHE A 419      21.742  35.436 -10.869  1.00  0.68           N  
ATOM   3295  CA  PHE A 419      21.713  34.188 -11.583  1.00  0.68           C  
ATOM   3296  C   PHE A 419      22.733  34.146 -12.684  1.00  0.68           C  
ATOM   3297  O   PHE A 419      23.538  33.216 -12.714  1.00  0.68           O  
ATOM   3298  CB  PHE A 419      20.337  33.940 -12.226  1.00  0.68           C  
ATOM   3299  CG  PHE A 419      20.348  32.577 -12.825  1.00  0.68           C  
ATOM   3300  CD1 PHE A 419      20.092  31.479 -12.037  1.00  0.68           C  
ATOM   3301  CD2 PHE A 419      20.610  32.397 -14.163  1.00  0.68           C  
ATOM   3302  CE1 PHE A 419      20.097  30.215 -12.576  1.00  0.68           C  
ATOM   3303  CE2 PHE A 419      20.617  31.135 -14.708  1.00  0.68           C  
ATOM   3304  CZ  PHE A 419      20.361  30.043 -13.914  1.00  0.68           C  
ATOM   3305  N   PRO A 420      22.773  35.091 -13.584  1.00  0.74           N  
ATOM   3306  CA  PRO A 420      23.683  35.058 -14.697  1.00  0.74           C  
ATOM   3307  C   PRO A 420      25.130  35.030 -14.317  1.00  0.74           C  
ATOM   3308  O   PRO A 420      25.909  34.397 -15.029  1.00  0.74           O  
ATOM   3309  CB  PRO A 420      23.303  36.248 -15.583  1.00  0.74           C  
ATOM   3310  CG  PRO A 420      22.465  37.162 -14.666  1.00  0.74           C  
ATOM   3311  CD  PRO A 420      21.821  36.185 -13.669  1.00  0.74           C  
ATOM   3312  N   ILE A 421      25.531  35.715 -13.232  1.00  0.67           N  
ATOM   3313  CA  ILE A 421      26.919  35.706 -12.872  1.00  0.67           C  
ATOM   3314  C   ILE A 421      27.293  34.326 -12.439  1.00  0.67           C  
ATOM   3315  O   ILE A 421      28.336  33.801 -12.828  1.00  0.67           O  
ATOM   3316  CB  ILE A 421      27.257  36.676 -11.771  1.00  0.67           C  
ATOM   3317  CG1 ILE A 421      26.517  36.336 -10.470  1.00  0.67           C  
ATOM   3318  CG2 ILE A 421      26.975  38.093 -12.293  1.00  0.67           C  
ATOM   3319  CD1 ILE A 421      26.962  37.189  -9.282  1.00  0.67           C  
ATOM   3320  N   ALA A 422      26.424  33.694 -11.633  1.00  0.72           N  
ATOM   3321  CA  ALA A 422      26.690  32.385 -11.117  1.00  0.72           C  
ATOM   3322  C   ALA A 422      26.801  31.453 -12.269  1.00  0.72           C  
ATOM   3323  O   ALA A 422      27.657  30.571 -12.275  1.00  0.72           O  
ATOM   3324  CB  ALA A 422      25.568  31.865 -10.204  1.00  0.72           C  
ATOM   3325  N   SER A 423      25.937  31.633 -13.284  1.00  0.65           N  
ATOM   3326  CA  SER A 423      25.988  30.738 -14.398  1.00  0.65           C  
ATOM   3327  C   SER A 423      27.353  30.837 -14.985  1.00  0.65           C  
ATOM   3328  O   SER A 423      27.839  31.922 -15.298  1.00  0.65           O  
ATOM   3329  CB  SER A 423      24.993  31.078 -15.521  1.00  0.65           C  
ATOM   3330  OG  SER A 423      23.660  30.966 -15.047  1.00  0.65           O  
ATOM   3331  N   LYS A 424      28.018  29.679 -15.129  1.00  0.61           N  
ATOM   3332  CA  LYS A 424      29.308  29.660 -15.739  1.00  0.61           C  
ATOM   3333  C   LYS A 424      29.131  28.797 -16.936  1.00  0.61           C  
ATOM   3334  O   LYS A 424      29.700  29.045 -17.998  1.00  0.61           O  
ATOM   3335  CB  LYS A 424      30.401  29.045 -14.839  1.00  0.61           C  
ATOM   3336  CG  LYS A 424      30.245  27.550 -14.552  1.00  0.61           C  
ATOM   3337  CD  LYS A 424      31.440  26.954 -13.800  1.00  0.61           C  
ATOM   3338  CE  LYS A 424      32.792  27.248 -14.453  1.00  0.61           C  
ATOM   3339  NZ  LYS A 424      33.892  26.759 -13.592  1.00  0.61           N  
ATOM   3340  N   ASP A 425      28.290  27.759 -16.779  1.00  0.59           N  
ATOM   3341  CA  ASP A 425      28.019  26.862 -17.856  1.00  0.59           C  
ATOM   3342  C   ASP A 425      27.374  27.672 -18.930  1.00  0.59           C  
ATOM   3343  O   ASP A 425      27.800  27.662 -20.084  1.00  0.59           O  
ATOM   3344  CB  ASP A 425      26.967  25.804 -17.477  1.00  0.59           C  
ATOM   3345  CG  ASP A 425      27.452  25.000 -16.280  1.00  0.59           C  
ATOM   3346  OD1 ASP A 425      28.541  25.330 -15.739  1.00  0.59           O  
ATOM   3347  OD2 ASP A 425      26.726  24.050 -15.880  1.00  0.59           O  
ATOM   3348  N   CYS A 426      26.327  28.423 -18.541  1.00  0.63           N  
ATOM   3349  CA  CYS A 426      25.534  29.185 -19.459  1.00  0.63           C  
ATOM   3350  C   CYS A 426      26.319  30.300 -20.064  1.00  0.63           C  
ATOM   3351  O   CYS A 426      26.261  30.515 -21.272  1.00  0.63           O  
ATOM   3352  CB  CYS A 426      24.290  29.807 -18.798  1.00  0.63           C  
ATOM   3353  SG  CYS A 426      23.099  28.553 -18.241  1.00  0.63           S  
ATOM   3354  N   ILE A 427      27.101  31.037 -19.257  1.00  0.57           N  
ATOM   3355  CA  ILE A 427      27.716  32.179 -19.859  1.00  0.57           C  
ATOM   3356  C   ILE A 427      29.187  31.960 -19.936  1.00  0.57           C  
ATOM   3357  O   ILE A 427      29.857  31.571 -18.980  1.00  0.57           O  
ATOM   3358  CB  ILE A 427      27.451  33.456 -19.103  1.00  0.57           C  
ATOM   3359  CG1 ILE A 427      27.733  34.679 -19.990  1.00  0.57           C  
ATOM   3360  CG2 ILE A 427      28.248  33.437 -17.788  1.00  0.57           C  
ATOM   3361  CD1 ILE A 427      26.708  34.857 -21.109  1.00  0.57           C  
ATOM   3362  N   PRO A 428      29.683  32.146 -21.121  1.00  0.58           N  
ATOM   3363  CA  PRO A 428      31.101  32.073 -21.297  1.00  0.58           C  
ATOM   3364  C   PRO A 428      31.606  33.382 -20.807  1.00  0.58           C  
ATOM   3365  O   PRO A 428      30.837  34.342 -20.819  1.00  0.58           O  
ATOM   3366  CB  PRO A 428      31.329  31.849 -22.789  1.00  0.58           C  
ATOM   3367  CG  PRO A 428      30.036  31.158 -23.255  1.00  0.58           C  
ATOM   3368  CD  PRO A 428      28.960  31.690 -22.297  1.00  0.58           C  
ATOM   3369  N   CYS A 429      32.867  33.472 -20.354  1.00  0.56           N  
ATOM   3370  CA  CYS A 429      33.799  32.391 -20.257  1.00  0.56           C  
ATOM   3371  C   CYS A 429      33.411  31.352 -19.234  1.00  0.56           C  
ATOM   3372  O   CYS A 429      33.717  30.181 -19.446  1.00  0.56           O  
ATOM   3373  CB  CYS A 429      35.231  32.852 -19.936  1.00  0.56           C  
ATOM   3374  SG  CYS A 429      35.992  33.758 -21.317  1.00  0.56           S  
ATOM   3375  N   SER A 430      32.721  31.660 -18.110  1.00  0.60           N  
ATOM   3376  CA  SER A 430      32.125  32.897 -17.718  1.00  0.60           C  
ATOM   3377  C   SER A 430      33.129  33.987 -17.597  1.00  0.60           C  
ATOM   3378  O   SER A 430      34.205  33.843 -17.019  1.00  0.60           O  
ATOM   3379  CB  SER A 430      31.366  32.819 -16.382  1.00  0.60           C  
ATOM   3380  OG  SER A 430      32.272  32.552 -15.321  1.00  0.60           O  
ATOM   3381  N   GLU A 431      32.747  35.117 -18.213  1.00  0.58           N  
ATOM   3382  CA  GLU A 431      33.402  36.381 -18.187  1.00  0.58           C  
ATOM   3383  C   GLU A 431      32.326  37.308 -18.626  1.00  0.58           C  
ATOM   3384  O   GLU A 431      31.396  36.893 -19.316  1.00  0.58           O  
ATOM   3385  CB  GLU A 431      34.596  36.528 -19.145  1.00  0.58           C  
ATOM   3386  CG  GLU A 431      35.846  35.784 -18.668  1.00  0.58           C  
ATOM   3387  CD  GLU A 431      37.017  36.257 -19.515  1.00  0.58           C  
ATOM   3388  OE1 GLU A 431      36.777  37.050 -20.462  1.00  0.58           O  
ATOM   3389  OE2 GLU A 431      38.169  35.835 -19.221  1.00  0.58           O  
ATOM   3390  N   LEU A 432      32.401  38.586 -18.225  1.00  0.58           N  
ATOM   3391  CA  LEU A 432      31.348  39.495 -18.563  1.00  0.58           C  
ATOM   3392  C   LEU A 432      30.137  39.084 -17.793  1.00  0.58           C  
ATOM   3393  O   LEU A 432      29.039  39.591 -18.017  1.00  0.58           O  
ATOM   3394  CB  LEU A 432      30.990  39.503 -20.058  1.00  0.58           C  
ATOM   3395  CG  LEU A 432      32.153  39.958 -20.957  1.00  0.58           C  
ATOM   3396  CD1 LEU A 432      33.298  38.931 -20.949  1.00  0.58           C  
ATOM   3397  CD2 LEU A 432      31.667  40.309 -22.371  1.00  0.58           C  
ATOM   3398  N   ALA A 433      30.319  38.156 -16.839  1.00  0.71           N  
ATOM   3399  CA  ALA A 433      29.237  37.787 -15.986  1.00  0.71           C  
ATOM   3400  C   ALA A 433      28.938  39.058 -15.277  1.00  0.71           C  
ATOM   3401  O   ALA A 433      27.799  39.360 -14.928  1.00  0.71           O  
ATOM   3402  CB  ALA A 433      29.619  36.726 -14.940  1.00  0.71           C  
ATOM   3403  N   VAL A 434      30.004  39.844 -15.053  1.00  0.65           N  
ATOM   3404  CA  VAL A 434      29.883  41.099 -14.385  1.00  0.65           C  
ATOM   3405  C   VAL A 434      28.977  41.987 -15.175  1.00  0.65           C  
ATOM   3406  O   VAL A 434      28.150  42.692 -14.598  1.00  0.65           O  
ATOM   3407  CB  VAL A 434      31.194  41.819 -14.237  1.00  0.65           C  
ATOM   3408  CG1 VAL A 434      32.125  40.957 -13.368  1.00  0.65           C  
ATOM   3409  CG2 VAL A 434      31.753  42.141 -15.635  1.00  0.65           C  
ATOM   3410  N   ILE A 435      29.073  41.976 -16.520  1.00  0.60           N  
ATOM   3411  CA  ILE A 435      28.249  42.931 -17.197  1.00  0.60           C  
ATOM   3412  C   ILE A 435      26.924  42.317 -17.513  1.00  0.60           C  
ATOM   3413  O   ILE A 435      25.997  43.023 -17.907  1.00  0.60           O  
ATOM   3414  CB  ILE A 435      28.839  43.409 -18.493  1.00  0.60           C  
ATOM   3415  CG1 ILE A 435      28.073  44.642 -19.005  1.00  0.60           C  
ATOM   3416  CG2 ILE A 435      28.851  42.228 -19.477  1.00  0.60           C  
ATOM   3417  CD1 ILE A 435      28.785  45.390 -20.132  1.00  0.60           C  
ATOM   3418  N   THR A 436      26.772  40.991 -17.334  1.00  0.66           N  
ATOM   3419  CA  THR A 436      25.482  40.451 -17.640  1.00  0.66           C  
ATOM   3420  C   THR A 436      24.569  40.963 -16.574  1.00  0.66           C  
ATOM   3421  O   THR A 436      23.444  41.390 -16.836  1.00  0.66           O  
ATOM   3422  CB  THR A 436      25.432  38.944 -17.683  1.00  0.66           C  
ATOM   3423  OG1 THR A 436      24.182  38.521 -18.207  1.00  0.66           O  
ATOM   3424  CG2 THR A 436      25.640  38.354 -16.279  1.00  0.66           C  
ATOM   3425  N   GLY A 437      25.074  40.946 -15.325  1.00  0.71           N  
ATOM   3426  CA  GLY A 437      24.377  41.423 -14.171  1.00  0.71           C  
ATOM   3427  C   GLY A 437      24.221  42.893 -14.334  1.00  0.71           C  
ATOM   3428  O   GLY A 437      23.235  43.488 -13.901  1.00  0.71           O  
ATOM   3429  N   PHE A 438      25.220  43.523 -14.970  1.00  0.58           N  
ATOM   3430  CA  PHE A 438      25.193  44.943 -15.122  1.00  0.58           C  
ATOM   3431  C   PHE A 438      23.941  45.279 -15.864  1.00  0.58           C  
ATOM   3432  O   PHE A 438      23.229  46.213 -15.505  1.00  0.58           O  
ATOM   3433  CB  PHE A 438      26.378  45.476 -15.941  1.00  0.58           C  
ATOM   3434  CG  PHE A 438      26.350  46.961 -15.843  1.00  0.58           C  
ATOM   3435  CD1 PHE A 438      26.948  47.592 -14.777  1.00  0.58           C  
ATOM   3436  CD2 PHE A 438      25.733  47.724 -16.807  1.00  0.58           C  
ATOM   3437  CE1 PHE A 438      26.932  48.963 -14.672  1.00  0.58           C  
ATOM   3438  CE2 PHE A 438      25.712  49.095 -16.706  1.00  0.58           C  
ATOM   3439  CZ  PHE A 438      26.313  49.718 -15.638  1.00  0.58           C  
ATOM   3440  N   PHE A 439      23.619  44.509 -16.918  1.00  0.57           N  
ATOM   3441  CA  PHE A 439      22.430  44.817 -17.652  1.00  0.57           C  
ATOM   3442  C   PHE A 439      21.250  44.704 -16.741  1.00  0.57           C  
ATOM   3443  O   PHE A 439      20.374  45.566 -16.756  1.00  0.57           O  
ATOM   3444  CB  PHE A 439      22.194  43.911 -18.872  1.00  0.57           C  
ATOM   3445  CG  PHE A 439      23.099  44.388 -19.955  1.00  0.57           C  
ATOM   3446  CD1 PHE A 439      22.720  45.454 -20.741  1.00  0.57           C  
ATOM   3447  CD2 PHE A 439      24.313  43.786 -20.193  1.00  0.57           C  
ATOM   3448  CE1 PHE A 439      23.537  45.914 -21.746  1.00  0.57           C  
ATOM   3449  CE2 PHE A 439      25.134  44.243 -21.198  1.00  0.57           C  
ATOM   3450  CZ  PHE A 439      24.747  45.308 -21.977  1.00  0.57           C  
ATOM   3451  N   THR A 440      21.184  43.651 -15.907  1.00  0.68           N  
ATOM   3452  CA  THR A 440      20.026  43.530 -15.070  1.00  0.68           C  
ATOM   3453  C   THR A 440      19.957  44.687 -14.123  1.00  0.68           C  
ATOM   3454  O   THR A 440      18.881  45.236 -13.900  1.00  0.68           O  
ATOM   3455  CB  THR A 440      19.961  42.267 -14.258  1.00  0.68           C  
ATOM   3456  OG1 THR A 440      21.085  42.160 -13.402  1.00  0.68           O  
ATOM   3457  CG2 THR A 440      19.895  41.064 -15.206  1.00  0.68           C  
ATOM   3458  N   VAL A 441      21.096  45.115 -13.548  1.00  0.69           N  
ATOM   3459  CA  VAL A 441      21.030  46.183 -12.589  1.00  0.69           C  
ATOM   3460  C   VAL A 441      20.492  47.412 -13.253  1.00  0.69           C  
ATOM   3461  O   VAL A 441      19.698  48.144 -12.665  1.00  0.69           O  
ATOM   3462  CB  VAL A 441      22.355  46.526 -11.961  1.00  0.69           C  
ATOM   3463  CG1 VAL A 441      23.232  47.274 -12.979  1.00  0.69           C  
ATOM   3464  CG2 VAL A 441      22.088  47.321 -10.673  1.00  0.69           C  
ATOM   3465  N   THR A 442      20.887  47.670 -14.511  1.00  0.65           N  
ATOM   3466  CA  THR A 442      20.444  48.873 -15.157  1.00  0.65           C  
ATOM   3467  C   THR A 442      18.955  48.845 -15.291  1.00  0.65           C  
ATOM   3468  O   THR A 442      18.309  49.889 -15.222  1.00  0.65           O  
ATOM   3469  CB  THR A 442      21.043  49.108 -16.515  1.00  0.65           C  
ATOM   3470  OG1 THR A 442      20.732  48.039 -17.395  1.00  0.65           O  
ATOM   3471  CG2 THR A 442      22.565  49.265 -16.361  1.00  0.65           C  
ATOM   3472  N   SER A 443      18.358  47.657 -15.499  1.00  0.69           N  
ATOM   3473  CA  SER A 443      16.936  47.631 -15.677  1.00  0.69           C  
ATOM   3474  C   SER A 443      16.265  48.116 -14.424  1.00  0.69           C  
ATOM   3475  O   SER A 443      15.242  48.791 -14.485  1.00  0.69           O  
ATOM   3476  CB  SER A 443      16.385  46.233 -16.022  1.00  0.69           C  
ATOM   3477  OG  SER A 443      16.518  45.353 -14.917  1.00  0.69           O  
ATOM   3478  N   TYR A 444      16.779  47.743 -13.239  1.00  0.68           N  
ATOM   3479  CA  TYR A 444      16.159  48.190 -12.020  1.00  0.68           C  
ATOM   3480  C   TYR A 444      16.451  49.646 -11.754  1.00  0.68           C  
ATOM   3481  O   TYR A 444      15.568  50.411 -11.366  1.00  0.68           O  
ATOM   3482  CB  TYR A 444      16.638  47.401 -10.791  1.00  0.68           C  
ATOM   3483  CG  TYR A 444      16.455  45.956 -11.108  1.00  0.68           C  
ATOM   3484  CD1 TYR A 444      15.220  45.351 -11.043  1.00  0.68           C  
ATOM   3485  CD2 TYR A 444      17.541  45.209 -11.505  1.00  0.68           C  
ATOM   3486  CE1 TYR A 444      15.083  44.016 -11.349  1.00  0.68           C  
ATOM   3487  CE2 TYR A 444      17.411  43.877 -11.812  1.00  0.68           C  
ATOM   3488  CZ  TYR A 444      16.179  43.277 -11.732  1.00  0.68           C  
ATOM   3489  OH  TYR A 444      16.043  41.909 -12.046  1.00  0.68           O  
ATOM   3490  N   LEU A 445      17.729  50.040 -11.927  1.00  0.68           N  
ATOM   3491  CA  LEU A 445      18.271  51.348 -11.658  1.00  0.68           C  
ATOM   3492  C   LEU A 445      17.838  52.390 -12.651  1.00  0.68           C  
ATOM   3493  O   LEU A 445      17.853  53.581 -12.341  1.00  0.68           O  
ATOM   3494  CB  LEU A 445      19.803  51.354 -11.550  1.00  0.68           C  
ATOM   3495  CG  LEU A 445      20.313  50.698 -10.254  1.00  0.68           C  
ATOM   3496  CD1 LEU A 445      19.878  51.506  -9.024  1.00  0.68           C  
ATOM   3497  CD2 LEU A 445      19.891  49.227 -10.157  1.00  0.68           C  
ATOM   3498  N   SER A 446      17.456  51.981 -13.876  1.00  0.64           N  
ATOM   3499  CA  SER A 446      17.084  52.914 -14.906  1.00  0.64           C  
ATOM   3500  C   SER A 446      18.273  53.714 -15.358  1.00  0.64           C  
ATOM   3501  O   SER A 446      18.158  54.912 -15.613  1.00  0.64           O  
ATOM   3502  CB  SER A 446      16.006  53.920 -14.460  1.00  0.64           C  
ATOM   3503  OG  SER A 446      14.793  53.245 -14.161  1.00  0.64           O  
ATOM   3504  N   LEU A 447      19.455  53.068 -15.472  1.00  0.56           N  
ATOM   3505  CA  LEU A 447      20.619  53.759 -15.964  1.00  0.56           C  
ATOM   3506  C   LEU A 447      20.951  53.264 -17.347  1.00  0.56           C  
ATOM   3507  O   LEU A 447      21.913  52.517 -17.508  1.00  0.56           O  
ATOM   3508  CB  LEU A 447      21.885  53.461 -15.136  1.00  0.56           C  
ATOM   3509  CG  LEU A 447      21.943  54.100 -13.737  1.00  0.56           C  
ATOM   3510  CD1 LEU A 447      22.219  55.602 -13.830  1.00  0.56           C  
ATOM   3511  CD2 LEU A 447      20.686  53.807 -12.915  1.00  0.56           C  
ATOM   3512  N   SER A 448      20.226  53.692 -18.405  1.00  0.54           N  
ATOM   3513  CA  SER A 448      20.593  53.166 -19.689  1.00  0.54           C  
ATOM   3514  C   SER A 448      19.618  53.623 -20.723  1.00  0.54           C  
ATOM   3515  O   SER A 448      18.756  54.465 -20.477  1.00  0.54           O  
ATOM   3516  CB  SER A 448      20.595  51.628 -19.746  1.00  0.54           C  
ATOM   3517  OG  SER A 448      19.275  51.132 -19.579  1.00  0.54           O  
ATOM   3518  N   THR A 449      19.771  53.051 -21.934  1.00  0.52           N  
ATOM   3519  CA  THR A 449      18.940  53.300 -23.074  1.00  0.52           C  
ATOM   3520  C   THR A 449      17.591  52.772 -22.731  1.00  0.52           C  
ATOM   3521  O   THR A 449      16.571  53.276 -23.200  1.00  0.52           O  
ATOM   3522  CB  THR A 449      19.395  52.565 -24.303  1.00  0.52           C  
ATOM   3523  OG1 THR A 449      19.297  51.162 -24.100  1.00  0.52           O  
ATOM   3524  CG2 THR A 449      20.854  52.951 -24.598  1.00  0.52           C  
ATOM   3525  N   HIS A 450      17.581  51.725 -21.887  1.00  0.52           N  
ATOM   3526  CA  HIS A 450      16.395  51.038 -21.477  1.00  0.52           C  
ATOM   3527  C   HIS A 450      15.352  52.033 -21.087  1.00  0.52           C  
ATOM   3528  O   HIS A 450      15.630  53.076 -20.499  1.00  0.52           O  
ATOM   3529  CB  HIS A 450      16.653  50.072 -20.308  1.00  0.52           C  
ATOM   3530  CG  HIS A 450      17.488  48.893 -20.712  1.00  0.52           C  
ATOM   3531  ND1 HIS A 450      18.191  48.095 -19.838  1.00  0.52           N  
ATOM   3532  CD2 HIS A 450      17.708  48.370 -21.950  1.00  0.52           C  
ATOM   3533  CE1 HIS A 450      18.798  47.137 -20.583  1.00  0.52           C  
ATOM   3534  NE2 HIS A 450      18.534  47.263 -21.871  1.00  0.52           N  
ATOM   3535  N   ALA A 451      14.096  51.679 -21.409  1.00  0.64           N  
ATOM   3536  CA  ALA A 451      12.947  52.528 -21.323  1.00  0.64           C  
ATOM   3537  C   ALA A 451      12.713  53.047 -19.945  1.00  0.64           C  
ATOM   3538  O   ALA A 451      13.317  52.631 -18.959  1.00  0.64           O  
ATOM   3539  CB  ALA A 451      11.647  51.848 -21.787  1.00  0.64           C  
ATOM   3540  N   GLU A 452      11.809  54.040 -19.908  1.00  0.62           N  
ATOM   3541  CA  GLU A 452      11.328  54.769 -18.775  1.00  0.62           C  
ATOM   3542  C   GLU A 452      10.640  53.833 -17.822  1.00  0.62           C  
ATOM   3543  O   GLU A 452      10.686  54.072 -16.616  1.00  0.62           O  
ATOM   3544  CB  GLU A 452      10.298  55.835 -19.181  1.00  0.62           C  
ATOM   3545  CG  GLU A 452      10.870  56.879 -20.142  1.00  0.62           C  
ATOM   3546  CD  GLU A 452      11.001  56.223 -21.511  1.00  0.62           C  
ATOM   3547  OE1 GLU A 452      10.154  55.345 -21.826  1.00  0.62           O  
ATOM   3548  OE2 GLU A 452      11.944  56.593 -22.259  1.00  0.62           O  
ATOM   3549  N   PRO A 453      10.012  52.774 -18.262  1.00  0.68           N  
ATOM   3550  CA  PRO A 453       9.339  51.950 -17.308  1.00  0.68           C  
ATOM   3551  C   PRO A 453      10.229  51.377 -16.263  1.00  0.68           C  
ATOM   3552  O   PRO A 453       9.712  50.861 -15.277  1.00  0.68           O  
ATOM   3553  CB  PRO A 453       8.538  50.922 -18.116  1.00  0.68           C  
ATOM   3554  CG  PRO A 453       8.766  51.314 -19.591  1.00  0.68           C  
ATOM   3555  CD  PRO A 453       9.264  52.764 -19.511  1.00  0.68           C  
ATOM   3556  N   TYR A 454      11.557  51.413 -16.440  1.00  0.62           N  
ATOM   3557  CA  TYR A 454      12.353  50.881 -15.378  1.00  0.62           C  
ATOM   3558  C   TYR A 454      12.126  51.728 -14.165  1.00  0.62           C  
ATOM   3559  O   TYR A 454      12.029  51.213 -13.052  1.00  0.62           O  
ATOM   3560  CB  TYR A 454      13.839  50.792 -15.738  1.00  0.62           C  
ATOM   3561  CG  TYR A 454      13.823  49.790 -16.838  1.00  0.62           C  
ATOM   3562  CD1 TYR A 454      13.492  48.481 -16.571  1.00  0.62           C  
ATOM   3563  CD2 TYR A 454      14.127  50.147 -18.129  1.00  0.62           C  
ATOM   3564  CE1 TYR A 454      13.462  47.541 -17.573  1.00  0.62           C  
ATOM   3565  CE2 TYR A 454      14.098  49.210 -19.135  1.00  0.62           C  
ATOM   3566  CZ  TYR A 454      13.765  47.907 -18.861  1.00  0.62           C  
ATOM   3567  OH  TYR A 454      13.735  46.948 -19.896  1.00  0.62           O  
ATOM   3568  N   THR A 455      12.051  53.059 -14.350  1.00  0.68           N  
ATOM   3569  CA  THR A 455      11.761  53.960 -13.270  1.00  0.68           C  
ATOM   3570  C   THR A 455      10.346  53.738 -12.834  1.00  0.68           C  
ATOM   3571  O   THR A 455      10.037  53.745 -11.643  1.00  0.68           O  
ATOM   3572  CB  THR A 455      11.868  55.400 -13.682  1.00  0.68           C  
ATOM   3573  OG1 THR A 455      13.176  55.680 -14.161  1.00  0.68           O  
ATOM   3574  CG2 THR A 455      11.547  56.286 -12.467  1.00  0.68           C  
ATOM   3575  N   ARG A 456       9.448  53.514 -13.812  1.00  0.61           N  
ATOM   3576  CA  ARG A 456       8.039  53.365 -13.594  1.00  0.61           C  
ATOM   3577  C   ARG A 456       7.793  52.150 -12.749  1.00  0.61           C  
ATOM   3578  O   ARG A 456       6.868  52.124 -11.938  1.00  0.61           O  
ATOM   3579  CB  ARG A 456       7.275  53.214 -14.922  1.00  0.61           C  
ATOM   3580  CG  ARG A 456       5.768  53.462 -14.833  1.00  0.61           C  
ATOM   3581  CD  ARG A 456       5.082  53.428 -16.202  1.00  0.61           C  
ATOM   3582  NE  ARG A 456       5.616  54.567 -17.004  1.00  0.61           N  
ATOM   3583  CZ  ARG A 456       4.892  55.718 -17.128  1.00  0.61           C  
ATOM   3584  NH1 ARG A 456       3.657  55.813 -16.556  1.00  0.61           N  
ATOM   3585  NH2 ARG A 456       5.397  56.770 -17.838  1.00  0.61           N  
ATOM   3586  N   ARG A 457       8.632  51.111 -12.911  1.00  0.63           N  
ATOM   3587  CA  ARG A 457       8.449  49.854 -12.244  1.00  0.63           C  
ATOM   3588  C   ARG A 457       8.419  50.100 -10.766  1.00  0.63           C  
ATOM   3589  O   ARG A 457       7.524  49.620 -10.075  1.00  0.63           O  
ATOM   3590  CB  ARG A 457       9.604  48.885 -12.564  1.00  0.63           C  
ATOM   3591  CG  ARG A 457       9.315  47.397 -12.338  1.00  0.63           C  
ATOM   3592  CD  ARG A 457      10.526  46.510 -12.659  1.00  0.63           C  
ATOM   3593  NE  ARG A 457      10.112  45.083 -12.549  1.00  0.63           N  
ATOM   3594  CZ  ARG A 457       9.775  44.371 -13.665  1.00  0.63           C  
ATOM   3595  NH1 ARG A 457       9.860  44.945 -14.900  1.00  0.63           N  
ATOM   3596  NH2 ARG A 457       9.367  43.074 -13.546  1.00  0.63           N  
ATOM   3597  N   ALA A 458       9.389  50.870 -10.243  1.00  0.72           N  
ATOM   3598  CA  ALA A 458       9.430  51.188  -8.842  1.00  0.72           C  
ATOM   3599  C   ALA A 458       8.234  52.029  -8.515  1.00  0.72           C  
ATOM   3600  O   ALA A 458       7.644  51.911  -7.442  1.00  0.72           O  
ATOM   3601  CB  ALA A 458      10.681  51.993  -8.444  1.00  0.72           C  
ATOM   3602  N   LEU A 459       7.844  52.893  -9.467  1.00  0.57           N  
ATOM   3603  CA  LEU A 459       6.803  53.866  -9.299  1.00  0.57           C  
ATOM   3604  C   LEU A 459       5.503  53.216  -8.904  1.00  0.57           C  
ATOM   3605  O   LEU A 459       4.893  53.622  -7.916  1.00  0.57           O  
ATOM   3606  CB  LEU A 459       6.640  54.662 -10.617  1.00  0.57           C  
ATOM   3607  CG  LEU A 459       5.484  55.677 -10.741  1.00  0.57           C  
ATOM   3608  CD1 LEU A 459       5.665  56.537 -12.003  1.00  0.57           C  
ATOM   3609  CD2 LEU A 459       4.107  54.994 -10.775  1.00  0.57           C  
ATOM   3610  N   ALA A 460       5.039  52.189  -9.642  1.00  0.48           N  
ATOM   3611  CA  ALA A 460       3.796  51.530  -9.311  1.00  0.48           C  
ATOM   3612  C   ALA A 460       4.017  50.128  -9.726  1.00  0.48           C  
ATOM   3613  O   ALA A 460       4.864  49.935 -10.577  1.00  0.48           O  
ATOM   3614  CB  ALA A 460       2.587  52.029 -10.120  1.00  0.48           C  
ATOM   3615  N   THR A 461       3.285  49.102  -9.238  1.00  0.48           N  
ATOM   3616  CA  THR A 461       2.155  49.152  -8.367  1.00  0.48           C  
ATOM   3617  C   THR A 461       2.602  49.490  -6.983  1.00  0.48           C  
ATOM   3618  O   THR A 461       1.923  49.192  -6.002  1.00  0.48           O  
ATOM   3619  CB  THR A 461       1.472  47.816  -8.322  1.00  0.48           C  
ATOM   3620  OG1 THR A 461       2.355  46.830  -7.806  1.00  0.48           O  
ATOM   3621  CG2 THR A 461       1.033  47.442  -9.748  1.00  0.48           C  
ATOM   3622  N   GLU A 462       3.772  50.132  -6.873  1.00  0.48           N  
ATOM   3623  CA  GLU A 462       4.213  50.653  -5.623  1.00  0.48           C  
ATOM   3624  C   GLU A 462       3.278  51.773  -5.359  1.00  0.48           C  
ATOM   3625  O   GLU A 462       2.980  52.108  -4.214  1.00  0.48           O  
ATOM   3626  CB  GLU A 462       5.662  51.143  -5.654  1.00  0.48           C  
ATOM   3627  CG  GLU A 462       6.626  49.964  -5.532  1.00  0.48           C  
ATOM   3628  CD  GLU A 462       6.350  48.998  -6.669  1.00  0.48           C  
ATOM   3629  OE1 GLU A 462       6.337  49.456  -7.841  1.00  0.48           O  
ATOM   3630  OE2 GLU A 462       6.137  47.791  -6.378  1.00  0.48           O  
ATOM   3631  N   VAL A 463       2.769  52.370  -6.455  1.00  0.42           N  
ATOM   3632  CA  VAL A 463       1.786  53.386  -6.310  1.00  0.42           C  
ATOM   3633  C   VAL A 463       0.677  52.719  -5.609  1.00  0.42           C  
ATOM   3634  O   VAL A 463      -0.100  53.342  -4.884  1.00  0.42           O  
ATOM   3635  CB  VAL A 463       1.236  53.899  -7.573  1.00  0.42           C  
ATOM   3636  CG1 VAL A 463       0.249  54.939  -7.083  1.00  0.42           C  
ATOM   3637  CG2 VAL A 463       2.341  54.462  -8.480  1.00  0.42           C  
ATOM   3638  N   THR A 464       0.529  51.411  -5.867  1.00  0.42           N  
ATOM   3639  CA  THR A 464      -0.471  50.793  -5.087  1.00  0.42           C  
ATOM   3640  C   THR A 464       0.128  50.002  -4.014  1.00  0.42           C  
ATOM   3641  O   THR A 464       0.111  48.776  -4.058  1.00  0.42           O  
ATOM   3642  CB  THR A 464      -1.441  49.904  -5.822  1.00  0.42           C  
ATOM   3643  OG1 THR A 464      -2.285  49.258  -4.881  1.00  0.42           O  
ATOM   3644  CG2 THR A 464      -0.712  48.868  -6.672  1.00  0.42           C  
ATOM   3645  N   ALA A 465       0.618  50.658  -2.949  1.00  0.46           N  
ATOM   3646  CA  ALA A 465       0.863  49.797  -1.840  1.00  0.46           C  
ATOM   3647  C   ALA A 465      -0.508  49.755  -1.248  1.00  0.46           C  
ATOM   3648  O   ALA A 465      -0.769  50.346  -0.205  1.00  0.46           O  
ATOM   3649  CB  ALA A 465       1.824  50.392  -0.795  1.00  0.46           C  
ATOM   3650  N   GLY A 466      -1.402  49.024  -1.948  1.00  0.46           N  
ATOM   3651  CA  GLY A 466      -2.793  48.881  -1.735  1.00  0.46           C  
ATOM   3652  C   GLY A 466      -3.501  50.102  -2.255  1.00  0.46           C  
ATOM   3653  O   GLY A 466      -4.725  50.075  -2.357  1.00  0.46           O  
ATOM   3654  N   LEU A 467      -2.761  51.190  -2.648  1.00  0.35           N  
ATOM   3655  CA  LEU A 467      -3.431  52.450  -2.688  1.00  0.35           C  
ATOM   3656  C   LEU A 467      -3.935  52.438  -1.269  1.00  0.35           C  
ATOM   3657  O   LEU A 467      -5.108  52.652  -1.009  1.00  0.35           O  
ATOM   3658  CB  LEU A 467      -4.651  52.511  -3.614  1.00  0.35           C  
ATOM   3659  CG  LEU A 467      -4.454  51.919  -5.023  1.00  0.35           C  
ATOM   3660  CD1 LEU A 467      -3.110  52.319  -5.648  1.00  0.35           C  
ATOM   3661  CD2 LEU A 467      -4.788  50.428  -5.073  1.00  0.35           C  
ATOM   3662  N   LEU A 468      -3.067  52.013  -0.324  1.00  0.42           N  
ATOM   3663  CA  LEU A 468      -3.499  51.754   1.016  1.00  0.42           C  
ATOM   3664  C   LEU A 468      -3.745  52.997   1.772  1.00  0.42           C  
ATOM   3665  O   LEU A 468      -4.750  53.124   2.469  1.00  0.42           O  
ATOM   3666  CB  LEU A 468      -2.483  50.948   1.838  1.00  0.42           C  
ATOM   3667  CG  LEU A 468      -2.884  50.737   3.308  1.00  0.42           C  
ATOM   3668  CD1 LEU A 468      -4.177  49.917   3.438  1.00  0.42           C  
ATOM   3669  CD2 LEU A 468      -1.716  50.142   4.104  1.00  0.42           C  
ATOM   3670  N   SER A 469      -2.780  53.923   1.679  1.00  0.46           N  
ATOM   3671  CA  SER A 469      -2.847  55.130   2.435  1.00  0.46           C  
ATOM   3672  C   SER A 469      -3.948  55.978   1.930  1.00  0.46           C  
ATOM   3673  O   SER A 469      -4.885  56.331   2.643  1.00  0.46           O  
ATOM   3674  CB  SER A 469      -1.577  55.991   2.313  1.00  0.46           C  
ATOM   3675  OG  SER A 469      -0.462  55.314   2.871  1.00  0.46           O  
ATOM   3676  N   LEU A 470      -3.804  56.346   0.653  1.00  0.40           N  
ATOM   3677  CA  LEU A 470      -4.678  57.241  -0.012  1.00  0.40           C  
ATOM   3678  C   LEU A 470      -5.935  56.590  -0.408  1.00  0.40           C  
ATOM   3679  O   LEU A 470      -6.818  57.247  -0.942  1.00  0.40           O  
ATOM   3680  CB  LEU A 470      -4.071  57.943  -1.210  1.00  0.40           C  
ATOM   3681  CG  LEU A 470      -2.635  58.489  -1.003  1.00  0.40           C  
ATOM   3682  CD1 LEU A 470      -1.587  57.371  -1.060  1.00  0.40           C  
ATOM   3683  CD2 LEU A 470      -2.333  59.668  -1.938  1.00  0.40           C  
ATOM   3684  N   LEU A 471      -6.011  55.266  -0.309  1.00  0.41           N  
ATOM   3685  CA  LEU A 471      -7.213  54.679  -0.783  1.00  0.41           C  
ATOM   3686  C   LEU A 471      -7.730  53.587   0.153  1.00  0.41           C  
ATOM   3687  O   LEU A 471      -7.383  52.421   0.039  1.00  0.41           O  
ATOM   3688  CB  LEU A 471      -6.861  54.330  -2.234  1.00  0.41           C  
ATOM   3689  CG  LEU A 471      -7.673  53.396  -3.089  1.00  0.41           C  
ATOM   3690  CD1 LEU A 471      -7.210  53.616  -4.534  1.00  0.41           C  
ATOM   3691  CD2 LEU A 471      -7.443  51.936  -2.661  1.00  0.41           C  
ATOM   3692  N   PRO A 472      -8.616  53.946   1.071  1.00  0.54           N  
ATOM   3693  CA  PRO A 472      -9.159  53.063   2.062  1.00  0.54           C  
ATOM   3694  C   PRO A 472     -10.061  51.996   1.601  1.00  0.54           C  
ATOM   3695  O   PRO A 472     -10.444  51.191   2.446  1.00  0.54           O  
ATOM   3696  CB  PRO A 472      -9.833  53.900   3.141  1.00  0.54           C  
ATOM   3697  CG  PRO A 472      -8.993  55.160   3.120  1.00  0.54           C  
ATOM   3698  CD  PRO A 472      -8.486  55.213   1.678  1.00  0.54           C  
ATOM   3699  N   SER A 473     -10.490  52.003   0.332  1.00  0.54           N  
ATOM   3700  CA  SER A 473     -11.431  50.994  -0.034  1.00  0.54           C  
ATOM   3701  C   SER A 473     -10.647  49.750  -0.115  1.00  0.54           C  
ATOM   3702  O   SER A 473     -11.190  48.652  -0.073  1.00  0.54           O  
ATOM   3703  CB  SER A 473     -11.964  51.065  -1.451  1.00  0.54           C  
ATOM   3704  OG  SER A 473     -12.037  52.401  -1.875  1.00  0.54           O  
ATOM   3705  N   MET A 474      -9.331  49.905  -0.299  1.00  0.52           N  
ATOM   3706  CA  MET A 474      -8.517  48.756  -0.500  1.00  0.52           C  
ATOM   3707  C   MET A 474      -8.314  48.119   0.838  1.00  0.52           C  
ATOM   3708  O   MET A 474      -8.474  48.753   1.881  1.00  0.52           O  
ATOM   3709  CB  MET A 474      -7.127  49.122  -1.031  1.00  0.52           C  
ATOM   3710  CG  MET A 474      -6.595  48.107  -2.029  1.00  0.52           C  
ATOM   3711  SD  MET A 474      -7.199  48.386  -3.721  1.00  0.52           S  
ATOM   3712  CE  MET A 474      -6.768  46.733  -4.335  1.00  0.52           C  
ATOM   3713  N   PRO A 475      -7.979  46.860   0.827  1.00  0.54           N  
ATOM   3714  CA  PRO A 475      -7.698  46.192   2.069  1.00  0.54           C  
ATOM   3715  C   PRO A 475      -6.432  46.759   2.628  1.00  0.54           C  
ATOM   3716  O   PRO A 475      -5.563  47.177   1.867  1.00  0.54           O  
ATOM   3717  CB  PRO A 475      -7.651  44.704   1.738  1.00  0.54           C  
ATOM   3718  CG  PRO A 475      -8.602  44.579   0.530  1.00  0.54           C  
ATOM   3719  CD  PRO A 475      -8.520  45.947  -0.168  1.00  0.54           C  
ATOM   3720  N   LEU A 476      -6.280  46.724   3.956  1.00  0.45           N  
ATOM   3721  CA  LEU A 476      -5.212  47.377   4.656  1.00  0.45           C  
ATOM   3722  C   LEU A 476      -3.877  46.872   4.196  1.00  0.45           C  
ATOM   3723  O   LEU A 476      -2.901  47.620   4.237  1.00  0.45           O  
ATOM   3724  CB  LEU A 476      -5.277  47.169   6.183  1.00  0.45           C  
ATOM   3725  CG  LEU A 476      -6.529  47.774   6.851  1.00  0.45           C  
ATOM   3726  CD1 LEU A 476      -6.497  47.590   8.378  1.00  0.45           C  
ATOM   3727  CD2 LEU A 476      -6.740  49.238   6.431  1.00  0.45           C  
ATOM   3728  N   ASN A 477      -3.762  45.585   3.814  1.00  0.47           N  
ATOM   3729  CA  ASN A 477      -2.469  45.092   3.417  1.00  0.47           C  
ATOM   3730  C   ASN A 477      -2.580  44.226   2.195  1.00  0.47           C  
ATOM   3731  O   ASN A 477      -2.036  43.123   2.188  1.00  0.47           O  
ATOM   3732  CB  ASN A 477      -1.893  44.175   4.518  1.00  0.47           C  
ATOM   3733  CG  ASN A 477      -2.843  43.024   4.879  1.00  0.47           C  
ATOM   3734  OD1 ASN A 477      -3.621  42.526   4.067  1.00  0.47           O  
ATOM   3735  ND2 ASN A 477      -2.785  42.590   6.164  1.00  0.47           N  
ATOM   3736  N   TRP A 478      -3.175  44.729   1.101  1.00  0.53           N  
ATOM   3737  CA  TRP A 478      -3.489  43.891  -0.030  1.00  0.53           C  
ATOM   3738  C   TRP A 478      -2.347  43.886  -1.007  1.00  0.53           C  
ATOM   3739  O   TRP A 478      -1.971  44.936  -1.516  1.00  0.53           O  
ATOM   3740  CB  TRP A 478      -4.753  44.466  -0.688  1.00  0.53           C  
ATOM   3741  CG  TRP A 478      -5.434  43.682  -1.770  1.00  0.53           C  
ATOM   3742  CD1 TRP A 478      -5.549  43.929  -3.106  1.00  0.53           C  
ATOM   3743  CD2 TRP A 478      -6.156  42.473  -1.509  1.00  0.53           C  
ATOM   3744  NE1 TRP A 478      -6.352  42.978  -3.683  1.00  0.53           N  
ATOM   3745  CE2 TRP A 478      -6.720  42.067  -2.711  1.00  0.53           C  
ATOM   3746  CE3 TRP A 478      -6.324  41.757  -0.359  1.00  0.53           C  
ATOM   3747  CZ2 TRP A 478      -7.463  40.926  -2.791  1.00  0.53           C  
ATOM   3748  CZ3 TRP A 478      -7.088  40.615  -0.437  1.00  0.53           C  
ATOM   3749  CH2 TRP A 478      -7.648  40.209  -1.630  1.00  0.53           C  
ATOM   3750  N   PRO A 479      -1.764  42.736  -1.265  1.00  0.58           N  
ATOM   3751  CA  PRO A 479      -0.638  42.625  -2.169  1.00  0.58           C  
ATOM   3752  C   PRO A 479      -0.850  42.758  -3.653  1.00  0.58           C  
ATOM   3753  O   PRO A 479       0.092  43.159  -4.333  1.00  0.58           O  
ATOM   3754  CB  PRO A 479       0.088  41.328  -1.790  1.00  0.58           C  
ATOM   3755  CG  PRO A 479      -0.918  40.552  -0.925  1.00  0.58           C  
ATOM   3756  CD  PRO A 479      -1.777  41.658  -0.290  1.00  0.58           C  
ATOM   3757  N   TYR A 480      -2.020  42.407  -4.222  1.00  0.56           N  
ATOM   3758  CA  TYR A 480      -2.086  42.553  -5.654  1.00  0.56           C  
ATOM   3759  C   TYR A 480      -3.115  43.570  -5.966  1.00  0.56           C  
ATOM   3760  O   TYR A 480      -4.306  43.266  -6.022  1.00  0.56           O  
ATOM   3761  CB  TYR A 480      -2.446  41.259  -6.397  1.00  0.56           C  
ATOM   3762  CG  TYR A 480      -1.237  40.397  -6.402  1.00  0.56           C  
ATOM   3763  CD1 TYR A 480      -0.483  40.223  -5.265  1.00  0.56           C  
ATOM   3764  CD2 TYR A 480      -0.885  39.720  -7.544  1.00  0.56           C  
ATOM   3765  CE1 TYR A 480       0.629  39.416  -5.282  1.00  0.56           C  
ATOM   3766  CE2 TYR A 480       0.223  38.909  -7.564  1.00  0.56           C  
ATOM   3767  CZ  TYR A 480       0.986  38.758  -6.433  1.00  0.56           C  
ATOM   3768  OH  TYR A 480       2.124  37.926  -6.452  1.00  0.56           O  
ATOM   3769  N   LEU A 481      -2.670  44.814  -6.228  1.00  0.46           N  
ATOM   3770  CA  LEU A 481      -3.685  45.794  -6.412  1.00  0.46           C  
ATOM   3771  C   LEU A 481      -3.530  46.450  -7.734  1.00  0.46           C  
ATOM   3772  O   LEU A 481      -2.431  46.617  -8.261  1.00  0.46           O  
ATOM   3773  CB  LEU A 481      -3.671  46.884  -5.346  1.00  0.46           C  
ATOM   3774  CG  LEU A 481      -3.279  46.246  -4.014  1.00  0.46           C  
ATOM   3775  CD1 LEU A 481      -1.771  46.431  -3.786  1.00  0.46           C  
ATOM   3776  CD2 LEU A 481      -4.218  46.589  -2.861  1.00  0.46           C  
ATOM   3777  N   LYS A 482      -4.698  46.772  -8.303  1.00  0.43           N  
ATOM   3778  CA  LYS A 482      -4.922  47.490  -9.515  1.00  0.43           C  
ATOM   3779  C   LYS A 482      -6.378  47.787  -9.394  1.00  0.43           C  
ATOM   3780  O   LYS A 482      -7.209  46.887  -9.419  1.00  0.43           O  
ATOM   3781  CB  LYS A 482      -4.670  46.625 -10.761  1.00  0.43           C  
ATOM   3782  CG  LYS A 482      -5.302  45.235 -10.668  1.00  0.43           C  
ATOM   3783  CD  LYS A 482      -5.183  44.412 -11.952  1.00  0.43           C  
ATOM   3784  CE  LYS A 482      -5.586  42.946 -11.770  1.00  0.43           C  
ATOM   3785  NZ  LYS A 482      -5.414  42.206 -13.041  1.00  0.43           N  
ATOM   3786  N   VAL A 483      -6.747  49.060  -9.240  1.00  0.45           N  
ATOM   3787  CA  VAL A 483      -8.119  49.290  -8.906  1.00  0.45           C  
ATOM   3788  C   VAL A 483      -8.715  50.505  -9.484  1.00  0.45           C  
ATOM   3789  O   VAL A 483      -8.236  51.595  -9.224  1.00  0.45           O  
ATOM   3790  CB  VAL A 483      -8.328  49.480  -7.447  1.00  0.45           C  
ATOM   3791  CG1 VAL A 483      -9.780  49.937  -7.262  1.00  0.45           C  
ATOM   3792  CG2 VAL A 483      -7.950  48.187  -6.707  1.00  0.45           C  
ATOM   3793  N   LEU A 484      -9.913  50.291 -10.059  1.00  0.42           N  
ATOM   3794  CA  LEU A 484     -10.823  51.077 -10.839  1.00  0.42           C  
ATOM   3795  C   LEU A 484     -11.217  52.333 -10.186  1.00  0.42           C  
ATOM   3796  O   LEU A 484     -11.571  52.377  -9.010  1.00  0.42           O  
ATOM   3797  CB  LEU A 484     -12.164  50.358 -11.080  1.00  0.42           C  
ATOM   3798  CG  LEU A 484     -13.310  51.261 -11.575  1.00  0.42           C  
ATOM   3799  CD1 LEU A 484     -13.079  51.790 -12.991  1.00  0.42           C  
ATOM   3800  CD2 LEU A 484     -14.668  50.563 -11.405  1.00  0.42           C  
ATOM   3801  N   GLY A 485     -11.194  53.391 -11.007  1.00  0.50           N  
ATOM   3802  CA  GLY A 485     -11.634  54.675 -10.598  1.00  0.50           C  
ATOM   3803  C   GLY A 485     -11.583  55.526 -11.815  1.00  0.50           C  
ATOM   3804  O   GLY A 485     -10.649  55.496 -12.614  1.00  0.50           O  
ATOM   3805  N   GLN A 486     -12.640  56.309 -11.983  1.00  0.57           N  
ATOM   3806  CA  GLN A 486     -12.783  57.231 -13.057  1.00  0.57           C  
ATOM   3807  C   GLN A 486     -11.798  58.345 -12.867  1.00  0.57           C  
ATOM   3808  O   GLN A 486     -11.322  58.920 -13.843  1.00  0.57           O  
ATOM   3809  CB  GLN A 486     -14.194  57.834 -13.111  1.00  0.57           C  
ATOM   3810  CG  GLN A 486     -15.283  56.788 -13.367  1.00  0.57           C  
ATOM   3811  CD  GLN A 486     -15.209  56.378 -14.830  1.00  0.57           C  
ATOM   3812  OE1 GLN A 486     -15.327  57.213 -15.725  1.00  0.57           O  
ATOM   3813  NE2 GLN A 486     -15.008  55.057 -15.087  1.00  0.57           N  
ATOM   3814  N   THR A 487     -11.495  58.715 -11.603  1.00  0.56           N  
ATOM   3815  CA  THR A 487     -10.608  59.827 -11.395  1.00  0.56           C  
ATOM   3816  C   THR A 487      -9.651  59.503 -10.290  1.00  0.56           C  
ATOM   3817  O   THR A 487      -9.890  58.623  -9.469  1.00  0.56           O  
ATOM   3818  CB  THR A 487     -11.343  61.094 -11.042  1.00  0.56           C  
ATOM   3819  OG1 THR A 487     -12.301  61.385 -12.050  1.00  0.56           O  
ATOM   3820  CG2 THR A 487     -10.339  62.256 -10.960  1.00  0.56           C  
ATOM   3821  N   PHE A 488      -8.516  60.225 -10.249  1.00  0.37           N  
ATOM   3822  CA  PHE A 488      -7.492  59.918  -9.298  1.00  0.37           C  
ATOM   3823  C   PHE A 488      -6.744  61.177  -8.970  1.00  0.37           C  
ATOM   3824  O   PHE A 488      -6.588  62.083  -9.782  1.00  0.37           O  
ATOM   3825  CB  PHE A 488      -6.456  58.972  -9.927  1.00  0.37           C  
ATOM   3826  CG  PHE A 488      -5.905  59.756 -11.076  1.00  0.37           C  
ATOM   3827  CD1 PHE A 488      -6.592  59.847 -12.266  1.00  0.37           C  
ATOM   3828  CD2 PHE A 488      -4.723  60.450 -10.960  1.00  0.37           C  
ATOM   3829  CE1 PHE A 488      -6.100  60.584 -13.317  1.00  0.37           C  
ATOM   3830  CE2 PHE A 488      -4.229  61.182 -12.009  1.00  0.37           C  
ATOM   3831  CZ  PHE A 488      -4.911  61.253 -13.194  1.00  0.37           C  
ATOM   3832  N   ILE A 489      -6.217  61.226  -7.746  1.00  0.38           N  
ATOM   3833  CA  ILE A 489      -5.322  62.228  -7.281  1.00  0.38           C  
ATOM   3834  C   ILE A 489      -4.059  61.518  -7.006  1.00  0.38           C  
ATOM   3835  O   ILE A 489      -3.963  60.303  -7.089  1.00  0.38           O  
ATOM   3836  CB  ILE A 489      -5.792  63.142  -6.173  1.00  0.38           C  
ATOM   3837  CG1 ILE A 489      -6.335  62.362  -4.992  1.00  0.38           C  
ATOM   3838  CG2 ILE A 489      -6.780  64.150  -6.761  1.00  0.38           C  
ATOM   3839  CD1 ILE A 489      -6.713  63.174  -3.760  1.00  0.38           C  
ATOM   3840  N   THR A 490      -3.013  62.253  -6.705  1.00  0.31           N  
ATOM   3841  CA  THR A 490      -1.767  61.646  -6.878  1.00  0.31           C  
ATOM   3842  C   THR A 490      -0.971  62.120  -5.713  1.00  0.31           C  
ATOM   3843  O   THR A 490      -1.430  62.957  -4.949  1.00  0.31           O  
ATOM   3844  CB  THR A 490      -1.177  62.378  -7.946  1.00  0.31           C  
ATOM   3845  OG1 THR A 490      -0.595  63.446  -7.295  1.00  0.31           O  
ATOM   3846  CG2 THR A 490      -2.171  62.735  -9.056  1.00  0.31           C  
ATOM   3847  N   VAL A 491       0.237  61.591  -5.495  1.00  0.33           N  
ATOM   3848  CA  VAL A 491       1.022  62.264  -4.498  1.00  0.33           C  
ATOM   3849  C   VAL A 491       2.432  61.965  -4.799  1.00  0.33           C  
ATOM   3850  O   VAL A 491       2.858  60.863  -4.461  1.00  0.33           O  
ATOM   3851  CB  VAL A 491       0.866  61.776  -3.083  1.00  0.33           C  
ATOM   3852  CG1 VAL A 491       1.933  62.489  -2.238  1.00  0.33           C  
ATOM   3853  CG2 VAL A 491      -0.564  61.983  -2.561  1.00  0.33           C  
ATOM   3854  N   PRO A 492       3.181  62.858  -5.398  1.00  0.41           N  
ATOM   3855  CA  PRO A 492       4.531  62.539  -5.761  1.00  0.41           C  
ATOM   3856  C   PRO A 492       5.276  62.121  -4.555  1.00  0.41           C  
ATOM   3857  O   PRO A 492       5.168  62.803  -3.539  1.00  0.41           O  
ATOM   3858  CB  PRO A 492       5.167  63.828  -6.237  1.00  0.41           C  
ATOM   3859  CG  PRO A 492       4.457  64.872  -5.358  1.00  0.41           C  
ATOM   3860  CD  PRO A 492       3.049  64.283  -5.143  1.00  0.41           C  
ATOM   3861  N   VAL A 493       6.009  61.001  -4.633  1.00  0.54           N  
ATOM   3862  CA  VAL A 493       6.907  60.696  -3.570  1.00  0.54           C  
ATOM   3863  C   VAL A 493       8.205  60.394  -4.240  1.00  0.54           C  
ATOM   3864  O   VAL A 493       8.431  59.295  -4.744  1.00  0.54           O  
ATOM   3865  CB  VAL A 493       6.451  59.542  -2.712  1.00  0.54           C  
ATOM   3866  CG1 VAL A 493       6.166  58.308  -3.582  1.00  0.54           C  
ATOM   3867  CG2 VAL A 493       7.505  59.315  -1.616  1.00  0.54           C  
ATOM   3868  N   GLY A 494       9.105  61.393  -4.275  1.00  0.59           N  
ATOM   3869  CA  GLY A 494      10.352  61.193  -4.943  1.00  0.59           C  
ATOM   3870  C   GLY A 494      10.035  60.820  -6.356  1.00  0.59           C  
ATOM   3871  O   GLY A 494       9.195  61.434  -7.012  1.00  0.59           O  
ATOM   3872  N   HIS A 495      10.734  59.781  -6.843  1.00  0.54           N  
ATOM   3873  CA  HIS A 495      10.597  59.206  -8.149  1.00  0.54           C  
ATOM   3874  C   HIS A 495       9.271  58.506  -8.211  1.00  0.54           C  
ATOM   3875  O   HIS A 495       8.694  58.350  -9.284  1.00  0.54           O  
ATOM   3876  CB  HIS A 495      11.643  58.104  -8.403  1.00  0.54           C  
ATOM   3877  CG  HIS A 495      13.074  58.532  -8.239  1.00  0.54           C  
ATOM   3878  ND1 HIS A 495      13.916  58.853  -9.281  1.00  0.54           N  
ATOM   3879  CD2 HIS A 495      13.818  58.667  -7.107  1.00  0.54           C  
ATOM   3880  CE1 HIS A 495      15.118  59.161  -8.731  1.00  0.54           C  
ATOM   3881  NE2 HIS A 495      15.107  59.064  -7.415  1.00  0.54           N  
ATOM   3882  N   LEU A 496       8.794  58.037  -7.040  1.00  0.51           N  
ATOM   3883  CA  LEU A 496       7.654  57.175  -6.859  1.00  0.51           C  
ATOM   3884  C   LEU A 496       6.349  57.902  -7.039  1.00  0.51           C  
ATOM   3885  O   LEU A 496       6.285  59.130  -7.012  1.00  0.51           O  
ATOM   3886  CB  LEU A 496       7.613  56.549  -5.453  1.00  0.51           C  
ATOM   3887  CG  LEU A 496       8.938  55.893  -5.005  1.00  0.51           C  
ATOM   3888  CD1 LEU A 496       9.393  54.780  -5.959  1.00  0.51           C  
ATOM   3889  CD2 LEU A 496      10.024  56.948  -4.745  1.00  0.51           C  
ATOM   3890  N   VAL A 497       5.263  57.114  -7.255  1.00  0.47           N  
ATOM   3891  CA  VAL A 497       3.933  57.618  -7.446  1.00  0.47           C  
ATOM   3892  C   VAL A 497       2.987  57.014  -6.440  1.00  0.47           C  
ATOM   3893  O   VAL A 497       3.033  55.815  -6.204  1.00  0.47           O  
ATOM   3894  CB  VAL A 497       3.392  57.334  -8.817  1.00  0.47           C  
ATOM   3895  CG1 VAL A 497       1.889  57.654  -8.851  1.00  0.47           C  
ATOM   3896  CG2 VAL A 497       4.211  58.169  -9.816  1.00  0.47           C  
ATOM   3897  N   VAL A 498       2.088  57.809  -5.801  1.00  0.36           N  
ATOM   3898  CA  VAL A 498       1.214  57.174  -4.850  1.00  0.36           C  
ATOM   3899  C   VAL A 498      -0.236  57.521  -5.104  1.00  0.36           C  
ATOM   3900  O   VAL A 498      -0.630  58.685  -5.133  1.00  0.36           O  
ATOM   3901  CB  VAL A 498       1.559  57.446  -3.409  1.00  0.36           C  
ATOM   3902  CG1 VAL A 498       1.106  58.854  -3.019  1.00  0.36           C  
ATOM   3903  CG2 VAL A 498       0.951  56.333  -2.543  1.00  0.36           C  
ATOM   3904  N   LEU A 499      -1.079  56.469  -5.185  1.00  0.26           N  
ATOM   3905  CA  LEU A 499      -2.476  56.477  -5.535  1.00  0.26           C  
ATOM   3906  C   LEU A 499      -3.103  57.508  -4.709  1.00  0.26           C  
ATOM   3907  O   LEU A 499      -2.838  57.473  -3.530  1.00  0.26           O  
ATOM   3908  CB  LEU A 499      -3.265  55.207  -5.115  1.00  0.26           C  
ATOM   3909  CG  LEU A 499      -4.790  55.023  -5.473  1.00  0.26           C  
ATOM   3910  CD1 LEU A 499      -5.676  56.269  -5.348  1.00  0.26           C  
ATOM   3911  CD2 LEU A 499      -5.069  54.221  -6.743  1.00  0.26           C  
ATOM   3912  N   ASN A 500      -3.906  58.452  -5.256  1.00  0.47           N  
ATOM   3913  CA  ASN A 500      -4.672  59.299  -4.365  1.00  0.47           C  
ATOM   3914  C   ASN A 500      -6.038  59.455  -4.981  1.00  0.47           C  
ATOM   3915  O   ASN A 500      -6.169  59.234  -6.175  1.00  0.47           O  
ATOM   3916  CB  ASN A 500      -4.048  60.695  -4.162  1.00  0.47           C  
ATOM   3917  CG  ASN A 500      -4.600  61.309  -2.880  1.00  0.47           C  
ATOM   3918  OD1 ASN A 500      -5.624  60.873  -2.355  1.00  0.47           O  
ATOM   3919  ND2 ASN A 500      -3.919  62.372  -2.375  1.00  0.47           N  
ATOM   3920  N   VAL A 501      -7.113  59.780  -4.209  1.00  0.49           N  
ATOM   3921  CA  VAL A 501      -8.389  60.094  -4.825  1.00  0.49           C  
ATOM   3922  C   VAL A 501      -8.962  61.325  -4.186  1.00  0.49           C  
ATOM   3923  O   VAL A 501      -9.086  61.413  -2.966  1.00  0.49           O  
ATOM   3924  CB  VAL A 501      -9.450  59.042  -4.721  1.00  0.49           C  
ATOM   3925  CG1 VAL A 501      -8.980  57.827  -5.512  1.00  0.49           C  
ATOM   3926  CG2 VAL A 501      -9.771  58.769  -3.244  1.00  0.49           C  
ATOM   3927  N   SER A 502      -9.330  62.311  -5.032  1.00  0.57           N  
ATOM   3928  CA  SER A 502      -9.854  63.596  -4.650  1.00  0.57           C  
ATOM   3929  C   SER A 502     -11.348  63.501  -4.534  1.00  0.57           C  
ATOM   3930  O   SER A 502     -11.941  62.468  -4.844  1.00  0.57           O  
ATOM   3931  CB  SER A 502      -9.532  64.678  -5.697  1.00  0.57           C  
ATOM   3932  OG  SER A 502     -10.063  65.935  -5.309  1.00  0.57           O  
ATOM   3933  N   VAL A 503     -11.996  64.594  -4.069  1.00  0.68           N  
ATOM   3934  CA  VAL A 503     -13.418  64.595  -3.889  1.00  0.68           C  
ATOM   3935  C   VAL A 503     -14.093  64.405  -5.212  1.00  0.68           C  
ATOM   3936  O   VAL A 503     -15.036  63.619  -5.302  1.00  0.68           O  
ATOM   3937  CB  VAL A 503     -13.948  65.849  -3.261  1.00  0.68           C  
ATOM   3938  CG1 VAL A 503     -15.483  65.758  -3.212  1.00  0.68           C  
ATOM   3939  CG2 VAL A 503     -13.295  66.011  -1.879  1.00  0.68           C  
ATOM   3940  N   PRO A 504     -13.676  65.086  -6.248  1.00  0.74           N  
ATOM   3941  CA  PRO A 504     -14.317  64.877  -7.513  1.00  0.74           C  
ATOM   3942  C   PRO A 504     -14.034  63.511  -8.037  1.00  0.74           C  
ATOM   3943  O   PRO A 504     -14.873  62.965  -8.746  1.00  0.74           O  
ATOM   3944  CB  PRO A 504     -13.844  66.015  -8.411  1.00  0.74           C  
ATOM   3945  CG  PRO A 504     -13.551  67.154  -7.418  1.00  0.74           C  
ATOM   3946  CD  PRO A 504     -13.154  66.437  -6.120  1.00  0.74           C  
ATOM   3947  N   CYS A 505     -12.874  62.931  -7.691  1.00  0.65           N  
ATOM   3948  CA  CYS A 505     -12.508  61.635  -8.190  1.00  0.65           C  
ATOM   3949  C   CYS A 505     -13.554  60.669  -7.740  1.00  0.65           C  
ATOM   3950  O   CYS A 505     -14.045  59.851  -8.517  1.00  0.65           O  
ATOM   3951  CB  CYS A 505     -11.181  61.135  -7.591  1.00  0.65           C  
ATOM   3952  SG  CYS A 505      -9.786  62.245  -7.941  1.00  0.65           S  
ATOM   3953  N   LEU A 506     -13.905  60.742  -6.446  1.00  0.67           N  
ATOM   3954  CA  LEU A 506     -14.861  59.858  -5.844  1.00  0.67           C  
ATOM   3955  C   LEU A 506     -16.229  60.153  -6.370  1.00  0.67           C  
ATOM   3956  O   LEU A 506     -17.009  59.244  -6.649  1.00  0.67           O  
ATOM   3957  CB  LEU A 506     -14.886  60.001  -4.316  1.00  0.67           C  
ATOM   3958  CG  LEU A 506     -13.490  59.788  -3.704  1.00  0.67           C  
ATOM   3959  CD1 LEU A 506     -13.548  59.696  -2.171  1.00  0.67           C  
ATOM   3960  CD2 LEU A 506     -12.766  58.611  -4.374  1.00  0.67           C  
ATOM   3961  N   LEU A 507     -16.561  61.451  -6.507  1.00  0.73           N  
ATOM   3962  CA  LEU A 507     -17.873  61.804  -6.955  1.00  0.73           C  
ATOM   3963  C   LEU A 507     -18.037  61.338  -8.366  1.00  0.73           C  
ATOM   3964  O   LEU A 507     -19.076  60.783  -8.720  1.00  0.73           O  
ATOM   3965  CB  LEU A 507     -18.137  63.320  -6.919  1.00  0.73           C  
ATOM   3966  CG  LEU A 507     -18.106  63.921  -5.499  1.00  0.73           C  
ATOM   3967  CD1 LEU A 507     -18.408  65.427  -5.523  1.00  0.73           C  
ATOM   3968  CD2 LEU A 507     -19.018  63.145  -4.535  1.00  0.73           C  
ATOM   3969  N   TYR A 508     -16.989  61.495  -9.201  1.00  0.71           N  
ATOM   3970  CA  TYR A 508     -17.127  61.182 -10.596  1.00  0.71           C  
ATOM   3971  C   TYR A 508     -17.503  59.748 -10.785  1.00  0.71           C  
ATOM   3972  O   TYR A 508     -18.342  59.443 -11.631  1.00  0.71           O  
ATOM   3973  CB  TYR A 508     -15.880  61.434 -11.474  1.00  0.71           C  
ATOM   3974  CG  TYR A 508     -15.586  62.896 -11.496  1.00  0.71           C  
ATOM   3975  CD1 TYR A 508     -16.589  63.814 -11.705  1.00  0.71           C  
ATOM   3976  CD2 TYR A 508     -14.289  63.344 -11.382  1.00  0.71           C  
ATOM   3977  CE1 TYR A 508     -16.311  65.161 -11.734  1.00  0.71           C  
ATOM   3978  CE2 TYR A 508     -14.005  64.688 -11.411  1.00  0.71           C  
ATOM   3979  CZ  TYR A 508     -15.017  65.601 -11.579  1.00  0.71           C  
ATOM   3980  OH  TYR A 508     -14.726  66.981 -11.607  1.00  0.71           O  
ATOM   3981  N   VAL A 509     -16.901  58.824 -10.015  1.00  0.70           N  
ATOM   3982  CA  VAL A 509     -17.212  57.436 -10.209  1.00  0.70           C  
ATOM   3983  C   VAL A 509     -18.682  57.239  -9.991  1.00  0.70           C  
ATOM   3984  O   VAL A 509     -19.353  56.568 -10.774  1.00  0.70           O  
ATOM   3985  CB  VAL A 509     -16.480  56.540  -9.253  1.00  0.70           C  
ATOM   3986  CG1 VAL A 509     -17.004  55.103  -9.418  1.00  0.70           C  
ATOM   3987  CG2 VAL A 509     -14.972  56.682  -9.516  1.00  0.70           C  
ATOM   3988  N   TYR A 510     -19.220  57.840  -8.917  1.00  0.72           N  
ATOM   3989  CA  TYR A 510     -20.608  57.733  -8.567  1.00  0.72           C  
ATOM   3990  C   TYR A 510     -21.440  58.386  -9.633  1.00  0.72           C  
ATOM   3991  O   TYR A 510     -22.493  57.879 -10.015  1.00  0.72           O  
ATOM   3992  CB  TYR A 510     -20.888  58.370  -7.190  1.00  0.72           C  
ATOM   3993  CG  TYR A 510     -22.348  58.366  -6.899  1.00  0.72           C  
ATOM   3994  CD1 TYR A 510     -23.070  57.195  -6.904  1.00  0.72           C  
ATOM   3995  CD2 TYR A 510     -22.981  59.541  -6.564  1.00  0.72           C  
ATOM   3996  CE1 TYR A 510     -24.416  57.208  -6.619  1.00  0.72           C  
ATOM   3997  CE2 TYR A 510     -24.324  59.559  -6.276  1.00  0.72           C  
ATOM   3998  CZ  TYR A 510     -25.045  58.391  -6.308  1.00  0.72           C  
ATOM   3999  OH  TYR A 510     -26.424  58.405  -6.014  1.00  0.72           O  
ATOM   4000  N   LEU A 511     -20.987  59.539 -10.149  1.00  0.77           N  
ATOM   4001  CA  LEU A 511     -21.719  60.226 -11.175  1.00  0.77           C  
ATOM   4002  C   LEU A 511     -21.779  59.389 -12.417  1.00  0.77           C  
ATOM   4003  O   LEU A 511     -22.787  59.400 -13.120  1.00  0.77           O  
ATOM   4004  CB  LEU A 511     -21.114  61.588 -11.554  1.00  0.77           C  
ATOM   4005  CG  LEU A 511     -21.488  62.753 -10.616  1.00  0.77           C  
ATOM   4006  CD1 LEU A 511     -21.171  62.477  -9.142  1.00  0.77           C  
ATOM   4007  CD2 LEU A 511     -20.829  64.045 -11.111  1.00  0.77           C  
ATOM   4008  N   LEU A 512     -20.693  58.657 -12.731  1.00  0.77           N  
ATOM   4009  CA  LEU A 512     -20.635  57.855 -13.923  1.00  0.77           C  
ATOM   4010  C   LEU A 512     -21.663  56.772 -13.834  1.00  0.77           C  
ATOM   4011  O   LEU A 512     -22.307  56.445 -14.833  1.00  0.77           O  
ATOM   4012  CB  LEU A 512     -19.245  57.218 -14.132  1.00  0.77           C  
ATOM   4013  CG  LEU A 512     -19.086  56.366 -15.411  1.00  0.77           C  
ATOM   4014  CD1 LEU A 512     -19.834  55.025 -15.330  1.00  0.77           C  
ATOM   4015  CD2 LEU A 512     -19.458  57.178 -16.661  1.00  0.77           C  
ATOM   4016  N   TYR A 513     -21.847  56.189 -12.631  1.00  0.76           N  
ATOM   4017  CA  TYR A 513     -22.794  55.119 -12.497  1.00  0.76           C  
ATOM   4018  C   TYR A 513     -24.133  55.655 -12.894  1.00  0.76           C  
ATOM   4019  O   TYR A 513     -24.854  55.041 -13.679  1.00  0.76           O  
ATOM   4020  CB  TYR A 513     -23.008  54.617 -11.054  1.00  0.76           C  
ATOM   4021  CG  TYR A 513     -21.780  53.998 -10.475  1.00  0.76           C  
ATOM   4022  CD1 TYR A 513     -21.214  52.878 -11.040  1.00  0.76           C  
ATOM   4023  CD2 TYR A 513     -21.228  54.510  -9.322  1.00  0.76           C  
ATOM   4024  CE1 TYR A 513     -20.094  52.303 -10.485  1.00  0.76           C  
ATOM   4025  CE2 TYR A 513     -20.110  53.939  -8.762  1.00  0.76           C  
ATOM   4026  CZ  TYR A 513     -19.538  52.836  -9.347  1.00  0.76           C  
ATOM   4027  OH  TYR A 513     -18.390  52.248  -8.773  1.00  0.76           O  
ATOM   4028  N   LEU A 514     -24.488  56.829 -12.341  1.00  0.78           N  
ATOM   4029  CA  LEU A 514     -25.753  57.465 -12.575  1.00  0.78           C  
ATOM   4030  C   LEU A 514     -25.860  57.937 -13.991  1.00  0.78           C  
ATOM   4031  O   LEU A 514     -26.929  57.879 -14.593  1.00  0.78           O  
ATOM   4032  CB  LEU A 514     -25.974  58.711 -11.701  1.00  0.78           C  
ATOM   4033  CG  LEU A 514     -26.106  58.411 -10.199  1.00  0.78           C  
ATOM   4034  CD1 LEU A 514     -26.332  59.703  -9.397  1.00  0.78           C  
ATOM   4035  CD2 LEU A 514     -27.188  57.352  -9.936  1.00  0.78           C  
ATOM   4036  N   PHE A 515     -24.749  58.432 -14.559  1.00  0.78           N  
ATOM   4037  CA  PHE A 515     -24.760  59.027 -15.864  1.00  0.78           C  
ATOM   4038  C   PHE A 515     -25.206  57.990 -16.851  1.00  0.78           C  
ATOM   4039  O   PHE A 515     -26.005  58.272 -17.743  1.00  0.78           O  
ATOM   4040  CB  PHE A 515     -23.358  59.533 -16.245  1.00  0.78           C  
ATOM   4041  CG  PHE A 515     -23.436  60.397 -17.453  1.00  0.78           C  
ATOM   4042  CD1 PHE A 515     -23.805  61.721 -17.355  1.00  0.78           C  
ATOM   4043  CD2 PHE A 515     -23.119  59.885 -18.685  1.00  0.78           C  
ATOM   4044  CE1 PHE A 515     -23.868  62.523 -18.470  1.00  0.78           C  
ATOM   4045  CE2 PHE A 515     -23.182  60.685 -19.796  1.00  0.78           C  
ATOM   4046  CZ  PHE A 515     -23.556  62.003 -19.700  1.00  0.78           C  
ATOM   4047  N   PHE A 516     -24.688  56.754 -16.718  1.00  0.76           N  
ATOM   4048  CA  PHE A 516     -25.056  55.680 -17.597  1.00  0.76           C  
ATOM   4049  C   PHE A 516     -26.504  55.339 -17.401  1.00  0.76           C  
ATOM   4050  O   PHE A 516     -27.226  55.101 -18.370  1.00  0.76           O  
ATOM   4051  CB  PHE A 516     -24.224  54.409 -17.354  1.00  0.76           C  
ATOM   4052  CG  PHE A 516     -24.637  53.385 -18.354  1.00  0.76           C  
ATOM   4053  CD1 PHE A 516     -24.177  53.442 -19.649  1.00  0.76           C  
ATOM   4054  CD2 PHE A 516     -25.476  52.357 -17.997  1.00  0.76           C  
ATOM   4055  CE1 PHE A 516     -24.550  52.499 -20.578  1.00  0.76           C  
ATOM   4056  CE2 PHE A 516     -25.849  51.414 -18.925  1.00  0.76           C  
ATOM   4057  CZ  PHE A 516     -25.393  51.478 -20.217  1.00  0.76           C  
ATOM   4058  N   ARG A 517     -26.962  55.293 -16.134  1.00  0.74           N  
ATOM   4059  CA  ARG A 517     -28.330  54.955 -15.836  1.00  0.74           C  
ATOM   4060  C   ARG A 517     -29.242  55.985 -16.430  1.00  0.74           C  
ATOM   4061  O   ARG A 517     -30.255  55.645 -17.039  1.00  0.74           O  
ATOM   4062  CB  ARG A 517     -28.633  54.937 -14.322  1.00  0.74           C  
ATOM   4063  CG  ARG A 517     -28.020  53.763 -13.555  1.00  0.74           C  
ATOM   4064  CD  ARG A 517     -28.291  53.803 -12.045  1.00  0.74           C  
ATOM   4065  NE  ARG A 517     -29.768  53.846 -11.837  1.00  0.74           N  
ATOM   4066  CZ  ARG A 517     -30.291  53.667 -10.588  1.00  0.74           C  
ATOM   4067  NH1 ARG A 517     -29.467  53.403  -9.532  1.00  0.74           N  
ATOM   4068  NH2 ARG A 517     -31.639  53.755 -10.393  1.00  0.74           N  
ATOM   4069  N   MET A 518     -28.887  57.275 -16.277  1.00  0.75           N  
ATOM   4070  CA  MET A 518     -29.717  58.370 -16.699  1.00  0.75           C  
ATOM   4071  C   MET A 518     -29.862  58.385 -18.184  1.00  0.75           C  
ATOM   4072  O   MET A 518     -30.915  58.760 -18.699  1.00  0.75           O  
ATOM   4073  CB  MET A 518     -29.188  59.744 -16.256  1.00  0.75           C  
ATOM   4074  CG  MET A 518     -29.240  59.941 -14.740  1.00  0.75           C  
ATOM   4075  SD  MET A 518     -28.775  61.604 -14.174  1.00  0.75           S  
ATOM   4076  CE  MET A 518     -30.284  62.398 -14.800  1.00  0.75           C  
ATOM   4077  N   ALA A 519     -28.808  57.999 -18.921  1.00  0.78           N  
ATOM   4078  CA  ALA A 519     -28.924  58.032 -20.347  1.00  0.78           C  
ATOM   4079  C   ALA A 519     -30.053  57.125 -20.725  1.00  0.78           C  
ATOM   4080  O   ALA A 519     -30.869  57.461 -21.583  1.00  0.78           O  
ATOM   4081  CB  ALA A 519     -27.661  57.524 -21.066  1.00  0.78           C  
ATOM   4082  N   GLN A 520     -30.127  55.944 -20.088  1.00  0.72           N  
ATOM   4083  CA  GLN A 520     -31.176  55.003 -20.364  1.00  0.72           C  
ATOM   4084  C   GLN A 520     -32.500  55.536 -19.898  1.00  0.72           C  
ATOM   4085  O   GLN A 520     -33.502  55.431 -20.603  1.00  0.72           O  
ATOM   4086  CB  GLN A 520     -30.947  53.650 -19.670  1.00  0.72           C  
ATOM   4087  CG  GLN A 520     -32.101  52.665 -19.853  1.00  0.72           C  
ATOM   4088  CD  GLN A 520     -32.262  52.380 -21.338  1.00  0.72           C  
ATOM   4089  OE1 GLN A 520     -33.356  52.507 -21.887  1.00  0.72           O  
ATOM   4090  NE2 GLN A 520     -31.151  51.979 -22.010  1.00  0.72           N  
ATOM   4091  N   LEU A 521     -32.532  56.148 -18.697  1.00  0.71           N  
ATOM   4092  CA  LEU A 521     -33.747  56.623 -18.088  1.00  0.71           C  
ATOM   4093  C   LEU A 521     -34.318  57.714 -18.938  1.00  0.71           C  
ATOM   4094  O   LEU A 521     -35.533  57.847 -19.076  1.00  0.71           O  
ATOM   4095  CB  LEU A 521     -33.507  57.194 -16.680  1.00  0.71           C  
ATOM   4096  CG  LEU A 521     -32.875  56.178 -15.708  1.00  0.71           C  
ATOM   4097  CD1 LEU A 521     -32.667  56.791 -14.314  1.00  0.71           C  
ATOM   4098  CD2 LEU A 521     -33.662  54.859 -15.668  1.00  0.71           C  
ATOM   4099  N   ARG A 522     -33.428  58.517 -19.538  1.00  0.67           N  
ATOM   4100  CA  ARG A 522     -33.759  59.627 -20.379  1.00  0.67           C  
ATOM   4101  C   ARG A 522     -34.427  59.097 -21.605  1.00  0.67           C  
ATOM   4102  O   ARG A 522     -35.092  59.838 -22.327  1.00  0.67           O  
ATOM   4103  CB  ARG A 522     -32.533  60.470 -20.760  1.00  0.67           C  
ATOM   4104  CG  ARG A 522     -31.973  61.237 -19.558  1.00  0.67           C  
ATOM   4105  CD  ARG A 522     -32.836  62.435 -19.152  1.00  0.67           C  
ATOM   4106  NE  ARG A 522     -34.050  61.923 -18.455  1.00  0.67           N  
ATOM   4107  CZ  ARG A 522     -34.090  61.866 -17.092  1.00  0.67           C  
ATOM   4108  NH1 ARG A 522     -33.029  62.312 -16.358  1.00  0.67           N  
ATOM   4109  NH2 ARG A 522     -35.200  61.384 -16.460  1.00  0.67           N  
ATOM   4110  N   ASN A 523     -34.267  57.785 -21.859  1.00  0.67           N  
ATOM   4111  CA  ASN A 523     -34.842  57.144 -23.003  1.00  0.67           C  
ATOM   4112  C   ASN A 523     -34.109  57.482 -24.253  1.00  0.67           C  
ATOM   4113  O   ASN A 523     -34.728  57.689 -25.295  1.00  0.67           O  
ATOM   4114  CB  ASN A 523     -36.323  57.491 -23.244  1.00  0.67           C  
ATOM   4115  CG  ASN A 523     -37.176  56.702 -22.263  1.00  0.67           C  
ATOM   4116  OD1 ASN A 523     -36.749  55.677 -21.736  1.00  0.67           O  
ATOM   4117  ND2 ASN A 523     -38.429  57.177 -22.028  1.00  0.67           N  
ATOM   4118  N   PHE A 524     -32.765  57.566 -24.196  1.00  0.62           N  
ATOM   4119  CA  PHE A 524     -32.113  57.668 -25.465  1.00  0.62           C  
ATOM   4120  C   PHE A 524     -32.100  56.250 -25.950  1.00  0.62           C  
ATOM   4121  O   PHE A 524     -31.068  55.582 -25.929  1.00  0.62           O  
ATOM   4122  CB  PHE A 524     -30.651  58.151 -25.393  1.00  0.62           C  
ATOM   4123  CG  PHE A 524     -30.641  59.565 -24.915  1.00  0.62           C  
ATOM   4124  CD1 PHE A 524     -30.582  59.847 -23.569  1.00  0.62           C  
ATOM   4125  CD2 PHE A 524     -30.690  60.609 -25.810  1.00  0.62           C  
ATOM   4126  CE1 PHE A 524     -30.571  61.150 -23.125  1.00  0.62           C  
ATOM   4127  CE2 PHE A 524     -30.680  61.912 -25.372  1.00  0.62           C  
ATOM   4128  CZ  PHE A 524     -30.620  62.185 -24.027  1.00  0.62           C  
ATOM   4129  N   LYS A 525     -33.298  55.760 -26.337  1.00  0.64           N  
ATOM   4130  CA  LYS A 525     -33.567  54.428 -26.803  1.00  0.64           C  
ATOM   4131  C   LYS A 525     -33.032  54.198 -28.181  1.00  0.64           C  
ATOM   4132  O   LYS A 525     -32.446  53.153 -28.464  1.00  0.64           O  
ATOM   4133  CB  LYS A 525     -35.076  54.125 -26.850  1.00  0.64           C  
ATOM   4134  CG  LYS A 525     -35.413  52.714 -27.341  1.00  0.64           C  
ATOM   4135  CD  LYS A 525     -36.867  52.301 -27.091  1.00  0.64           C  
ATOM   4136  CE  LYS A 525     -37.894  53.176 -27.814  1.00  0.64           C  
ATOM   4137  NZ  LYS A 525     -38.123  54.426 -27.054  1.00  0.64           N  
ATOM   4138  N   GLY A 526     -33.210  55.184 -29.079  1.00  0.64           N  
ATOM   4139  CA  GLY A 526     -32.862  54.966 -30.453  1.00  0.64           C  
ATOM   4140  C   GLY A 526     -31.403  55.187 -30.623  1.00  0.64           C  
ATOM   4141  O   GLY A 526     -30.662  55.269 -29.644  1.00  0.64           O  
ATOM   4142  N   THR A 527     -30.958  55.255 -31.896  1.00  0.61           N  
ATOM   4143  CA  THR A 527     -29.578  55.519 -32.164  1.00  0.61           C  
ATOM   4144  C   THR A 527     -29.316  56.800 -31.466  1.00  0.61           C  
ATOM   4145  O   THR A 527     -29.870  57.837 -31.823  1.00  0.61           O  
ATOM   4146  CB  THR A 527     -29.281  55.744 -33.621  1.00  0.61           C  
ATOM   4147  OG1 THR A 527     -29.624  54.596 -34.383  1.00  0.61           O  
ATOM   4148  CG2 THR A 527     -27.788  56.073 -33.782  1.00  0.61           C  
ATOM   4149  N   TYR A 528     -28.474  56.755 -30.422  1.00  0.58           N  
ATOM   4150  CA  TYR A 528     -28.303  57.967 -29.692  1.00  0.58           C  
ATOM   4151  C   TYR A 528     -26.856  58.177 -29.430  1.00  0.58           C  
ATOM   4152  O   TYR A 528     -26.032  57.271 -29.547  1.00  0.58           O  
ATOM   4153  CB  TYR A 528     -29.041  57.986 -28.340  1.00  0.58           C  
ATOM   4154  CG  TYR A 528     -28.380  57.035 -27.403  1.00  0.58           C  
ATOM   4155  CD1 TYR A 528     -28.738  55.706 -27.372  1.00  0.58           C  
ATOM   4156  CD2 TYR A 528     -27.389  57.477 -26.557  1.00  0.58           C  
ATOM   4157  CE1 TYR A 528     -28.126  54.836 -26.500  1.00  0.58           C  
ATOM   4158  CE2 TYR A 528     -26.772  56.612 -25.685  1.00  0.58           C  
ATOM   4159  CZ  TYR A 528     -27.141  55.289 -25.654  1.00  0.58           C  
ATOM   4160  OH  TYR A 528     -26.508  54.402 -24.757  1.00  0.58           O  
ATOM   4161  N   CYS A 529     -26.520  59.431 -29.089  1.00  0.67           N  
ATOM   4162  CA  CYS A 529     -25.160  59.782 -28.833  1.00  0.67           C  
ATOM   4163  C   CYS A 529     -25.132  60.530 -27.540  1.00  0.67           C  
ATOM   4164  O   CYS A 529     -25.763  60.134 -26.560  1.00  0.67           O  
ATOM   4165  CB  CYS A 529     -24.561  60.687 -29.923  1.00  0.67           C  
ATOM   4166  SG  CYS A 529     -25.520  62.211 -30.166  1.00  0.67           S  
ATOM   4167  N   TYR A 530     -24.364  61.636 -27.515  1.00  0.69           N  
ATOM   4168  CA  TYR A 530     -24.212  62.459 -26.356  1.00  0.69           C  
ATOM   4169  C   TYR A 530     -24.699  63.838 -26.650  1.00  0.69           C  
ATOM   4170  O   TYR A 530     -24.677  64.289 -27.793  1.00  0.69           O  
ATOM   4171  CB  TYR A 530     -22.768  62.523 -25.843  1.00  0.69           C  
ATOM   4172  CG  TYR A 530     -22.692  61.359 -24.931  1.00  0.69           C  
ATOM   4173  CD1 TYR A 530     -22.533  60.064 -25.372  1.00  0.69           C  
ATOM   4174  CD2 TYR A 530     -22.808  61.609 -23.591  1.00  0.69           C  
ATOM   4175  CE1 TYR A 530     -22.495  59.026 -24.466  1.00  0.69           C  
ATOM   4176  CE2 TYR A 530     -22.768  60.581 -22.695  1.00  0.69           C  
ATOM   4177  CZ  TYR A 530     -22.616  59.291 -23.121  1.00  0.69           C  
ATOM   4178  OH  TYR A 530     -22.590  58.265 -22.156  1.00  0.69           O  
ATOM   4179  N   LEU A 531     -25.176  64.532 -25.595  1.00  0.73           N  
ATOM   4180  CA  LEU A 531     -25.742  65.838 -25.772  1.00  0.73           C  
ATOM   4181  C   LEU A 531     -24.620  66.820 -25.861  1.00  0.73           C  
ATOM   4182  O   LEU A 531     -24.228  67.424 -24.864  1.00  0.73           O  
ATOM   4183  CB  LEU A 531     -26.610  66.285 -24.581  1.00  0.73           C  
ATOM   4184  CG  LEU A 531     -27.846  65.404 -24.312  1.00  0.73           C  
ATOM   4185  CD1 LEU A 531     -28.870  65.503 -25.451  1.00  0.73           C  
ATOM   4186  CD2 LEU A 531     -27.442  63.958 -23.990  1.00  0.73           C  
ATOM   4187  N   VAL A 532     -24.112  67.028 -27.089  1.00  0.75           N  
ATOM   4188  CA  VAL A 532     -23.007  67.908 -27.331  1.00  0.75           C  
ATOM   4189  C   VAL A 532     -23.381  69.322 -27.005  1.00  0.75           C  
ATOM   4190  O   VAL A 532     -22.570  70.047 -26.429  1.00  0.75           O  
ATOM   4191  CB  VAL A 532     -22.538  67.882 -28.758  1.00  0.75           C  
ATOM   4192  CG1 VAL A 532     -21.455  68.961 -28.932  1.00  0.75           C  
ATOM   4193  CG2 VAL A 532     -22.052  66.461 -29.095  1.00  0.75           C  
ATOM   4194  N   PRO A 533     -24.560  69.771 -27.343  1.00  0.72           N  
ATOM   4195  CA  PRO A 533     -24.889  71.139 -27.056  1.00  0.72           C  
ATOM   4196  C   PRO A 533     -24.858  71.425 -25.592  1.00  0.72           C  
ATOM   4197  O   PRO A 533     -24.500  72.539 -25.215  1.00  0.72           O  
ATOM   4198  CB  PRO A 533     -26.225  71.396 -27.747  1.00  0.72           C  
ATOM   4199  CG  PRO A 533     -26.175  70.445 -28.961  1.00  0.72           C  
ATOM   4200  CD  PRO A 533     -25.277  69.278 -28.508  1.00  0.72           C  
ATOM   4201  N   TYR A 534     -25.263  70.456 -24.755  1.00  0.74           N  
ATOM   4202  CA  TYR A 534     -25.235  70.610 -23.332  1.00  0.74           C  
ATOM   4203  C   TYR A 534     -23.815  70.588 -22.853  1.00  0.74           C  
ATOM   4204  O   TYR A 534     -23.450  71.322 -21.935  1.00  0.74           O  
ATOM   4205  CB  TYR A 534     -26.011  69.504 -22.600  1.00  0.74           C  
ATOM   4206  CG  TYR A 534     -27.462  69.679 -22.895  1.00  0.74           C  
ATOM   4207  CD1 TYR A 534     -27.993  69.268 -24.097  1.00  0.74           C  
ATOM   4208  CD2 TYR A 534     -28.300  70.249 -21.963  1.00  0.74           C  
ATOM   4209  CE1 TYR A 534     -29.333  69.428 -24.360  1.00  0.74           C  
ATOM   4210  CE2 TYR A 534     -29.642  70.409 -22.221  1.00  0.74           C  
ATOM   4211  CZ  TYR A 534     -30.163  69.998 -23.424  1.00  0.74           C  
ATOM   4212  OH  TYR A 534     -31.539  70.158 -23.698  1.00  0.74           O  
ATOM   4213  N   LEU A 535     -22.983  69.717 -23.460  1.00  0.78           N  
ATOM   4214  CA  LEU A 535     -21.617  69.535 -23.049  1.00  0.78           C  
ATOM   4215  C   LEU A 535     -20.868  70.812 -23.249  1.00  0.78           C  
ATOM   4216  O   LEU A 535     -20.050  71.204 -22.420  1.00  0.78           O  
ATOM   4217  CB  LEU A 535     -20.898  68.432 -23.845  1.00  0.78           C  
ATOM   4218  CG  LEU A 535     -21.503  67.033 -23.620  1.00  0.78           C  
ATOM   4219  CD1 LEU A 535     -20.759  65.955 -24.427  1.00  0.78           C  
ATOM   4220  CD2 LEU A 535     -21.596  66.706 -22.120  1.00  0.78           C  
ATOM   4221  N   VAL A 536     -21.106  71.488 -24.378  1.00  0.78           N  
ATOM   4222  CA  VAL A 536     -20.450  72.732 -24.635  1.00  0.78           C  
ATOM   4223  C   VAL A 536     -20.947  73.778 -23.677  1.00  0.78           C  
ATOM   4224  O   VAL A 536     -20.202  74.677 -23.292  1.00  0.78           O  
ATOM   4225  CB  VAL A 536     -20.631  73.186 -26.051  1.00  0.78           C  
ATOM   4226  CG1 VAL A 536     -22.101  73.018 -26.448  1.00  0.78           C  
ATOM   4227  CG2 VAL A 536     -20.136  74.634 -26.140  1.00  0.78           C  
ATOM   4228  N   CYS A 537     -22.227  73.690 -23.266  1.00  0.77           N  
ATOM   4229  CA  CYS A 537     -22.817  74.682 -22.409  1.00  0.77           C  
ATOM   4230  C   CYS A 537     -22.106  74.771 -21.094  1.00  0.77           C  
ATOM   4231  O   CYS A 537     -21.834  75.871 -20.618  1.00  0.77           O  
ATOM   4232  CB  CYS A 537     -24.279  74.383 -22.037  1.00  0.77           C  
ATOM   4233  SG  CYS A 537     -25.448  74.547 -23.410  1.00  0.77           S  
ATOM   4234  N   PHE A 538     -21.776  73.630 -20.460  1.00  0.77           N  
ATOM   4235  CA  PHE A 538     -21.222  73.749 -19.142  1.00  0.77           C  
ATOM   4236  C   PHE A 538     -19.924  74.489 -19.204  1.00  0.77           C  
ATOM   4237  O   PHE A 538     -19.653  75.348 -18.365  1.00  0.77           O  
ATOM   4238  CB  PHE A 538     -21.038  72.413 -18.380  1.00  0.77           C  
ATOM   4239  CG  PHE A 538     -19.991  71.528 -18.968  1.00  0.77           C  
ATOM   4240  CD1 PHE A 538     -18.662  71.746 -18.691  1.00  0.77           C  
ATOM   4241  CD2 PHE A 538     -20.335  70.455 -19.761  1.00  0.77           C  
ATOM   4242  CE1 PHE A 538     -17.689  70.927 -19.214  1.00  0.77           C  
ATOM   4243  CE2 PHE A 538     -19.365  69.630 -20.285  1.00  0.77           C  
ATOM   4244  CZ  PHE A 538     -18.039  69.866 -20.014  1.00  0.77           C  
ATOM   4245  N   MET A 539     -19.093  74.192 -20.217  1.00  0.76           N  
ATOM   4246  CA  MET A 539     -17.808  74.816 -20.347  1.00  0.76           C  
ATOM   4247  C   MET A 539     -17.957  76.284 -20.610  1.00  0.76           C  
ATOM   4248  O   MET A 539     -17.135  77.080 -20.159  1.00  0.76           O  
ATOM   4249  CB  MET A 539     -16.949  74.215 -21.475  1.00  0.76           C  
ATOM   4250  CG  MET A 539     -17.497  74.473 -22.880  1.00  0.76           C  
ATOM   4251  SD  MET A 539     -16.493  73.786 -24.234  1.00  0.76           S  
ATOM   4252  CE  MET A 539     -16.936  72.049 -23.939  1.00  0.76           C  
ATOM   4253  N   TRP A 540     -19.017  76.686 -21.339  1.00  0.71           N  
ATOM   4254  CA  TRP A 540     -19.168  78.064 -21.730  1.00  0.71           C  
ATOM   4255  C   TRP A 540     -19.132  78.924 -20.509  1.00  0.71           C  
ATOM   4256  O   TRP A 540     -18.343  79.864 -20.430  1.00  0.71           O  
ATOM   4257  CB  TRP A 540     -20.514  78.324 -22.420  1.00  0.71           C  
ATOM   4258  CG  TRP A 540     -20.741  79.747 -22.877  1.00  0.71           C  
ATOM   4259  CD1 TRP A 540     -21.189  80.818 -22.160  1.00  0.71           C  
ATOM   4260  CD2 TRP A 540     -20.553  80.213 -24.224  1.00  0.71           C  
ATOM   4261  NE1 TRP A 540     -21.283  81.923 -22.971  1.00  0.71           N  
ATOM   4262  CE2 TRP A 540     -20.899  81.564 -24.246  1.00  0.71           C  
ATOM   4263  CE3 TRP A 540     -20.131  79.566 -25.352  1.00  0.71           C  
ATOM   4264  CZ2 TRP A 540     -20.825  82.293 -25.400  1.00  0.71           C  
ATOM   4265  CZ3 TRP A 540     -20.056  80.305 -26.512  1.00  0.71           C  
ATOM   4266  CH2 TRP A 540     -20.397  81.642 -26.535  1.00  0.71           C  
ATOM   4267  N   CYS A 541     -19.992  78.628 -19.522  1.00  0.72           N  
ATOM   4268  CA  CYS A 541     -20.017  79.405 -18.316  1.00  0.72           C  
ATOM   4269  C   CYS A 541     -18.752  79.146 -17.554  1.00  0.72           C  
ATOM   4270  O   CYS A 541     -18.200  80.043 -16.917  1.00  0.72           O  
ATOM   4271  CB  CYS A 541     -21.208  79.055 -17.411  1.00  0.72           C  
ATOM   4272  SG  CYS A 541     -22.801  79.464 -18.193  1.00  0.72           S  
ATOM   4273  N   GLU A 542     -18.261  77.896 -17.643  1.00  0.75           N  
ATOM   4274  CA  GLU A 542     -17.124  77.430 -16.907  1.00  0.75           C  
ATOM   4275  C   GLU A 542     -15.925  78.257 -17.227  1.00  0.75           C  
ATOM   4276  O   GLU A 542     -15.166  78.641 -16.339  1.00  0.75           O  
ATOM   4277  CB  GLU A 542     -16.727  76.006 -17.317  1.00  0.75           C  
ATOM   4278  CG  GLU A 542     -15.437  75.510 -16.658  1.00  0.75           C  
ATOM   4279  CD  GLU A 542     -14.842  74.444 -17.568  1.00  0.75           C  
ATOM   4280  OE1 GLU A 542     -14.328  74.830 -18.653  1.00  0.75           O  
ATOM   4281  OE2 GLU A 542     -14.894  73.241 -17.200  1.00  0.75           O  
ATOM   4282  N   LEU A 543     -15.741  78.580 -18.513  1.00  0.72           N  
ATOM   4283  CA  LEU A 543     -14.533  79.208 -18.951  1.00  0.72           C  
ATOM   4284  C   LEU A 543     -14.327  80.513 -18.253  1.00  0.72           C  
ATOM   4285  O   LEU A 543     -13.203  80.828 -17.867  1.00  0.72           O  
ATOM   4286  CB  LEU A 543     -14.520  79.458 -20.465  1.00  0.72           C  
ATOM   4287  CG  LEU A 543     -14.564  78.153 -21.282  1.00  0.72           C  
ATOM   4288  CD1 LEU A 543     -14.542  78.438 -22.790  1.00  0.72           C  
ATOM   4289  CD2 LEU A 543     -13.462  77.177 -20.841  1.00  0.72           C  
ATOM   4290  N   SER A 544     -15.384  81.318 -18.055  1.00  0.64           N  
ATOM   4291  CA  SER A 544     -15.116  82.567 -17.411  1.00  0.64           C  
ATOM   4292  C   SER A 544     -15.381  82.403 -15.950  1.00  0.64           C  
ATOM   4293  O   SER A 544     -16.503  82.120 -15.535  1.00  0.64           O  
ATOM   4294  CB  SER A 544     -15.992  83.723 -17.926  1.00  0.64           C  
ATOM   4295  OG  SER A 544     -15.709  83.976 -19.295  1.00  0.64           O  
ATOM   4296  N   VAL A 545     -14.322  82.585 -15.135  1.00  0.56           N  
ATOM   4297  CA  VAL A 545     -14.392  82.480 -13.705  1.00  0.56           C  
ATOM   4298  C   VAL A 545     -13.716  83.722 -13.212  1.00  0.56           C  
ATOM   4299  O   VAL A 545     -13.102  84.434 -14.003  1.00  0.56           O  
ATOM   4300  CB  VAL A 545     -13.661  81.279 -13.176  1.00  0.56           C  
ATOM   4301  CG1 VAL A 545     -13.781  81.235 -11.643  1.00  0.56           C  
ATOM   4302  CG2 VAL A 545     -14.227  80.032 -13.875  1.00  0.56           C  
ATOM   4303  N   VAL A 546     -13.807  84.042 -11.905  1.00  0.48           N  
ATOM   4304  CA  VAL A 546     -13.253  85.301 -11.500  1.00  0.48           C  
ATOM   4305  C   VAL A 546     -11.799  85.206 -11.218  1.00  0.48           C  
ATOM   4306  O   VAL A 546     -11.366  85.106 -10.073  1.00  0.48           O  
ATOM   4307  CB  VAL A 546     -13.971  85.911 -10.322  1.00  0.48           C  
ATOM   4308  CG1 VAL A 546     -13.923  84.953  -9.118  1.00  0.48           C  
ATOM   4309  CG2 VAL A 546     -13.366  87.299 -10.056  1.00  0.48           C  
ATOM   4310  N   ILE A 547     -10.986  85.239 -12.286  1.00  0.48           N  
ATOM   4311  CA  ILE A 547      -9.577  85.250 -12.064  1.00  0.48           C  
ATOM   4312  C   ILE A 547      -9.186  86.595 -11.539  1.00  0.48           C  
ATOM   4313  O   ILE A 547      -8.467  86.703 -10.549  1.00  0.48           O  
ATOM   4314  CB  ILE A 547      -8.767  85.001 -13.302  1.00  0.48           C  
ATOM   4315  CG1 ILE A 547      -9.077  83.608 -13.874  1.00  0.48           C  
ATOM   4316  CG2 ILE A 547      -7.286  85.192 -12.929  1.00  0.48           C  
ATOM   4317  CD1 ILE A 547      -8.473  83.370 -15.257  1.00  0.48           C  
ATOM   4318  N   LEU A 548      -9.696  87.666 -12.180  1.00  0.44           N  
ATOM   4319  CA  LEU A 548      -9.267  88.998 -11.863  1.00  0.44           C  
ATOM   4320  C   LEU A 548     -10.172  89.595 -10.836  1.00  0.44           C  
ATOM   4321  O   LEU A 548     -11.367  89.305 -10.791  1.00  0.44           O  
ATOM   4322  CB  LEU A 548      -9.208  89.887 -13.129  1.00  0.44           C  
ATOM   4323  CG  LEU A 548      -8.761  91.356 -12.959  1.00  0.44           C  
ATOM   4324  CD1 LEU A 548      -8.509  92.000 -14.331  1.00  0.44           C  
ATOM   4325  CD2 LEU A 548      -9.777  92.189 -12.166  1.00  0.44           C  
ATOM   4326  N   LEU A 549      -9.593  90.442  -9.957  1.00  0.43           N  
ATOM   4327  CA  LEU A 549     -10.351  91.084  -8.924  1.00  0.43           C  
ATOM   4328  C   LEU A 549     -10.558  92.506  -9.335  1.00  0.43           C  
ATOM   4329  O   LEU A 549      -9.610  93.229  -9.636  1.00  0.43           O  
ATOM   4330  CB  LEU A 549      -9.629  91.086  -7.557  1.00  0.43           C  
ATOM   4331  CG  LEU A 549     -10.384  91.759  -6.385  1.00  0.43           C  
ATOM   4332  CD1 LEU A 549     -10.445  93.292  -6.507  1.00  0.43           C  
ATOM   4333  CD2 LEU A 549     -11.767  91.118  -6.187  1.00  0.43           C  
ATOM   4334  N   GLU A 550     -11.831  92.938  -9.351  1.00  0.50           N  
ATOM   4335  CA  GLU A 550     -12.175  94.287  -9.689  1.00  0.50           C  
ATOM   4336  C   GLU A 550     -13.247  94.661  -8.722  1.00  0.50           C  
ATOM   4337  O   GLU A 550     -13.509  93.921  -7.775  1.00  0.50           O  
ATOM   4338  CB  GLU A 550     -12.754  94.450 -11.109  1.00  0.50           C  
ATOM   4339  CG  GLU A 550     -12.911  95.908 -11.557  1.00  0.50           C  
ATOM   4340  CD  GLU A 550     -13.608  95.931 -12.908  1.00  0.50           C  
ATOM   4341  OE1 GLU A 550     -13.604  94.874 -13.593  1.00  0.50           O  
ATOM   4342  OE2 GLU A 550     -14.152  97.007 -13.274  1.00  0.50           O  
ATOM   4343  N   SER A 551     -13.875  95.838  -8.911  1.00  0.46           N  
ATOM   4344  CA  SER A 551     -14.950  96.199  -8.043  1.00  0.46           C  
ATOM   4345  C   SER A 551     -15.944  95.097  -8.198  1.00  0.46           C  
ATOM   4346  O   SER A 551     -16.491  94.595  -7.218  1.00  0.46           O  
ATOM   4347  CB  SER A 551     -15.625  97.522  -8.445  1.00  0.46           C  
ATOM   4348  OG  SER A 551     -14.704  98.596  -8.314  1.00  0.46           O  
ATOM   4349  N   THR A 552     -16.177  94.678  -9.456  1.00  0.44           N  
ATOM   4350  CA  THR A 552     -17.034  93.561  -9.713  1.00  0.44           C  
ATOM   4351  C   THR A 552     -16.176  92.540 -10.394  1.00  0.44           C  
ATOM   4352  O   THR A 552     -15.438  92.859 -11.326  1.00  0.44           O  
ATOM   4353  CB  THR A 552     -18.200  93.887 -10.605  1.00  0.44           C  
ATOM   4354  OG1 THR A 552     -19.073  92.770 -10.701  1.00  0.44           O  
ATOM   4355  CG2 THR A 552     -17.684  94.285 -11.997  1.00  0.44           C  
ATOM   4356  N   GLY A 553     -16.229  91.280  -9.920  1.00  0.49           N  
ATOM   4357  CA  GLY A 553     -15.400  90.248 -10.474  1.00  0.49           C  
ATOM   4358  C   GLY A 553     -16.213  89.439 -11.432  1.00  0.49           C  
ATOM   4359  O   GLY A 553     -17.216  89.909 -11.966  1.00  0.49           O  
ATOM   4360  N   LEU A 554     -15.781  88.185 -11.663  1.00  0.46           N  
ATOM   4361  CA  LEU A 554     -16.493  87.313 -12.549  1.00  0.46           C  
ATOM   4362  C   LEU A 554     -17.832  87.146 -11.928  1.00  0.46           C  
ATOM   4363  O   LEU A 554     -18.844  87.142 -12.626  1.00  0.46           O  
ATOM   4364  CB  LEU A 554     -15.879  85.903 -12.626  1.00  0.46           C  
ATOM   4365  CG  LEU A 554     -16.462  84.905 -13.652  1.00  0.46           C  
ATOM   4366  CD1 LEU A 554     -17.953  84.618 -13.423  1.00  0.46           C  
ATOM   4367  CD2 LEU A 554     -16.113  85.303 -15.092  1.00  0.46           C  
ATOM   4368  N   GLY A 555     -17.876  87.009 -10.585  1.00  0.49           N  
ATOM   4369  CA  GLY A 555     -19.176  86.836 -10.015  1.00  0.49           C  
ATOM   4370  C   GLY A 555     -19.305  87.542  -8.704  1.00  0.49           C  
ATOM   4371  O   GLY A 555     -18.624  87.221  -7.731  1.00  0.49           O  
ATOM   4372  N   LEU A 556     -20.207  88.545  -8.669  1.00  0.39           N  
ATOM   4373  CA  LEU A 556     -20.594  89.208  -7.456  1.00  0.39           C  
ATOM   4374  C   LEU A 556     -22.001  89.663  -7.656  1.00  0.39           C  
ATOM   4375  O   LEU A 556     -22.245  90.827  -7.969  1.00  0.39           O  
ATOM   4376  CB  LEU A 556     -19.780  90.467  -7.109  1.00  0.39           C  
ATOM   4377  CG  LEU A 556     -18.350  90.183  -6.615  1.00  0.39           C  
ATOM   4378  CD1 LEU A 556     -17.613  91.490  -6.286  1.00  0.39           C  
ATOM   4379  CD2 LEU A 556     -18.356  89.202  -5.433  1.00  0.39           C  
ATOM   4380  N   LEU A 557     -22.972  88.745  -7.502  1.00  0.40           N  
ATOM   4381  CA  LEU A 557     -24.345  89.124  -7.654  1.00  0.40           C  
ATOM   4382  C   LEU A 557     -24.722  89.992  -6.500  1.00  0.40           C  
ATOM   4383  O   LEU A 557     -25.343  91.038  -6.674  1.00  0.40           O  
ATOM   4384  CB  LEU A 557     -25.301  87.919  -7.635  1.00  0.40           C  
ATOM   4385  CG  LEU A 557     -25.052  86.904  -8.765  1.00  0.40           C  
ATOM   4386  CD1 LEU A 557     -26.040  85.726  -8.692  1.00  0.40           C  
ATOM   4387  CD2 LEU A 557     -25.051  87.596 -10.135  1.00  0.40           C  
ATOM   4388  N   ARG A 558     -24.329  89.581  -5.276  1.00  0.38           N  
ATOM   4389  CA  ARG A 558     -24.748  90.315  -4.120  1.00  0.38           C  
ATOM   4390  C   ARG A 558     -23.776  90.083  -3.006  1.00  0.38           C  
ATOM   4391  O   ARG A 558     -22.705  89.511  -3.198  1.00  0.38           O  
ATOM   4392  CB  ARG A 558     -26.138  89.893  -3.623  1.00  0.38           C  
ATOM   4393  CG  ARG A 558     -26.223  88.410  -3.262  1.00  0.38           C  
ATOM   4394  CD  ARG A 558     -27.613  87.983  -2.795  1.00  0.38           C  
ATOM   4395  NE  ARG A 558     -27.888  88.690  -1.514  1.00  0.38           N  
ATOM   4396  CZ  ARG A 558     -29.157  89.097  -1.227  1.00  0.38           C  
ATOM   4397  NH1 ARG A 558     -30.157  88.885  -2.131  1.00  0.38           N  
ATOM   4398  NH2 ARG A 558     -29.426  89.714  -0.040  1.00  0.38           N  
ATOM   4399  N   ALA A 559     -24.144  90.558  -1.799  1.00  0.49           N  
ATOM   4400  CA  ALA A 559     -23.316  90.462  -0.633  1.00  0.49           C  
ATOM   4401  C   ALA A 559     -23.082  89.027  -0.320  1.00  0.49           C  
ATOM   4402  O   ALA A 559     -21.965  88.617  -0.008  1.00  0.49           O  
ATOM   4403  CB  ALA A 559     -23.988  91.079   0.609  1.00  0.49           C  
ATOM   4404  N   SER A 560     -24.144  88.214  -0.417  1.00  0.53           N  
ATOM   4405  CA  SER A 560     -23.993  86.832  -0.104  1.00  0.53           C  
ATOM   4406  C   SER A 560     -22.998  86.314  -1.077  1.00  0.53           C  
ATOM   4407  O   SER A 560     -22.152  85.493  -0.727  1.00  0.53           O  
ATOM   4408  CB  SER A 560     -25.281  86.034  -0.359  1.00  0.53           C  
ATOM   4409  OG  SER A 560     -26.362  86.599   0.365  1.00  0.53           O  
ATOM   4410  N   ILE A 561     -23.029  86.904  -2.288  1.00  0.46           N  
ATOM   4411  CA  ILE A 561     -22.864  86.177  -3.507  1.00  0.46           C  
ATOM   4412  C   ILE A 561     -21.719  85.234  -3.405  1.00  0.46           C  
ATOM   4413  O   ILE A 561     -20.609  85.592  -3.015  1.00  0.46           O  
ATOM   4414  CB  ILE A 561     -22.728  87.034  -4.726  1.00  0.46           C  
ATOM   4415  CG1 ILE A 561     -23.203  86.203  -5.921  1.00  0.46           C  
ATOM   4416  CG2 ILE A 561     -21.275  87.529  -4.842  1.00  0.46           C  
ATOM   4417  CD1 ILE A 561     -24.657  85.759  -5.744  1.00  0.46           C  
ATOM   4418  N   GLY A 562     -22.005  83.970  -3.757  1.00  0.61           N  
ATOM   4419  CA  GLY A 562     -21.070  82.906  -3.590  1.00  0.61           C  
ATOM   4420  C   GLY A 562     -21.487  82.261  -2.310  1.00  0.61           C  
ATOM   4421  O   GLY A 562     -21.127  81.123  -2.018  1.00  0.61           O  
ATOM   4422  N   TYR A 563     -22.278  83.009  -1.516  1.00  0.58           N  
ATOM   4423  CA  TYR A 563     -22.797  82.523  -0.274  1.00  0.58           C  
ATOM   4424  C   TYR A 563     -23.721  81.418  -0.616  1.00  0.58           C  
ATOM   4425  O   TYR A 563     -23.719  80.368   0.021  1.00  0.58           O  
ATOM   4426  CB  TYR A 563     -23.636  83.552   0.500  1.00  0.58           C  
ATOM   4427  CG  TYR A 563     -24.159  82.859   1.707  1.00  0.58           C  
ATOM   4428  CD1 TYR A 563     -23.373  82.716   2.825  1.00  0.58           C  
ATOM   4429  CD2 TYR A 563     -25.437  82.347   1.716  1.00  0.58           C  
ATOM   4430  CE1 TYR A 563     -23.856  82.072   3.940  1.00  0.58           C  
ATOM   4431  CE2 TYR A 563     -25.925  81.703   2.829  1.00  0.58           C  
ATOM   4432  CZ  TYR A 563     -25.133  81.566   3.942  1.00  0.58           C  
ATOM   4433  OH  TYR A 563     -25.631  80.905   5.084  1.00  0.58           O  
ATOM   4434  N   PHE A 564     -24.545  81.639  -1.654  1.00  0.61           N  
ATOM   4435  CA  PHE A 564     -25.465  80.623  -2.045  1.00  0.61           C  
ATOM   4436  C   PHE A 564     -24.650  79.468  -2.512  1.00  0.61           C  
ATOM   4437  O   PHE A 564     -24.965  78.321  -2.204  1.00  0.61           O  
ATOM   4438  CB  PHE A 564     -26.399  81.023  -3.201  1.00  0.61           C  
ATOM   4439  CG  PHE A 564     -27.230  82.180  -2.758  1.00  0.61           C  
ATOM   4440  CD1 PHE A 564     -28.124  82.051  -1.719  1.00  0.61           C  
ATOM   4441  CD2 PHE A 564     -27.140  83.389  -3.411  1.00  0.61           C  
ATOM   4442  CE1 PHE A 564     -28.893  83.119  -1.319  1.00  0.61           C  
ATOM   4443  CE2 PHE A 564     -27.908  84.459  -3.017  1.00  0.61           C  
ATOM   4444  CZ  PHE A 564     -28.783  84.326  -1.968  1.00  0.61           C  
ATOM   4445  N   LEU A 565     -23.559  79.747  -3.250  1.00  0.68           N  
ATOM   4446  CA  LEU A 565     -22.755  78.691  -3.793  1.00  0.68           C  
ATOM   4447  C   LEU A 565     -22.234  77.873  -2.656  1.00  0.68           C  
ATOM   4448  O   LEU A 565     -22.205  76.645  -2.730  1.00  0.68           O  
ATOM   4449  CB  LEU A 565     -21.569  79.218  -4.617  1.00  0.68           C  
ATOM   4450  CG  LEU A 565     -22.023  80.015  -5.857  1.00  0.68           C  
ATOM   4451  CD1 LEU A 565     -20.823  80.484  -6.696  1.00  0.68           C  
ATOM   4452  CD2 LEU A 565     -23.060  79.228  -6.674  1.00  0.68           C  
ATOM   4453  N   PHE A 566     -21.801  78.536  -1.568  1.00  0.62           N  
ATOM   4454  CA  PHE A 566     -21.348  77.831  -0.403  1.00  0.62           C  
ATOM   4455  C   PHE A 566     -22.510  77.124   0.207  1.00  0.62           C  
ATOM   4456  O   PHE A 566     -22.377  76.021   0.733  1.00  0.62           O  
ATOM   4457  CB  PHE A 566     -20.721  78.738   0.669  1.00  0.62           C  
ATOM   4458  CG  PHE A 566     -19.327  79.019   0.232  1.00  0.62           C  
ATOM   4459  CD1 PHE A 566     -18.333  78.110   0.512  1.00  0.62           C  
ATOM   4460  CD2 PHE A 566     -19.007  80.171  -0.449  1.00  0.62           C  
ATOM   4461  CE1 PHE A 566     -17.036  78.343   0.122  1.00  0.62           C  
ATOM   4462  CE2 PHE A 566     -17.710  80.409  -0.843  1.00  0.62           C  
ATOM   4463  CZ  PHE A 566     -16.724  79.494  -0.558  1.00  0.62           C  
ATOM   4464  N   LEU A 567     -23.692  77.757   0.155  1.00  0.66           N  
ATOM   4465  CA  LEU A 567     -24.858  77.194   0.756  1.00  0.66           C  
ATOM   4466  C   LEU A 567     -25.108  75.897   0.044  1.00  0.66           C  
ATOM   4467  O   LEU A 567     -25.540  74.915   0.646  1.00  0.66           O  
ATOM   4468  CB  LEU A 567     -26.082  78.109   0.576  1.00  0.66           C  
ATOM   4469  CG  LEU A 567     -27.220  77.823   1.568  1.00  0.66           C  
ATOM   4470  CD1 LEU A 567     -27.702  76.369   1.494  1.00  0.66           C  
ATOM   4471  CD2 LEU A 567     -26.824  78.251   2.990  1.00  0.66           C  
ATOM   4472  N   PHE A 568     -24.872  75.875  -1.282  1.00  0.67           N  
ATOM   4473  CA  PHE A 568     -25.055  74.681  -2.062  1.00  0.67           C  
ATOM   4474  C   PHE A 568     -24.019  73.650  -1.703  1.00  0.67           C  
ATOM   4475  O   PHE A 568     -24.341  72.483  -1.488  1.00  0.67           O  
ATOM   4476  CB  PHE A 568     -24.893  74.890  -3.582  1.00  0.67           C  
ATOM   4477  CG  PHE A 568     -25.909  75.866  -4.064  1.00  0.67           C  
ATOM   4478  CD1 PHE A 568     -27.247  75.558  -4.033  1.00  0.67           C  
ATOM   4479  CD2 PHE A 568     -25.514  77.077  -4.584  1.00  0.67           C  
ATOM   4480  CE1 PHE A 568     -28.180  76.462  -4.486  1.00  0.67           C  
ATOM   4481  CE2 PHE A 568     -26.443  77.983  -5.037  1.00  0.67           C  
ATOM   4482  CZ  PHE A 568     -27.781  77.677  -4.985  1.00  0.67           C  
ATOM   4483  N   ALA A 569     -22.740  74.070  -1.632  1.00  0.74           N  
ATOM   4484  CA  ALA A 569     -21.633  73.167  -1.458  1.00  0.74           C  
ATOM   4485  C   ALA A 569     -21.670  72.455  -0.141  1.00  0.74           C  
ATOM   4486  O   ALA A 569     -21.416  71.253  -0.083  1.00  0.74           O  
ATOM   4487  CB  ALA A 569     -20.271  73.875  -1.559  1.00  0.74           C  
ATOM   4488  N   LEU A 570     -22.002  73.153   0.959  1.00  0.67           N  
ATOM   4489  CA  LEU A 570     -21.879  72.493   2.227  1.00  0.67           C  
ATOM   4490  C   LEU A 570     -22.765  71.285   2.307  1.00  0.67           C  
ATOM   4491  O   LEU A 570     -22.274  70.220   2.678  1.00  0.67           O  
ATOM   4492  CB  LEU A 570     -22.213  73.404   3.424  1.00  0.67           C  
ATOM   4493  CG  LEU A 570     -22.082  72.691   4.782  1.00  0.67           C  
ATOM   4494  CD1 LEU A 570     -20.616  72.374   5.115  1.00  0.67           C  
ATOM   4495  CD2 LEU A 570     -22.812  73.462   5.892  1.00  0.67           C  
ATOM   4496  N   PRO A 571     -24.030  71.352   1.982  1.00  0.71           N  
ATOM   4497  CA  PRO A 571     -24.831  70.165   2.107  1.00  0.71           C  
ATOM   4498  C   PRO A 571     -24.467  69.091   1.137  1.00  0.71           C  
ATOM   4499  O   PRO A 571     -24.529  67.917   1.495  1.00  0.71           O  
ATOM   4500  CB  PRO A 571     -26.283  70.625   1.990  1.00  0.71           C  
ATOM   4501  CG  PRO A 571     -26.247  72.076   2.500  1.00  0.71           C  
ATOM   4502  CD  PRO A 571     -24.825  72.560   2.168  1.00  0.71           C  
ATOM   4503  N   ILE A 572     -24.101  69.469  -0.100  1.00  0.69           N  
ATOM   4504  CA  ILE A 572     -23.819  68.506  -1.122  1.00  0.69           C  
ATOM   4505  C   ILE A 572     -22.573  67.743  -0.803  1.00  0.69           C  
ATOM   4506  O   ILE A 572     -22.541  66.518  -0.910  1.00  0.69           O  
ATOM   4507  CB  ILE A 572     -23.675  69.141  -2.480  1.00  0.69           C  
ATOM   4508  CG1 ILE A 572     -23.624  68.065  -3.574  1.00  0.69           C  
ATOM   4509  CG2 ILE A 572     -22.468  70.095  -2.471  1.00  0.69           C  
ATOM   4510  CD1 ILE A 572     -23.800  68.633  -4.981  1.00  0.69           C  
ATOM   4511  N   LEU A 573     -21.513  68.454  -0.382  1.00  0.70           N  
ATOM   4512  CA  LEU A 573     -20.246  67.831  -0.152  1.00  0.70           C  
ATOM   4513  C   LEU A 573     -20.334  66.862   0.981  1.00  0.70           C  
ATOM   4514  O   LEU A 573     -19.787  65.764   0.899  1.00  0.70           O  
ATOM   4515  CB  LEU A 573     -19.136  68.846   0.166  1.00  0.70           C  
ATOM   4516  CG  LEU A 573     -18.860  69.812  -1.002  1.00  0.70           C  
ATOM   4517  CD1 LEU A 573     -17.740  70.805  -0.656  1.00  0.70           C  
ATOM   4518  CD2 LEU A 573     -18.600  69.047  -2.311  1.00  0.70           C  
ATOM   4519  N   VAL A 574     -21.039  67.212   2.073  1.00  0.69           N  
ATOM   4520  CA  VAL A 574     -21.029  66.280   3.161  1.00  0.69           C  
ATOM   4521  C   VAL A 574     -21.982  65.197   2.803  1.00  0.69           C  
ATOM   4522  O   VAL A 574     -21.917  64.092   3.340  1.00  0.69           O  
ATOM   4523  CB  VAL A 574     -21.505  66.873   4.455  1.00  0.69           C  
ATOM   4524  CG1 VAL A 574     -21.510  65.765   5.522  1.00  0.69           C  
ATOM   4525  CG2 VAL A 574     -20.618  68.079   4.809  1.00  0.69           C  
ATOM   4526  N   ALA A 575     -22.886  65.491   1.854  1.00  0.73           N  
ATOM   4527  CA  ALA A 575     -23.797  64.483   1.420  1.00  0.73           C  
ATOM   4528  C   ALA A 575     -22.981  63.426   0.755  1.00  0.73           C  
ATOM   4529  O   ALA A 575     -23.191  62.234   0.974  1.00  0.73           O  
ATOM   4530  CB  ALA A 575     -24.811  65.003   0.388  1.00  0.73           C  
ATOM   4531  N   GLY A 576     -22.007  63.853  -0.071  1.00  0.73           N  
ATOM   4532  CA  GLY A 576     -21.201  62.924  -0.807  1.00  0.73           C  
ATOM   4533  C   GLY A 576     -20.391  62.096   0.134  1.00  0.73           C  
ATOM   4534  O   GLY A 576     -20.311  60.877  -0.011  1.00  0.73           O  
ATOM   4535  N   LEU A 577     -19.760  62.738   1.132  1.00  0.69           N  
ATOM   4536  CA  LEU A 577     -18.945  61.997   2.049  1.00  0.69           C  
ATOM   4537  C   LEU A 577     -19.795  61.054   2.834  1.00  0.69           C  
ATOM   4538  O   LEU A 577     -19.425  59.898   3.035  1.00  0.69           O  
ATOM   4539  CB  LEU A 577     -18.184  62.870   3.069  1.00  0.69           C  
ATOM   4540  CG  LEU A 577     -16.886  63.518   2.541  1.00  0.69           C  
ATOM   4541  CD1 LEU A 577     -15.766  62.475   2.393  1.00  0.69           C  
ATOM   4542  CD2 LEU A 577     -17.122  64.311   1.247  1.00  0.69           C  
ATOM   4543  N   ALA A 578     -20.969  61.527   3.289  1.00  0.72           N  
ATOM   4544  CA  ALA A 578     -21.851  60.695   4.053  1.00  0.72           C  
ATOM   4545  C   ALA A 578     -22.176  59.584   3.141  1.00  0.72           C  
ATOM   4546  O   ALA A 578     -22.257  58.422   3.548  1.00  0.72           O  
ATOM   4547  CB  ALA A 578     -23.166  61.400   4.425  1.00  0.72           C  
ATOM   4548  N   LEU A 579     -22.288  59.933   1.840  1.00  0.66           N  
ATOM   4549  CA  LEU A 579     -22.570  58.994   0.798  1.00  0.66           C  
ATOM   4550  C   LEU A 579     -21.317  58.221   0.537  1.00  0.66           C  
ATOM   4551  O   LEU A 579     -21.049  57.786  -0.577  1.00  0.66           O  
ATOM   4552  CB  LEU A 579     -22.996  59.684  -0.516  1.00  0.66           C  
ATOM   4553  CG  LEU A 579     -23.402  58.724  -1.655  1.00  0.66           C  
ATOM   4554  CD1 LEU A 579     -24.675  57.939  -1.296  1.00  0.66           C  
ATOM   4555  CD2 LEU A 579     -23.534  59.468  -2.995  1.00  0.66           C  
ATOM   4556  N   VAL A 580     -20.538  57.975   1.603  1.00  0.65           N  
ATOM   4557  CA  VAL A 580     -19.860  56.740   1.608  1.00  0.65           C  
ATOM   4558  C   VAL A 580     -21.039  55.890   1.373  1.00  0.65           C  
ATOM   4559  O   VAL A 580     -21.093  55.131   0.409  1.00  0.65           O  
ATOM   4560  CB  VAL A 580     -19.349  56.413   2.978  1.00  0.65           C  
ATOM   4561  CG1 VAL A 580     -18.947  54.934   3.025  1.00  0.65           C  
ATOM   4562  CG2 VAL A 580     -18.216  57.395   3.317  1.00  0.65           C  
ATOM   4563  N   GLY A 581     -22.074  56.109   2.210  1.00  0.65           N  
ATOM   4564  CA  GLY A 581     -23.286  55.408   1.994  1.00  0.65           C  
ATOM   4565  C   GLY A 581     -22.877  54.012   2.158  1.00  0.65           C  
ATOM   4566  O   GLY A 581     -23.332  53.141   1.421  1.00  0.65           O  
ATOM   4567  N   VAL A 582     -21.907  53.826   3.077  1.00  0.59           N  
ATOM   4568  CA  VAL A 582     -21.434  52.530   3.400  1.00  0.59           C  
ATOM   4569  C   VAL A 582     -21.002  51.882   2.136  1.00  0.59           C  
ATOM   4570  O   VAL A 582     -21.043  50.668   2.033  1.00  0.59           O  
ATOM   4571  CB  VAL A 582     -22.469  51.675   4.123  1.00  0.59           C  
ATOM   4572  CG1 VAL A 582     -23.508  51.074   3.166  1.00  0.59           C  
ATOM   4573  CG2 VAL A 582     -21.760  50.596   4.938  1.00  0.59           C  
ATOM   4574  N   LEU A 583     -20.600  52.674   1.123  1.00  0.64           N  
ATOM   4575  CA  LEU A 583     -20.096  52.129  -0.104  1.00  0.64           C  
ATOM   4576  C   LEU A 583     -18.788  51.512   0.258  1.00  0.64           C  
ATOM   4577  O   LEU A 583     -18.423  50.426  -0.189  1.00  0.64           O  
ATOM   4578  CB  LEU A 583     -19.896  53.231  -1.167  1.00  0.64           C  
ATOM   4579  CG  LEU A 583     -19.355  52.794  -2.543  1.00  0.64           C  
ATOM   4580  CD1 LEU A 583     -19.423  53.964  -3.537  1.00  0.64           C  
ATOM   4581  CD2 LEU A 583     -17.926  52.238  -2.456  1.00  0.64           C  
ATOM   4582  N   GLN A 584     -18.070  52.238   1.122  1.00  0.65           N  
ATOM   4583  CA  GLN A 584     -16.784  51.915   1.631  1.00  0.65           C  
ATOM   4584  C   GLN A 584     -16.886  50.641   2.426  1.00  0.65           C  
ATOM   4585  O   GLN A 584     -16.014  49.782   2.350  1.00  0.65           O  
ATOM   4586  CB  GLN A 584     -16.346  53.098   2.515  1.00  0.65           C  
ATOM   4587  CG  GLN A 584     -16.401  54.383   1.675  1.00  0.65           C  
ATOM   4588  CD  GLN A 584     -15.978  55.599   2.469  1.00  0.65           C  
ATOM   4589  OE1 GLN A 584     -16.129  55.653   3.689  1.00  0.65           O  
ATOM   4590  NE2 GLN A 584     -15.445  56.616   1.740  1.00  0.65           N  
ATOM   4591  N   PHE A 585     -17.925  50.496   3.265  1.00  0.55           N  
ATOM   4592  CA  PHE A 585     -18.105  49.290   4.044  1.00  0.55           C  
ATOM   4593  C   PHE A 585     -18.671  48.160   3.219  1.00  0.55           C  
ATOM   4594  O   PHE A 585     -18.178  47.032   3.241  1.00  0.55           O  
ATOM   4595  CB  PHE A 585     -19.049  49.547   5.223  1.00  0.55           C  
ATOM   4596  CG  PHE A 585     -19.051  48.446   6.223  1.00  0.55           C  
ATOM   4597  CD1 PHE A 585     -17.981  48.267   7.068  1.00  0.55           C  
ATOM   4598  CD2 PHE A 585     -20.145  47.626   6.355  1.00  0.55           C  
ATOM   4599  CE1 PHE A 585     -17.988  47.261   8.005  1.00  0.55           C  
ATOM   4600  CE2 PHE A 585     -20.156  46.619   7.291  1.00  0.55           C  
ATOM   4601  CZ  PHE A 585     -19.076  46.430   8.118  1.00  0.55           C  
ATOM   4602  N   ALA A 586     -19.717  48.482   2.434  1.00  0.67           N  
ATOM   4603  CA  ALA A 586     -20.558  47.577   1.697  1.00  0.67           C  
ATOM   4604  C   ALA A 586     -19.793  46.842   0.661  1.00  0.67           C  
ATOM   4605  O   ALA A 586     -20.120  45.690   0.378  1.00  0.67           O  
ATOM   4606  CB  ALA A 586     -21.739  48.249   0.972  1.00  0.67           C  
ATOM   4607  N   ARG A 587     -18.762  47.483   0.080  1.00  0.62           N  
ATOM   4608  CA  ARG A 587     -18.063  46.909  -1.032  1.00  0.62           C  
ATOM   4609  C   ARG A 587     -17.612  45.523  -0.670  1.00  0.62           C  
ATOM   4610  O   ARG A 587     -17.697  44.625  -1.504  1.00  0.62           O  
ATOM   4611  CB  ARG A 587     -16.798  47.706  -1.410  1.00  0.62           C  
ATOM   4612  CG  ARG A 587     -15.780  47.732  -0.270  1.00  0.62           C  
ATOM   4613  CD  ARG A 587     -14.340  48.031  -0.669  1.00  0.62           C  
ATOM   4614  NE  ARG A 587     -13.511  47.310   0.338  1.00  0.62           N  
ATOM   4615  CZ  ARG A 587     -13.217  47.854   1.555  1.00  0.62           C  
ATOM   4616  NH1 ARG A 587     -13.493  49.165   1.811  1.00  0.62           N  
ATOM   4617  NH2 ARG A 587     -12.580  47.100   2.496  1.00  0.62           N  
ATOM   4618  N   TRP A 588     -17.007  45.333   0.519  1.00  0.54           N  
ATOM   4619  CA  TRP A 588     -16.656  44.034   1.021  1.00  0.54           C  
ATOM   4620  C   TRP A 588     -17.786  43.381   1.765  1.00  0.54           C  
ATOM   4621  O   TRP A 588     -18.066  42.196   1.592  1.00  0.54           O  
ATOM   4622  CB  TRP A 588     -15.426  44.084   1.942  1.00  0.54           C  
ATOM   4623  CG  TRP A 588     -15.590  44.940   3.175  1.00  0.54           C  
ATOM   4624  CD1 TRP A 588     -15.523  46.297   3.297  1.00  0.54           C  
ATOM   4625  CD2 TRP A 588     -15.779  44.423   4.501  1.00  0.54           C  
ATOM   4626  NE1 TRP A 588     -15.667  46.660   4.615  1.00  0.54           N  
ATOM   4627  CE2 TRP A 588     -15.820  45.515   5.368  1.00  0.54           C  
ATOM   4628  CE3 TRP A 588     -15.896  43.142   4.962  1.00  0.54           C  
ATOM   4629  CZ2 TRP A 588     -15.980  45.342   6.713  1.00  0.54           C  
ATOM   4630  CZ3 TRP A 588     -16.068  42.973   6.317  1.00  0.54           C  
ATOM   4631  CH2 TRP A 588     -16.108  44.051   7.177  1.00  0.54           C  
ATOM   4632  N   PHE A 589     -18.472  44.176   2.610  1.00  0.53           N  
ATOM   4633  CA  PHE A 589     -19.390  43.682   3.601  1.00  0.53           C  
ATOM   4634  C   PHE A 589     -20.585  42.995   3.009  1.00  0.53           C  
ATOM   4635  O   PHE A 589     -20.989  41.932   3.479  1.00  0.53           O  
ATOM   4636  CB  PHE A 589     -19.915  44.795   4.515  1.00  0.53           C  
ATOM   4637  CG  PHE A 589     -20.380  44.120   5.753  1.00  0.53           C  
ATOM   4638  CD1 PHE A 589     -19.442  43.749   6.687  1.00  0.53           C  
ATOM   4639  CD2 PHE A 589     -21.710  43.873   5.993  1.00  0.53           C  
ATOM   4640  CE1 PHE A 589     -19.818  43.124   7.849  1.00  0.53           C  
ATOM   4641  CE2 PHE A 589     -22.093  43.247   7.155  1.00  0.53           C  
ATOM   4642  CZ  PHE A 589     -21.146  42.872   8.078  1.00  0.53           C  
ATOM   4643  N   THR A 590     -21.175  43.574   1.951  1.00  0.56           N  
ATOM   4644  CA  THR A 590     -22.409  43.078   1.410  1.00  0.56           C  
ATOM   4645  C   THR A 590     -22.253  41.659   0.960  1.00  0.56           C  
ATOM   4646  O   THR A 590     -23.137  40.834   1.188  1.00  0.56           O  
ATOM   4647  CB  THR A 590     -22.874  43.877   0.229  1.00  0.56           C  
ATOM   4648  OG1 THR A 590     -21.909  43.815  -0.812  1.00  0.56           O  
ATOM   4649  CG2 THR A 590     -23.089  45.335   0.671  1.00  0.56           C  
ATOM   4650  N   SER A 591     -21.113  41.323   0.333  1.00  0.56           N  
ATOM   4651  CA  SER A 591     -20.935  39.996  -0.183  1.00  0.56           C  
ATOM   4652  C   SER A 591     -21.039  39.044   0.962  1.00  0.56           C  
ATOM   4653  O   SER A 591     -21.323  37.860   0.777  1.00  0.56           O  
ATOM   4654  CB  SER A 591     -19.561  39.784  -0.840  1.00  0.56           C  
ATOM   4655  OG  SER A 591     -18.529  39.915   0.126  1.00  0.56           O  
ATOM   4656  N   LEU A 592     -20.822  39.551   2.186  1.00  0.49           N  
ATOM   4657  CA  LEU A 592     -20.880  38.731   3.357  1.00  0.49           C  
ATOM   4658  C   LEU A 592     -22.332  38.557   3.690  1.00  0.49           C  
ATOM   4659  O   LEU A 592     -23.194  38.751   2.834  1.00  0.49           O  
ATOM   4660  CB  LEU A 592     -20.127  39.351   4.552  1.00  0.49           C  
ATOM   4661  CG  LEU A 592     -19.964  38.411   5.761  1.00  0.49           C  
ATOM   4662  CD1 LEU A 592     -19.200  37.137   5.368  1.00  0.49           C  
ATOM   4663  CD2 LEU A 592     -19.317  39.137   6.951  1.00  0.49           C  
ATOM   4664  N   GLU A 593     -22.649  38.171   4.942  1.00  0.50           N  
ATOM   4665  CA  GLU A 593     -24.009  37.910   5.313  1.00  0.50           C  
ATOM   4666  C   GLU A 593     -24.805  39.140   5.033  1.00  0.50           C  
ATOM   4667  O   GLU A 593     -25.947  39.052   4.584  1.00  0.50           O  
ATOM   4668  CB  GLU A 593     -24.181  37.558   6.803  1.00  0.50           C  
ATOM   4669  CG  GLU A 593     -23.626  36.178   7.161  1.00  0.50           C  
ATOM   4670  CD  GLU A 593     -23.997  35.872   8.605  1.00  0.50           C  
ATOM   4671  OE1 GLU A 593     -24.049  36.827   9.425  1.00  0.50           O  
ATOM   4672  OE2 GLU A 593     -24.241  34.673   8.903  1.00  0.50           O  
ATOM   4673  N   LEU A 594     -24.213  40.319   5.296  1.00  0.46           N  
ATOM   4674  CA  LEU A 594     -24.859  41.561   4.984  1.00  0.46           C  
ATOM   4675  C   LEU A 594     -25.973  41.807   5.955  1.00  0.46           C  
ATOM   4676  O   LEU A 594     -26.661  42.821   5.864  1.00  0.46           O  
ATOM   4677  CB  LEU A 594     -25.470  41.545   3.571  1.00  0.46           C  
ATOM   4678  CG  LEU A 594     -26.125  42.864   3.139  1.00  0.46           C  
ATOM   4679  CD1 LEU A 594     -25.060  43.933   2.862  1.00  0.46           C  
ATOM   4680  CD2 LEU A 594     -27.085  42.652   1.959  1.00  0.46           C  
ATOM   4681  N   THR A 595     -26.184  40.892   6.918  1.00  0.48           N  
ATOM   4682  CA  THR A 595     -27.205  41.120   7.902  1.00  0.48           C  
ATOM   4683  C   THR A 595     -26.751  42.262   8.757  1.00  0.48           C  
ATOM   4684  O   THR A 595     -27.542  43.103   9.181  1.00  0.48           O  
ATOM   4685  CB  THR A 595     -27.419  39.944   8.807  1.00  0.48           C  
ATOM   4686  OG1 THR A 595     -27.783  38.800   8.047  1.00  0.48           O  
ATOM   4687  CG2 THR A 595     -28.538  40.293   9.804  1.00  0.48           C  
ATOM   4688  N   LYS A 596     -25.433  42.273   9.021  1.00  0.54           N  
ATOM   4689  CA  LYS A 596     -24.667  43.182   9.830  1.00  0.54           C  
ATOM   4690  C   LYS A 596     -24.563  44.519   9.140  1.00  0.54           C  
ATOM   4691  O   LYS A 596     -24.165  45.509   9.748  1.00  0.54           O  
ATOM   4692  CB  LYS A 596     -23.258  42.619  10.112  1.00  0.54           C  
ATOM   4693  CG  LYS A 596     -22.562  43.110  11.390  1.00  0.54           C  
ATOM   4694  CD  LYS A 596     -22.212  44.597  11.434  1.00  0.54           C  
ATOM   4695  CE  LYS A 596     -21.489  45.006  12.720  1.00  0.54           C  
ATOM   4696  NZ  LYS A 596     -22.367  44.779  13.891  1.00  0.54           N  
ATOM   4697  N   ILE A 597     -24.965  44.589   7.857  1.00  0.49           N  
ATOM   4698  CA  ILE A 597     -24.748  45.698   6.958  1.00  0.49           C  
ATOM   4699  C   ILE A 597     -25.136  47.032   7.529  1.00  0.49           C  
ATOM   4700  O   ILE A 597     -24.567  48.046   7.129  1.00  0.49           O  
ATOM   4701  CB  ILE A 597     -25.517  45.586   5.671  1.00  0.49           C  
ATOM   4702  CG1 ILE A 597     -25.125  46.747   4.737  1.00  0.49           C  
ATOM   4703  CG2 ILE A 597     -27.019  45.541   6.002  1.00  0.49           C  
ATOM   4704  CD1 ILE A 597     -25.826  46.731   3.380  1.00  0.49           C  
ATOM   4705  N   ALA A 598     -26.109  47.100   8.448  1.00  0.59           N  
ATOM   4706  CA  ALA A 598     -26.648  48.357   8.891  1.00  0.59           C  
ATOM   4707  C   ALA A 598     -25.609  49.304   9.433  1.00  0.59           C  
ATOM   4708  O   ALA A 598     -25.751  50.509   9.228  1.00  0.59           O  
ATOM   4709  CB  ALA A 598     -27.714  48.186   9.988  1.00  0.59           C  
ATOM   4710  N   VAL A 599     -24.562  48.835  10.147  1.00  0.51           N  
ATOM   4711  CA  VAL A 599     -23.678  49.793  10.769  1.00  0.51           C  
ATOM   4712  C   VAL A 599     -22.444  50.094   9.947  1.00  0.51           C  
ATOM   4713  O   VAL A 599     -21.466  49.353   9.990  1.00  0.51           O  
ATOM   4714  CB  VAL A 599     -23.235  49.356  12.138  1.00  0.51           C  
ATOM   4715  CG1 VAL A 599     -22.585  47.962  12.054  1.00  0.51           C  
ATOM   4716  CG2 VAL A 599     -22.308  50.439  12.708  1.00  0.51           C  
ATOM   4717  N   THR A 600     -22.470  51.236   9.216  1.00  0.57           N  
ATOM   4718  CA  THR A 600     -21.485  51.745   8.292  1.00  0.57           C  
ATOM   4719  C   THR A 600     -20.319  52.434   8.950  1.00  0.57           C  
ATOM   4720  O   THR A 600     -19.240  52.529   8.366  1.00  0.57           O  
ATOM   4721  CB  THR A 600     -22.072  52.765   7.378  1.00  0.57           C  
ATOM   4722  OG1 THR A 600     -23.228  52.253   6.737  1.00  0.57           O  
ATOM   4723  CG2 THR A 600     -21.012  53.089   6.325  1.00  0.57           C  
ATOM   4724  N   VAL A 601     -20.501  52.912  10.191  1.00  0.60           N  
ATOM   4725  CA  VAL A 601     -19.679  53.912  10.823  1.00  0.60           C  
ATOM   4726  C   VAL A 601     -18.188  53.699  10.809  1.00  0.60           C  
ATOM   4727  O   VAL A 601     -17.467  54.665  10.565  1.00  0.60           O  
ATOM   4728  CB  VAL A 601     -20.074  54.164  12.248  1.00  0.60           C  
ATOM   4729  CG1 VAL A 601     -19.632  52.973  13.115  1.00  0.60           C  
ATOM   4730  CG2 VAL A 601     -19.474  55.511  12.670  1.00  0.60           C  
ATOM   4731  N   ALA A 602     -17.651  52.488  11.055  1.00  0.65           N  
ATOM   4732  CA  ALA A 602     -16.218  52.377  11.183  1.00  0.65           C  
ATOM   4733  C   ALA A 602     -15.526  52.845   9.930  1.00  0.65           C  
ATOM   4734  O   ALA A 602     -14.550  53.590  10.000  1.00  0.65           O  
ATOM   4735  CB  ALA A 602     -15.763  50.933  11.447  1.00  0.65           C  
ATOM   4736  N   VAL A 603     -15.998  52.379   8.762  1.00  0.62           N  
ATOM   4737  CA  VAL A 603     -15.519  52.685   7.443  1.00  0.62           C  
ATOM   4738  C   VAL A 603     -16.074  53.979   6.939  1.00  0.62           C  
ATOM   4739  O   VAL A 603     -15.678  54.427   5.869  1.00  0.62           O  
ATOM   4740  CB  VAL A 603     -15.930  51.663   6.442  1.00  0.62           C  
ATOM   4741  CG1 VAL A 603     -15.389  50.288   6.869  1.00  0.62           C  
ATOM   4742  CG2 VAL A 603     -17.455  51.747   6.327  1.00  0.62           C  
ATOM   4743  N   CYS A 604     -17.171  54.478   7.531  1.00  0.64           N  
ATOM   4744  CA  CYS A 604     -17.688  55.752   7.123  1.00  0.64           C  
ATOM   4745  C   CYS A 604     -16.779  56.822   7.641  1.00  0.64           C  
ATOM   4746  O   CYS A 604     -16.360  57.721   6.915  1.00  0.64           O  
ATOM   4747  CB  CYS A 604     -19.098  56.008   7.682  1.00  0.64           C  
ATOM   4748  SG  CYS A 604     -19.795  57.592   7.130  1.00  0.64           S  
ATOM   4749  N   SER A 605     -16.431  56.699   8.934  1.00  0.70           N  
ATOM   4750  CA  SER A 605     -15.652  57.664   9.653  1.00  0.70           C  
ATOM   4751  C   SER A 605     -14.291  57.761   9.054  1.00  0.70           C  
ATOM   4752  O   SER A 605     -13.797  58.863   8.827  1.00  0.70           O  
ATOM   4753  CB  SER A 605     -15.472  57.278  11.130  1.00  0.70           C  
ATOM   4754  OG  SER A 605     -14.691  58.257  11.799  1.00  0.70           O  
ATOM   4755  N   VAL A 606     -13.647  56.616   8.756  1.00  0.67           N  
ATOM   4756  CA  VAL A 606     -12.294  56.712   8.298  1.00  0.67           C  
ATOM   4757  C   VAL A 606     -12.166  57.468   7.005  1.00  0.67           C  
ATOM   4758  O   VAL A 606     -11.285  58.322   6.945  1.00  0.67           O  
ATOM   4759  CB  VAL A 606     -11.517  55.409   8.314  1.00  0.67           C
[truncated: 193,193 more chars]
